# Supplementary material for: Single cell RNA-sequencing identifies a metabolic aspect of apoptosis in Rbf mutant
Source: Nat Commun. 2018 Nov 27;9:5024. doi: 10.1038/s41467-018-07540-z (PMC6258665; doi:10.1038/s41467-018-07540-z)
Supplement: Supplementary file 3 — Source Data [file 41467_2018_7540_MOESM3_ESM.xlsx]

## Sheet: Figure 1b
Figure 1b
Confocal image of the BrdU Fig. 1b pannel. In the manuscript, the image was cropped so that the anterior compartment is towards the left and the posterior to the right.
This crop resulted in empty space that we filled with a black background.
Legend:
Blue = DAPI
Red = BrdU

## Sheet: Figure 3b
Figure 3b
Dotplots are automatically generated by Seurat. Here we removed NA from the dotplots. NA are all the cells outside the cell populations displayed in the dot plot.
The dots were also moved closer to make the figure smaller. Otherwise they woulnd't fit perfectly in figure 2.

## Sheet: Supplementary Table 2
Supplementary Table 2
These are the raw numbers for 20 WT eyes, 62 Rbf120a eyes, 54 Rbf120a, LdhRNAi eyes , 58 Rbf120a, AldRNAi eyes and Rbf120a, HIF1ARNAi 59 eyes.
These numbers were used to generate the box plot in Fig. 5b
	number of Dcp-1 positive puncta in each genotype
	WT	Rbf120a	Rbf120a, LdhRNAi	Rbf120a, AldRNAi	Rbf120a, HIF1A­RNAi
	40	63	158	63	100
	42	72	93	34	81
	38	79	82	40	117
	44	86	203	125	143
	34	94	234	46	79
	22	97	216	266	83
	9	120	135	195	189
	20	125	242	313	82
	14	129	311	179	38
	9	136	176	202	75
	28	140	179	159	92
	22	154	180	166	125
	41	162	163	168	151
	227	162	161	149	120
	338	167	270	23	77
	110	172	56	182	116
	149	177	67	240	166
	54	179	140	102	53
	82	185	155	159	131
	29	185	107	133	42
		186	162	152	94
		188	163	171	69
		193	138	256	83
		193	140	112	135
		194	141	130	134
		200	165	190	83
		202	129	66	75
		206	289	35	145
		212	228	71	48
		214	226	82	71
		215	174	100	103
		224	122	123	56
		226	41	37	81
		229	159	32	89
		231	102	45	113
		232	98	35	205
		233	160	28	188
		233	167	32	117
		236	162	176	282
		238	28	259	187
		240	142	144	210
		241	200	136	217
		247	128	165	255
		251	325	215	163
		251	136	84	171
		254	305	145	169
		255	138	125	158
		258	208	259	116
		260	75	88	29
		262	182	239	66
		267	117	128	81
		276	102	133	53
		281	43	135	41
		289	68	77	154
		291		105	196
		293		107	156
		315		95	122
		324		99	177
		325			61
		346
		371
		382
Average	67.6	213.677	157.241	130.259	118.864
Median	39	219.5	158.5	129	116

## Sheet: Supplementary Table 3
Supplementary Table 3
These are the raw values used to generate the ChIP-PCR graphs in Fig. 5 c
		sima (-5716 to - 5536)			Ald (-154 to -2)			Mef2 +43107 (negative site)
		Values	Average	SD		Average	SD		Average	SD
	IgG	0.0392409	0.034746	0.0063567	0.0311634	0.0320637	0.00127318	0.0237226	0.024635	0.00129034
		0.0302511			0.032964			0.0255474
	E2f1	0.0936073	0.0981022	0.0063567	0.0861496	0.0934903	0.0103813	0.0230208	0.021196	0.00258068
		0.102597			0.100831			0.0193711
	Dp	1.65525	1.67666	0.03027	1.12742	1.13089	0.00489686	0.0245649	0.0240034	0.000794056
		1.69806			1.13435			0.0234419
	E2f2	2.12614	2.0976	0.04036	1.28947	1.33241	0.0607211	0.0168445	0.0156513	0.00168737
		2.06906			1.37535			0.0144582
	Rbf	0.933219	0.932506	0.001009	0.587258	0.576177	0.01567	0.00847838	0.00904688	0.000803982
		0.931792			0.565097			0.00961538
Legend: SD = Standard Deviation
