# Supplementary material for: Single cell RNA-sequencing identifies a metabolic aspect of apoptosis in Rbf mutant
Source: Nat Commun. 2018 Nov 27;9:5024. doi: 10.1038/s41467-018-07540-z (PMC6258665; doi:10.1038/s41467-018-07540-z)
Supplement: Supplementary file 4 — Supplementary Data 1 [file 41467_2018_7540_MOESM4_ESM.xlsx]

## Sheet: Sheet1
Supplementary Data 1. Differentially expressed genes in each population in the WT analysis
p_val	avg_logFC	pct.1	pct.2	p_val_adj	cluster	gene
0	2.37225	0.728	0.109	0	MF	E(spl)m4-BFM
0	1.98922	0.676	0.172	0	MF	E(spl)mgamma-HLH
0	1.92989	0.63	0.135	0	MF	E(spl)m8-HLH
1.06605e-265	1.52582	0.639	0.202	1.59961e-261	MF	E(spl)m7-HLH
1.16168e-234	1.82941	0.362	0.045	1.7431e-230	MF	rn
3.89895e-222	1.04956	0.794	0.51	5.85037e-218	MF	nmo
2.01784e-163	0.85457	0.812	0.447	3.02777e-159	MF	Mmp2
3.88567e-162	1.67299	0.276	0.031	5.83045e-158	MF	CG34244
4.06835e-160	0.89542	0.81	0.522	6.10455e-156	MF	Fas2
9.44639e-150	1.34036	0.406	0.118	1.41743e-145	MF	E(spl)mdelta-HLH
5.06958e-108	0.551701	0.904	0.77	7.6069e-104	MF	ed
1.05828e-94	1.05516	0.416	0.151	1.58795e-90	MF	dac
2.42212e-89	1.09838	0.288	0.085	3.63439e-85	MF	CG2556
2.36404e-75	1.09362	0.362	0.163	3.54724e-71	MF	E(spl)malpha-BFM
1.88737e-69	0.757709	0.53	0.302	2.83199e-65	MF	stg
1.00762e-52	0.92494	0.277	0.114	1.51194e-48	MF	sca
1.79605e-51	0.613519	0.521	0.345	2.69497e-47	MF	CG43658
4.09251e-51	0.657009	0.517	0.294	6.14082e-47	MF	nrm
1.53489e-48	0.801148	0.298	0.134	2.3031e-44	MF	Dyrk2
9.63299e-46	0.79508	0.322	0.159	1.44543e-41	MF	pnt
1.67476e-45	0.584121	0.632	0.464	2.51297e-41	MF	E(spl)mbeta-HLH
3.21812e-41	0.733397	0.321	0.171	4.82879e-37	MF	MYPT-75D
1.84233e-40	0.402577	0.725	0.62	2.76442e-36	MF	N
2.21994e-39	0.552471	0.574	0.408	3.33103e-35	MF	msi
2.92322e-39	0.691556	0.35	0.204	4.38629e-35	MF	scrib
1.33105e-38	0.424661	0.696	0.569	1.99724e-34	MF	CG11486
9.25853e-36	0.437657	0.589	0.49	1.38924e-31	MF	kuz
3.03253e-35	0.257201	0.949	0.922	4.55031e-31	MF	CG9821
5.11405e-35	0.598806	0.361	0.217	7.67364e-31	MF	chn
3.12624e-31	0.358709	0.698	0.606	4.69092e-27	MF	Lk6
9.4368e-30	0.54462	0.419	0.287	1.41599e-25	MF	wech
1.03737e-28	0.349092	0.642	0.528	1.55658e-24	MF	Cirl
3.74004e-26	0.594606	0.288	0.171	5.61193e-22	MF	CG10249
1.53886e-24	0.482824	0.453	0.333	2.30905e-20	MF	CG42342
2.36247e-24	0.261369	0.7	0.556	3.54489e-20	MF	brat
3.27605e-24	0.570974	0.255	0.147	4.91571e-20	MF	E(spl)m3-HLH
5.21154e-24	0.479286	0.422	0.291	7.81992e-20	MF	CG15628
7.40565e-23	0.597987	0.358	0.227	1.11122e-18	MF	peb
9.14669e-21	0.500071	0.312	0.218	1.37246e-16	MF	jvl
1.39754e-20	0.559158	0.256	0.161	2.09702e-16	MF	Glut4EF
4.18917e-20	0.522811	0.284	0.176	6.28585e-16	MF	hbs
4.02982e-19	0.423782	0.428	0.326	6.04675e-15	MF	Gp150
1.434e-18	0.403392	0.403	0.308	2.15171e-14	MF	CG14478
1.47047e-17	0.40024	0.459	0.363	2.20644e-13	MF	rdx
9.28769e-17	0.445898	0.339	0.252	1.39362e-12	MF	CG14073
1.34241e-16	0.32346	0.515	0.438	2.01428e-12	MF	gish
1.64085e-15	0.339815	0.458	0.389	2.4621e-11	MF	shot
2.04668e-13	0.311217	0.465	0.405	3.07104e-09	MF	Amun
6.86849e-13	0.28181	0.551	0.479	1.03062e-08	MF	tral
2.3005e-12	0.303613	0.491	0.436	3.45189e-08	MF	Dl
2.8295e-12	0.369358	0.322	0.243	4.24567e-08	MF	shg
3.3002e-12	0.364816	0.268	0.179	4.95194e-08	MF	DOR
4.97551e-12	0.292173	0.392	0.299	7.46576e-08	MF	toy
3.15094e-11	0.347351	0.326	0.249	4.72799e-07	MF	Btk29A
4.84839e-11	0.309828	0.455	0.382	7.275e-07	MF	lolal
5.90981e-11	0.304181	0.252	0.187	8.86767e-07	MF	jigr1
8.91112e-11	0.288888	0.501	0.424	1.33711e-06	MF	rudhira
1.98224e-10	0.295182	0.482	0.413	2.97435e-06	MF	Aps
6.91289e-10	0.261984	0.943	0.94	1.03728e-05	MF	CR40469
3.1818e-09	0.309582	0.362	0.293	4.77428e-05	MF	hang
3.80551e-09	0.307364	0.278	0.219	5.71017e-05	MF	CG7337
5.06893e-09	0.265256	0.411	0.349	7.60593e-05	MF	ena
1.18921e-08	0.355244	0.283	0.232	0.000178441	MF	glec
2.02888e-08	0.292156	0.347	0.276	0.000304433	MF	tutl
7.07036e-08	0.305202	0.304	0.25	0.00106091	MF	bl
7.34728e-08	0.283732	0.311	0.268	0.00110246	MF	fz
1.45268e-07	0.293485	0.278	0.226	0.00217975	MF	bif
2.91005e-07	0.25203	0.405	0.354	0.00436653	MF	Ip259
5.65266e-07	0.293536	0.295	0.242	0.00848182	MF	pcs
8.44167e-06	0.283862	0.278	0.231	0.126667	MF	mura
2.42825e-05	0.252655	0.28	0.236	0.36436	MF	trn
6.83479e-05	0.270763	0.257	0.219	1	MF	Non1
0	2.21765	0.837	0.238	0	VPE	ImpL2
2.83286e-244	1.87153	0.313	0.018	4.2507e-240	VPE	CG17278
1.15426e-202	2.11405	0.38	0.073	1.73196e-198	VPE	bnb
1.31763e-201	1.09479	0.865	0.496	1.97711e-197	VPE	ImpE2
5.65242e-154	0.57545	0.925	0.639	8.48146e-150	VPE	hth
4.39775e-130	1.03232	0.429	0.122	6.59882e-126	VPE	mab-21
7.94928e-128	1.07481	0.498	0.177	1.19279e-123	VPE	cv-c
5.30209e-123	0.819958	0.708	0.361	7.95578e-119	VPE	CG43164
2.98546e-74	0.468961	0.893	0.764	4.47968e-70	VPE	Msp300
3.22493e-69	0.567636	0.86	0.71	4.83901e-65	VPE	pncr002:3R
5.5836e-68	0.855814	0.256	0.072	8.37819e-64	VPE	CG15905
1.65423e-65	0.698911	0.549	0.316	2.48218e-61	VPE	dally
7.06932e-56	0.481567	0.669	0.444	1.06075e-51	VPE	Imp
2.76922e-51	0.843887	0.288	0.118	4.15522e-47	VPE	CG11905
4.62552e-46	0.710646	0.288	0.123	6.94059e-42	VPE	Lmpt
3.0025e-45	0.571958	0.338	0.161	4.50525e-41	VPE	sog
5.79072e-43	0.794254	0.278	0.121	8.68898e-39	VPE	Oatp74D
3.31485e-42	0.331311	0.846	0.704	4.97393e-38	VPE	heph
1.02951e-41	0.73571	0.276	0.122	1.54478e-37	VPE	obst-A
1.56877e-34	0.443907	0.58	0.413	2.35394e-30	VPE	emc
1.86785e-30	0.317303	0.774	0.626	2.80271e-26	VPE	tna
4.18246e-29	0.331188	0.665	0.505	6.27578e-25	VPE	Inx3
3.276e-28	0.490431	0.288	0.15	4.91563e-24	VPE	CG4914
3.32728e-28	0.513941	0.33	0.188	4.99259e-24	VPE	CG4928
6.42041e-28	0.470861	0.368	0.217	9.63383e-24	VPE	Cht3
2.40913e-27	0.623547	0.286	0.149	3.61489e-23	VPE	CG10625
3.1738e-26	0.427057	0.366	0.23	4.76229e-22	VPE	hdly
3.18015e-25	0.261287	0.803	0.684	4.77182e-21	VPE	CG1746
2.886e-23	0.386112	0.435	0.291	4.33044e-19	VPE	pio
1.27191e-22	0.255304	0.626	0.499	1.9085e-18	VPE	Nlp
7.46009e-22	0.384879	0.559	0.408	1.11939e-17	VPE	ImpE1
1.0585e-21	0.482608	0.283	0.165	1.58829e-17	VPE	ImpE3
1.07454e-20	0.373448	0.299	0.181	1.61234e-16	VPE	CG1707
6.00736e-20	0.340606	0.283	0.165	9.01404e-16	VPE	CG6543
1.39442e-19	0.358824	0.52	0.381	2.09233e-15	VPE	Nop60B
1.52625e-19	0.385645	0.488	0.356	2.29014e-15	VPE	l(1)G0320
3.0416e-19	0.47273	0.295	0.179	4.56391e-15	VPE	CG5151
5.95089e-19	0.382481	0.312	0.194	8.92932e-15	VPE	pot
9.22953e-19	0.366181	0.418	0.286	1.38489e-14	VPE	Act42A
1.0119e-18	0.398304	0.29	0.175	1.51835e-14	VPE	CG5885
9.71199e-18	0.395866	0.284	0.174	1.45728e-13	VPE	CG7675
1.15049e-17	0.393148	0.264	0.154	1.72631e-13	VPE	CG8331
3.53025e-17	0.329315	0.319	0.211	5.29715e-13	VPE	Nop56
4.82302e-17	0.389918	0.262	0.157	7.23695e-13	VPE	CG6398
8.0533e-17	0.327349	0.345	0.229	1.2084e-12	VPE	trn
1.63465e-16	0.281329	0.731	0.623	2.45279e-12	VPE	Hsc70-3
2.7352e-16	0.368053	0.535	0.408	4.10417e-12	VPE	pre-rRNA-Psi:CR45856
2.7602e-16	0.257348	0.481	0.37	4.14168e-12	VPE	CG3321
3.47603e-16	0.365189	0.26	0.155	5.21579e-12	VPE	scu
6.47857e-16	0.278856	0.655	0.544	9.72109e-12	VPE	Inx2
8.03616e-16	0.346062	0.428	0.307	1.20583e-11	VPE	eEF1delta
4.06049e-15	0.279808	0.402	0.283	6.09277e-11	VPE	levy
1.26986e-14	0.303849	0.312	0.211	1.90542e-10	VPE	CG5390
1.37428e-14	0.250674	0.596	0.48	2.06211e-10	VPE	zip
1.75187e-14	0.263479	0.631	0.512	2.62868e-10	VPE	Non2
2.84486e-14	0.305622	0.38	0.268	4.26871e-10	VPE	FK506-bp1
2.12906e-13	0.330224	0.274	0.178	3.19465e-09	VPE	CG11180
3.1317e-13	0.322446	0.252	0.164	4.69912e-09	VPE	CaBP1
4.25493e-12	0.296085	0.254	0.168	6.38452e-08	VPE	28SrRNA-Psi:CR45859
6.39841e-12	0.265017	0.397	0.299	9.60082e-08	VPE	CoVIII
1.70384e-11	0.346854	0.304	0.209	2.5566e-07	VPE	twr
2.36098e-11	0.301029	0.438	0.333	3.54264e-07	VPE	rgn
3.91451e-11	0.283347	0.363	0.264	5.87373e-07	VPE	sun
4.18174e-11	0.306171	0.429	0.326	6.2747e-07	VPE	CrebA
7.90383e-11	0.252476	0.376	0.279	1.18597e-06	VPE	CG10576
1.10421e-10	0.285077	0.295	0.204	1.65686e-06	VPE	CG7580
1.35481e-10	0.268283	0.406	0.309	2.0329e-06	VPE	nop5
7.55849e-10	0.281904	0.265	0.182	1.13415e-05	VPE	CG1703
2.07156e-09	0.296111	0.319	0.231	3.10838e-05	VPE	CG6767
3.11255e-09	0.36706	0.258	0.183	4.67038e-05	VPE	Gasp
8.11061e-09	0.265332	0.286	0.209	0.0001217	VPE	ft
1.73275e-08	0.256803	0.381	0.299	0.000259999	VPE	hid
2.50695e-08	0.258004	0.323	0.238	0.000376168	VPE	CG40127
1.04099e-07	0.252928	0.267	0.192	0.00156201	VPE	betaTub97EF
1.08149e-07	0.263919	0.262	0.189	0.00162277	VPE	Dp1
1.51291e-07	0.254984	0.294	0.217	0.00227012	VPE	CG7215
2.46309e-07	0.264049	0.311	0.232	0.00369586	VPE	Hsp70Aa
9.5068e-07	0.267996	0.285	0.214	0.014265	VPE	18SrRNA-Psi:CR41602
1.34135e-115	0.902876	0.383	0.205	2.0127e-111	INT	CG4374
7.95699e-96	0.389395	0.851	0.77	1.19395e-91	INT	ed
4.56353e-92	0.731069	0.498	0.339	6.84758e-88	INT	sls
3.81763e-88	0.694829	0.442	0.307	5.72836e-84	INT	CG30497
2.83647e-87	0.828314	0.338	0.161	4.25613e-83	INT	Gasp
3.27448e-81	0.410754	0.656	0.448	4.91335e-77	INT	Mmp2
1.72421e-76	0.435861	0.667	0.595	2.58718e-72	INT	Fas3
1.59859e-73	0.633583	0.476	0.316	2.39869e-69	INT	rgn
1.98887e-62	0.653597	0.326	0.22	2.9843e-58	INT	CG9691
4.20798e-54	0.355881	0.589	0.537	6.31408e-50	INT	grh
7.7968e-54	0.33374	0.565	0.528	1.16991e-49	INT	klar
1.30321e-52	0.542573	0.438	0.291	1.95547e-48	INT	nrm
6.37303e-50	0.606396	0.327	0.213	9.56274e-46	INT	tyn
2.89031e-42	0.537179	0.354	0.261	4.33691e-38	INT	kirre
8.61525e-38	0.306384	0.527	0.471	1.29272e-33	INT	E(spl)mbeta-HLH
4.39572e-35	0.39344	0.43	0.361	6.59578e-31	INT	rdx
9.58213e-34	0.416006	0.358	0.293	1.4378e-29	INT	CG15628
3.17963e-30	0.438665	0.328	0.274	4.77104e-26	INT	tutl
2.92472e-27	0.421172	0.295	0.24	4.38854e-23	INT	klu
7.70888e-23	0.369477	0.301	0.255	1.15672e-18	INT	rst
9.95255e-23	0.349843	0.327	0.296	1.49338e-18	INT	fz2
1.27601e-21	0.354831	0.284	0.238	1.91465e-17	INT	olf413
6.3334e-20	0.264914	0.323	0.304	9.50326e-16	INT	CG34383
2.7063e-17	0.278448	0.329	0.302	4.06081e-13	INT	hid
1.14785e-15	0.261406	0.294	0.234	1.72234e-11	INT	E(spl)m7-HLH
9.69252e-14	0.255646	0.289	0.261	1.45436e-09	INT	sano
0	1.93177	0.809	0.142	0	EPR	scrt
0	1.86427	0.971	0.321	0	EPR	cpo
0	1.84166	0.736	0.166	0	EPR	futsch
0	1.80239	0.76	0.132	0	EPR	Appl
0	1.5377	0.771	0.185	0	EPR	peb
0	1.25662	0.936	0.565	0	EPR	stai
0	1.2324	0.876	0.331	0	EPR	mamo
0	1.13785	0.919	0.438	0	EPR	Mmp2
4.80577653709781e-320	0.972291	0.943	0.684	7.21106769391526e-316	EPR	mbl
1.75148e-276	1.42581	0.706	0.209	2.6281e-272	EPR	elav
3.24078e-263	1.65137	0.537	0.096	4.86279e-259	EPR	Ank2
2.18167e-252	1.61746	0.451	0.058	3.27359e-248	EPR	sff
6.87311e-247	1.43836	0.669	0.211	1.03131e-242	EPR	betaTub60D
1.4612e-242	1.51648	0.567	0.12	2.19253e-238	EPR	dysc
8.8145e-216	1.22667	0.645	0.186	1.32262e-211	EPR	Nrt
8.51556e-194	1.0217	0.823	0.476	1.27776e-189	EPR	Jupiter
3.02086e-185	0.799287	0.899	0.633	4.5328e-181	EPR	l(3)neo38
2.71052e-170	0.970001	0.701	0.276	4.06713e-166	EPR	nrm
7.22628e-168	1.37183	0.336	0.045	1.0843e-163	EPR	twit
2.50526e-161	1.15857	0.695	0.331	3.75915e-157	EPR	sls
3.27071e-156	0.907044	0.765	0.389	4.9077e-152	EPR	msi
1.96329e-155	0.802389	0.858	0.54	2.94591e-151	EPR	Nrg
1.41718e-145	1.21663	0.296	0.04	2.12648e-141	EPR	CG14516
7.22955e-143	1.26695	0.322	0.052	1.08479e-138	EPR	ru
2.14437e-142	1.14203	0.508	0.155	3.21762e-138	EPR	DOR
1.81253e-140	1.15552	0.346	0.065	2.7197e-136	EPR	unc-104
2.52209e-139	0.838448	0.712	0.338	3.78439e-135	EPR	rdx
2.98328e-139	0.558672	0.931	0.737	4.47641e-135	EPR	hdc
8.08248e-135	0.72515	0.834	0.543	1.21278e-130	EPR	brat
6.974e-132	1.1267	0.362	0.076	1.04645e-127	EPR	rdo
1.65838e-126	0.566466	0.85	0.544	2.4884e-122	EPR	shep
1.88191e-123	1.17713	0.358	0.083	2.82381e-119	EPR	para
1.28624e-118	0.906112	0.417	0.114	1.93001e-114	EPR	CG34377
1.40163e-116	0.727527	0.521	0.19	2.10315e-112	EPR	E(spl)mgamma-HLH
2.3673e-112	0.55643	0.84	0.52	3.55214e-108	EPR	Fas2
3.44418e-111	0.64515	0.839	0.577	5.16799e-107	EPR	lola
1.35375e-104	1.0624	0.31	0.068	2.0313e-100	EPR	CG13928
1.90046e-104	1.03767	0.401	0.119	2.85164e-100	EPR	CG31176
6.06009e-104	0.915732	0.438	0.142	9.09317e-100	EPR	Hsp67Bc
3.96735e-99	0.685963	0.759	0.452	5.95301e-95	EPR	E(spl)mbeta-HLH
2.48085e-96	0.73653	0.699	0.406	3.72252e-92	EPR	hts
2.61635e-96	1.00821	0.279	0.058	3.92583e-92	EPR	svp
5.32784e-87	0.822384	0.384	0.124	7.99443e-83	EPR	CG34380
1.34736e-85	0.542441	0.444	0.177	2.02171e-81	EPR	CadN
2.16917e-81	0.931501	0.373	0.128	3.25484e-77	EPR	CG3408
4.06675e-81	0.730839	0.451	0.179	6.10216e-77	EPR	CG17816
1.2324e-80	0.435571	0.933	0.797	1.84922e-76	EPR	Gbeta13F
1.14561e-79	0.712444	0.274	0.071	1.71898e-75	EPR	nrv3
4.91367e-77	0.56171	0.742	0.458	7.37296e-73	EPR	kek1
2.88022e-76	0.693987	0.317	0.099	4.32177e-72	EPR	CG15765
4.83262e-72	0.892393	0.31	0.094	7.25135e-68	EPR	rho
6.86146e-72	0.784565	0.39	0.148	1.02956e-67	EPR	Glut4EF
7.21029e-69	0.59629	0.596	0.317	1.0819e-64	EPR	sty
9.01807e-68	0.490679	0.752	0.512	1.35316e-63	EPR	klar
3.88818e-67	0.718456	0.407	0.164	5.83421e-63	EPR	hbs
4.39731e-67	0.59672	0.616	0.349	6.59816e-63	EPR	CG2865
3.53276e-65	0.631912	0.538	0.274	5.30091e-61	EPR	CG7971
9.12469e-65	0.745491	0.413	0.172	1.36916e-60	EPR	chinmo
2.18834e-64	0.569096	0.442	0.199	3.2836e-60	EPR	Fas1
3.22397e-64	0.722556	0.393	0.161	4.83757e-60	EPR	E(spl)malpha-BFM
6.45024e-64	0.660468	0.265	0.079	9.67858e-60	EPR	gl
2.34451e-63	0.616498	0.692	0.464	3.51793e-59	EPR	Gdi
2.56226e-63	0.542722	0.596	0.331	3.84466e-59	EPR	CG13300
2.38857e-62	0.573918	0.59	0.331	3.58405e-58	EPR	ena
2.4233e-62	0.497925	0.463	0.221	3.63615e-58	EPR	E(spl)m7-HLH
1.43203e-61	0.638575	0.501	0.25	2.14877e-57	EPR	sn
2.00119e-60	0.64789	0.485	0.238	3.00279e-56	EPR	CG3655
2.12597e-60	0.399515	0.372	0.163	3.19002e-56	EPR	E(spl)m8-HLH
4.22389e-58	0.592517	0.528	0.276	6.33795e-54	EPR	wech
6.90233e-58	0.501345	0.49	0.255	1.03569e-53	EPR	kirre
2.62107e-57	0.733497	0.287	0.099	3.93292e-53	EPR	stan
8.58811e-57	0.29096	0.975	0.92	1.28865e-52	EPR	CG9821
8.96628e-55	0.659937	0.358	0.148	1.34539e-50	EPR	sba
6.97673e-54	0.656167	0.326	0.128	1.04686e-49	EPR	eya
1.49824e-53	0.464548	0.466	0.242	2.2481e-49	EPR	rst
3.31767e-53	0.514231	0.671	0.438	4.97817e-49	EPR	rg
2.37909e-52	0.553731	0.39	0.177	3.56982e-48	EPR	unc-119
1.54513e-50	0.579366	0.413	0.199	2.31846e-46	EPR	Abl
2.17922e-50	0.499861	0.66	0.426	3.26992e-46	EPR	CG32767
3.03687e-47	0.557751	0.359	0.162	4.55683e-43	EPR	tmod
1.80411e-46	0.497457	0.544	0.319	2.70707e-42	EPR	CG43759
1.49753e-45	0.365351	0.57	0.35	2.24705e-41	EPR	mam
8.6458e-45	0.51159	0.555	0.331	1.2973e-40	EPR	Mnt
1.69496e-44	0.371533	0.466	0.264	2.54329e-40	EPR	tutl
3.66177e-44	0.635888	0.348	0.16	5.49449e-40	EPR	CG42674
4.92688e-44	0.506525	0.397	0.199	7.39278e-40	EPR	CG3638
5.64794e-44	0.562741	0.355	0.164	8.47473e-40	EPR	pk
2.73831e-43	0.405355	0.894	0.77	4.10884e-39	EPR	Hsromega
9.87124e-42	0.596173	0.26	0.1	1.48118e-37	EPR	CG43867
4.76155e-41	0.56957	0.34	0.161	7.14471e-37	EPR	drongo
1.26549e-40	0.501137	0.419	0.222	1.89887e-36	EPR	beta-Spec
1.91449e-40	0.444351	0.415	0.219	2.87269e-36	EPR	glec
4.71144e-39	0.465325	0.427	0.231	7.06952e-35	EPR	eIF4G2
6.37957e-39	0.297178	0.633	0.422	9.57254e-35	EPR	Dl
7.44886e-38	0.468314	0.383	0.198	1.1177e-33	EPR	plum
8.80883e-38	0.411328	0.428	0.238	1.32176e-33	EPR	bl
6.40074e-37	0.332468	0.319	0.16	9.60431e-33	EPR	pnt
1.07176e-36	0.404349	0.632	0.43	1.60818e-32	EPR	Atpalpha
1.32761e-36	0.442551	0.329	0.161	1.99208e-32	EPR	CG32137
1.50331e-36	0.394744	0.283	0.131	2.25571e-32	EPR	E(spl)mdelta-HLH
2.54418e-36	0.54579	0.281	0.125	3.81754e-32	EPR	gukh
4.56014e-36	0.470197	0.449	0.256	6.84249e-32	EPR	Fim
4.90981e-36	0.282599	0.882	0.751	7.36717e-32	EPR	CG45050
1.79542e-35	0.414437	0.613	0.412	2.69402e-31	EPR	rudhira
4.09224e-35	0.372921	0.609	0.404	6.14041e-31	EPR	crp
8.74193e-35	0.431016	0.34	0.172	1.31173e-30	EPR	Cht2
9.40457e-35	0.306142	0.739	0.565	1.41116e-30	EPR	CG11486
1.47246e-34	0.33113	0.816	0.649	2.20943e-30	EPR	bun
1.76007e-34	0.611576	0.283	0.129	2.64099e-30	EPR	Chd64
1.07641e-33	0.38187	0.452	0.266	1.61515e-29	EPR	luna
1.10777e-33	0.389725	0.313	0.158	1.6622e-29	EPR	Galphao
3.12309e-33	0.464645	0.304	0.147	4.6862e-29	EPR	CG12025
2.82843e-32	0.376931	0.495	0.306	4.24407e-28	EPR	mub
3.1657e-32	0.464603	0.274	0.126	4.75013e-28	EPR	px
4.41458e-32	0.411789	0.372	0.202	6.62407e-28	EPR	scrib
5.03841e-32	0.345083	0.59	0.395	7.56013e-28	EPR	l(3)L1231
1.32021e-31	0.490701	0.371	0.2	1.98098e-27	EPR	enc
3.07125e-31	0.348276	0.38	0.216	4.60841e-27	EPR	tyn
3.45443e-31	0.439023	0.3	0.15	5.18337e-27	EPR	CG9005
4.13813e-31	0.471588	0.365	0.198	6.20927e-27	EPR	CR45102
5.05837e-30	0.337346	0.412	0.244	7.59009e-26	EPR	CG32676
2.34364e-29	0.463976	0.254	0.117	3.51663e-25	EPR	Flo2
2.39948e-29	0.337665	0.562	0.378	3.60042e-25	EPR	CG11138
1.29065e-28	0.34638	0.403	0.238	1.93662e-24	EPR	sdt
3.35353e-28	0.351602	0.447	0.277	5.03197e-24	EPR	fok
9.31184e-28	0.284389	0.852	0.727	1.39724e-23	EPR	spen
4.26947e-27	0.426733	0.336	0.184	6.40633e-23	EPR	CG14619
1.50843e-26	0.46381	0.254	0.122	2.2634e-22	EPR	Mob2
1.54023e-26	0.378773	0.331	0.183	2.31112e-22	EPR	CG14446
1.9025e-26	0.30866	0.306	0.168	2.85469e-22	EPR	CG42258
4.62004e-26	0.299835	0.46	0.296	6.93236e-22	EPR	unc-13
6.95892e-26	0.364948	0.355	0.204	1.04419e-21	EPR	norpA
9.5422e-26	0.398911	0.287	0.149	1.43181e-21	EPR	Cip4
2.14234e-25	0.276151	0.766	0.618	3.21458e-21	EPR	AGO1
2.74985e-25	0.299148	0.471	0.308	4.12614e-21	EPR	CG13917
2.82007e-25	0.302942	0.256	0.134	4.23151e-21	EPR	inaE
2.63931e-24	0.290624	0.546	0.38	3.96029e-20	EPR	shot
2.64613e-24	0.37676	0.318	0.179	3.97052e-20	EPR	Eip63E
7.21718e-24	0.250347	0.411	0.263	1.08294e-19	EPR	lid
7.69828e-24	0.366429	0.296	0.161	1.15513e-19	EPR	Galphaq
8.48516e-23	0.256527	0.468	0.315	1.2732e-18	EPR	east
1.25837e-22	0.306561	0.362	0.222	1.88819e-18	EPR	mura
1.3283e-22	0.282766	0.264	0.146	1.99312e-18	EPR	E(spl)m3-HLH
1.98213e-22	0.336368	0.348	0.207	2.97419e-18	EPR	pan
2.95495e-22	0.313881	0.274	0.151	4.4339e-18	EPR	kug
4.22718e-22	0.325567	0.391	0.245	6.34289e-18	EPR	CG5830
1.92399e-21	0.359621	0.384	0.239	2.88695e-17	EPR	msn
3.63923e-20	0.25877	0.273	0.158	5.46066e-16	EPR	CG45186
2.10012e-19	0.284998	0.286	0.168	3.15122e-15	EPR	Csk
1.46493e-18	0.293693	0.366	0.235	2.19813e-14	EPR	PMCA
2.75939e-17	0.265903	0.326	0.208	4.14046e-13	EPR	CG32369
9.09776e-17	0.288245	0.265	0.158	1.36512e-12	EPR	Hers
5.7445e-16	0.282959	0.276	0.168	8.61962e-12	EPR	Mcr
2.71766e-15	0.296184	0.317	0.202	4.07785e-11	EPR	CG2924
2.31105e-12	0.404564	0.288	0.188	3.46774e-08	EPR	28SrRNA-Psi:CR45855
2.09864e-101	0.963898	0.836	0.715	3.14901e-97	UND	pncr002:3R
1.18378e-74	0.449645	0.845	0.652	1.77626e-70	UND	hth
1.17159e-71	0.940469	0.472	0.306	1.75797e-67	UND	CG42671
1.00036e-51	0.634557	0.683	0.52	1.50103e-47	UND	ImpE2
8.09271e-51	0.317937	0.791	0.775	1.21431e-46	UND	His4r
7.59215e-46	0.382711	0.924	0.898	1.1392e-41	UND	CG6770
4.3973e-43	0.374979	0.627	0.603	6.59815e-39	UND	sesB
3.06107e-42	0.354506	0.527	0.52	4.59314e-38	UND	Inx3
5.24169e-41	0.365695	0.293	0.303	7.86515e-37	UND	CG4692
4.55799e-38	0.250282	0.546	0.583	6.83927e-34	UND	Nacalpha
3.84295e-37	0.34023	0.767	0.713	5.76634e-33	UND	heph
9.9453e-37	0.545961	0.513	0.385	1.49229e-32	UND	CG43164
3.89948e-36	0.320908	0.303	0.342	5.85117e-32	UND	CG17737
2.79608e-35	0.280025	0.357	0.397	4.19553e-31	UND	ERp60
7.10218e-35	0.54583	0.303	0.234	1.06568e-30	UND	CR42491
7.41993e-35	0.395235	0.26	0.271	1.11336e-30	UND	GILT1
1.0769e-34	0.30217	0.26	0.312	1.61589e-30	UND	CoVIII
1.30984e-34	0.322681	0.41	0.418	1.96541e-30	UND	His2Av
1.64447e-34	0.266098	0.294	0.348	2.46753e-30	UND	CG13364
1.82447e-34	0.316194	0.643	0.64	2.73761e-30	UND	tna
2.1012e-34	0.307393	0.317	0.348	3.15284e-30	UND	CoVIb
2.61282e-33	0.441576	0.27	0.261	3.92053e-29	UND	CG8860
1.16336e-32	0.289186	0.235	0.283	1.74562e-28	UND	Ntf-2
1.42814e-32	0.379762	0.297	0.305	2.14292e-28	UND	pio
3.74437e-32	0.329145	0.305	0.32	5.61843e-28	UND	eEF1delta
1.00153e-31	0.252649	0.326	0.372	1.50279e-27	UND	l(1)G0320
1.15326e-31	0.352785	0.394	0.431	1.73046e-27	UND	emc
3.87642e-31	0.307755	0.315	0.346	5.81657e-27	UND	cype
6.16984e-31	0.368653	0.275	0.274	9.25784e-27	UND	CG31997
1.84638e-30	0.305747	0.257	0.271	2.7705e-26	UND	CG2862
4.42802e-30	0.35138	0.289	0.301	6.64424e-26	UND	ATPsyn-Cf6
4.83333e-30	0.262153	0.333	0.374	7.25242e-26	UND	porin
4.15723e-28	0.381033	0.297	0.294	6.23792e-24	UND	Hsp70Bc
8.574e-28	0.275183	0.823	0.827	1.28653e-23	UND	Hsp23
1.3901e-27	0.268712	0.276	0.298	2.08584e-23	UND	Gapdh2
2.15462e-27	0.280059	0.253	0.279	3.233e-23	UND	ATPsyn-b
8.30296e-27	0.365331	0.474	0.418	1.24586e-22	UND	ImpE1
9.38439e-27	0.46425	0.266	0.249	1.40813e-22	UND	fj
1.6979e-26	0.380625	0.254	0.263	2.54771e-22	UND	miple2
1.65377e-25	0.264247	0.292	0.337	2.48148e-21	UND	Arf79F
3.00801e-25	0.28369	0.287	0.295	4.51352e-21	UND	levy
7.81638e-25	0.312882	0.325	0.33	1.17285e-20	UND	CG7911
4.26648e-20	0.272818	0.306	0.308	6.40185e-16	UND	toy
1.74744e-18	0.417854	0.297	0.198	2.62204e-14	UND	Ance
2.63184e-17	0.394581	0.308	0.294	3.94908e-13	UND	ImpL2
0	2.82058	0.749	0.039	0	LPR	jeb
0	2.56177	0.932	0.257	0	LPR	noe
0	2.46556	0.574	0.028	0	LPR	CG31221
0	2.2679	0.769	0.07	0	LPR	brp
0	2.19959	0.69	0.045	0	LPR	nrv3
0	2.07216	0.879	0.138	0	LPR	Appl
0	1.9329	0.548	0.037	0	LPR	Dscam2
0	1.86847	0.576	0.045	0	LPR	Ace
0	1.84799	0.941	0.339	0	LPR	mamo
0	1.81656	0.83	0.155	0	LPR	CadN
0	1.78403	0.695	0.101	0	LPR	CG34377
0	1.76239	0.845	0.155	0	LPR	scrt
0	1.33057	0.961	0.338	0	LPR	cpo
0	1.27513	0.975	0.542	0	LPR	shep
0	1.23939	0.995	0.737	0	LPR	hdc
1.01088e-307	1.64669	0.755	0.162	1.51683e-303	LPR	CG17816
2.35756e-307	1.80446	0.479	0.025	3.53752e-303	LPR	CG13830
2.64978e-307	1.84126	0.492	0.029	3.97599e-303	LPR	Ef1alpha100E
5.33083e-300	1.70583	0.476	0.026	7.99891e-296	LPR	nSyb
8.55616e-281	1.65414	0.495	0.036	1.28385e-276	LPR	CG6329
3.58487e-267	1.75281	0.456	0.03	5.3791e-263	LPR	CG34362
6.09167e-253	1.65755	0.507	0.052	9.14055e-249	LPR	retn
2.06759e-249	1.50566	0.415	0.024	3.10241e-245	LPR	dpr9
8.32312e-240	1.5922	0.539	0.068	1.24888e-235	LPR	Mp
1.02685e-239	1.10205	0.919	0.544	1.54079e-235	LPR	brat
8.50583e-230	1.06076	0.928	0.575	1.2763e-225	LPR	stai
3.16702e-229	1.50317	0.436	0.036	4.75211e-225	LPR	CG42492
8.92521e-228	1.82041	0.348	0.015	1.33923e-223	LPR	CG2269
3.2997e-222	1.20955	0.745	0.201	4.9512e-218	LPR	peb
4.93597e-220	1.1098	0.904	0.478	7.40642e-216	LPR	Jupiter
9.26897e-217	1.21526	0.819	0.337	1.39081e-212	LPR	mam
5.87994e-214	1.37347	0.669	0.158	8.82285e-210	LPR	chinmo
2.39191e-210	1.23	0.704	0.182	3.58906e-206	LPR	futsch
3.7747e-209	1.46342	0.484	0.06	5.66394e-205	LPR	CG13928
3.03322e-207	1.32815	0.449	0.049	4.55135e-203	LPR	ru
1.27144e-205	1.49947	0.325	0.015	1.9078e-201	LPR	CG31619
2.77273e-195	1.24266	0.562	0.105	4.16048e-191	LPR	Ank2
1.71254e-192	1.2746	0.332	0.019	2.56967e-188	LPR	dpr12
1.62602e-189	1.31773	0.666	0.185	2.43984e-185	LPR	Abl
9.16742e-187	1.45686	0.36	0.029	1.37557e-182	LPR	side
4.88766e-185	1.21926	0.759	0.291	7.33394e-181	LPR	mub
6.07172e-183	0.949808	0.886	0.515	9.11062e-179	LPR	Eip75B
6.85986e-182	1.3293	0.352	0.028	1.02932e-177	LPR	CG17839
5.79102e-178	1.26462	0.281	0.012	8.68942e-174	LPR	chp
2.1403e-177	1.36442	0.38	0.038	3.21152e-173	LPR	klg
9.46554e-176	1.08074	0.804	0.341	1.4203e-171	LPR	CG2865
5.04764e-175	1.34659	0.365	0.034	7.57399e-171	LPR	CG31140
5.16605e-167	0.872256	0.658	0.196	7.75165e-163	LPR	Nrt
2.41203e-165	1.44934	0.502	0.097	3.61925e-161	LPR	Eip93F
2.01127e-163	1.20293	0.356	0.036	3.01791e-159	LPR	na
2.12775e-153	1.1099	0.404	0.059	3.19268e-149	LPR	salr
1.92814e-152	1.09946	0.358	0.042	2.89317e-148	LPR	CG6024
2.34249e-147	0.97876	0.669	0.224	3.51491e-143	LPR	elav
4.47591e-147	1.16035	0.414	0.066	6.71611e-143	LPR	unc-104
9.45619e-147	1.16726	0.306	0.028	1.4189e-142	LPR	CG42324
1.78247e-145	0.96437	0.816	0.417	2.67459e-141	LPR	chrb
4.1833e-141	0.966201	0.529	0.133	6.27704e-137	LPR	dysc
4.95074e-141	1.19645	0.344	0.042	7.42859e-137	LPR	CG9935
1.23472e-139	1.05513	0.262	0.018	1.85269e-135	LPR	tau
9.19026e-138	0.754481	0.726	0.284	1.379e-133	LPR	nrm
1.02818e-137	1.10268	0.269	0.02	1.54278e-133	LPR	Ca-beta
4.5814e-134	0.538679	0.87	0.453	6.87439e-130	LPR	Mmp2
2.0846e-133	1.0524	0.364	0.055	3.12794e-129	LPR	salm
9.7078e-132	1.04892	0.431	0.087	1.45665e-127	LPR	CG31038
2.10771e-127	0.848195	0.815	0.421	3.16262e-123	LPR	Atpalpha
1.68371e-126	0.840025	0.744	0.326	2.5264e-122	LPR	CG13300
6.83209e-125	1.09816	0.292	0.032	1.02515e-120	LPR	CG14042
1.23796e-124	0.897508	0.666	0.247	1.85756e-120	LPR	kirre
1.17669e-122	1.03028	0.268	0.025	1.76562e-118	LPR	CG17341
3.45811e-122	1.06902	0.304	0.037	5.1889e-118	LPR	cpx
5.23572e-121	1.00537	0.335	0.05	7.85619e-117	LPR	ths
1.6469e-119	1.17375	0.324	0.046	2.47117e-115	LPR	bru-3
7.90102e-119	1.11016	0.286	0.033	1.18555e-114	LPR	mspo
1.88375e-118	1.02571	0.301	0.039	2.82656e-114	LPR	Dhit
1.09957e-117	0.924291	0.33	0.051	1.6499e-113	LPR	CG3556
2.64922e-115	0.723646	0.882	0.524	3.97515e-111	LPR	Fas2
2.15775e-110	0.847756	0.369	0.075	3.2377e-106	LPR	gl
4.16825e-109	0.779501	0.395	0.093	6.25446e-105	LPR	rho
2.3663e-108	0.884439	0.507	0.154	3.55064e-104	LPR	Csk
1.06874e-107	1.16734	0.394	0.086	1.60364e-103	LPR	para
5.00061e-107	0.948551	0.28	0.037	7.50342e-103	LPR	tow
2.29157e-103	0.908307	0.264	0.033	3.4385e-99	LPR	Nrx-1
1.03445e-102	0.748345	0.364	0.083	1.5522e-98	LPR	rdo
4.90789e-102	0.800984	0.351	0.075	7.36429e-98	LPR	sff
1.50382e-100	0.904137	0.454	0.128	2.25648e-96	LPR	CG3408
8.00949e-100	0.790156	0.609	0.237	1.20182e-95	LPR	rst
5.54598e-98	0.936252	0.325	0.062	8.32174e-94	LPR	CG17124
7.97875e-98	0.532743	0.925	0.692	1.19721e-93	LPR	mbl
4.36675e-97	0.645183	0.77	0.398	6.55231e-93	LPR	msi
8.95795e-96	0.58547	0.386	0.111	1.34414e-91	LPR	oc
3.23354e-95	0.874003	0.261	0.037	4.85192e-91	LPR	pyr
5.96639e-93	0.813065	0.266	0.041	8.95257e-89	LPR	CG11155
2.24332e-92	0.851427	0.259	0.037	3.3661e-88	LPR	gogo
1.23934e-91	0.802835	0.43	0.125	1.85964e-87	LPR	spi
1.93239e-91	0.837003	0.326	0.069	2.89954e-87	LPR	if
1.99582e-90	0.46897	0.698	0.348	2.99473e-86	LPR	rdx
1.64338e-89	0.780097	0.752	0.409	2.46589e-85	LPR	mei-P26
2.1154e-89	0.748836	0.63	0.274	3.17416e-85	LPR	CG7971
2.37798e-89	0.640976	0.534	0.202	3.56817e-85	LPR	drl
6.92909e-89	0.591433	0.416	0.132	1.03971e-84	LPR	ct
8.76035e-88	0.679009	0.494	0.174	1.31449e-83	LPR	CG14446
1.02591e-87	0.841532	0.282	0.051	1.53937e-83	LPR	cac
4.32682e-87	0.565208	0.671	0.318	6.4924e-83	LPR	rgn
1.74519e-84	0.633443	0.6	0.259	2.61866e-80	LPR	tutl
6.35141e-84	0.740446	0.459	0.152	9.5303e-80	LPR	Galphaq
1.91499e-83	2.0732	0.338	0.091	2.87344e-79	LPR	pros
2.12205e-83	0.812842	0.308	0.066	3.18414e-79	LPR	CG32638
6.40233e-83	0.737969	0.362	0.096	9.6067e-79	LPR	CG2225
1.32551e-82	0.685323	0.516	0.195	1.98893e-78	LPR	CG3638
5.46803e-82	0.66486	0.301	0.069	8.20479e-78	LPR	Oatp30B
3.44718e-81	0.607344	0.779	0.435	5.17249e-77	LPR	rg
1.89938e-80	1.01705	0.308	0.067	2.85002e-76	LPR	nAChRalpha7
4.86354e-79	0.767779	0.324	0.079	7.29774e-75	LPR	CG32521
6.05336e-79	0.611323	0.521	0.21	9.08307e-75	LPR	tyn
8.07414e-78	0.678153	0.762	0.429	1.21152e-73	LPR	jim
1.8404e-77	0.615674	0.502	0.197	2.76151e-73	LPR	norpA
1.99608e-77	0.583329	0.556	0.238	2.99511e-73	LPR	CG32676
5.32055e-75	0.60428	0.601	0.276	7.98348e-71	LPR	sm
2.15803e-74	0.602727	0.738	0.403	3.23812e-70	LPR	E2f1
7.08322e-74	0.532317	0.495	0.201	1.06284e-69	LPR	Fas1
7.98064e-74	0.557721	0.808	0.494	1.19749e-69	LPR	psq
1.64745e-73	0.550029	0.419	0.151	2.472e-69	LPR	Hsp67Bc
8.99196e-73	0.550838	0.564	0.252	1.34924e-68	LPR	Fim
3.75694e-72	0.481343	0.435	0.169	5.63728e-68	LPR	DOR
1.98608e-71	0.511951	0.604	0.289	2.98011e-67	LPR	unc-13
4.69434e-71	0.511083	0.889	0.64	7.04385e-67	LPR	l(3)neo38
5.21128e-71	0.683326	0.252	0.052	7.81953e-67	LPR	CG3961
1.44671e-70	0.675948	0.268	0.059	2.17079e-66	LPR	CenG1A
1.53225e-70	0.519832	0.779	0.462	2.29915e-66	LPR	kek1
7.52638e-70	0.56579	0.45	0.173	1.12933e-65	LPR	Eip63E
1.47725e-69	0.627025	0.485	0.195	2.21661e-65	LPR	plum
5.30642e-69	0.610402	0.326	0.096	7.96229e-65	LPR	CR46006
5.3179e-69	0.63977	0.392	0.132	7.9795e-65	LPR	csw
2.95118e-68	0.527701	0.378	0.131	4.42824e-64	LPR	CG34380
3.51385e-68	0.523998	0.515	0.225	5.27254e-64	LPR	MESK2
2.47143e-67	0.639898	0.509	0.215	3.70838e-63	LPR	kst
2.20915e-66	0.693498	0.332	0.098	3.31482e-62	LPR	CG43867
4.10138e-66	0.646027	0.334	0.1	6.15413e-62	LPR	stan
6.58007e-66	0.547308	0.48	0.201	9.87339e-62	LPR	pan
6.75761e-66	0.568559	0.451	0.179	1.01398e-61	LPR	CG14619
1.58515e-65	0.603227	0.552	0.252	2.37852e-61	LPR	sn
8.04682e-65	0.449072	0.409	0.16	1.20743e-60	LPR	drongo
1.04342e-64	0.510622	0.358	0.123	1.56565e-60	LPR	gukh
1.09114e-64	0.47557	0.441	0.181	1.63725e-60	LPR	CG45049
1.31266e-64	0.486482	0.486	0.211	1.96965e-60	LPR	chn
1.59738e-64	0.679088	0.251	0.056	2.39686e-60	LPR	CG43921
2.32492e-64	0.47205	0.36	0.129	3.48854e-60	LPR	CG31176
6.82187e-64	0.438423	0.511	0.234	1.02362e-59	LPR	betaTub60D
7.72567e-64	0.499872	0.436	0.177	1.15924e-59	LPR	lqf
1.33561e-63	0.654283	0.294	0.08	2.00409e-59	LPR	Lar
3.1175e-62	0.569144	0.495	0.216	4.67781e-58	LPR	mura
5.78026e-61	0.382688	0.546	0.273	8.67328e-57	LPR	fok
1.68779e-60	0.570072	0.405	0.155	2.53252e-56	LPR	Galphao
2.17236e-60	0.447617	0.336	0.119	3.25962e-56	LPR	Mob2
3.04435e-60	0.427337	0.842	0.586	4.56804e-56	LPR	pum
1.69045e-59	0.451426	0.726	0.426	2.53652e-55	LPR	CG32767
1.87389e-59	0.593367	0.312	0.097	2.81178e-55	LPR	Cbl
2.63023e-59	0.46329	0.354	0.13	3.94665e-55	LPR	GEFmeso
3.71106e-59	0.509884	0.51	0.235	5.56844e-55	LPR	CG34401
2.801e-58	0.547879	0.259	0.069	4.2029e-54	LPR	CG42663
7.75075e-58	0.459943	0.351	0.13	1.163e-53	LPR	eya
1.86462e-57	0.427565	0.38	0.152	2.79786e-53	LPR	sba
3.82906e-57	0.491573	0.485	0.221	5.7455e-53	LPR	CanA-14F
6.43746e-57	0.659563	0.361	0.127	9.6594e-53	LPR	Chd64
1.28068e-56	0.440569	0.399	0.164	1.92165e-52	LPR	tmod
2.50908e-56	0.383735	0.399	0.171	3.76487e-52	LPR	hbs
2.5955e-56	0.288677	0.451	0.218	3.89455e-52	LPR	corto
4.68129e-56	0.338283	0.462	0.22	7.02427e-52	LPR	glec
5.04951e-55	0.541869	0.325	0.112	7.5768e-51	LPR	CG13624
1.56186e-54	0.422087	0.698	0.411	2.34358e-50	LPR	rudhira
2.52196e-54	0.308139	0.472	0.236	3.7842e-50	LPR	CG4612
1.30979e-53	0.291953	0.462	0.231	1.96534e-49	LPR	kek5
4.7393e-53	0.501478	0.39	0.159	7.11132e-49	LPR	CG44838
6.04275e-53	0.356416	0.329	0.129	9.06714e-49	LPR	CG18812
1.80154e-52	0.340947	0.441	0.211	2.70321e-48	LPR	jvl
4.33521e-52	0.404512	0.352	0.142	6.50498e-48	LPR	CG31712
4.36881e-52	0.58494	0.258	0.073	6.5554e-48	LPR	Khc-73
5.18717e-52	0.478715	0.258	0.078	7.78335e-48	LPR	Lrch
1.70463e-51	0.318576	0.544	0.295	2.55779e-47	LPR	Hr4
3.34951e-51	0.297601	0.559	0.312	5.02594e-47	LPR	east
4.03741e-51	0.505664	0.27	0.085	6.05814e-47	LPR	siz
5.30152e-51	0.438114	0.338	0.131	7.95493e-47	LPR	inaE
1.24684e-50	0.326213	0.572	0.318	1.87089e-46	LPR	InR
1.80889e-50	0.427668	0.778	0.516	2.71424e-46	LPR	klar
3.78176e-50	0.349725	0.488	0.249	5.67452e-46	LPR	sano
4.45664e-50	0.37271	0.389	0.172	6.68719e-46	LPR	Cht2
5.89207e-50	0.281285	0.524	0.284	8.84105e-46	LPR	fz2
8.6232e-50	0.410674	0.472	0.231	1.29391e-45	LPR	PMCA
1.36093e-49	0.307727	0.58	0.329	2.04208e-45	LPR	dlg1
5.8038e-49	0.349031	0.3	0.116	8.70861e-45	LPR	CG42747
9.61744e-49	0.340636	0.301	0.117	1.4431e-44	LPR	Flo2
1.74814e-48	0.322535	0.608	0.354	2.62308e-44	LPR	Gug
1.8133e-48	0.351888	0.375	0.167	2.72086e-44	LPR	pk
2.22919e-48	0.396439	0.719	0.449	3.3449e-44	LPR	CR42862
3.53145e-48	0.288061	0.456	0.234	5.29894e-44	LPR	eIF4G2
7.96527e-48	0.379404	0.672	0.407	1.19519e-43	LPR	nej
1.40612e-47	0.341399	0.616	0.362	2.10988e-43	LPR	CG10077
2.33893e-47	0.424984	0.426	0.2	3.50956e-43	LPR	enc
4.26379e-47	0.408804	0.456	0.223	6.39781e-43	LPR	beta-Spec
9.69014e-47	0.278379	0.262	0.101	1.45401e-42	LPR	CR43314
1.0311e-46	0.397111	0.388	0.175	1.54716e-42	LPR	CG5151
1.95676e-46	0.458878	0.274	0.095	2.93612e-42	LPR	CG32082
1.98302e-46	0.34409	0.339	0.146	2.97551e-42	LPR	CG5746
3.29575e-46	0.290981	0.566	0.327	4.94527e-42	LPR	nkd
5.17368e-46	0.303761	0.646	0.396	7.76311e-42	LPR	l(3)L1231
5.70311e-46	0.300127	0.43	0.216	8.55752e-42	LPR	bif
1.73951e-45	0.298206	0.344	0.154	2.61013e-41	LPR	Hers
3.02111e-45	0.340933	0.412	0.2	4.53317e-41	LPR	Dys
5.51951e-45	0.450015	0.926	0.77	8.28202e-41	LPR	Hsromega
6.44537e-45	0.315894	0.81	0.564	9.67127e-41	LPR	CG11486
7.89761e-45	0.3549	0.515	0.281	1.18504e-40	LPR	g
8.97517e-45	0.476432	0.28	0.099	1.34672e-40	LPR	miple
1.0402e-44	0.339983	0.352	0.157	1.56082e-40	LPR	sdk
1.29615e-44	0.393295	0.664	0.405	1.94488e-40	LPR	crp
1.62731e-44	0.260001	0.391	0.195	2.44178e-40	LPR	vari
8.12155e-44	0.359291	0.404	0.194	1.21864e-39	LPR	mtd
8.35239e-44	0.32577	0.336	0.149	1.25328e-39	LPR	CG12025
1.1098e-43	0.333936	0.685	0.433	1.66526e-39	LPR	Bsg
5.20636e-43	0.325302	0.386	0.185	7.81214e-39	LPR	unk
6.72093e-43	0.296175	0.62	0.378	1.00848e-38	LPR	CG11138
1.03745e-42	0.300129	0.351	0.164	1.55669e-38	LPR	CG42674
1.11159e-42	0.276034	0.466	0.252	1.66794e-38	LPR	skd
1.76121e-42	0.250334	0.79	0.552	2.64269e-38	LPR	Nrg
3.30592e-42	0.341651	0.385	0.187	4.96053e-38	LPR	CG42394
4.77184e-42	0.377309	0.261	0.096	7.16015e-38	LPR	CaMKI
6.72593e-42	0.284986	0.511	0.289	1.00923e-37	LPR	Hex-A
7.12228e-42	0.287414	0.43	0.226	1.0687e-37	LPR	CG11505
1.62692e-41	0.323834	0.9	0.727	2.4412e-37	LPR	spen
1.90944e-41	0.345347	0.338	0.151	2.86511e-37	LPR	CG9005
2.92683e-41	0.292741	0.586	0.348	4.39171e-37	LPR	sls
3.25822e-41	0.269689	0.345	0.165	4.88895e-37	LPR	Mcr
3.71348e-41	0.250849	0.51	0.297	5.57207e-37	LPR	CG9425
5.46463e-41	0.28066	0.698	0.457	8.19967e-37	LPR	wdb
1.00077e-40	0.462112	0.336	0.143	1.50165e-36	LPR	pUf68
1.10522e-40	0.309833	0.35	0.164	1.65838e-36	LPR	CG32137
1.24496e-40	0.37771	0.288	0.117	1.86806e-36	LPR	IntS3
2.88723e-40	0.268702	0.62	0.39	4.33229e-36	LPR	CG42389
2.96838e-40	0.297178	0.302	0.134	4.45406e-36	LPR	Lis-1
4.71451e-40	0.494874	0.268	0.097	7.07412e-36	LPR	Flo1
2.1544e-39	0.407317	0.265	0.102	3.23268e-35	LPR	bves
2.64722e-39	0.299585	0.335	0.156	3.97216e-35	LPR	CG45186
3.90517e-39	0.310293	0.811	0.586	5.85971e-35	LPR	lola
3.94591e-39	0.350939	0.45	0.237	5.92084e-35	LPR	msn
1.1987e-38	0.293406	0.474	0.265	1.79865e-34	LPR	CG16791
4.45061e-38	0.416873	0.304	0.128	6.67813e-34	LPR	px
5.61487e-38	0.386208	0.286	0.118	8.42512e-34	LPR	l(1)G0232
7.50706e-38	0.339401	0.339	0.158	1.12643e-33	LPR	cdi
1.55663e-37	0.394248	0.256	0.098	2.33572e-33	LPR	Med
2.52886e-37	0.358468	0.355	0.17	3.79455e-33	LPR	DIP1
2.70692e-37	0.252736	0.409	0.222	4.06174e-33	LPR	shi
9.71943e-37	0.271273	0.295	0.133	1.4584e-32	LPR	Evi5
1.54656e-36	0.269019	0.83	0.617	2.32061e-32	LPR	AGO1
1.96502e-36	0.255294	0.459	0.262	2.94852e-32	LPR	CG43736
2.66453e-36	0.304573	0.278	0.119	3.99813e-32	LPR	CG11360
3.15817e-36	0.268396	0.252	0.106	4.73883e-32	LPR	toc
6.40424e-36	0.326579	0.388	0.2	9.60957e-32	LPR	dnc
4.97572e-35	0.25394	0.305	0.146	7.46607e-31	LPR	CG17265
1.29833e-34	0.279798	0.302	0.143	1.94815e-30	LPR	Alh
2.8124e-34	0.293881	0.34	0.169	4.22e-30	LPR	CG42258
4.37713e-34	0.428122	0.255	0.1	6.56788e-30	LPR	CG6424
2.59081e-33	0.256663	0.301	0.146	3.88751e-29	LPR	Adar
1.53992e-32	0.284552	0.254	0.11	2.31065e-28	LPR	CG14435
1.55919e-32	0.291451	0.31	0.151	2.33956e-28	LPR	kug
6.12709e-32	0.26265	0.676	0.465	9.19369e-28	LPR	E(spl)mbeta-HLH
2.77789e-30	0.26246	0.401	0.227	4.16823e-26	LPR	4EHP
1.8115e-26	0.28286	0.281	0.142	2.71815e-22	LPR	rdgA
8.39754e-26	0.265059	0.261	0.133	1.26005e-21	LPR	su(w[a])
8.42676e-23	0.434205	0.58	0.552	1.26443e-18	LPR	roX1
2.67162e-21	0.270612	0.38	0.229	4.00876e-17	LPR	Hsp70Aa
1.79198e-18	0.639774	0.321	0.188	2.68887e-14	LPR	28SrRNA-Psi:CR45855
0	2.45897	0.514	0.038	0	EAB	Lim1
2.06844e-268	1.04259	0.984	0.642	3.10369e-264	EAB	hth
1.07997e-160	1.47879	0.497	0.126	1.62049e-156	EAB	ct
1.60253e-147	1.08726	0.765	0.367	2.4046e-143	EAB	CG43164
2.41347e-139	1.01358	0.78	0.396	3.62141e-135	EAB	ImpE1
2.86984e-112	1.35885	0.327	0.056	4.30619e-108	EAB	disco-r
9.66446e-79	1.10849	0.351	0.103	1.45015e-74	EAB	CG31869
4.18821e-50	0.76749	0.443	0.227	6.28441e-46	EAB	Blimp-1
3.74951e-49	0.547152	0.672	0.45	5.62613e-45	EAB	Imp
1.52031e-47	0.877154	0.32	0.122	2.28123e-43	EAB	Oatp74D
1.59889e-46	0.376336	0.963	0.895	2.39913e-42	EAB	CG6770
2.88571e-41	0.251676	1	0.988	4.33e-37	EAB	Hsp27
1.07406e-36	0.613587	0.523	0.322	1.61163e-32	EAB	CrebA
1.65017e-31	0.294698	0.72	0.518	2.47607e-27	EAB	ImpE2
1.90031e-30	0.358562	0.737	0.595	2.85142e-26	EAB	sesB
4.28666e-29	0.492852	0.489	0.327	6.43213e-25	EAB	dally
2.73688e-26	0.485386	0.444	0.294	4.10669e-22	EAB	pio
4.71211e-26	0.425806	0.746	0.625	7.07052e-22	EAB	Hsc70-3
4.8068e-25	0.576678	0.329	0.174	7.21261e-21	EAB	CG7675
1.0167e-21	0.508797	0.376	0.233	1.52555e-17	EAB	GstD1
8.53291e-20	0.259181	0.829	0.709	1.28036e-15	EAB	heph
2.1448e-17	0.399685	0.485	0.36	3.21827e-13	EAB	l(1)G0320
3.43305e-17	0.293156	0.651	0.51	5.15129e-13	EAB	Inx3
3.36568e-16	0.34579	0.508	0.361	5.0502e-12	EAB	porin
1.00969e-15	0.360915	0.346	0.223	1.51504e-11	EAB	Cht3
5.57794e-15	0.35009	0.409	0.288	8.3697e-11	EAB	Gapdh2
6.91211e-14	0.429245	0.284	0.17	1.03716e-09	EAB	sog
7.00785e-13	0.342774	0.416	0.294	1.05153e-08	EAB	CG4692
1.91446e-12	0.423007	0.372	0.254	2.87264e-08	EAB	CG8860
3.52942e-12	0.431021	0.256	0.16	5.2959e-08	EAB	Fkbp14
5.08615e-12	0.356178	0.368	0.255	7.63176e-08	EAB	miple2
1.18087e-11	0.369831	0.261	0.161	1.7719e-07	EAB	CG9669
1.30757e-11	0.435065	0.347	0.241	1.96201e-07	EAB	Gp93
1.43676e-11	0.420261	0.295	0.185	2.15585e-07	EAB	CG1707
2.30796e-11	0.347544	0.503	0.387	3.46309e-07	EAB	ERp60
4.38486e-11	0.374623	0.318	0.213	6.57949e-07	EAB	CG5390
1.92288e-10	0.374062	0.309	0.212	2.88528e-06	EAB	twr
5.05793e-10	0.341975	0.323	0.231	7.58942e-06	EAB	ergic53
8.87295e-10	0.253927	0.406	0.312	1.33139e-05	EAB	eEF1delta
1.13215e-09	0.261076	0.606	0.51	1.69879e-05	EAB	Crc
1.94347e-09	0.312818	0.373	0.273	2.91618e-05	EAB	Neb-cGP
3.0093e-09	0.356438	0.278	0.195	4.51546e-05	EAB	CG9689
4.71599e-09	0.260828	0.397	0.301	7.07635e-05	EAB	CoVIII
4.92051e-09	0.31731	0.33	0.232	7.38323e-05	EAB	CR42491
1.00096e-08	0.286008	0.448	0.349	0.000150194	EAB	CG33129
3.04175e-08	0.263601	0.342	0.273	0.000456415	EAB	CG2918
4.2781e-08	0.330838	0.253	0.181	0.000641929	EAB	CG5885
4.76244e-08	0.323369	0.405	0.309	0.000714605	EAB	Hsp67Ba
6.25884e-08	0.313626	0.292	0.21	0.000939139	EAB	CG12384
6.77867e-08	0.285157	0.4	0.321	0.00101714	EAB	Idh
1.007e-07	0.277672	0.358	0.263	0.00151101	EAB	CG2862
1.01892e-07	0.272255	0.3	0.218	0.00152889	EAB	Eno
1.40403e-07	0.274142	0.346	0.268	0.00210674	EAB	sun
1.87847e-07	0.30424	0.281	0.196	0.00281865	EAB	grp
2.08203e-07	0.334569	0.27	0.187	0.00312408	EAB	Adk2
2.26092e-07	0.297333	0.257	0.183	0.00339251	EAB	tara
2.34826e-07	0.292864	0.511	0.422	0.00352356	EAB	emc
4.9704e-07	0.272833	0.261	0.191	0.00745809	EAB	Dp1
1.93944e-06	0.294934	0.362	0.291	0.0291014	EAB	CBP
1.5247e-05	0.258737	0.262	0.201	0.228781	EAB	pot
2.38227e-05	0.286271	0.41	0.353	0.357459	EAB	stv
5.72475e-207	0.974443	0.967	0.708	8.58999e-203	PPN	pncr002:3R
4.18353e-146	1.41923	0.557	0.152	6.27739e-142	PPN	dac
5.35218e-125	1.43432	0.401	0.069	8.03095e-121	PPN	Optix
5.02009e-121	1.44251	0.489	0.157	7.53264e-117	PPN	h
2.53033e-88	0.977544	0.58	0.29	3.79676e-84	PPN	toy
1.0257e-83	1.05596	0.599	0.306	1.53906e-79	PPN	stg
1.36561e-56	0.310443	0.989	0.968	2.0491e-52	PPN	CG3800
1.67141e-38	0.300484	0.968	0.94	2.50796e-34	PPN	Df31
3.33691e-37	0.373696	0.917	0.833	5.00704e-33	PPN	CG2852
3.25577e-33	0.73277	0.394	0.23	4.88528e-29	PPN	trn
4.28986e-28	0.307976	0.843	0.772	6.43693e-24	PPN	His4r
9.4362e-28	0.707782	0.315	0.152	1.4159e-23	PPN	CG10625
1.36502e-27	0.521478	0.595	0.411	2.04821e-23	PPN	ImpE1
4.37318e-25	0.462923	0.379	0.23	6.56196e-21	PPN	sea
1.86943e-24	0.5681	0.424	0.264	2.80508e-20	PPN	CG31997
3.66594e-24	0.544221	0.509	0.352	5.50075e-20	PPN	CG43658
8.49433e-21	0.651239	0.333	0.231	1.27457e-16	PPN	glec
7.52979e-20	0.561348	0.398	0.241	1.12984e-15	PPN	fj
9.37898e-17	0.611849	0.31	0.186	1.40732e-12	PPN	jigr1
1.19962e-16	0.692349	0.407	0.313	1.80003e-12	PPN	CG42671
2.5969e-16	0.268496	0.674	0.606	3.89664e-12	PPN	bic
3.94369e-16	0.328789	0.685	0.61	5.9175e-12	PPN	Lk6
1.42342e-15	0.352729	0.622	0.534	2.13584e-11	PPN	Cirl
3.96504e-15	0.355226	0.431	0.354	5.94955e-11	PPN	Ip259
7.79382e-15	0.417495	0.351	0.241	1.16946e-10	PPN	ovo
1.30064e-13	0.480636	0.329	0.218	1.95162e-09	PPN	drl
2.05641e-13	0.475407	0.399	0.297	3.08565e-09	PPN	CG15628
7.44025e-13	0.305777	0.713	0.624	1.11641e-08	PPN	N
1.13822e-12	0.517929	0.264	0.18	1.7079e-08	PPN	MYPT-75D
1.7306e-11	0.344204	0.5	0.414	2.59676e-07	PPN	Aps
6.3757e-11	0.452379	0.389	0.288	9.56674e-07	PPN	Hsp70Bc
6.22978e-10	0.36762	0.421	0.33	9.34778e-06	PPN	Gp150
6.15133e-08	0.370809	0.329	0.24	0.000923008	PPN	olf413
8.67824e-08	0.328218	0.366	0.295	0.00130217	PPN	hang
9.49156e-08	0.303899	0.401	0.322	0.00142421	PPN	Idh
3.53911e-07	0.361129	0.318	0.252	0.00531043	PPN	Btk29A
2.10441e-06	0.323655	0.309	0.234	0.0315766	PPN	CR42491
5.7896e-06	0.340135	0.289	0.223	0.086873	PPN	jvl
9.30499e-06	0.283735	0.379	0.313	0.139621	PPN	CG14478
1.62524e-05	0.293237	0.313	0.26	0.243867	PPN	miple2
2.84074e-05	0.325091	0.312	0.246	0.426254	PPN	shg
3.49202e-05	0.252304	0.345	0.308	0.523978	PPN	par-1
0.00144601	0.26021	0.309	0.25	1	PPN	CG10306
0	2.9785	0.576	0.015	0	OCx	CG13044
6.14617663426511e-321	2.03084	0.686	0.095	9.22233803971479e-317	OCx	oc
1.04509211999153e-318	1.98281	0.732	0.142	1.56816072604729e-314	OCx	sog
7.60739e-302	2.2886	0.762	0.169	1.14149e-297	OCx	Ance
1.95461e-159	1.91766	0.353	0.039	2.93289e-155	OCx	bnl
2.72369e-121	0.798956	0.939	0.648	4.0869e-117	OCx	hth
2.74363e-78	0.643203	0.705	0.374	4.11681e-74	OCx	CG43164
5.39869e-78	1.02794	0.463	0.158	8.10074e-74	OCx	mirr
3.68535e-32	0.345166	0.942	0.897	5.52986e-28	OCx	CG6770
1.77734e-26	0.679971	0.317	0.153	2.6669e-22	OCx	CG4914
3.84947e-25	0.355648	0.865	0.771	5.77613e-21	OCx	Msp300
6.80558e-23	0.454483	0.504	0.327	1.02118e-18	OCx	dally
1.31046e-18	0.514866	0.444	0.338	1.96634e-14	OCx	CG42342
3.30569e-18	0.260255	0.826	0.71	4.96018e-14	OCx	heph
3.91899e-17	0.336338	0.671	0.531	5.88044e-13	OCx	dm
6.61803e-17	0.339924	0.581	0.412	9.93036e-13	OCx	ImpE1
1.72568e-14	0.284011	0.65	0.502	2.58938e-10	OCx	Nlp
2.43738e-14	0.376265	0.294	0.169	3.65729e-10	OCx	CG6543
3.78358e-14	0.386581	0.357	0.223	5.67727e-10	OCx	Cht3
4.49557e-14	0.306295	0.65	0.512	6.7456e-10	OCx	Inx3
2.60777e-13	0.281555	0.497	0.363	3.91296e-09	OCx	porin
6.18072e-13	0.280427	0.666	0.539	9.27417e-09	OCx	Ef1gamma
9.70754e-13	0.269378	0.716	0.598	1.45662e-08	OCx	sesB
1.50524e-12	0.385469	0.308	0.185	2.25861e-08	OCx	CG1707
1.10115e-11	0.313145	0.415	0.289	1.65228e-07	OCx	Gapdh2
1.30828e-11	0.350704	0.32	0.2	1.96307e-07	OCx	cv-c
5.85296e-11	0.374684	0.265	0.161	8.78237e-07	OCx	CG8036
8.47673e-11	0.312126	0.35	0.236	1.27193e-06	OCx	GstD1
3.37144e-10	0.383047	0.275	0.179	5.05885e-06	OCx	CG7675
6.51226e-10	0.290145	0.431	0.311	9.77165e-06	OCx	nop5
2.07784e-09	0.31467	0.324	0.22	3.11779e-05	OCx	CG7630
7.69862e-09	0.324661	0.418	0.301	0.000115518	OCx	dp
1.20639e-08	0.341045	0.3	0.197	0.000181018	OCx	fru
1.35323e-08	0.253539	0.37	0.263	0.000203053	OCx	CG2862
1.71561e-08	0.313369	0.452	0.347	0.000257427	OCx	CG34417
4.30617e-08	0.260193	0.376	0.272	0.000646141	OCx	vig2
4.58327e-08	0.266371	0.473	0.375	0.000687719	OCx	CG3321
6.14282e-08	0.310057	0.323	0.221	0.00092173	OCx	EloC
6.23807e-08	0.255569	0.376	0.274	0.000936022	OCx	Neb-cGP
1.12538e-07	0.298001	0.401	0.299	0.00168863	OCx	pio
1.25741e-07	0.278904	0.317	0.218	0.00188674	OCx	CG7215
2.0469e-07	0.278204	0.305	0.21	0.00307138	OCx	ft
2.10812e-07	0.260344	0.45	0.35	0.00316324	OCx	CG9603
3.33186e-07	0.256989	0.365	0.269	0.00499945	OCx	CoVIIc
3.66448e-07	0.25174	0.385	0.29	0.00549855	OCx	CBP
4.43862e-07	0.330604	0.282	0.194	0.00666015	OCx	CG7414
7.12978e-07	0.280604	0.334	0.239	0.0106982	OCx	CG30415
1.02981e-06	0.250822	0.308	0.222	0.0154524	OCx	dUTPase
1.82618e-06	0.263116	0.357	0.261	0.0274019	OCx	mod
4.03534e-06	0.261485	0.385	0.293	0.0605502	OCx	Act42A
5.05258e-06	0.265324	0.297	0.211	0.075814	OCx	CG12384
9.31529e-06	0.267912	0.256	0.182	0.139776	OCx	CG5885
1.78152e-05	0.258083	0.31	0.235	0.267317	OCx	CG6767
4.55904e-05	0.258306	0.359	0.273	0.684084	OCx	FK506-bp1
0.000159349	0.458306	0.251	0.194	1	OCx	28SrRNA-Psi:CR45855
0.0001703	0.2589	0.314	0.238	1	OCx	hdly
0.000265712	0.269122	0.48	0.416	1	OCx	pre-rRNA-Psi:CR45856
0.000339811	0.252072	0.316	0.244	1	OCx	Gp93
0.000765754	0.253497	0.311	0.245	1	OCx	klu
4.32959e-226	2.19453	0.429	0.028	6.49656e-222	PG	CG3168
2.94835e-210	2.26378	0.425	0.031	4.424e-206	PG	Con
5.33589e-203	2.00176	0.285	0.003	8.0065e-199	PG	CG15203
1.32239e-176	1.72411	0.571	0.148	1.98424e-172	PG	trol
3.08331e-169	1.76146	0.268	0.007	4.62651e-165	PG	CG34340
3.93606e-168	0.795598	0.987	0.854	5.90605e-164	PG	Act5C
9.98042e-159	1.79901	0.404	0.045	1.49756e-154	PG	zfh1
6.55795e-103	1.31429	0.382	0.07	9.84021e-99	PG	Ama
2.69764e-92	1.14112	0.575	0.274	4.0478e-88	PG	gem
4.59222e-61	1.15186	0.313	0.077	6.89062e-57	PG	Optix
2.05413e-59	0.822198	0.621	0.376	3.08222e-55	PG	A2bp1
3.18089e-59	1.2291	0.258	0.063	4.77292e-55	PG	pigs
7.31112e-52	0.321218	0.993	0.993	1.09703e-47	PG	fax
6.37456e-50	1.1356	0.268	0.097	9.56503e-46	PG	CG8034
2.34244e-49	0.518708	0.849	0.71	3.51483e-45	PG	cib
4.15919e-47	0.934741	0.343	0.164	6.24086e-43	PG	Dg
5.73791e-47	0.420778	0.925	0.849	8.60973e-43	PG	14-3-3zeta
9.41276e-47	0.805835	0.538	0.305	1.41239e-42	PG	bi
2.07248e-39	1.04893	0.258	0.098	3.10976e-35	PG	blow
3.61513e-37	0.535298	0.737	0.607	5.42451e-33	PG	HmgD
3.99974e-37	0.615868	0.68	0.532	6.00161e-33	PG	dm
3.05016e-36	0.793463	0.402	0.191	4.57677e-32	PG	CadN
1.26795e-35	0.983297	0.328	0.168	1.90256e-31	PG	28SrRNA-Psi:CR45859
3.08577e-34	0.686331	0.477	0.322	4.6302e-30	PG	CG7911
3.32252e-34	0.438488	0.774	0.661	4.98545e-30	PG	tsr
1.53263e-33	0.744367	0.432	0.28	2.29971e-29	PG	Mkp3
4.34208e-33	0.533049	0.647	0.503	6.51529e-29	PG	Nlp
4.835e-32	0.436305	0.784	0.69	7.25492e-28	PG	CG1746
9.54227e-30	0.60738	0.477	0.331	1.43182e-25	PG	Nap1
1.40722e-29	0.591814	0.616	0.457	2.11153e-25	PG	Imp
2.36893e-29	0.525553	0.511	0.404	3.55458e-25	PG	FK506-bp2
2.07167e-28	0.785595	0.323	0.176	3.10854e-24	PG	CoVa
2.38366e-28	0.604178	0.461	0.299	3.57668e-24	PG	CoVIII
4.5569e-27	0.608634	0.422	0.27	6.83763e-23	PG	FK506-bp1
1.15596e-26	0.693047	0.285	0.152	1.73452e-22	PG	CG6891
4.49823e-26	0.482069	0.543	0.445	6.74959e-22	PG	Bsg
2.64884e-25	0.641311	0.384	0.26	3.97458e-21	PG	kuk
5.84598e-25	0.612142	0.402	0.288	8.77189e-21	PG	levy
7.81087e-25	0.299442	0.916	0.881	1.17202e-20	PG	sqd
8.54077e-25	0.628078	0.379	0.26	1.28154e-20	PG	mod
1.01546e-24	0.607329	0.427	0.299	1.5237e-20	PG	vig
2.47808e-24	0.404727	0.693	0.6	3.71836e-20	PG	sesB
4.2205e-24	0.435362	0.655	0.557	6.33286e-20	PG	CG16817
4.62245e-24	0.502988	0.429	0.345	6.93599e-20	PG	ATPsyn-beta
6.22262e-24	0.594845	0.36	0.27	9.33703e-20	PG	CoVIIc
3.52656e-23	0.519689	0.513	0.387	5.2916e-19	PG	Nop60B
3.44162e-22	0.574733	0.412	0.297	5.16415e-18	PG	l(2)06225
5.52406e-22	0.612964	0.318	0.207	8.28885e-18	PG	CG11267
2.05697e-21	0.680052	0.338	0.214	3.08648e-17	PG	18SrRNA-Psi:CR41602
8.08292e-21	0.65412	0.261	0.158	1.21284e-16	PG	l(2)k09913
1.04362e-20	0.57318	0.256	0.192	1.56596e-16	PG	schlank
2.72648e-20	0.653638	0.298	0.201	4.09108e-16	PG	pnut
7.17756e-20	0.592304	0.337	0.221	1.07699e-15	PG	dUTPase
1.48499e-19	0.611908	0.312	0.216	2.22823e-15	PG	Nop56
1.52404e-19	0.484577	0.377	0.275	2.28683e-15	PG	Neb-cGP
1.93174e-19	0.349702	0.781	0.738	2.89857e-15	PG	HmgZ
2.07874e-19	0.456336	0.511	0.414	3.11915e-15	PG	blw
2.40378e-19	0.690453	0.251	0.157	3.60687e-15	PG	sle
1.22078e-18	0.614895	0.268	0.171	1.83178e-14	PG	CG6543
6.18048e-18	0.52609	0.333	0.253	9.27381e-14	PG	ATPsyn-d
8.04007e-18	0.363046	0.611	0.529	1.20641e-13	PG	lost
1.8813e-17	0.604786	0.285	0.188	2.82289e-13	PG	CoVb
2.78281e-17	0.451375	0.384	0.291	4.17561e-13	PG	Oscp
4.46673e-17	0.573924	0.288	0.186	6.70233e-13	PG	AnxB9
6.08212e-17	0.564279	0.251	0.171	9.12621e-13	PG	CG3560
8.08056e-17	0.414674	0.34	0.263	1.21249e-12	PG	CG33995
1.20186e-16	0.523577	0.265	0.184	1.80339e-12	PG	msk
1.72109e-16	0.318723	0.675	0.542	2.5825e-12	PG	Fas2
2.28794e-16	0.489368	0.369	0.272	3.43306e-12	PG	ATPsyn-b
3.64126e-16	0.462349	0.42	0.34	5.46371e-12	PG	cype
4.37208e-16	0.373145	0.559	0.496	6.5603e-12	PG	kuz
9.30302e-16	0.459718	0.394	0.294	1.39592e-11	PG	Act42A
1.88734e-15	0.484804	0.28	0.209	2.83195e-11	PG	CG7580
2.08285e-15	0.387677	0.425	0.352	3.12532e-11	PG	CG9603
3.24036e-15	0.302916	0.742	0.671	4.86217e-11	PG	D1
4.06345e-15	0.420434	0.491	0.394	6.09721e-11	PG	eIF4G
4.6609e-15	0.483574	0.281	0.187	6.99367e-11	PG	CG1707
8.42245e-15	0.469751	0.278	0.208	1.26379e-10	PG	l(1)G0156
9.10252e-15	0.45879	0.327	0.271	1.36583e-10	PG	Fim
2.02225e-14	0.436784	0.332	0.27	3.03439e-10	PG	sun
3.74906e-14	0.456684	0.327	0.263	5.62546e-10	PG	ATPsyn-gamma
9.96254e-14	0.387812	0.312	0.277	1.49488e-09	PG	CG4747
1.01783e-13	0.46912	0.327	0.259	1.52726e-09	PG	CG32230
1.07497e-13	0.40548	0.367	0.312	1.61299e-09	PG	CG1910
1.11659e-13	0.479955	0.302	0.236	1.67544e-09	PG	Cct5
1.32176e-13	0.408339	0.422	0.34	1.9833e-09	PG	CG13364
1.94646e-13	0.436432	0.469	0.376	2.92067e-09	PG	CG3321
3.05957e-13	0.342722	0.489	0.414	4.59089e-09	PG	His2Av
5.08293e-13	0.359906	0.38	0.315	7.62693e-09	PG	eEF1delta
7.09705e-13	0.463516	0.296	0.22	1.06491e-08	PG	Eno
1.25944e-12	0.457837	0.315	0.24	1.88979e-08	PG	CoIV
1.62074e-12	0.348207	0.358	0.316	2.43191e-08	PG	nop5
1.84587e-12	0.361594	0.437	0.367	2.76972e-08	PG	porin
2.12959e-12	0.268238	0.647	0.608	3.19544e-08	PG	bic
3.3477e-12	0.310279	0.389	0.354	5.02323e-08	PG	CG33129
3.49642e-12	0.354962	0.358	0.299	5.24637e-08	PG	Lam
4.01219e-12	0.371283	0.353	0.297	6.02028e-08	PG	ATPsyn-Cf6
4.34274e-12	0.41027	0.422	0.318	6.51628e-08	PG	stg
1.93684e-11	0.435305	0.251	0.194	2.90623e-07	PG	Fib
2.77224e-11	0.263611	0.613	0.578	4.15974e-07	PG	Nacalpha
3.11538e-11	0.371929	0.345	0.316	4.67462e-07	PG	CG32264
4.45209e-11	0.34042	0.362	0.299	6.68036e-07	PG	CG4692
4.87059e-11	0.348193	0.275	0.243	7.30832e-07	PG	CG30415
5.37764e-11	0.297672	0.322	0.276	8.06915e-07	PG	vig2
6.45861e-11	0.3224	0.363	0.338	9.69115e-07	PG	CG17737
9.01775e-11	0.370631	0.271	0.224	1.35311e-06	PG	CG7630
1.83522e-10	0.398338	0.271	0.222	2.75375e-06	PG	CG7215
1.05405e-09	0.258591	0.529	0.486	1.5816e-05	PG	kra
4.10665e-09	0.27504	0.275	0.269	6.16203e-05	PG	Cctgamma
6.65185e-09	0.292145	0.256	0.231	9.98111e-05	PG	CG41128
1.23414e-08	0.264432	0.28	0.271	0.000185182	PG	eIF3-S10
1.88764e-08	0.356549	0.258	0.223	0.00028324	PG	drl
2.08945e-08	0.279619	0.278	0.249	0.000313522	PG	His3.3A
3.99166e-08	0.318632	0.322	0.293	0.000598948	PG	Fs(2)Ket
5.64137e-08	0.28382	0.392	0.358	0.000846488	PG	eff
1.08406e-07	0.307461	0.283	0.237	0.00162663	PG	CG6767
1.26799e-07	0.314875	0.323	0.288	0.00190262	PG	CG32138
1.8405e-07	0.322279	0.253	0.222	0.00276166	PG	Nurf-38
5.32542e-07	0.332043	0.34	0.298	0.00799079	PG	CG9705
1.02889e-06	0.304711	0.26	0.226	0.0154385	PG	CG5525
7.64669e-05	0.298861	0.251	0.205	1	PG	cv-c
1.32259e-263	2.11006	0.816	0.176	1.98454e-259	DPE	Ance
1.72201e-230	3.16821	0.546	0.056	2.58387e-226	DPE	Obp99a
4.36089e-131	1.62006	0.272	0.012	6.54352e-127	DPE	tup
7.50807e-103	2.34904	0.291	0.041	1.12659e-98	DPE	CG15282
2.15961e-75	0.450801	0.928	0.653	3.24049e-71	DPE	hth
3.49229e-50	0.985464	0.413	0.139	5.24017e-46	DPE	mab-21
7.00473e-37	0.818611	0.3	0.096	1.05106e-32	DPE	NK7.1
8.15838e-37	0.824817	0.47	0.24	1.22416e-32	DPE	fj
2.7079e-36	0.344214	0.998	0.988	4.06321e-32	DPE	Hsp27
3.31443e-36	0.499461	0.909	0.77	4.9733e-32	DPE	Msp300
2.74436e-34	0.85605	0.335	0.121	4.11791e-30	DPE	oc
4.16137e-33	0.749073	0.424	0.197	6.24414e-29	DPE	cv-c
2.82895e-32	0.596305	0.559	0.306	4.24484e-28	DPE	bi
3.24469e-28	0.459151	0.812	0.632	4.86866e-24	DPE	tna
7.55885e-28	0.383038	0.614	0.384	1.1342e-23	DPE	CG43164
1.04941e-26	0.699965	0.819	0.719	1.57464e-22	DPE	pncr002:3R
2.75466e-26	0.714072	0.306	0.135	4.13337e-22	DPE	Msr-110
2.01413e-22	0.695802	0.348	0.168	3.0222e-18	DPE	mirr
1.99396e-19	0.347911	0.85	0.711	2.99193e-15	DPE	heph
2.11717e-19	0.263208	0.951	0.898	3.17682e-15	DPE	CG6770
6.43213e-18	0.455652	0.694	0.524	9.65142e-14	DPE	ImpE2
2.07873e-15	0.553884	0.392	0.233	3.11913e-11	DPE	trn
8.99211e-14	0.544992	0.255	0.128	1.34927e-09	DPE	CG11905
2.47327e-11	0.387334	0.51	0.362	3.71114e-07	DPE	l(1)G0320
3.0663e-11	0.297422	0.658	0.513	4.60099e-07	DPE	Inx3
8.78307e-11	0.269486	0.747	0.627	1.3179e-06	DPE	Hsc70-3
9.97752e-11	0.408995	0.302	0.179	1.49713e-06	DPE	CG7675
3.60346e-10	0.311871	0.529	0.387	5.40699e-06	DPE	Nop60B
2.02046e-09	0.376708	0.352	0.226	3.03169e-05	DPE	Cht3
9.34461e-09	0.262782	0.35	0.234	0.000140216	DPE	CG6767
9.38599e-09	0.323742	0.316	0.211	0.000140837	DPE	ft
1.53716e-08	0.368052	0.272	0.172	0.000230651	DPE	CG6543
6.33617e-08	0.400706	0.53	0.414	0.000950742	DPE	pre-rRNA-Psi:CR45856
6.75981e-08	0.335001	0.27	0.172	0.00101431	DPE	ImpE3
1.09314e-07	0.278665	0.589	0.486	0.00164025	DPE	zip
1.1886e-07	0.28008	0.278	0.188	0.0017835	DPE	CG1707
1.3957e-07	0.256883	0.445	0.333	0.00209425	DPE	dally
1.99718e-07	0.264924	0.274	0.182	0.00299677	DPE	CG5885
2.29602e-07	0.330653	0.278	0.185	0.00344517	DPE	CG1703
2.64654e-07	0.253854	0.338	0.238	0.00397114	DPE	hdly
4.33005e-07	0.272225	0.422	0.313	0.00649724	DPE	nop5
4.49476e-07	0.254077	0.663	0.549	0.00674439	DPE	Inx2
8.97532e-07	0.258422	0.597	0.484	0.0134675	DPE	eIF-2beta
9.95844e-07	0.321929	0.337	0.235	0.0149426	DPE	EcR
1.03419e-06	0.397066	0.285	0.198	0.015518	DPE	CG4928
1.11448e-06	0.283257	0.297	0.198	0.0167228	DPE	fru
1.5289e-06	0.605834	0.278	0.193	0.0229411	DPE	28SrRNA-Psi:CR45855
3.24683e-06	0.27146	0.373	0.274	0.0487188	DPE	ps
8.85679e-05	0.318961	0.356	0.274	1	DPE	CG2918
0.000109657	0.296393	0.272	0.193	1	DPE	Fib
0.000160793	0.315101	0.26	0.183	1	DPE	CG11180
0.00131123	0.252332	0.384	0.304	1	DPE	dp
0.00150501	0.254662	0.31	0.234	1	DPE	ergic53
0.00270701	0.291053	0.298	0.237	1	DPE	Hsp70Aa
0	2.58579	0.667	0.02	0	ANT	Dll
3.09815e-154	1.75334	0.489	0.056	4.64877e-150	ANT	disco-r
7.54278e-126	1.83077	0.343	0.034	1.13179e-121	ANT	ss
4.39236e-110	1.5945	0.343	0.032	6.59073e-106	ANT	disco
5.42998e-82	0.755574	0.902	0.655	8.14769e-78	ANT	hth
4.3429e-64	1.61765	0.333	0.067	6.51652e-60	ANT	Obp99a
5.53475e-36	1.03735	0.318	0.111	8.30489e-32	ANT	CG31869
1.13449e-35	0.40488	0.96	0.897	1.70229e-31	ANT	CG6770
2.75273e-33	0.757772	0.464	0.234	4.13047e-29	ANT	GstD1
2.96949e-31	0.712812	0.59	0.435	4.45572e-27	ANT	Dl
2.20643e-25	0.603764	0.667	0.456	3.31075e-21	ANT	Imp
3.21772e-21	0.558501	0.252	0.096	4.82819e-17	ANT	bnb
1.31041e-18	0.635798	0.358	0.186	1.96627e-14	ANT	jigr1
6.78844e-17	0.4725	0.597	0.414	1.01861e-12	ANT	ImpE1
1.48194e-16	0.521971	0.48	0.308	2.22365e-12	ANT	Hsp67Ba
1.78771e-16	0.438927	0.669	0.581	2.68246e-12	ANT	scyl
1.6776e-14	0.64211	0.274	0.147	2.51723e-10	ANT	ct
2.34378e-14	0.290399	0.543	0.388	3.51685e-10	ANT	CG43164
6.16239e-14	0.251292	0.998	0.995	9.24666e-10	ANT	CR34335
2.47659e-13	0.508371	0.514	0.383	3.71613e-09	ANT	A2bp1
2.41214e-10	0.338134	0.48	0.332	3.61942e-06	ANT	dally
3.28418e-10	0.386713	0.451	0.339	4.92791e-06	ANT	nkd
3.76855e-10	0.326093	0.414	0.291	5.65471e-06	ANT	Gapdh2
1.30064e-09	0.435161	0.428	0.299	1.95161e-05	ANT	pio
1.62498e-08	0.429322	0.358	0.237	0.000243829	ANT	Blimp-1
4.25318e-08	0.318766	0.399	0.291	0.000638189	ANT	CBP
7.3717e-07	0.259763	0.628	0.53	0.0110612	ANT	ogre
7.34427e-06	0.356104	0.387	0.304	0.110201	ANT	dp
1.03964e-05	0.411228	0.279	0.191	0.155998	ANT	CG34398
2.50362e-05	0.320634	0.26	0.172	0.375669	ANT	CG1943
0.000271552	0.328335	0.339	0.27	1	ANT	fz
0.000281546	0.285751	0.312	0.228	1	ANT	tyn
0.000442759	0.284742	0.374	0.291	1	ANT	Hsp70Bc
0.000473865	0.269957	0.441	0.353	1	ANT	stv
0.00443269	0.30445	0.312	0.245	1	ANT	ovo
0	4.08745	0.863	0.025	0	WG+SPG	CG31676
0	3.90925	0.878	0.03	0	WG+SPG	CG9336
0	3.0532	0.595	0.011	0	WG+SPG	CG32032
0	1.17372	1	0.993	0	WG+SPG	fax
1.48219693752374e-323	2.62824	0.716	0.059	2.22403650475437e-319	WG+SPG	Ama
1.44621e-269	2.44295	0.473	0.009	2.17004e-265	WG+SPG	CG9338
5.65835e-226	1.15996	0.924	0.709	8.49036e-222	WG+SPG	cib
1.13658e-219	1.57106	0.899	0.558	1.70544e-215	WG+SPG	shep
3.58967e-187	0.891915	0.979	0.856	5.38629e-183	WG+SPG	Act5C
1.33498e-182	2.31911	0.338	0.01	2.00314e-178	WG+SPG	Adh
1.35248e-177	1.24808	0.905	0.359	2.02939e-173	WG+SPG	cpo
1.91643e-177	1.37337	0.788	0.464	2.87561e-173	WG+SPG	Argk
3.83772e-171	2.03145	0.565	0.225	5.7585e-167	WG+SPG	sea
6.8241e-168	1.70247	0.655	0.203	1.02396e-163	WG+SPG	Fas1
4.44702e-146	1.42825	0.691	0.302	6.67276e-142	WG+SPG	GstS1
7.75769e-143	1.801	0.605	0.212	1.16404e-138	WG+SPG	Nrt
4.1302e-142	1.40876	0.767	0.298	6.19737e-138	WG+SPG	bi
5.56951e-137	1.45865	0.674	0.271	8.35705e-133	WG+SPG	Mkp3
1.37762e-135	1.3882	0.712	0.327	2.06712e-131	WG+SPG	sty
6.6288e-128	1.67874	0.269	0.009	9.94652e-124	WG+SPG	NLaz
8.39216e-122	1.9568	0.315	0.024	1.25924e-117	WG+SPG	Npc2a
1.23591e-116	1.57462	0.258	0.011	1.85448e-112	WG+SPG	moody
1.41614e-116	1.69714	0.382	0.049	2.12491e-112	WG+SPG	Mmp1
8.62875e-116	1.7713	0.351	0.038	1.29474e-111	WG+SPG	slp1
2.00103e-105	0.864718	0.874	0.658	3.00254e-101	WG+SPG	tsr
3.13787e-104	0.954427	0.868	0.535	4.70837e-100	WG+SPG	Fas2
4.74133e-103	1.60425	0.275	0.02	7.11437e-99	WG+SPG	CG13124
2.40458e-101	0.978472	0.739	0.562	3.60807e-97	WG+SPG	Nrg
1.50292e-100	1.47023	0.487	0.17	2.25513e-96	WG+SPG	nrv2
8.39691e-97	1.52674	0.368	0.051	1.25996e-92	WG+SPG	zfh1
1.36875e-96	1.62915	0.328	0.053	2.05381e-92	WG+SPG	uzip
2.4722e-80	1.03972	0.687	0.376	3.70953e-76	WG+SPG	A2bp1
1.31822e-74	1.22259	0.54	0.187	1.97799e-70	WG+SPG	CadN
1.04595e-69	1.13626	0.532	0.256	1.56945e-65	WG+SPG	CG33995
1.78133e-65	1.11414	0.477	0.179	2.67288e-61	WG+SPG	AnxB9
1.23351e-62	0.687963	0.796	0.705	1.85089e-58	WG+SPG	Akap200
1.29697e-60	0.804807	0.763	0.497	1.9461e-56	WG+SPG	Jupiter
3.18856e-55	1.20382	0.309	0.076	4.78444e-51	WG+SPG	CG1890
3.34014e-50	1.25423	0.256	0.064	5.01189e-46	WG+SPG	CG6084
9.38589e-49	1.29496	0.313	0.105	1.40835e-44	WG+SPG	rho
2.07135e-48	1.19604	0.279	0.076	3.10806e-44	WG+SPG	shf
4.40268e-47	1.0182	0.315	0.097	6.60622e-43	WG+SPG	blow
2.23578e-46	0.712521	0.721	0.454	3.35479e-42	WG+SPG	Imp
4.12302e-44	0.905776	0.433	0.209	6.18659e-40	WG+SPG	Jafrac1
8.7534e-44	0.804029	0.643	0.44	1.31345e-39	WG+SPG	Atpalpha
2.9424e-43	0.388832	0.958	0.931	4.41508e-39	WG+SPG	betaTub56D
1.61001e-42	0.87494	0.525	0.28	2.41582e-38	WG+SPG	gem
1.77805e-42	1.0855	0.294	0.095	2.66796e-38	WG+SPG	CG9628
8.01072e-42	1.04542	0.311	0.122	1.20201e-37	WG+SPG	Gli
4.8586e-37	0.909123	0.332	0.147	7.29033e-33	WG+SPG	nuf
1.2606e-36	0.880984	0.462	0.275	1.89153e-32	WG+SPG	luna
2.79947e-35	0.416709	0.916	0.851	4.2006e-31	WG+SPG	14-3-3zeta
1.15327e-33	0.946221	0.286	0.098	1.73049e-29	WG+SPG	NK7.1
2.98646e-33	0.433378	0.91	0.805	4.48118e-29	WG+SPG	Gbeta13F
2.41651e-31	0.720114	0.506	0.332	3.62597e-27	WG+SPG	Clc
3.02726e-31	0.848359	0.424	0.216	4.54241e-27	WG+SPG	drl
7.07138e-28	0.807592	0.273	0.125	1.06106e-23	WG+SPG	GstE12
1.30626e-24	0.729842	0.338	0.185	1.96005e-20	WG+SPG	prominin-like
8.0582e-24	0.452249	0.727	0.629	1.20913e-19	WG+SPG	Hsc70-3
1.11855e-23	0.830796	0.263	0.136	1.67839e-19	WG+SPG	fra
6.75856e-23	0.763325	0.279	0.141	1.01412e-18	WG+SPG	spi
1.01305e-22	0.61771	0.607	0.438	1.52008e-18	WG+SPG	chrb
1.05933e-20	0.6923	0.34	0.189	1.58952e-16	WG+SPG	schlank
1.32681e-20	0.699805	0.294	0.143	1.99088e-16	WG+SPG	Dyrk2
7.6194e-20	0.660172	0.269	0.159	1.14329e-15	WG+SPG	cora
3.76273e-19	0.67615	0.277	0.159	5.64597e-15	WG+SPG	l(2)k09913
2.2988e-18	0.64692	0.309	0.173	3.44935e-14	WG+SPG	vsg
1.2038e-17	0.451819	0.62	0.512	1.8063e-13	WG+SPG	Crc
2.10872e-17	0.657153	0.3	0.169	3.16413e-13	WG+SPG	pnt
1.03618e-16	0.402856	0.515	0.429	1.55479e-12	WG+SPG	hts
4.6797e-16	0.575638	0.282	0.146	7.0219e-12	WG+SPG	ct
5.2195e-16	0.568738	0.275	0.171	7.83186e-12	WG+SPG	CG44838
8.98012e-16	0.680486	0.254	0.134	1.34747e-11	WG+SPG	crok
1.00321e-15	0.67955	0.275	0.166	1.50531e-11	WG+SPG	sdk
3.75683e-15	0.571095	0.273	0.154	5.63712e-11	WG+SPG	CG6891
3.80085e-15	0.568125	0.273	0.172	5.70318e-11	WG+SPG	KdelR
4.47759e-15	0.604859	0.271	0.158	6.71862e-11	WG+SPG	PHGPx
5.11055e-15	0.363239	0.437	0.356	7.66838e-11	WG+SPG	eff
9.41631e-15	0.537453	0.326	0.243	1.41292e-10	WG+SPG	CG43780
1.20545e-14	0.494053	0.414	0.291	1.80878e-10	WG+SPG	Cnx99A
1.32569e-14	0.566135	0.313	0.217	1.9892e-10	WG+SPG	Cont
6.06415e-13	0.510747	0.401	0.289	9.09925e-09	WG+SPG	levy
6.48938e-13	0.415029	0.374	0.286	9.73731e-09	WG+SPG	CG32138
1.01286e-12	0.405016	0.611	0.495	1.5198e-08	WG+SPG	kuz
1.05738e-12	0.580446	0.277	0.172	1.58659e-08	WG+SPG	sqh
1.26526e-12	0.413474	0.303	0.237	1.89852e-08	WG+SPG	beta-Spec
7.39735e-12	0.505588	0.313	0.216	1.10997e-07	WG+SPG	Galphai
7.91668e-12	0.44797	0.397	0.3	1.1879e-07	WG+SPG	Ggamma1
1.2099e-11	0.613077	0.269	0.172	1.81546e-07	WG+SPG	28SrRNA-Psi:CR45859
3.9371e-11	0.403487	0.387	0.299	5.90761e-07	WG+SPG	l(2)06225
6.35478e-11	0.389343	0.498	0.406	9.53534e-07	WG+SPG	FK506-bp2
1.17664e-10	0.553682	0.252	0.176	1.76554e-06	WG+SPG	CG43739
5.19027e-10	0.408313	0.326	0.249	7.78799e-06	WG+SPG	msn
9.45012e-10	0.384241	0.359	0.303	1.41799e-05	WG+SPG	vig
2.55913e-09	0.488241	0.252	0.178	3.83997e-05	WG+SPG	CG42258
3.57836e-09	0.417623	0.261	0.19	5.36933e-05	WG+SPG	CoVb
4.54493e-09	0.286127	0.471	0.417	6.81967e-05	WG+SPG	blw
6.37287e-09	0.354607	0.338	0.276	9.56249e-05	WG+SPG	Clic
8.24023e-09	0.544377	0.309	0.217	0.000123645	WG+SPG	18SrRNA-Psi:CR41602
9.88237e-09	0.38223	0.282	0.221	0.000148285	WG+SPG	Eno
1.25136e-08	0.424597	0.353	0.271	0.000187767	WG+SPG	CoVIIc
1.44383e-08	0.317501	0.464	0.391	0.000216646	WG+SPG	ERp60
2.2991e-08	0.439357	0.298	0.209	0.00034498	WG+SPG	pico
4.01776e-08	0.382075	0.334	0.263	0.000602864	WG+SPG	Cdc42
8.26259e-08	0.441496	0.277	0.217	0.0012398	WG+SPG	mys
1.01026e-07	0.389253	0.284	0.244	0.00151589	WG+SPG	MESK2
1.79491e-07	0.39842	0.267	0.196	0.00269326	WG+SPG	betaTub97EF
3.56289e-07	0.334358	0.324	0.243	0.00534611	WG+SPG	CG40127
1.25918e-06	0.353944	0.326	0.259	0.018894	WG+SPG	CG32230
1.33871e-06	0.316425	0.284	0.221	0.0200874	WG+SPG	CG5554
2.14598e-06	0.405344	0.261	0.204	0.0322004	WG+SPG	pnut
2.73592e-06	0.250052	0.435	0.378	0.0410524	WG+SPG	CG3321
3.80405e-06	0.253328	0.532	0.483	0.0570797	WG+SPG	Gdi
5.36799e-06	0.255277	0.319	0.278	0.0805467	WG+SPG	Neb-cGP
6.83393e-06	0.254012	0.324	0.264	0.102543	WG+SPG	kuk
9.22436e-06	0.33609	0.288	0.232	0.138411	WG+SPG	CG6115
1.0017e-05	0.275	0.342	0.284	0.150304	WG+SPG	tud
1.32523e-05	0.311537	0.384	0.317	0.19885	WG+SPG	Map205
1.65848e-05	0.284716	0.401	0.331	0.248855	WG+SPG	Arf79F
4.20014e-05	0.251475	0.305	0.256	0.630231	WG+SPG	Eb1
0.000102401	0.313035	0.298	0.241	1	WG+SPG	CoIV
0.000264748	0.257257	0.271	0.226	1	WG+SPG	EloC
4.49178e-68	1.76453	0.586	0.093	6.73992e-64	SMW	Claspin
6.38641e-54	1.42476	0.542	0.099	9.5828e-50	SMW	PCNA
3.74627e-49	1.44664	0.552	0.117	5.62127e-45	SMW	Caf1-180
9.56144e-45	1.22983	0.764	0.335	1.43469e-40	SMW	rgn
8.25157e-34	0.741845	0.842	0.476	1.23815e-29	SMW	Mmp2
1.91292e-31	1.06672	0.33	0.056	2.87034e-27	SMW	Mcm7
3.44528e-31	0.89578	0.719	0.308	5.16964e-27	SMW	nrm
5.61814e-22	0.69302	0.473	0.171	8.43002e-18	SMW	dac
9.27462e-20	0.959143	0.374	0.114	1.39166e-15	SMW	CG15765
9.9389e-20	0.850352	0.291	0.068	1.49133e-15	SMW	twit
5.35485e-19	0.352565	0.99	0.941	8.03495e-15	SMW	Df31
2.5458e-18	0.566886	0.498	0.215	3.81998e-14	SMW	E(spl)mgamma-HLH
6.45102e-17	0.640499	0.685	0.413	9.67975e-13	SMW	His2Av
6.71317e-17	0.772461	0.3	0.083	1.00731e-12	SMW	if
1.65621e-16	0.967116	0.31	0.092	2.48514e-12	SMW	gl
3.62207e-16	0.724401	0.567	0.278	5.43492e-12	SMW	tutl
1.36248e-15	0.671366	0.498	0.222	2.04441e-11	SMW	dUTPase
1.87273e-15	0.547443	0.404	0.163	2.81003e-11	SMW	E(spl)m4-BFM
3.47897e-15	0.730409	0.512	0.246	5.2202e-11	SMW	His3.3A
1.84199e-14	0.736553	0.296	0.092	2.7639e-10	SMW	CG6693
2.11777e-14	0.73754	0.606	0.34	3.17772e-10	SMW	CG42342
9.62754e-14	0.556864	0.335	0.125	1.44461e-09	SMW	Caf1
1.22558e-12	0.501924	0.345	0.142	1.83898e-08	SMW	E(spl)mdelta-HLH
5.18605e-12	0.617065	0.369	0.157	7.78167e-08	SMW	dysc
5.29021e-12	0.694196	0.281	0.097	7.93796e-08	SMW	CG13188
5.7931e-12	0.688961	0.305	0.111	8.69255e-08	SMW	glu
7.62481e-12	0.67013	0.399	0.176	1.1441e-07	SMW	CG12391
2.45585e-11	0.620201	0.34	0.14	3.685e-07	SMW	CG6040
5.18132e-11	0.52709	0.261	0.093	7.77456e-07	SMW	Nxt1
6.79173e-11	0.380838	0.887	0.781	1.0191e-06	SMW	ed
8.70784e-11	0.676952	0.276	0.098	1.30661e-06	SMW	dap
2.40587e-10	0.370841	0.394	0.197	3.61001e-06	SMW	CG9689
2.44619e-10	0.679845	0.291	0.112	3.67051e-06	SMW	CG14715
2.77955e-10	0.447447	0.739	0.604	4.17072e-06	SMW	Fas3
7.50382e-10	0.535671	0.31	0.136	1.12595e-05	SMW	Dp
1.26936e-09	0.422004	0.3	0.131	1.90468e-05	SMW	lft
1.7861e-09	0.582635	0.404	0.199	2.68005e-05	SMW	CG8223
2.03297e-09	0.271594	0.33	0.167	3.05048e-05	SMW	trol
3.34183e-09	0.453333	0.724	0.534	5.01442e-05	SMW	nmo
4.04663e-09	0.527855	0.557	0.336	6.07196e-05	SMW	CG43759
4.16648e-09	0.351051	0.31	0.143	6.2518e-05	SMW	feo
4.9492e-09	0.41546	0.478	0.269	7.42627e-05	SMW	fz
7.05531e-09	0.289938	0.345	0.18	0.000105865	SMW	E(spl)m8-HLH
7.46108e-09	0.387853	0.468	0.261	0.000111954	SMW	Cka
9.37743e-09	0.479685	0.414	0.227	0.000140708	SMW	chn
1.02019e-08	0.477231	0.35	0.167	0.00015308	SMW	Glut4EF
1.12753e-08	0.463056	0.453	0.25	0.000169185	SMW	lwr
1.93418e-08	0.322782	0.901	0.809	0.000290224	SMW	smt3
2.40593e-08	0.358548	0.744	0.569	0.00036101	SMW	Mapmodulin
3.24129e-08	0.431709	0.502	0.296	0.000486356	SMW	wech
4.08348e-08	0.370412	0.635	0.423	0.000612726	SMW	E2f1
4.33903e-08	0.51457	0.36	0.178	0.000651072	SMW	pk
8.27589e-08	0.482713	0.502	0.306	0.0012418	SMW	Dek
9.39759e-08	0.383822	0.764	0.578	0.00141011	SMW	CG11486
9.59286e-08	0.419779	0.276	0.126	0.00143941	SMW	CG3777
2.1307e-07	0.334996	0.291	0.143	0.00319711	SMW	eya
2.28485e-07	0.469681	0.32	0.159	0.00342842	SMW	CG12025
3.02348e-07	0.400562	0.419	0.24	0.00453673	SMW	E(spl)m7-HLH
6.02271e-07	0.375541	0.291	0.142	0.00903707	SMW	Dlc90F
6.67166e-07	0.33718	0.271	0.132	0.0100108	SMW	CG5065
7.55932e-07	0.403437	0.286	0.14	0.0113428	SMW	kkv
8.18201e-07	0.490991	0.251	0.114	0.0122771	SMW	mrj
1.26923e-06	0.575991	0.33	0.175	0.0190448	SMW	drongo
2.00091e-06	0.412189	0.379	0.213	0.0300236	SMW	plum
2.01656e-06	0.475631	0.345	0.187	0.0302585	SMW	Iswi
2.28293e-06	0.276252	0.443	0.275	0.0342554	SMW	FK506-bp1
3.16077e-06	0.306963	0.626	0.44	0.0474273	SMW	gro
4.83547e-06	0.276822	0.655	0.486	0.0725562	SMW	kra
5.23587e-06	0.32737	0.325	0.179	0.0785642	SMW	HP5
6.57358e-06	0.420087	0.409	0.243	0.0986365	SMW	olf413
9.04745e-06	0.304623	0.271	0.141	0.135757	SMW	CG4221
1.14048e-05	0.293667	0.65	0.474	0.171129	SMW	Argk
1.28652e-05	0.354557	0.286	0.153	0.193042	SMW	obst-B
1.48342e-05	0.288835	0.463	0.299	0.222587	SMW	Lam
1.78705e-05	0.327526	0.453	0.291	0.268147	SMW	Fs(2)Ket
1.86549e-05	0.32362	0.463	0.301	0.279916	SMW	CG15628
2.98272e-05	0.262466	0.276	0.155	0.447558	SMW	E(spl)m3-HLH
3.69623e-05	0.303267	0.315	0.181	0.55462	SMW	nrv2
4.20636e-05	0.374441	0.305	0.17	0.631165	SMW	stau
4.40271e-05	0.267214	0.31	0.185	0.660627	SMW	DOR
4.69827e-05	0.278953	0.35	0.213	0.704976	SMW	sina
4.88503e-05	0.297554	0.719	0.56	0.732998	SMW	CG16817
5.63859e-05	0.328875	0.522	0.359	0.84607	SMW	CG43658
6.18664e-05	0.269119	0.419	0.276	0.928306	SMW	CG4747
0.000112428	0.512813	0.256	0.135	1	SMW	ken
0.000144334	0.265703	0.251	0.143	1	SMW	CG31176
0.000166919	0.268137	0.365	0.23	1	SMW	flw
0.000214355	0.283809	0.36	0.235	1	SMW	Jarid2
0.000284396	0.30401	0.621	0.478	1	SMW	E(spl)mbeta-HLH
0.000291991	0.287286	0.34	0.213	1	SMW	CG30122
0.000389396	0.349516	0.325	0.2	1	SMW	Cp1
0.000450799	0.322232	0.488	0.342	1	SMW	CG44774
0.0004967	0.292368	0.438	0.304	1	SMW	B52
0.000527224	0.35754	0.34	0.216	1	SMW	CG3638
0.000590133	0.27798	0.389	0.258	1	SMW	CG32676
0.000600839	0.357951	0.3	0.18	1	SMW	CG10249
0.000635791	0.382367	0.325	0.201	1	SMW	Acf1
0.00068303	0.307435	0.276	0.164	1	SMW	fus
0.000740704	0.315982	0.251	0.143	1	SMW	inaE
0.000782987	0.374822	0.291	0.174	1	SMW	CG1943
0.00081972	0.309611	0.384	0.264	1	SMW	kuk
0.000835753	0.38897	0.281	0.166	1	SMW	sba
0.000871114	0.297682	0.394	0.263	1	SMW	sano
0.00102518	0.358099	0.453	0.321	1	SMW	stg
0.00173023	0.299729	0.281	0.174	1	SMW	CG17272
0.00212328	0.288181	0.335	0.219	1	SMW	mus210
0.00226444	0.266662	0.291	0.185	1	SMW	CG8963
0.00235209	0.251223	0.399	0.277	1	SMW	Ntf-2
0.00236517	0.296406	0.305	0.194	1	SMW	unc-119
0.00302997	0.253445	0.36	0.247	1	SMW	eIF4G2
0.0035449	0.31425	0.3	0.192	1	SMW	CG34398
0.00448003	0.272474	0.325	0.216	1	SMW	scrib
0.00534356	0.292057	0.266	0.168	1	SMW	Hsp67Bc
0.00710748	0.321425	0.266	0.169	1	SMW	sdk
2.46972e-79	2.13828	0.425	0.013	3.70582e-75	other	CG17380
1.70932e-37	1.39655	0.747	0.309	2.56484e-33	other	CG1910
2.53469e-15	0.714436	0.301	0.086	3.8033e-11	other	CG43968
3.70757e-15	0.301094	0.26	0.085	5.56321e-11	other	Nep2
1.94899e-14	0.975604	0.315	0.09	2.92446e-10	other	Cyp6v1
2.31539e-14	0.731095	0.322	0.108	3.47425e-10	other	CR45458
3.01919e-14	0.369892	0.26	0.082	4.53029e-10	other	Asx
7.10369e-14	0.406628	0.342	0.13	1.06591e-09	other	OstStt3
9.2649e-14	0.328481	0.329	0.124	1.3902e-09	other	CG1518
1.41083e-13	0.468265	0.37	0.174	2.11695e-09	other	slpr
2.29282e-13	0.37953	0.253	0.094	3.44038e-09	other	nudC
3.34259e-13	0.300979	0.253	0.096	5.01555e-09	other	CG2915
5.1693e-13	0.294442	0.973	0.907	7.75654e-09	other	Cyp1
5.28518e-13	0.29853	0.315	0.138	7.93041e-09	other	CG7686
7.72383e-13	0.310502	0.329	0.16	1.15896e-08	other	FKBP59
1.4895e-12	0.354183	0.26	0.09	2.235e-08	other	CG4119
2.31971e-12	0.39671	0.486	0.236	3.48072e-08	other	CR42491
2.53133e-12	0.344149	0.26	0.107	3.79826e-08	other	CG4360
3.71836e-12	0.325983	0.288	0.126	5.57941e-08	other	CG7048
3.99965e-12	0.643484	0.445	0.196	6.00148e-08	other	betaTub97EF
4.97522e-12	0.28999	0.267	0.134	7.46531e-08	other	CG13625
6.10567e-12	0.710156	0.384	0.161	9.16156e-08	other	woc
8.3946e-12	0.373235	0.295	0.127	1.25961e-07	other	Mtpalpha
1.02146e-11	0.365618	0.336	0.175	1.5327e-07	other	Crk
1.17331e-11	0.418084	0.295	0.127	1.76055e-07	other	Manf
1.225e-11	0.306216	0.253	0.096	1.83811e-07	other	CG31635
1.24399e-11	0.36354	0.37	0.164	1.8666e-07	other	drk
1.76872e-11	0.325337	0.349	0.179	2.65397e-07	other	fwd
2.0264e-11	0.538801	0.377	0.181	3.04062e-07	other	Nup153
2.03964e-11	0.330324	0.308	0.126	3.06048e-07	other	CG30389
2.06685e-11	0.45353	0.37	0.173	3.10131e-07	other	CG9634
3.77755e-11	0.298112	0.308	0.137	5.66821e-07	other	su(Hw)
5.21641e-11	0.332215	0.281	0.117	7.82723e-07	other	KrT95D
5.73872e-11	0.353652	0.342	0.165	8.61095e-07	other	Hers
7.36585e-11	0.370091	0.281	0.116	1.10525e-06	other	Nup358
7.63651e-11	0.448791	0.253	0.091	1.14586e-06	other	tnc
7.83562e-11	0.325024	0.322	0.163	1.17573e-06	other	scu
7.98596e-11	0.333719	0.26	0.114	1.19829e-06	other	Ge-1
1.50581e-10	0.310721	0.288	0.143	2.25947e-06	other	Dlc90F
1.85511e-10	0.256477	0.267	0.123	2.7836e-06	other	ytr
2.25672e-10	0.273332	0.308	0.181	3.3862e-06	other	hep
2.34381e-10	0.281574	0.932	0.837	3.51688e-06	other	CG2852
2.36441e-10	0.396087	0.26	0.097	3.5478e-06	other	CG40042
2.51255e-10	0.306399	0.288	0.136	3.77009e-06	other	CG1646
2.62962e-10	0.285159	0.281	0.118	3.94575e-06	other	CG31869
2.83971e-10	0.264056	0.336	0.162	4.26098e-06	other	janA
2.89963e-10	0.327094	0.363	0.201	4.3509e-06	other	fru
3.39169e-10	0.439116	0.411	0.193	5.08922e-06	other	Dp1
3.71279e-10	0.579516	0.555	0.311	5.57105e-06	other	Ars2
3.97535e-10	0.409404	0.26	0.109	5.96501e-06	other	CG16721
4.39721e-10	0.252972	0.315	0.155	6.59802e-06	other	CG17265
7.60894e-10	0.280186	0.973	0.941	1.14172e-05	other	Df31
8.6909e-10	0.277341	0.26	0.117	1.30407e-05	other	Nop17l
8.78969e-10	0.37397	0.288	0.133	1.31889e-05	other	CG11790
1.02848e-09	0.282253	0.308	0.154	1.54323e-05	other	CG11122
1.03262e-09	0.284572	0.404	0.211	1.54945e-05	other	dnc
1.06569e-09	0.409089	0.411	0.235	1.59907e-05	other	Acn
1.27974e-09	0.558544	0.315	0.139	1.92025e-05	other	Mtor
1.42438e-09	0.328441	0.473	0.297	2.13728e-05	other	CG7971
3.4353e-09	0.323966	0.267	0.112	5.15466e-05	other	CG7702
3.55938e-09	0.294377	0.301	0.146	5.34086e-05	other	exd
3.63896e-09	0.256932	0.308	0.167	5.46025e-05	other	Kap-alpha3
4.06852e-09	0.398256	0.274	0.111	6.10482e-05	other	Bre1
5.51975e-09	0.330149	0.274	0.119	8.28239e-05	other	CG9331
5.68927e-09	0.374997	0.432	0.228	8.53675e-05	other	CG5532
7.02839e-09	0.372796	0.37	0.178	0.000105461	other	how
7.04849e-09	0.436174	0.404	0.213	0.000105763	other	CG12384
7.30793e-09	0.281692	0.377	0.205	0.000109656	other	da
7.367e-09	0.479308	0.274	0.111	0.000110542	other	Kul
8.40685e-09	0.276277	0.295	0.14	0.000126145	other	su(w[a])
8.61477e-09	0.309781	0.397	0.225	0.000129265	other	Cdc37
8.67034e-09	0.309688	0.295	0.15	0.000130098	other	ct
8.98086e-09	0.292256	0.377	0.213	0.000134758	other	Capr
9.44673e-09	0.363689	0.308	0.142	0.000141748	other	CG8929
1.00791e-08	0.425903	0.432	0.265	0.000151236	other	spoon
1.01326e-08	0.367613	0.377	0.213	0.000152039	other	CG2182
1.07315e-08	0.288204	0.267	0.132	0.000161026	other	CanB2
1.12286e-08	0.308115	0.486	0.302	0.000168485	other	Hex-A
1.19618e-08	0.544657	0.733	0.52	0.000179487	other	Non2
1.72253e-08	0.266073	0.349	0.184	0.000258466	other	CG5885
2.61323e-08	0.331862	0.397	0.22	0.000392115	other	Non1
2.7226e-08	0.48234	0.438	0.237	0.000408526	other	CG6767
4.04713e-08	0.310813	0.336	0.174	0.000607272	other	eRF1
4.23219e-08	0.265671	0.356	0.179	0.00063504	other	NUCB1
5.33259e-08	0.313487	0.411	0.244	0.000800155	other	CG40127
5.53033e-08	0.294096	0.308	0.157	0.000829826	other	ci
6.36455e-08	0.36797	0.473	0.257	0.000955	other	CG14073
6.87723e-08	0.30562	0.445	0.276	0.00103193	other	CG4747
7.39083e-08	0.427976	0.295	0.154	0.00110899	other	E(Pc)
7.7022e-08	0.284276	0.877	0.775	0.00115572	other	His4r
8.1441e-08	0.266354	0.267	0.13	0.00122202	other	scaf6
1.07673e-07	0.294824	0.397	0.252	0.00161563	other	sdt
1.17184e-07	0.464416	0.397	0.219	0.00175835	other	nonA
1.24321e-07	0.260268	0.486	0.354	0.00186544	other	CG13300
1.71963e-07	0.376033	0.404	0.245	0.00258031	other	pcs
2.54961e-07	0.257859	0.315	0.183	0.00382568	other	MYPT-75D
2.60534e-07	0.318506	0.445	0.251	0.00390931	other	CG10306
2.65141e-07	0.411629	0.479	0.276	0.00397844	other	vig2
3.65561e-07	0.254793	0.295	0.159	0.00548525	other	l(2)k12914
3.76333e-07	0.345566	0.432	0.244	0.00564688	other	PNUTS
4.13764e-07	0.30068	0.397	0.222	0.00620852	other	CG7215
4.16859e-07	0.325158	0.288	0.156	0.00625497	other	CG13096
4.23522e-07	0.385709	0.459	0.247	0.00635495	other	Dbp80
4.44127e-07	0.329645	0.349	0.188	0.00666412	other	l(2)gl
4.47541e-07	0.267292	0.404	0.255	0.00671535	other	ATPsyn-d
4.89967e-07	0.408245	0.384	0.222	0.00735195	other	Eno
5.06379e-07	0.408917	0.493	0.299	0.00759822	other	fz2
5.47425e-07	0.338973	0.411	0.233	0.00821411	other	shi
5.82824e-07	0.323361	0.432	0.265	0.00874527	other	mod
7.63064e-07	0.333012	0.253	0.13	0.0114498	other	GstE11
8.5029e-07	0.298518	0.315	0.185	0.0127586	other	CG8963
9.07825e-07	0.275046	0.37	0.226	0.0136219	other	jvl
1.05872e-06	0.294867	0.336	0.174	0.015886	other	CG11873
1.24759e-06	0.265742	0.438	0.283	0.0187201	other	CG33978
1.41221e-06	0.324739	0.295	0.146	0.0211902	other	CG6180
1.52374e-06	0.342356	0.438	0.267	0.0228637	other	Cctgamma
1.66803e-06	0.272187	0.466	0.306	0.0250288	other	sima
1.67025e-06	0.298764	0.37	0.224	0.0250621	other	CG17514
1.91599e-06	0.28979	0.384	0.256	0.0287495	other	Eb1
2.01535e-06	0.322198	0.377	0.213	0.0302403	other	CG30122
2.29046e-06	0.560631	0.699	0.529	0.0343684	other	ImpE2
2.45444e-06	0.307883	0.404	0.225	0.0368289	other	bowl
2.62565e-06	0.329441	0.479	0.302	0.0393979	other	Ggamma1
2.84769e-06	0.304016	0.377	0.204	0.0427297	other	pnut
3.82955e-06	0.352512	0.295	0.16	0.0574624	other	sle
5.29932e-06	0.25422	0.267	0.149	0.0795163	other	hoip
6.55279e-06	0.281137	0.452	0.302	0.0983246	other	CG42724
6.6517e-06	0.428779	0.473	0.285	0.0998087	other	CG10576
7.37099e-06	0.293723	0.479	0.301	0.110602	other	CG15628
1.21842e-05	0.494295	0.808	0.723	0.182824	other	pncr002:3R
1.74147e-05	0.263914	0.397	0.264	0.261307	other	CG1677
1.74445e-05	0.253042	0.521	0.333	0.261755	other	Gp150
2.97271e-05	0.335558	0.438	0.301	0.446055	other	gw
3.24412e-05	0.250991	0.466	0.294	0.486781	other	Oscp
4.32062e-05	0.267827	0.404	0.246	0.648309	other	ovo
5.79824e-05	0.388941	0.514	0.332	0.870026	other	Arf79F
7.58661e-05	0.397508	0.493	0.328	1	other	CG7911
8.48243e-05	0.35308	0.432	0.318	1	other	Atg8a
0.000107881	0.534521	0.438	0.293	1	other	ImpL2
0.000120164	0.323681	0.664	0.477	1	other	Hrb87F
0.000231314	0.507969	0.479	0.306	1	other	toy
0.000315576	0.474732	0.575	0.42	1	other	ImpE1
0.000765422	0.330806	0.521	0.354	1	other	CG33129
0.00169803	0.298082	0.678	0.522	1	other	kis
0.00185508	0.276536	0.644	0.487	1	other	kra
0.00326052	0.351656	0.637	0.509	1	other	Nlp
0.00426043	0.259688	0.671	0.544	1	other	grh
0.00882637	0.302243	0.555	0.418	1	other	Aps
6.277e-120	4.43524	0.833	0.021	9.41863e-116	HEMO	regucalcin
2.04258e-75	2.96088	0.65	0.005	3.06489e-71	HEMO	lectin-28C
9.46063e-72	2.95449	0.567	0.002	1.41957e-67	HEMO	CG4250
3.34328e-69	4.79991	0.5	0.002	5.01659e-65	HEMO	CG34296
6.01106e-67	2.55939	0.533	0.002	9.01959e-63	HEMO	CG31777
6.19151e-66	2.85359	0.5	0.001	9.29036e-62	HEMO	CG10131
7.37363e-65	3.79218	0.483	0.004	1.10641e-60	HEMO	CG8501
7.39708e-65	3.12808	0.533	0.003	1.10993e-60	HEMO	CG5399
3.96449e-62	2.84752	0.633	0.01	5.94872e-58	HEMO	CG7777
1.4113e-55	2.43495	0.45	0.002	2.11766e-51	HEMO	CG14629
1.04737e-54	2.69001	0.567	0.021	1.57158e-50	HEMO	CG5210
1.14505e-51	2.28959	0.85	0.24	1.71815e-47	HEMO	GstD1
1.00613e-49	2.1177	0.417	0.001	1.5097e-45	HEMO	CG33494
2.22593e-44	3.01578	0.417	0.008	3.34001e-40	HEMO	Glt
6.02316e-44	2.11944	0.817	0.192	9.03776e-40	HEMO	schlank
4.71419e-43	2.26336	0.75	0.176	7.07364e-39	HEMO	vsg
8.86669e-43	2.57345	0.55	0.039	1.33045e-38	HEMO	BM-40-SPARC
1.42062e-42	2.66827	0.467	0.015	2.13164e-38	HEMO	Cg25C
1.01461e-41	2.68312	0.383	0.004	1.52243e-37	HEMO	CG42807
1.53306e-41	2.48635	0.433	0.016	2.30036e-37	HEMO	Hml
4.428e-40	2.10123	0.417	0.007	6.64421e-36	HEMO	Karl
7.04399e-40	2.08317	0.367	0.002	1.05695e-35	HEMO	yellow-f
1.03894e-39	1.98604	0.8	0.296	1.55893e-35	HEMO	Act42A
6.42328e-39	2.1656	0.367	0.003	9.63813e-35	HEMO	eater
3.22984e-38	1.94007	0.35	0.003	4.84637e-34	HEMO	lectin-24Db
3.78348e-37	2.46847	0.567	0.056	5.67711e-33	HEMO	cer
4.18086e-37	2.47127	0.333	0.004	6.27338e-33	HEMO	Gal
1.66743e-35	1.82748	0.3	0.001	2.50197e-31	HEMO	CG42566
3.47443e-34	2.28858	0.283	0.002	5.21338e-30	HEMO	CG43236
9.42793e-34	1.8357	0.283	0.001	1.41466e-29	HEMO	CG31337
1.98526e-33	1.90308	0.317	0.003	2.97888e-29	HEMO	NtR
2.15205e-33	2.00002	0.417	0.009	3.22915e-29	HEMO	Oat
1.11902e-32	2.16033	0.317	0.003	1.67909e-28	HEMO	Mec2
1.41037e-32	2.14806	0.283	0.003	2.11625e-28	HEMO	He
1.68373e-32	0.951028	0.95	0.809	2.52644e-28	HEMO	chic
1.43945e-31	1.89479	0.267	0.001	2.15989e-27	HEMO	CR43855
1.49913e-30	1.85963	0.767	0.271	2.24944e-26	HEMO	sn
1.92131e-30	2.15449	0.533	0.117	2.88292e-26	HEMO	Gadd45
9.50101e-30	2.22584	0.483	0.05	1.42563e-25	HEMO	LM408
1.27732e-29	1.10797	0.933	0.861	1.91662e-25	HEMO	Act5C
2.39896e-29	2.00212	0.583	0.061	3.59964e-25	HEMO	zfh1
8.73494e-29	1.87983	0.283	0.003	1.31068e-24	HEMO	HP1D3csd
1.36898e-26	1.98535	0.333	0.009	2.05415e-22	HEMO	CG17760
5.26383e-25	1.98963	0.45	0.034	7.89838e-21	HEMO	Npc2a
4.80292e-23	1.79091	0.6	0.188	7.20679e-19	HEMO	GstO3
2.47525e-22	1.05913	0.867	0.717	3.71411e-18	HEMO	cib
2.96072e-21	1.91856	0.433	0.053	4.44255e-17	HEMO	CG17337
1.3602e-20	1.98315	0.5	0.105	2.04098e-16	HEMO	CG15098
1.43977e-20	1.71982	0.333	0.023	2.16038e-16	HEMO	CG31324
1.52795e-20	1.91716	0.367	0.034	2.2927e-16	HEMO	CG1572
1.08742e-18	1.59737	0.317	0.018	1.63167e-14	HEMO	CR45018
2.26223e-17	1.73529	0.35	0.045	3.39448e-13	HEMO	Inos
4.88364e-16	1.56354	0.283	0.019	7.3279e-12	HEMO	GlcAT-P
2.08963e-14	1.68842	0.35	0.056	3.13549e-10	HEMO	CG31075
2.54081e-14	0.977367	0.817	0.632	3.81249e-10	HEMO	Hsc70-3
3.30241e-14	0.653089	0.933	0.877	4.95526e-10	HEMO	Cam
7.72021e-14	0.737387	0.917	0.779	1.15842e-09	HEMO	Moe
8.56523e-14	1.37461	0.567	0.157	1.28521e-09	HEMO	CG6891
1.2249e-13	1.46075	0.483	0.201	1.83797e-09	HEMO	Cp1
1.31334e-13	1.62243	0.367	0.061	1.97067e-09	HEMO	scf
1.45373e-13	1.39652	0.583	0.272	2.18132e-09	HEMO	Fim
6.97667e-13	1.38774	0.483	0.192	1.04685e-08	HEMO	CG32103
7.78564e-13	1.81465	0.45	0.124	1.16823e-08	HEMO	Eip93F
2.27053e-12	1.66219	0.267	0.039	3.40693e-08	HEMO	Dtg
3.85759e-12	1.49624	0.333	0.05	5.78831e-08	HEMO	Dip-B
4.01999e-12	1.356	0.483	0.149	6.032e-08	HEMO	LanB1
8.53882e-12	1.55977	0.417	0.124	1.28125e-07	HEMO	CG6357
2.01146e-11	1.53812	0.383	0.105	3.01819e-07	HEMO	LanA
5.29883e-11	1.46469	0.383	0.118	7.95089e-07	HEMO	cathD
5.40731e-11	1.27814	0.333	0.073	8.11367e-07	HEMO	rost
8.70137e-11	1.18775	0.567	0.237	1.30564e-06	HEMO	sea
1.465e-10	0.80034	0.883	0.57	2.19824e-06	HEMO	shep
2.43393e-10	0.470273	0.967	0.962	3.65211e-06	HEMO	Ef1alpha48D
3.01872e-10	1.33234	0.417	0.118	4.52959e-06	HEMO	CG9932
7.44493e-10	1.48851	0.317	0.086	1.11711e-05	HEMO	spin
1.97801e-09	0.720202	0.833	0.666	2.968e-05	HEMO	tsr
2.04514e-09	0.870862	0.733	0.49	3.06873e-05	HEMO	zip
4.39881e-09	1.34026	0.367	0.117	6.60041e-05	HEMO	trio
5.6398e-09	1.3619	0.283	0.048	8.46253e-05	HEMO	Eip55E
2.00713e-08	1.11597	0.367	0.085	0.00030117	HEMO	Ama
2.18527e-08	0.480809	0.983	0.928	0.0003279	HEMO	sta
2.44787e-08	1.11046	0.45	0.19	0.000367303	HEMO	AnxB9
2.81692e-08	1.22717	0.4	0.136	0.000422679	HEMO	kay
4.56368e-08	1.30441	0.283	0.058	0.000684781	HEMO	CG6701
5.57317e-08	1.15172	0.333	0.087	0.000836255	HEMO	Ect4
7.21857e-08	1.32153	0.383	0.127	0.00108315	HEMO	edl
9.7915e-08	1.14799	0.367	0.106	0.00146921	HEMO	CG8177
1.52501e-07	1.15678	0.367	0.136	0.00228827	HEMO	CG32276
2.31548e-07	0.930747	0.4	0.194	0.00347439	HEMO	NijA
3.85381e-07	1.21694	0.4	0.191	0.00578264	HEMO	l(1)G0289
4.67308e-07	1.08736	0.267	0.088	0.00701196	HEMO	dl
4.71059e-07	1.08987	0.333	0.101	0.00706825	HEMO	CtsB1
8.68585e-07	1.09905	0.283	0.06	0.0130331	HEMO	Mef2
3.015e-06	0.913908	0.517	0.278	0.0452401	HEMO	ps
1.86003e-05	0.607005	0.733	0.507	0.279098	HEMO	Jupiter
3.02748e-05	0.814152	0.417	0.176	0.454273	HEMO	h
3.92857e-05	0.702038	0.667	0.449	0.589482	HEMO	Bsg
6.70777e-05	0.990732	0.35	0.166	1	HEMO	Fkbp14
6.93161e-05	0.950888	0.317	0.118	1	HEMO	CG5953
8.04265e-05	0.866553	0.417	0.193	1	HEMO	chinmo
8.69924e-05	0.974841	0.267	0.072	1	HEMO	pigs
8.96302e-05	0.940128	0.283	0.107	1	HEMO	Chmp1
0.00010069	0.850674	0.467	0.218	1	HEMO	mys
0.000168732	0.906284	0.267	0.09	1	HEMO	Mdh1
0.000195707	0.865874	0.35	0.139	1	HEMO	pod1
0.000204746	0.629368	0.583	0.419	1	HEMO	pre-rRNA-Psi:CR45856
0.000224491	0.528276	0.817	0.776	1	HEMO	Msp300
0.000228397	0.981812	0.267	0.092	1	HEMO	drpr
0.000329377	0.829253	0.367	0.18	1	HEMO	NUCB1
0.000433981	0.726659	0.533	0.372	1	HEMO	CG2865
0.000500529	0.843166	0.267	0.088	1	HEMO	CD98hc
0.000531648	0.915202	0.267	0.111	1	HEMO	ced-6
0.000563344	0.610878	0.65	0.515	1	HEMO	Crc
0.000595357	0.615275	0.65	0.464	1	HEMO	Imp
0.000642141	0.934746	0.267	0.104	1	HEMO	Nmda1
0.000807662	0.842668	0.283	0.108	1	HEMO	Flo1
0.00123968	0.547274	0.533	0.338	1	HEMO	CG17737
0.00127693	0.588868	0.283	0.118	1	HEMO	cwo
0.00151819	0.343542	0.933	0.925	1	HEMO	CG9821
0.00174963	0.466696	0.783	0.664	1	HEMO	bun
0.00179934	0.787622	0.4	0.208	1	HEMO	CG6287
0.00182322	0.604471	0.317	0.238	1	HEMO	4EHP
0.00248972	0.621467	0.35	0.204	1	HEMO	HDAC4
0.00301433	0.62187	0.417	0.245	1	HEMO	MESK2
0.003333	0.646961	0.267	0.114	1	HEMO	CG14715
0.00452324	0.529693	0.5	0.394	1	HEMO	ERp60
0.00566664	0.456744	0.267	0.114	1	HEMO	Doa
0.00570921	0.658648	0.3	0.15	1	HEMO	cl
0.00692776	0.726194	0.267	0.125	1	HEMO	egh
0.00699611	0.600175	0.417	0.282	1	HEMO	luna
0.00788496	0.551682	0.333	0.162	1	HEMO	PHGPx
0.00883596	0.579322	0.467	0.372	1	HEMO	cindr
0.00923596	0.564796	0.317	0.194	1	HEMO	shrb
0.00960532	0.374472	0.733	0.684	1	HEMO	Ef1beta
