# Supplementary material for: Single cell RNA-sequencing identifies a metabolic aspect of apoptosis in Rbf mutant
Source: Nat Commun. 2018 Nov 27;9:5024. doi: 10.1038/s41467-018-07540-z (PMC6258665; doi:10.1038/s41467-018-07540-z)
Supplement: Supplementary file 5 — Supplementary Data 2 [file 41467_2018_7540_MOESM5_ESM.xlsx]

## Sheet: Sheet1
Supplementary Data 2. Average expression of genes in the WT analysis
GENE	MF	VPE	INT	EPR	UND	LPR	EAB	PPN	OCx	PG	DPE	ANT	WG+SPG	SMW	other	HEMO
128up	0.506885	1.11167	0.642466	0.527776	0.69152	0.423352	0.774503	0.655594	1.11361	1.30371	1.05591	0.544552	0.554798	0.526275	0.871271	0.92601
14-3-3epsilon	29.6318	32.8817	32.5692	31.2381	35.3552	31.4424	33.9878	34.1455	33.7871	41.0457	30.1883	35.8237	41.9537	40.7667	38.1723	28.1663
14-3-3zeta	34.0394	35.9744	33.5238	40.3394	37.0682	34.0008	35.4963	33.0734	36.1147	56.2	35.8224	38.9974	56.2914	40.4834	32.9482	33.0711
140up	0.0170163	0.177251	0.208265	0.16279	0.203763	0.106833	0.178079	0.112559	0.0580756	0.262037	0.167698	0.232289	0.217741	0.448094	0.0562974	0
18w	1.32982	0.765118	0.454346	0.481111	0.954589	0.181375	1.15253	1.1959	1.27642	0.705871	1.3139	1.01827	0.648761	0.673142	0.411116	0.102062
26-29-p	0.641721	3.19149	1.5348	1.02634	2.55985	1.22442	3.24846	1.4677	2.54166	2.00776	2.18465	1.73562	2.27328	0.799752	1.9225	3.5017
28SrRNA-Psi:CR40741	0.426926	1.13703	0.336167	0.627791	0.152372	0.925673	0.503731	0.153441	0.892942	3.254	1.29974	0.70996	1.94125	0.512093	0.154353	0.423801
28SrRNA-Psi:CR45859	2.73104	4.92487	2.25758	3.03634	0.368256	3.50574	3.56001	0.729567	4.51972	10.1865	5.48622	3.7975	7.11492	2.65338	0.441239	6.92675
2mit	0.249916	0.116309	0.203712	0.1686	0.0591658	2.19944	0.128679	0.177064	0.129075	0.256026	0.171339	0.210845	0.0837441	0.0883501	0.469446	0.199362
4E-T	1.00792	0.713093	0.76192	0.944284	0.579275	0.938638	0.510311	0.747614	0.44734	0.840497	0.632288	0.619159	0.510932	0.707024	0.846047	0.595786
4EHP	3.4926	3.20077	3.14951	3.42584	2.95906	4.5503	3.5718	2.99836	3.31603	2.86755	3.60836	3.17542	3.11338	3.5728	3.02779	6.94325
5-HT2A	0.150477	0.135019	0.122159	0.108781	0.0815322	0.165391	0.075414	0.179793	0.142021	0.117654	0.0222126	0.0846726	0.0867279	0.0519051	0.130998	0.764376
5.8SrRNA-Psi:CR45863	0.121801	0.158059	0.073031	0.116318	0	0.133662	0.0977749	0	0.0659127	0.158774	0.393645	0.00869443	0.218443	0.0238437	0.0145279	0
5PtaseI	0.236856	0.297791	0.192117	0.408894	0.162049	0.399076	0.200904	0.233987	0.185035	0.271646	0.2839	0.19633	0.141983	0.250405	0.0400289	0.475079
7B2	0.0289886	0.0105037	0.0292566	0.0711454	0.0740573	0.463074	0.0394796	0	0.0416452	0.0134218	0.0296777	0.00336517	0.0127788	0.0120649	0	0
A16	0.31242	0.833188	0.661976	0.5432	0.66355	0.667635	0.55282	0.67943	0.73453	0.601586	0.698923	0.71653	0.499167	0.649887	1.91985	0.929078
A2bp1	6.64282	6.87156	6.0929	4.67143	6.57798	4.62541	6.13303	6.52301	7.30879	17.4296	6.28424	12.9736	21.7049	5.34893	6.35684	2.88145
ABCB7	0.191194	0.102662	0.142968	0.193064	0.180951	0.145549	0.14786	0.131584	0.122649	0.241539	0.1813	0.013822	0.187911	0.263119	0.0900414	0
ACC	0.30708	0.360357	0.372477	0.504372	0.428004	0.447604	0.474375	0.338351	0.442177	0.396286	0.696528	0.587547	0.309837	0.480031	0.376542	0.698404
ACXC	0.0380175	0.0501256	0.0455183	0.0732912	0.0611913	0.0155132	0.0157875	0.0860941	0.0387597	0.00211228	0.0150288	0.0470617	0	0.116367	0.00657072	0.254842
ACXE	0.0118284	0.0757753	0.0691193	0.0359152	0.0238191	0.0502025	0.00279	0.0507303	0.0890752	0.0292737	0.0570467	0.0966946	0.090995	0.0663896	0.101317	0
ADD1	1.75757	2.04364	2.45339	2.32707	1.97141	2.5577	2.87056	1.64115	2.1296	1.72519	2.02233	2.29035	1.36893	1.9403	2.63294	0.35343
AGBE	0.227919	0.317817	0.187127	0.255529	0.375928	0.242156	0.575858	0.310865	0.569602	0.314461	0.387221	0.320855	0.326623	0.136107	0.543021	0.0962279
AGO1	19.0219	12.7456	18.0776	21.7199	14.6324	21.7298	14.323	19.8302	14.4058	11.8184	14.3974	17.9635	10.8127	16.206	18.5094	8.9456
AGO2	1.75228	1.52049	1.33438	1.57029	1.63232	1.38258	1.49056	2.15043	1.51738	1.78508	1.73276	1.82426	2.02138	2.04313	1.2541	1.13065
AGO3	0.0778642	0.0856788	0.08826	0.0506871	0.0193287	0.110485	0.108506	0.0296595	0.0728838	0.128807	0.143449	0.049149	0.153188	0.167901	0	0.972826
AIF	0.557678	0.653049	0.46936	0.532757	0.697121	0.493724	0.711159	0.489909	0.891065	0.559372	0.556182	0.619669	0.661549	0.788484	0.579831	0.708824
ALiX	0.688253	0.826039	0.633536	0.739299	0.748092	0.712373	0.960439	0.587057	0.888655	0.881627	0.786766	0.902351	1.98093	0.603411	1.00036	1.61274
AMPKalpha	0.313448	0.337336	0.288309	0.221602	0.304497	0.422907	0.329509	0.404496	0.354835	0.655083	0.451676	0.536908	0.552214	0.093661	0.263482	0.143531
AMPdeam	1.47615	1.20556	1.37825	1.68588	1.03869	1.39202	1.01552	1.41751	0.954537	2.29556	1.57294	1.43267	1.97866	1.47834	1.86211	0.351083
AOX2	0.0237113	0.0434295	0.0432141	0.0634856	0.0250605	0.0494254	0.0566721	0.0156172	0.0753449	0	0.0275763	0.0484618	0	0	0.00653623	0
AOX3	0.0367202	0.114176	0.0269354	0.0529657	0.141842	0.0412519	0.177615	0.0900505	0.0328725	0.161768	0	0.119936	0.187991	0	0.353907	0.346359
AP-1-2beta	0.403435	0.696392	0.484157	0.689901	0.464629	0.613973	0.461366	0.326442	0.44829	0.955651	0.594511	0.603523	0.927476	0.388476	0.516133	1.69423
AP-1gamma	2.49551	2.32555	2.44199	2.83717	1.85769	2.99037	1.90179	2.13435	2.16937	2.53496	2.26279	2.11009	2.13702	2.17239	1.40429	1.05459
AP-1mu	0.278897	0.629189	0.307089	0.438876	0.622098	0.430172	0.535928	0.71412	0.266716	0.251971	0.399046	0.315321	0.599751	0.36668	0.627139	0
AP-1sigma	0.71797	0.970352	0.984103	0.817352	0.870582	0.712894	0.751792	0.860647	0.872267	1.18723	0.954904	0.819457	0.772642	1.21389	1.32105	1.72113
AP-2alpha	0.652966	0.810827	0.629127	0.819309	0.755348	0.969676	0.588381	0.673471	0.696007	1.14477	0.775253	0.615731	1.5873	0.750066	0.86915	0.415146
AP-2mu	0.193747	0.268614	0.176387	0.168306	0.24694	0.230075	0.215419	0.117732	0.357769	0.507196	0.186191	0.266058	0.434394	0.247778	0.338719	0.516675
AP-2sigma	0.739081	0.880959	0.891664	0.610822	1.05487	0.699425	1.09151	1.30288	0.82073	1.82534	0.756991	1.04964	1.93157	0.946922	0.986047	0.810126
APC10	0.0971582	0.185386	0.0996055	0.0864143	0.216259	0.102384	0.169969	0.154337	0.241547	0.330172	0.139418	0.159287	0.254728	0.339185	0.0653747	0
APC4	0.065054	0.116298	0.142919	0.11231	0.197283	0.165713	0.172303	0.236584	0.297872	0.071756	0.105465	0.116825	0.0963386	0.120454	0.00690943	0
APC7	0	0.0423234	0.0519901	0.0769188	0	0.0135298	0	0.0162575	0.0213848	0.0632571	0.0179759	0.0076126	0.052001	0	0.202676	0.182349
APP-BP1	0.138843	0.221585	0.117016	0.116969	0.120024	0.186513	0.279598	0.10948	0.186	0.233298	0.204905	0.11017	0.132986	0.0378683	0.40651	0.468531
ARY	0.0282544	0.0749494	0.047229	0.00445669	0	0.00961538	0.00308436	0.0163271	0.0452195	0.0125848	0.0293011	0	0.00323704	0.0279602	0	0
ASPP	1.52996	1.43477	1.89023	1.5297	1.93861	1.27626	1.30544	1.41553	1.46059	0.441505	1.03195	1.06042	0.157291	1.74219	1.78953	0.207214
ATP7	0.280778	0.213804	0.179125	0.227775	0.103898	0.337898	0.221466	0.190044	0.226086	0.33228	0.127807	0.34472	0.171341	0.189982	0.345578	0.276396
ATP8B	0.717284	0.253973	0.465674	1.73345	0.335802	1.41676	0.208867	0.391439	0.290174	0.152365	0.328607	0.56028	0.352423	0.870756	0.434817	0.521074
ATPCL	0.82135	0.637931	0.685306	0.501884	0.3916	0.488765	0.611712	0.617929	0.62225	0.952174	0.579446	0.534849	0.91193	0.840511	0.653289	0.437836
ATPsyn-Cf6	3.87848	5.83223	3.89632	2.70155	7.06023	2.3316	5.98408	5.60553	5.77138	7.28137	4.77724	5.2243	5.62071	4.50975	5.3709	7.47066
ATPsyn-b	3.12153	4.72171	3.11982	2.40825	5.52845	2.24958	5.04062	4.47474	4.96448	6.97586	4.21948	3.98817	4.59704	3.53311	5.2879	6.04964
ATPsyn-beta	4.55164	6.41559	4.97086	4.17241	6.41091	3.75815	6.37603	5.72351	6.74488	9.76209	6.74289	5.51391	7.1914	4.8872	6.20312	5.46334
ATPsyn-d	2.56191	4.47718	2.83297	2.48829	4.38033	1.86223	4.66481	4.59089	4.71899	6.77723	4.5313	4.10107	4.26951	3.13942	5.19693	3.39027
ATPsyn-gamma	2.80915	4.77286	3.12087	2.38951	4.90595	1.85476	4.54605	4.15305	4.79434	6.45398	5.1022	4.28036	4.00321	2.71356	4.91428	5.24425
ATbp	0.285229	0.231128	0.248289	0.132875	0.245138	0.123517	0.139145	0.210229	0.193606	0.227087	0.0887591	0.0790005	0.31805	0.202451	0.337482	0
Aac11	3.41841	3.04003	3.16593	3.10042	3.58188	3.76763	3.61276	4.29164	3.18927	3.70689	3.15407	4.20136	2.20916	3.23217	3.9573	0.242956
Aatf	0.650103	0.865513	0.597879	0.335903	0.643212	0.317218	0.709282	0.940705	0.777332	0.89241	0.70325	0.674389	0.728705	0.401531	1.2055	0.494281
Aats-ala	0.449918	1.36456	0.775673	0.534228	0.985753	0.428224	1.45739	0.947038	0.794803	1.28257	1.44534	0.845763	0.639543	0.906656	0.942685	0.741175
Aats-ala-m	0.0540265	0.142633	0.0926246	0.0747129	0.060412	0.0337666	0.174776	0.0291504	0.122748	0.263226	0.326133	0.0662139	0.128806	0.109584	0.0158367	0.0177098
Aats-arg	0.270406	0.530352	0.417424	0.117747	0.492334	0.179577	0.329817	0.459703	0.384204	0.712792	0.568832	0.169026	0.497272	0.396115	0.650107	0.857422
Aats-asn	0.517057	1.21433	0.631298	0.364489	0.924668	0.611832	1.0445	0.68405	0.847406	1.1746	0.975136	0.747247	0.662632	1.00107	1.10617	0.881291
Aats-asp	1.59988	2.17656	2.01511	1.4909	2.98406	1.60567	2.18506	1.77394	1.98123	1.93879	2.30522	1.50825	1.51331	1.61938	1.58753	3.10898
Aats-cys	0.176925	0.41407	0.262552	0.172763	0.195028	0.151722	0.265626	0.246586	0.172497	0.370441	0.448639	0.22361	0.256904	0.209798	0.115257	0
Aats-gln	0.46816	0.807332	0.548704	0.3826	0.843698	0.372017	0.902472	0.773379	0.788084	0.887127	0.628312	0.65193	0.763806	0.491616	0.340615	1.36567
Aats-glupro	0.833173	0.832434	0.947053	0.73283	0.819194	0.635109	0.880977	1.15643	0.94636	1.01961	1.07993	0.626881	0.681129	0.69329	1.21643	1.91075
Aats-gly	0.770144	1.48663	0.874195	0.78846	1.16063	0.726242	1.2381	0.990776	1.14096	1.34199	1.21162	1.00912	0.922974	1.27761	1.41346	0.637883
Aats-his	0.732445	1.05632	0.66282	0.921869	0.714281	0.596165	0.912677	0.613826	0.530354	1.9376	0.959201	1.15548	1.12957	1.15872	1.05888	1.57251
Aats-ile	0.490167	0.762164	0.516316	0.300684	0.672315	0.332565	0.746559	0.507007	0.650899	0.703226	0.595584	0.414384	0.789493	0.379209	0.804547	0.285697
Aats-leu	0.104542	0.133592	0.116105	0.12388	0.0694017	0.086858	0.165862	0.0554463	0.0984107	0.251381	0.126589	0.188948	0.0677746	0.161477	0.0982512	0
Aats-lys	0.724654	0.809073	0.730215	0.441187	0.809158	0.370791	0.934505	1.14929	1.16316	1.02412	0.861128	0.610959	0.629725	0.964516	0.674981	0.621707
Aats-phe	0.236603	0.20849	0.19049	0.402631	0.143284	0.287745	0.0374842	0.141288	0.154241	0.352256	0.120962	0.0901419	0.276586	0.100566	0.0778292	0.0177098
Aats-pro	0.0480577	0.102152	0.101863	0.070937	0.186089	0.0791127	0.144171	0.121515	0.0812556	0.112363	0.136416	0.0331616	0.161694	0.0140826	0.237357	0.446828
Aats-ser	0.0939226	0.122883	0.070262	0.139176	0.0830611	0.0503476	0.0836911	0.128894	0.112519	0.317523	0.124621	0.0666435	0.110311	0.0755566	0.0275833	0.19829
Aats-thr	1.04513	1.20986	1.14282	0.969392	1.41896	1.0806	1.34353	0.827733	1.16558	1.78514	1.19467	1.19448	1.65167	1.35904	2.11229	2.49736
Aats-trp	0.246731	0.385157	0.273809	0.265194	0.175627	0.224658	0.243156	0.283387	0.34239	0.409031	0.353282	0.366389	0.295115	0.333706	0.388167	0
Aats-tyr	0.816849	1.01228	0.683942	0.730383	0.889716	0.587877	1.06324	0.799372	0.875475	1.09868	0.904327	0.53241	0.777454	1.22572	0.638736	1.09143
Aats-tyr-m	0.0796594	0.0590268	0.010369	0.0467866	0.117602	0.122173	0.118589	0.0571538	0.0120009	0.134537	0.100944	0.14032	0.0419031	0.0708793	0.0401762	0.55371
Aats-val	0.301075	0.250494	0.295698	0.267088	0.285852	0.190536	0.3339	0.305572	0.389805	0.311277	0.218917	0.229926	0.480855	0.317354	0.209749	0
Abd-B	0.371871	0.34999	0.338141	0.500761	0.0936522	0.184352	0.360884	0.142279	0.216186	0.187439	0.342696	0.25983	0.275602	0.257586	0.265092	0.105152
Abi	0.538603	0.328311	0.451004	0.462319	0.56264	0.425792	0.496082	0.421223	0.373295	0.752767	0.352475	0.151305	0.828856	0.883673	0.372912	0.141483
Abl	2.84016	1.58513	2.43005	6.07964	1.61111	12.3334	1.53839	2.22859	1.66024	2.32135	1.98846	2.37036	3.31033	2.92323	2.22744	2.52392
Abp1	0.572711	0.799109	0.538549	0.562537	0.415882	0.487059	0.425682	0.761723	0.527265	0.997593	0.653169	0.618656	0.662157	0.636363	0.886055	0.472486
Ac13E	1.03202	0.417666	0.484994	0.219875	0.410316	0.3345	0.329254	0.534935	0.350451	0.371978	0.437909	0.674118	0.254519	0.399641	0.397834	0.0234709
Ac3	0.112085	0.131378	0.110214	0.25817	0.102354	0.42093	0.0700926	0.087693	0.0664376	0.00454187	0.0726002	0.131183	0.0740623	0.0458806	0.127217	0
AcCoAS	0.128812	0.156724	0.167086	0.352581	0.151809	0.182924	0.1167	0.0877115	0.121019	0.171823	0.0530562	0.201053	0.17567	0.315315	0.372937	0.5563
Ace	0.607512	0.21213	0.29772	1.70479	0.170417	9.13345	0.346523	0.285189	0.33406	0.422101	0.396704	0.241176	2.48617	0.535769	0.139829	0.0591795
Acer	0.311279	0.00456893	0.2218	0.189698	0.0705539	0.126314	0.119208	0.195664	0.234327	0.122597	0.107879	0.0324285	0.0707046	0.159693	0.017862	0.0177098
Acf1	3.35356	3.30786	2.89501	3.38252	4.84988	2.13713	3.11281	3.76119	3.71592	4.66983	4.38148	3.59969	2.57592	5.42741	1.23883	0.770972
Ack	0.959773	0.466158	0.588688	0.735053	0.471307	0.57338	0.560366	1.0342	0.346737	0.520159	0.613987	0.361625	0.431499	0.491443	0.812823	0.0234709
Ack-like	1.04666	0.687668	0.914163	0.978713	0.697751	0.792257	0.653733	1.23057	0.947354	0.785896	0.868154	0.736041	0.71486	0.64741	1.25139	0.893745
Acn	3.22879	2.66692	4.01453	2.80641	3.13232	3.97867	3.6253	4.19479	3.35176	2.77203	3.39417	3.16137	2.76528	4.08359	5.60309	3.64459
Acon	0.712049	1.45957	1.10408	0.600493	1.48736	0.861388	1.39908	1.43232	1.42527	2.06759	1.32488	0.935633	0.928003	1.217	2.0816	0.653797
Acox57D-d	0.0243133	0.0565363	0.0327063	0.0343776	0	0.0776275	0.0459338	0.100741	0.0323981	0.112927	0.0102543	0.0796127	0.0662192	0.0317325	0.00793939	0
Acp36DE	0.128286	0.176355	0.169354	0.0676996	0.108779	0.0518876	0.0496738	0.0705482	0.151084	0.0908348	0.113131	0.19254	0.402917	0.321544	0.0182833	0.272469
Acp53Ea	0	0.00103674	0	0.0132044	0	0.0118911	0	0.00755406	0	0	0	0	0	0	0	0
Acp76A	0.0456916	0.0364577	0.0369831	0.0218971	0	0.00486643	0.0105114	0	0.0255031	0	0	0	0.0217776	0.0319255	0	0
Acph-1	0.350448	0.290678	0.271443	0.299786	0.278959	0.159337	0.367384	0.489077	0.460595	0.509677	0.41728	0.157186	0.399171	0.428223	0.0848946	1.50114
Acsl	1.1636	0.805198	1.04965	1.01026	0.832887	1.00232	1.03453	0.935248	0.95428	0.885731	1.02157	1.02335	1.17091	1.2545	1.23796	0.338787
Act42A	3.01851	7.14563	3.60401	2.80366	5.65951	2.23939	5.60463	4.97382	6.50786	8.04421	5.73638	4.59768	3.83554	5.12345	5.01072	40.5127
Act57B	0.0711718	0.231015	0.0794731	0.0852694	0.0409159	0.122707	0.0608139	0.156162	0.0945874	0.166076	0.129948	0.0219391	0.360569	0.0833521	0.127543	0.187173
Act5C	35.0018	41.6059	31.9096	47.966	37.5302	30.5573	37.1978	43.0111	42.9145	93.3658	44.6475	36.5566	103.254	34.0128	40.3671	134.719
Act87E	0.0530567	0.138202	0.0987491	0.0725426	0.107848	0.0856141	0.204323	0.128334	0.147314	0.433756	0.0728064	0.206958	0.332599	0.410197	0.508545	0
Act88F	0.140953	0.0827471	0.134042	0.184871	0.0777206	0.0491582	0.111248	0.0655565	0.120032	0.27667	0.244107	0.0890267	0.171499	0.200018	0.19836	0.221848
Actbeta	0.121014	0.0570707	0.0904443	0.513195	0.0812348	1.64384	0.129727	0.160418	0.106024	0.115905	0.0205036	0.00336517	0.0211992	0.0442042	0.0823757	0.102062
Actn	1.44695	0.935413	1.5179	1.30597	1.16477	1.10403	1.1128	1.07503	1.22052	1.68287	1.14819	1.61541	0.656816	1.56131	1.68191	1.00374
Acyp2	0.396449	0.600171	0.537354	0.357842	0.460749	0.269687	0.432382	0.628901	0.547386	0.594753	0.585348	0.346807	1.01596	0.368489	0.580994	0.412932
AdSL	0.258887	0.399517	0.134291	0.148444	0.543802	0.192697	0.415715	0.498522	0.295912	0.759373	0.521595	0.142391	0.298821	0.358367	0.584033	1.3969
AdSS	0.264897	0.46771	0.289357	0.223242	0.381944	0.234327	0.688629	0.319757	0.560917	0.732152	1.10631	0.381326	0.422133	0.42113	0.583652	0.477448
Ada2a	0.520907	0.62173	0.627183	0.603082	0.713569	0.656257	0.726641	0.806362	0.682154	0.896104	0.771374	0.429752	0.930749	0.340942	0.477409	0.113766
Ada2b	0.435533	0.508919	0.531909	0.526479	0.412289	0.60257	0.406135	0.337795	0.416616	0.405764	0.548385	0.472573	0.393251	0.923198	0.636684	0.684914
Adam	1.10079	1.77091	1.34684	0.957819	1.76658	1.02774	1.75805	1.19029	1.91602	2.76221	2.07665	1.42193	1.92368	1.24162	1.46266	3.0667
AdamTS-A	0.438949	0.734805	0.345855	0.20072	0.795943	0.162507	0.452582	1.04139	1.08531	1.06529	0.544245	0.360526	0.673832	0.158815	0.658626	0.381388
Adar	1.83773	1.67178	1.81542	2.29091	1.19245	2.67978	1.71668	2.22757	1.7713	2.03157	1.94513	1.88031	2.11259	1.79713	1.26845	2.1445
AdenoK	0.277572	0.519977	0.319763	0.288661	0.296746	0.264712	0.416725	0.300933	0.379999	0.669024	0.360939	0.433614	0.572671	0.470355	0.149249	1.00344
Adf1	0.449206	0.610421	0.647879	0.754586	0.621621	0.739266	0.66674	0.745398	0.53239	0.84299	0.661298	0.780747	0.450795	1.02243	0.556834	0.124409
Adgf-A	0.696717	0.730047	0.776788	0.664085	0.414985	0.468501	0.525144	0.441937	0.478156	0.769343	0.453235	0.64511	0.795573	0.260518	0.139676	0.226304
Adh	0.0936397	0.118554	0.0607119	0.065417	0.065381	0.140306	0.0453225	0.0791557	0.12106	0.242049	0.148703	0.0307608	10.1303	0.0450996	0	0.578704
AdipoR	1.25641	1.10445	0.858848	1.26339	1.30019	1.03283	0.956387	1.08454	0.913568	1.26504	0.892663	0.985202	1.63453	1.44618	0.728789	2.88264
Adk1	0.0923786	0.178507	0.138805	0.169763	0.215252	0.095328	0.100493	0.241312	0.0860323	0.0711426	0.173794	0.119236	0.110316	0.198483	0.0540715	0
Adk2	1.6235	3.34015	2.21573	1.16956	3.93934	1.30332	3.98844	3.19803	3.60333	4.21114	3.14199	2.51835	2.27547	1.58899	3.19515	3.28907
Adk3	0.540033	0.567648	0.645982	0.257081	0.676823	0.441711	0.581119	0.617859	0.731814	0.323543	0.355374	0.402942	0.399092	0.490732	0.300198	0.22246
Ady43A	0.0732977	0.190852	0.195948	0.173683	0.194378	0.198695	0.159981	0.0868661	0.28062	0.174699	0.105551	0.175692	0.172066	0.116731	0.24166	0.525273
Aef1	1.15677	1.39628	1.81014	1.44697	1.42499	1.40893	1.42068	1.62287	1.24157	1.37013	1.02569	0.912684	1.06947	0.900941	1.14955	0.783134
Afti	0.566271	0.189713	0.496572	0.722048	0.352433	0.460252	0.4199	0.624177	0.217096	0.340455	0.440413	0.300498	0.625749	0.27615	0.253453	0.260333
Ag5r	0.421958	0.129221	0.245762	0.403562	0.352397	0.284203	0.174142	0.131831	0.0828645	0.0346331	0.0915454	0.154337	0.0682697	0.140261	0.235585	0
Ahcy13	1.09263	1.56152	1.21793	0.469373	1.74757	0.434141	1.45153	1.44684	1.8817	2.73576	1.90771	1.74605	1.13756	1.28691	1.27117	2.11617
Ak6	0.178823	0.367814	0.223638	0.0708216	0.489828	0.193708	0.407975	0.145992	0.314731	0.435874	0.37269	0.252901	0.389417	0.167995	0.0646334	0
Akap200	19.667	18.6141	22.8097	24.8043	22.5374	20.7572	18.4598	25.5435	19.3849	27.6362	18.8845	19.2086	43.9809	21.8023	22.9625	16.0028
Akh	0.0754493	0.0168996	0.059077	0.0515147	0.0438313	0.0238863	0.0866843	0.0026233	0.0662307	0.0594832	0.0331742	0.00396151	0.0404611	0.050837	0.0142475	0
Akt1	2.8016	2.13376	2.49746	2.64283	1.74484	3.06429	1.95385	2.35617	2.09364	2.56086	1.99136	2.02156	2.07905	2.19143	2.57451	1.58988
Alas	0.271079	0.75359	0.189086	0.410538	0.333599	0.462601	0.45286	0.324927	0.409725	0.46045	0.322107	0.181094	0.215832	0.618344	0.144302	0.662598
Ald	3.25425	5.56343	6.18256	4.32099	5.79071	5.70521	5.90652	5.72192	5.86999	6.21361	6.57367	5.13975	5.00238	5.76511	5.66506	7.47094
Aldh	0.0142285	0.0352192	0.0370915	0.0291536	0.0584476	0.0247717	0.021491	0.0277371	0.117259	0.420912	0.029185	0.0793759	0.526295	0	0	0.397121
Aldh-III	0.836496	0.580683	0.836481	0.726196	0.595211	0.841011	0.541629	0.942092	0.755013	0.649351	0.616292	0.617928	1.82795	0.612632	0.981485	2.48606
Alg-2	1.49089	2.40883	1.8444	1.6092	2.67771	1.16766	2.16453	2.26808	2.07362	3.22545	1.97073	2.5688	3.49878	1.4393	1.9896	1.89969
Alg10	0.277636	0.42613	0.437837	0.271309	0.719872	0.303458	0.539582	0.577003	0.390257	0.599829	0.472392	0.541397	0.446413	0.489946	0.194379	0.106983
Alh	2.31218	1.63171	1.87242	2.26848	1.47456	2.65372	1.80766	1.43409	1.57279	1.72386	1.22563	2.06777	0.83188	2.05975	1.36761	1.13182
Alk	0.288423	0.138429	0.152686	0.170969	0.172572	0.428822	0.184633	0.0251188	0.149198	0.209387	0.390494	0.197998	0.217708	0.173782	0.399421	0.67772
AlkB	0.0501274	0.177205	0.135904	0.0911803	0.0382701	0.131126	0.256838	0.0549135	0.0583797	0.152659	0.0542024	0.0483841	0.14093	0	0.0326562	0
Alr	0.0825995	0.218497	0.128556	0.0762783	0.189303	0.137015	0.00863239	0.0277764	0.133978	0.156617	0.0255552	0.0302294	0.081887	0.133076	0.0274245	0
Als2	0.155735	0.227509	0.284453	0.264839	0.175195	0.229499	0.214558	0.196526	0.339816	0.33179	0.403756	0.37166	0.342625	0.203416	0.387752	0.296312
Ama	0.160848	2.31119	0.314109	0.228145	0.566431	0.231162	0.236492	0.320374	0.383696	9.22297	0.384081	0.324993	27.2941	0.118781	1.11957	8.47523
Amph	0.508013	0.191494	0.280775	0.278693	0.331824	0.299799	0.397325	0.297168	0.368746	0.454271	0.29037	0.288998	0.146076	0.294944	0.730843	0.0234709
Amun	9.96372	5.81439	7.61498	9.25039	6.40823	8.11871	5.72596	9.05393	6.5462	5.66443	5.58993	6.28694	5.11887	8.98514	8.2218	3.14656
Amy-d	0.0145892	0.00403528	0.00662675	0	0	0.00402447	0	0	0.010449	0	0.0324427	0.0367315	0	0	0.0686992	0
Ance	1.97595	7.77014	2.84776	1.37256	23.0453	1.55753	5.79239	3.98371	104.328	2.43691	100.625	1.77853	1.86536	1.07614	9.15005	14.1397
Ance-2	0.0522299	0.0533781	0.0233437	0.0247926	0.0517663	0.088806	0.109641	0	2.52722	0.0864131	3.53057	0.0327418	0.0425481	0.153913	0.0403515	1.11574
Ance-3	0.119483	0.0731276	0.0540965	0.0272874	0.0457269	0.0124596	0.0803619	0.056199	0.0587114	0.0683418	0.00876506	0.0126846	0.0165551	0.122477	0.264047	0.254842
Ance-5	0.0360795	0.0932535	0.0148777	0.0475303	0	0.0243821	0.116442	0.00168537	0.0615389	0.054009	0.0675844	0.0404475	0.0625328	0	0.00847897	2.02993
Ank	1.83067	1.52851	1.74027	1.96413	1.6086	1.96478	1.46195	2.0855	1.35653	2.72718	1.04312	2.33133	3.00762	2.52525	1.68351	2.21002
Ank2	0.941097	0.716642	0.805143	10.9815	0.497922	8.43302	0.633722	0.55828	0.389309	0.7778	0.434752	0.662447	0.616411	0.356955	2.59807	0.852616
Ant2	0.282738	0.321563	0.276757	0.215496	0.232073	0.18484	0.391664	0.130243	0.288455	0.132209	0.148225	0.241938	0.261596	0.139556	0.179158	0.0354195
AnxB10	0.101173	0.0725956	0.105783	0.223653	0.147103	0.141456	0.130988	0.012359	0.146672	0.625846	0.280068	0.200683	1.40682	0.100294	0.253407	0.890463
AnxB11	0.798909	1.02674	0.735768	0.461061	0.999546	0.70829	1.25943	0.675451	0.923626	1.37445	0.864845	0.888706	2.13075	0.528347	0.789028	3.13731
AnxB9	1.50525	3.48001	1.7259	1.3941	2.7751	1.60519	2.79455	2.08417	2.44918	5.21852	2.52623	2.4168	9.23269	1.47235	1.37194	9.94807
Aos1	1.35531	2.20518	2.27772	0.93153	2.98129	1.14437	2.83338	2.83407	2.49637	2.80865	2.14061	1.95316	1.59178	3.00055	2.50694	1.82934
Apc	0.442258	0.374736	0.44831	0.570491	0.391647	0.55844	0.45199	0.407339	0.333575	0.36966	0.405764	0.345248	0.425365	0.732638	0.469029	0
Apc2	0.0811317	0.379617	0.28732	0.24735	0.2142	0.141902	0.358763	0.299787	0.178687	0.369429	0.413886	0.30517	0.262121	0.491799	0.189872	0.0962279
ApepP	0.330354	0.553575	0.369034	0.276865	0.508312	0.186089	0.334458	0.502935	0.542875	0.726618	0.373493	0.454937	0.525353	0.374112	0.57706	0.595687
Apf	1.10864	0.59388	1.36443	1.58069	0.783797	1.34096	0.433672	0.518685	0.770522	0.704782	0.434132	0.667263	0.755738	1.70531	0.43184	0.69641
Aph-4	0.0148365	0.0406784	0.0668427	0.0311525	0	0.0363535	0.0415277	0.119978	0.174271	0.0979515	0.0255359	0.0560252	0.0352704	0	0	0.0177098
Aplip1	0.0901344	0.0851024	0.175436	1.45873	0.100907	0.769139	0.048804	0	0.0209514	0.0756771	0.00489102	0.0813423	0.064344	0.282284	0.0295685	0.131544
Appl	1.55339	0.623248	1.61761	26.7579	0.57349	34.9016	0.649501	0.645459	0.859847	0.831248	0.502998	0.495649	0.60579	1.71402	0.384481	0.0414697
Aprt	0.0710405	0.180139	0.0658813	0.121418	0.0691338	0.157489	0.150081	0.0925737	0.0500503	0.241593	0.0766292	0.158405	0.779603	0.06331	0.331191	1.01213
Aps	10.5189	6.59508	8.13822	5.98624	7.85579	5.63716	7.73226	11.1883	8.54184	6.78967	7.27886	8.08353	6.5363	8.48237	10.9264	5.60545
Arc1	0.349104	0.352677	0.192018	0.676187	0.26232	0.545168	0.167696	0.176804	0.205489	0.271978	0.130291	0.374345	0.454251	0.246996	0.177656	2.20978
Arc2	0.186298	0.165579	0.0985738	0.166156	0.126415	0.211736	0.128264	0.0966899	0.141242	0.236431	0.0602291	0.171969	0.0521679	0.0796232	0.0684179	0.178878
Arc42	0.107667	0.538097	0.168511	0.0991061	0.377264	0.149113	0.401672	0.286375	0.574417	0.965228	0.608774	0.543029	0.726603	0.343448	0.408976	0.444365
Arf102F	0.85141	1.52283	1.09633	0.873754	1.47451	1.05252	1.3735	1.09388	1.45249	1.56478	1.05631	1.54875	1.89478	1.3535	1.42025	2.49594
Arf51F	1.07453	1.25182	0.959813	1.14206	1.1744	1.03665	1.45593	1.13952	1.39205	1.88944	1.28586	1.10212	2.10488	0.851118	2.02714	3.12455
Arf79F	4.84641	5.96637	5.36776	4.44512	7.55104	3.84357	6.32055	7.05415	5.78632	5.70642	5.22306	5.38461	7.80055	6.20811	8.8416	5.59999
ArfGAP1	0.490716	0.716225	0.375129	0.350483	0.61809	0.289422	0.701251	0.452034	0.388241	0.529355	0.601999	0.912536	0.360785	0.548447	0.433447	1.12768
ArfGAP3	0.83316	0.716491	0.643996	0.457745	0.829736	0.809036	0.790154	0.748655	0.669939	0.416899	0.647333	0.613238	0.627994	0.711619	0.977498	1.28158
Arfip	0.261464	0.415505	0.367571	0.382543	0.368176	0.340383	0.229261	0.383316	0.48153	0.250883	0.213199	0.269137	0.220483	0.743604	0.625286	0.939381
Arfrp1	0.222623	0.255247	0.396922	0.169822	0.240123	0.204016	0.195571	0.299297	0.132274	0.265041	0.242976	0.0799598	0.0695675	0.453164	0.227663	0
Argk	10.3085	7.17609	8.7694	11.0208	8.75986	10.8614	9.87105	9.24383	6.80408	9.92733	7.09962	8.01634	38.9134	14.1335	7.45475	1.02079
Arl1	0.255185	0.394484	0.339439	0.481949	0.537503	0.328234	0.693477	0.436957	0.697861	0.61562	0.62878	0.359958	1.18679	0.325841	0.282103	1.1099
Arl2	0.243065	0.391592	0.290813	0.410717	0.342727	0.323704	0.361376	0.221985	0.331007	0.56896	0.238466	0.559226	0.547187	0.20028	0.961569	0.0740083
Arl4	1.54452	1.18186	1.76353	1.19478	1.10107	1.67962	1.21476	1.42195	1.10107	1.45101	1.22855	0.940678	1.40947	1.29308	2.23722	1.08067
Arl6	0.0314227	0.0155517	0.0197402	0.0224249	0	0.0217461	0	0	0.0116434	0.00750131	0.0332472	0.0387874	0.0139591	0	0.00733803	0
Arp1	1.0956	1.12461	0.869431	1.14495	1.21894	0.892618	0.885767	1.71501	0.915615	1.09879	1.10617	1.07611	1.86576	1.30226	1.13884	1.53946
Arp10	0.575178	0.256294	0.361495	0.368299	0.398361	0.407711	0.350982	0.399769	0.388133	0.321963	0.351016	0.431098	0.179997	0.498493	0.731387	0.765238
Arp2	0.806321	0.864432	0.844321	0.861814	0.890173	0.514525	0.835619	0.689114	0.96804	0.799198	0.946372	0.824714	1.66322	0.787603	0.865128	1.35778
Arp3	0.769113	1.22386	0.61542	0.809259	0.944388	0.779928	1.0077	0.936365	0.935267	1.11717	0.837235	0.621122	2.14376	0.491832	0.692793	1.3774
Arp5	0.329313	0.358314	0.339743	0.387454	0.245455	0.303574	0.224423	0.318915	0.296226	0.289017	0.355782	0.145204	0.148321	0.39551	0.150049	0
Arp6	0.685902	0.825613	0.808076	0.421115	0.926861	0.697808	0.986631	1.07666	0.598092	0.982101	0.902977	1.01569	0.367654	0.678728	1.23579	0.490003
Arp8	0.437041	0.267147	0.341328	0.265761	0.39165	0.298516	0.446326	0.181567	0.364973	0.444465	0.473142	0.279728	0.675409	0.563487	0.130534	0.700373
Arpc1	0.46945	0.614734	0.482216	0.671383	0.245651	0.563413	0.557666	0.461247	0.477473	1.17682	0.709899	0.53352	1.22385	0.216495	0.316125	2.85838
Arpc2	0.595422	0.96532	0.922046	0.810101	0.953598	0.783583	0.94262	0.894196	0.952185	1.63679	1.43446	0.992447	1.15158	0.553056	0.96149	2.85989
Arpc3A	0.53203	0.77098	0.580622	0.591323	0.664357	0.371926	0.960759	0.813849	0.725507	1.13182	0.952097	0.54384	1.60811	0.864279	0.639224	0.939486
Arpc4	0.891423	1.38812	0.835098	1.08536	1.37216	0.684857	1.20475	0.895404	1.3176	2.00153	0.959671	0.997691	2.21329	1.36081	1.10101	1.74545
Arpc5	0.912218	1.34517	1.0909	1.10922	1.41705	0.825997	1.01116	1.05518	1.21182	1.65792	1.07374	1.0693	2.37484	1.16478	1.53584	3.09431
Arr1	0.0365818	0.0544887	0.097933	0.145413	0.0345301	0.0207248	0.129205	0.00985766	0.0505701	0.0440717	0.108801	0.0276877	0.112729	0.0120649	0.0179252	0
Ars2	4.73964	5.19061	4.55595	5.18917	4.46461	4.98186	4.96872	5.12028	4.70834	5.19148	5.08788	5.54938	4.75368	5.53332	9.57211	5.42869
Art1	0.894495	1.55032	0.80175	0.532963	0.856763	0.513704	1.18188	0.811835	1.38566	2.25537	1.52058	1.26146	1.37811	1.55862	0.459503	0.59392
Art3	0.219369	0.421997	0.316362	0.150325	0.331387	0.200021	0.557233	0.312909	0.329422	0.342343	0.375095	0.353554	0.291272	0.310708	0.7495	0.190913
Art4	0.467552	0.461772	0.509319	0.319937	0.312322	0.37275	0.537857	0.373753	0.489767	0.662796	0.506945	0.258321	0.288493	0.384112	0.613979	0.540647
Art6	0.0448559	0.00700131	0.0102867	0.00818538	0	0.0376412	0.0103801	0	0.0201286	0.00211228	0	0.0839673	0	0	0.0131811	0.232775
Art7	0.0617589	0.126984	0.0469175	0.079408	0.148339	0.0776993	0.144608	0.140128	0.21374	0.148102	0.121593	0.0122212	0.230581	0.162126	0.225078	0.463409
Art8	0.10579	0.158519	0.176802	0.0852868	0.147659	0.0630157	0.123146	0.0788562	0.303836	0.278005	0.10676	0.0982462	0.109419	0.010658	0.191863	0.0234709
Asap	0.452442	0.219404	0.320989	0.361604	0.338346	0.549592	0.439636	0.371934	0.397963	0.271211	0.386722	0.488963	0.369123	0.443216	0.721977	0
Asator	0.637166	0.657119	0.620456	0.914275	0.501239	1.4969	0.649347	0.70634	0.463005	0.768634	0.746102	0.997146	0.406658	0.605923	0.942331	1.07955
Asph	0.169436	0.0732582	0.106364	0.145462	0.0762708	0.117261	0.1269	0.21189	0.117775	0.262884	0.183262	0.0780595	0.0783131	0.440543	0.56408	0
AstA	0.0249033	0.00845045	0.036151	0.0699466	0.0291401	0.0116574	0.00246269	0.103813	0.00833385	0.0409232	0.0550651	0.0721837	0.0252183	0.0744688	0	0
AstA-R1	0.0825015	0.0971751	0.104448	0.059665	0.00762927	0.105343	0.0568297	0.0286734	0	0.0890791	0.0791494	0.0797211	0.0434702	0.00562984	0.418312	0
AstA-R2	0.0341288	0.0123216	0.0492091	0.0855124	0.0167801	0.0503325	0.0300917	0	0.0286004	0.0393973	0.0115571	0	0.0488568	0	0	0
AstCC	0.0249142	0.0424828	0.0734881	0.0292668	0.0421427	0.016108	0.00817053	0.00404272	0.0490302	0.0975946	0.0133226	0	0.0194163	0.0267143	0.289029	0
Asx	1.16283	0.959504	1.08726	1.00874	0.489647	1.07846	0.974549	0.82133	1.08624	0.814296	0.603379	0.692878	0.603625	1.28115	1.80313	1.41207
Atac1	0.264565	0.227273	0.248121	0.248051	0.188944	0.210063	0.178116	0.260867	0.0625185	0.123861	0.083737	0.156595	0.00544118	0.440624	0.198817	0.435161
Atac2	0.268098	0.245918	0.275389	0.236332	0.0984839	0.257008	0.183964	0.227194	0.306548	0.25053	0.216207	0.304464	0.186927	0.145212	0.179211	0.584795
Atac3	0.19391	0.404264	0.26842	0.170284	0.273965	0.218988	0.161113	0.19988	0.146394	0.186498	0.210777	0.32565	0.174716	0.368601	0.202899	0.548246
Ate1	0.369849	0.432893	0.361103	0.334068	0.410193	0.448761	0.359283	0.269974	0.431984	0.16998	0.459223	0.438873	0.298501	0.331979	0.452196	0.47081
Atet	0.415747	0.447817	0.584721	0.757869	0.302006	1.09131	0.421258	0.441443	0.649293	0.180144	0.362948	0.38811	0.420286	0.481611	0.431372	0.246548
Atf-2	0.0778407	0.165588	0.110194	0.146478	0.0904096	0.0860109	0.119319	0.121994	0.117206	0.0403431	0.105636	0.0774919	0	0.0741448	0.235136	0.0177098
Atf3	0.636825	0.485828	0.293954	1.39473	0.432273	0.498929	0.246712	0.460103	0.221877	0.899809	0.656135	0.321902	0.916571	0.157894	0.54799	2.31863
Atf6	1.09088	1.15218	1.01017	0.949239	0.952534	1.01387	1.22359	1.27179	1.143	1.42362	0.973223	0.841741	1.39919	0.864874	0.94265	1.57267
Atg1	1.47438	1.6049	1.58881	2.39462	1.26277	2.19171	1.53182	1.57229	1.57166	1.65763	1.44489	1.85259	1.38285	1.29079	0.748553	1.99257
Atg10	0.145954	0.152508	0.17128	0.137125	0.0011969	0.0534987	0.0749635	0.0482626	0.224604	0.141445	0.153589	0.066997	0.16645	0.145193	0.0568566	0
Atg101	0.201858	0.249203	0.141175	0.198974	0.0223803	0.227648	0.0515954	0.233401	0.254967	0.122245	0.0882034	0.181387	0.319936	0.216008	0.041736	0
Atg12	0.259862	0.195572	0.094008	0.199845	0.157773	0.123107	0.120102	0.102678	0.375991	0.213778	0.117497	0.0548855	0.345778	0.0511022	0.0585285	0
Atg13	1.4309	1.11828	1.3141	1.07429	0.962804	1.01499	0.955231	1.14883	0.935015	0.638938	0.754588	0.669561	1.24209	1.87494	1.22592	0.485351
Atg14	0.256555	0.253003	0.292531	0.204138	0.218328	0.253435	0.417593	0.157307	0.273436	0.343902	0.175069	0.36309	0.202417	0.590533	0.20156	0.182349
Atg16	0.314177	0.301167	0.374401	0.344215	0.181521	0.417124	0.256239	0.322876	0.282342	0.276139	0.301435	0.346283	0.167405	0.0863221	0.0436181	1.19589
Atg17	2.33672	1.10449	1.6086	2.17814	1.21133	1.75135	1.21414	1.59374	0.791775	0.478886	1.41611	1.77272	1.08173	1.37207	1.51514	0.865812
Atg18a	0.772619	0.503183	0.460129	0.599696	0.4197	0.680277	0.838966	0.673592	0.568877	0.5782	0.482125	0.462859	0.565819	0.921698	0.507351	0.329959
Atg18b	0.146215	0.222782	0.126652	0.25254	0.0781432	0.216687	0.07428	0.142542	0.125042	0.22379	0.175732	0.152718	0.203889	0.121003	0.163884	0.562358
Atg2	0.342166	0.232745	0.38607	0.287184	0.263063	0.216529	0.289753	0.449572	0.476643	0.299093	0.275925	0.369662	0.420804	0.563073	0.403872	0.614317
Atg3	0.387288	0.365896	0.562841	0.491622	0.570793	0.546754	0.433475	0.782199	0.448308	0.642242	0.560943	0.830128	1.05691	0.277444	0.775049	0.988211
Atg4a	0.437148	0.590934	0.493385	0.572193	0.522659	0.514552	0.71205	0.715926	0.749572	0.803608	0.543952	0.738781	0.648313	0.363544	0.963881	1.45556
Atg4b	0.17229	0.111041	0.0609915	0.123873	0.129114	0.165141	0.0906332	0.158678	0.0960695	0.0721476	0.135762	0.148972	0.0675619	0.0555123	0.190474	0
Atg5	0.253539	0.177248	0.258678	0.22475	0.13577	0.186271	0.157783	0.250196	0.197411	0.359153	0.24395	0.238889	0.209505	0.100526	0.291982	0.359994
Atg6	0.147965	0.275938	0.185946	0.229665	0.118523	0.165504	0.251844	0.0812752	0.20013	0.133301	0.138249	0.14401	0.374306	0.288268	0.0559057	1.25191
Atg7	0.229123	0.117618	0.171539	0.245813	0.192936	0.182333	0.222287	0.275557	0.0837409	0.365711	0.152897	0.0566663	0.181849	0.283765	0.365012	0.227531
Atg8a	6.15583	3.8493	4.49806	5.90887	4.60323	5.49706	4.35677	6.15116	4.79577	3.99556	4.92934	5.33968	3.8846	4.18455	7.41967	4.52967
Atg9	0.181203	0.110174	0.181283	0.131188	0.126887	0.0674931	0.170849	0.0476863	0.11884	0.204394	0.175163	0.153604	0.15357	0.0627035	0.315434	0
Atox1	0.36568	0.855677	0.292844	0.435753	0.806505	0.405453	0.444944	0.757807	0.434558	0.87313	0.870162	0.524955	0.970184	0.558275	0.416309	0.430663
Atpalpha	7.62234	6.36219	7.60854	13.7096	7.18838	20.9312	6.93977	6.80941	6.39468	8.53887	5.73836	6.55684	20.824	8.91052	7.25733	6.15675
Atu	0.825716	0.609776	0.878475	0.823185	0.540157	0.479488	0.653337	0.879925	0.551414	0.819569	0.89762	0.478868	0.488767	0.975378	0.818501	0.635394
Atx-1	0.0276433	0.0113583	0.0256207	0.057631	0.0800143	0.00827077	0.00496596	0.0362363	0.00359064	0.0200124	0.0666125	0.0399041	0.0347065	0.106458	0	0
Atx2	4.27271	4.53685	4.57574	4.83979	4.4286	4.89993	4.65992	4.99871	4.71	5.5701	4.13655	4.89251	4.80132	4.32418	4.95129	2.76682
Atxn7	0.480944	0.354356	0.358119	0.534494	0.389918	0.35761	0.483557	0.431644	0.374472	0.477651	0.257488	0.306114	0.573202	0.507056	0.775724	0.0704126
Aven	0.0221801	0.0428514	0.0434682	0.0417758	0.0463944	0.0139492	0.0555865	0.0231556	0.0232239	0.13579	0.0764365	0.0822416	0.0888569	0.139362	0.232683	0
Awh	0.0615483	1.72252	0.0555204	0.0587205	0.0866379	0.0787176	0.121297	0.027433	0.178769	0.0479836	0.124733	0.0580624	0.050589	0.0778408	0.181486	0
Axn	0.934797	0.66668	1.05247	1.0927	0.778671	1.26443	0.787366	1.02059	0.881192	0.586642	0.872699	0.721498	0.578005	1.14126	0.931487	0.0997308
Axs	0.411532	0.333925	0.399873	0.241222	0.255706	0.0630228	0.377436	0.150848	0.318837	0.375325	0.442191	0.510457	0.395685	0.412981	0.461441	0
Axud1	1.36991	0.989117	1.25734	1.00821	0.778558	1.3821	0.75306	0.925075	0.953143	0.990891	0.671102	1.25868	0.587045	1.08207	0.955467	1.24417
B-H1	0.46807	2.52248	2.37087	1.27011	1.5399	1.59811	0.665382	0.395421	1.90833	0.167845	0.615105	0.686335	0.381571	2.47736	0.798602	0
B-H2	0.430848	0.885906	0.753922	0.639641	0.50392	0.623561	0.319797	0.213834	0.832051	0.170178	0.394671	0.121847	0.284375	0.791918	0.950512	0
B4	2.06357	1.34099	2.40081	2.2777	1.44877	1.68094	1.14372	1.08256	1.11334	1.00314	1.37485	1.29946	0.528092	1.47444	2.16261	0.695206
B52	4.51119	4.59072	5.04601	4.12173	4.3312	3.90862	4.35685	5.32074	4.31023	5.59269	4.04514	4.25741	4.44872	6.45504	5.21995	2.87007
BBS8	0.111931	0.021386	0.0821371	0.0442006	0.01608	0.0610833	0.134093	0.155619	0.121696	0.0626291	0.053195	0.0315958	0.0144752	0.242749	0.0125768	0
BCAS2	0.480531	0.621694	0.412225	0.343677	0.694922	0.361276	0.379534	0.430049	0.436145	0.673806	0.416226	0.250712	0.494447	0.64566	0.169528	0.396731
BCL7-like	0.411346	0.78364	0.42551	0.243009	0.785829	0.24123	0.633097	0.59869	0.514285	0.530604	0.443295	0.429297	0.310563	0.853019	0.474081	0.0234709
BEAF-32	0.8491	0.527137	0.826314	0.528281	0.898958	0.345105	0.834805	0.799795	0.594811	1.08698	0.456049	0.798907	0.806822	1.29772	0.861426	0.505007
BHD	0.173038	0.12184	0.187865	0.146829	0.193341	0.222012	0.113063	0.239398	0.224196	0.246734	0.157497	0.1411	0.16778	0.165784	0.163085	0.35428
BI-1	1.36714	1.2874	1.33994	1.1145	1.44971	1.14474	1.02337	1.36009	0.966214	0.979301	1.02946	1.38966	1.51022	0.880618	0.533056	0.398176
BM-40-SPARC	0.167156	0.0565719	0.302885	0.47293	0.0813932	0.683957	0.167959	0.104149	0.152945	1.60782	0.241258	0.0753145	3.71768	0.310194	0.245879	18.1496
BRWD3	4.17401	3.15551	3.39994	3.85221	1.57835	3.55786	2.76243	1.98672	3.33286	3.61713	3.57628	4.16492	3.66941	3.06622	1.70439	2.59511
BTBD9	0.254671	0.201618	0.18848	0.303333	0.16275	0.442454	0.253237	0.286825	0.216526	0.241087	0.238323	0.119564	0.25188	0.232927	0.294681	0
Bacc	47.2156	50.3631	63.3607	42.8389	61.813	34.841	55.3896	60.0685	53.0826	57.1375	55.2161	51.1515	37.8795	55.9375	46.6478	35.8261
Baldspot	2.198	1.3476	1.53045	1.4477	1.43	1.98381	1.52641	1.16043	2.23309	1.18382	1.22066	2.12087	1.37718	1.43579	1.63984	1.99247
Bap170	0.493504	0.433837	0.547297	0.220688	0.254803	0.522086	0.43581	0.365191	0.412955	0.410131	0.328193	0.344856	0.322745	0.628413	0.692591	0.355092
Bap55	0.78928	1.19372	0.835271	0.659602	1.69876	0.66297	1.0253	0.999282	1.00708	1.04909	1.20258	0.727656	1.09969	1.176	0.9618	0.569586
Bap60	1.37719	1.26787	1.48467	0.975921	1.44564	1.04146	1.15815	1.70627	1.3704	1.22304	1.39081	0.966572	0.854607	1.3628	1.19577	0.115478
Bdbt	0.179312	0.147865	0.211839	0.161812	0.308854	0.0930665	0.38075	0.170692	0.122767	0.251779	0.14474	0.270844	0.462016	0.300824	0.122002	0.324163
Bem46	0.218045	0.304409	0.116512	0.127174	0.14711	0.136653	0.150035	0.154178	0.176346	0.388048	0.274921	0.141667	0.455466	0.283276	0.1161	0.082021
Best1	0.908581	0.660781	0.607961	0.807305	0.627419	0.920758	0.627905	0.696362	0.518202	0.38643	0.552233	0.537561	0.578149	0.794088	0.500926	0.876311
Best2	0.996936	1.13003	1.23588	0.655536	1.12507	0.564395	0.988793	1.24448	1.26657	0.243869	0.78076	0.943425	0.275427	0.764535	1.12097	1.05605
Bet1	0.117774	0.690892	0.224075	0.145861	0.366861	0.144781	0.53042	0.364756	0.343048	0.922403	0.553342	0.251068	0.402785	0.207404	0.446068	0.301784
Bet3	0.384257	0.305908	0.289484	0.333871	0.420407	0.306004	0.429699	0.413193	0.255176	0.327783	0.453187	0.378269	0.282207	0.280042	0.177457	0.691962
Bet5	0.116623	0.299661	0.249316	0.120131	0.341418	0.250182	0.535052	0.270143	0.472321	0.519821	0.325342	0.545934	0.540216	0.283738	0.220142	1.67281
Bgb	0.599376	0.468902	0.980311	1.15771	0.843248	1.26558	0.669068	0.846153	0.358876	0.577049	0.557036	0.57679	0.522776	1.15366	0.427018	0.629209
BicC	0.0698065	0.158338	0.0920286	0.0808838	0.084083	0.0956657	0.0557722	0.0597021	0.162874	0.203814	0.0805367	0.106184	0.0782967	0.0267591	0.15008	0
BicD	1.89315	1.82075	1.67336	1.77723	1.72106	2.08304	1.90199	1.63256	1.7792	1.8411	2.29724	1.72277	1.89548	1.89307	1.91093	0.857592
Bili	0.0393806	0.11529	0.0914498	0.212311	0.0833229	0.411072	0.0454904	0.0898476	0.104285	0.208596	0.0908315	0.0139906	0.0455714	0.0360381	0.0149908	0.21901
Bin1	0.855438	1.33989	1.01433	0.885524	1.19593	0.848805	1.3684	1.7203	1.38736	1.8665	1.2015	1.17271	1.20532	1.65366	0.898201	0.792778
Bka	0.108319	0.349454	0.168061	0.0931179	0.181848	0.180827	0.181097	0.21679	0.391507	0.411432	0.217078	0.162653	0.0967771	0.0960818	0.175869	0.297715
Blimp-1	1.32271	5.23875	4.14151	2.50492	4.37259	4.28658	9.08253	5.0786	5.05337	1.15041	4.43222	6.5924	0.7396	1.37999	3.95181	0.253508
Blm	0.286099	0.241591	0.236659	0.196152	0.273054	0.121379	0.154533	0.182735	0.148508	0.280974	0.386338	0.41408	0.292333	0.490218	0.789023	0
Blos1	0.290468	0.154571	0.159786	0.184779	0.150815	0.126471	0.231746	0.108671	0.188027	0.40593	0.198982	0.0982845	0.574683	0.168199	0.117196	0.202758
Blos2	0.056185	0.140533	0.0303187	0.060872	0.0481681	0.018773	0.0636535	0.166235	0.0745429	0.0421653	0.12026	0.0499533	0.0647127	0.20252	0.101022	0.202758
Blos3	0.394526	0.283177	0.182105	0.112225	0.321312	0.0807213	0.296532	0.25317	0.276549	0.401219	0.3851	0.163972	0.517006	0.241865	0.422217	0
Blos4	0.04282	0.0874608	0.153661	0.0382019	0.121519	0.142568	0.0535755	0.074663	0.09544	0.152738	0.112772	0.0165244	0.11674	0.115811	0.0507721	0
Bmcp	0.250918	0.249561	0.259097	0.24928	0.255252	0.158578	0.348536	0.473677	0.134943	0.141334	0.15442	0.0759861	0.223312	0.174258	0.101095	0.0826503
BoYb	0.131805	0.113523	0.177332	0.13946	0.206244	0.110863	0.16888	0.0760902	0.120316	0.162283	0.206321	0.102225	0.113529	0.217272	0.219337	0.648493
Br140	0.331038	0.307654	0.403932	0.283854	0.285312	0.317275	0.383189	0.419263	0.275034	0.269094	0.282532	0.290953	0.170303	0.654975	0.382955	0.530303
Brca2	0.38756	0.143821	0.275282	0.165906	0.133987	0.217457	0.301072	0.0925108	0.0868535	0.111746	0.121386	0.282321	0.0422189	0.42174	0.045608	0
Brd	0.746776	0.0773992	0.305481	0.263678	0.105978	0.0662235	0.0506076	0.526145	0.0655716	0.0676549	0.135311	0.0202483	0.106464	0.328499	0.413815	0
Brd8	0.145836	0.265616	0.254917	0.262194	0.230972	0.206382	0.165141	0.211825	0.234079	0.186847	0.0746703	0.248661	0.298507	0.0945244	0.142607	0.0177098
Bre1	1.26994	1.4021	1.45224	1.11466	1.26602	1.09742	0.942665	1.83335	0.772968	2.05774	1.09744	1.33815	0.983227	2.38343	2.43539	0.332846
Brf	0.319115	0.270826	0.367508	0.273705	0.374257	0.304175	0.31576	0.221256	0.347579	0.412399	0.294799	0.276064	0.378548	0.421451	0.676594	0.599848
Brms1	0.440932	0.595834	0.689068	0.471683	0.655232	0.409391	0.778065	0.694975	0.468367	0.816044	1.01659	0.603786	0.419982	0.734258	0.348251	0.665814
Bruce	1.22936	1.09205	1.08245	0.95907	0.938644	0.837183	1.02153	1.22511	0.740121	1.135	0.817437	0.929612	0.702283	1.21172	1.00962	0.942532
Bsg	8.66451	7.30604	8.0757	10.3186	7.32299	12.2812	6.43849	9.6676	6.94854	14.333	7.71628	7.07585	8.42304	8.27591	9.02945	18.6194
Bsg25D	0.643526	0.551682	0.575082	0.678564	0.495248	0.462583	0.701845	0.756808	0.483167	0.5932	0.609907	0.503647	1.19507	0.49261	0.867712	0.380518
BtbVII	1.83317	1.30456	1.64784	1.7191	1.10455	1.33274	1.34498	1.66586	1.15333	1.45317	1.40523	1.33424	1.09146	2.15648	1.47631	0.971293
Btd	0.00851523	0.00458994	0.0232136	0.00955029	0.00604321	0.0109853	0.032331	0.0326231	0.0546337	0.0103379	0.120248	0.0604512	0.0279739	0.0552211	0	0
BthD	0.145847	0.372431	0.265794	0.126903	0.251591	0.0440109	0.122125	0.244726	0.273836	0.468866	0.483449	0.335091	0.142855	1.27865	0.13292	0.123491
Btk29A	5.5822	3.15962	4.57325	3.39916	4.0367	2.65263	3.6201	5.75844	3.21928	1.47358	3.98052	4.55466	1.28144	4.96627	3.93676	2.05573
Bub1	0.750634	0.559825	0.700796	0.802812	0.400152	0.563244	0.681018	0.631123	0.496912	0.583887	0.444993	0.48466	0.343892	0.725874	1.21654	0.803839
Bub3	0.700621	1.26983	1.20762	0.603622	0.747568	0.813045	1.32807	1.21603	1.288	1.23176	1.35194	0.907067	0.62282	1.12587	1.01147	0.105152
BubR1	0.293184	0.48259	0.423619	0.356681	0.459577	0.12609	0.514957	0.333716	0.32755	0.647592	0.503869	0.518254	0.230511	0.662983	0.380679	0.633769
Buffy	0.0460395	0.0192258	0.0520154	0.0227834	0.022325	0.00724245	0.0108618	0	0.00830503	0.237854	0	0.015573	2.02217	0.0318636	0	0.0234709
Bug22	0.254613	0.381998	0.329686	0.268542	0.266587	0.216493	0.364663	0.411604	0.479275	0.319904	0.424919	0.228497	0.32461	0.278669	0.519068	0.297715
Bx	1.00144	2.34181	1.1902	0.912634	1.95129	0.492836	0.996932	2.21985	1.98346	1.8595	2.01264	0.581377	1.09509	0.411111	1.77433	0
Bx42	0.73482	0.618039	0.752939	0.83331	0.989275	0.778898	0.610847	0.697898	0.922958	0.778115	0.668135	0.695039	0.567215	0.885709	1.21803	0.109428
Bzd	0.157443	0.184938	0.14441	0.248474	0.283792	0.0916179	0.140909	0.106029	0.108469	0.317434	0.113492	0.107048	0.107944	0.120789	0.239263	0
C15	0.0716753	0.0851813	0.0140896	0.00230671	0.109856	0.0911955	0	0.019416	0.28256	0.0955315	1.27125	0.0376977	0.0178947	0.0258182	0.126444	0.202758
C1GalTA	0.240665	0.253087	0.206255	0.549407	0.271592	0.41875	0.154672	0.46925	0.166574	0.408193	0.360118	0.378604	0.27694	0.348574	0.257173	0.658571
C3G	1.11666	0.88099	0.925077	1.15075	0.928681	1.3206	0.72937	0.993745	1.1947	0.812112	1.00665	0.845997	0.640412	1.05029	1.25089	0.808552
CAH2	0.0596943	0.0171907	0.00630669	0.0168062	0.0509035	0.0421318	0.0362231	0.00234004	0.051844	0.0639655	0.0106209	0.00260657	0.0439996	0	0	0
CAP	0.560659	0.458727	0.569336	0.551684	0.345434	0.90645	0.452219	0.19474	1.28164	2.1161	0.488334	0.906014	1.66861	0.336521	0.220247	1.936
CASK	1.70289	1.01634	0.927341	1.08275	1.10913	1.19044	0.967385	1.58023	0.947548	0.639469	1.11884	1.05863	0.684092	0.794307	1.56568	1.28169
CBP	4.48238	5.77279	3.99323	3.39472	5.85084	3.75757	6.3627	5.65451	6.09536	2.41535	5.08746	6.59906	1.04239	3.46181	5.40103	0.691609
CCAP	0.0352224	0.00238772	0.00564977	0.0144207	0.0532388	0.00874775	0.00492155	0.0421827	0.0497575	0.0404591	0	0.0248387	0.0714572	0	0	0
CCAP-R	0.0700988	0.102413	0.0809002	0.150279	0.00762927	0.0723433	0.0621648	0.0497315	0.0266697	0.382605	0.0797944	0.0165972	0.0194759	0.0973341	0.00524169	0.420875
CCHa1	0.0210324	0.0165445	0.0617272	0.00845531	0.0370854	0.0243606	0.0319936	0.00337273	0.129348	0	0.00745253	0.0528236	0.0123201	0.00855079	0	0
CCHa2	0.0509271	0.0344459	0.0439727	0.0459218	0.083866	0.0173136	0.0311914	0.0430852	0.0524075	0.0664887	0.0394428	0.0926518	0.0297095	0	0.00649347	0.282486
CCKLR-17D1	0.0187613	0.0347664	0.0554827	0.0228956	0.0375705	0.0183154	0.053807	0.0315776	0.0481276	0.0694758	0.0117427	0.114057	0.00502714	0.0562984	0	0.276396
CCKLR-17D3	0.0254416	0.0249229	0.0143147	0.0140322	0.023504	0.0845548	0.0218165	0.00771219	0.0522636	0.111181	0.0543183	0.0356656	0.0245712	0.0194807	0.00524169	0
CD98hc	0.539629	1.33722	0.871433	0.720815	1.28995	0.611331	1.43871	0.874695	0.951813	1.12864	1.43179	1.16775	0.668963	0.590414	1.5841	3.58918
CDC45L	0.491614	0.46727	0.441315	0.29422	0.286959	0.0727611	0.317856	0.220538	0.344335	0.513528	0.413152	0.534128	0.160174	1.85709	0.136006	0.288018
CDase	0.125626	0.314876	0.209806	0.14286	0.0767037	0.0839751	0.335774	0.0678411	0.327027	0.800845	0.357185	0.335083	0.503352	0.159426	0.081313	1.14959
CG10005	0.41539	0.812767	0.66861	0.400355	1.00403	0.325606	0.805365	0.766971	0.892749	0.145834	0.884697	0.59547	0.207563	0.812799	0.890113	0.0177098
CG10011	2.48015	0.959234	1.45674	2.09681	1.15004	1.59233	0.904457	1.37154	0.803476	0.954816	0.942454	1.11558	0.968281	1.65557	2.00228	2.16883
CG10013	0.0932202	0.011829	0.0324176	0.0250389	0.0270304	0.00801971	0	0.0392111	0.00686896	0.00767312	0.0530029	0	0	0.0595912	0.123041	0
CG10014	0.019766	0.0158753	0.0373935	0.0319719	0.035316	0.044585	0	0	0.0297097	0.0553534	0.0278588	0.106718	0.0205361	0.0318636	0	0
CG10019	0.143234	0.0717503	0.109518	0.128657	0	0.180086	0.12903	0.0767604	0.0840195	0.177425	0.138162	0.0502438	0.202586	0	0.215287	0
CG10026	0.0431691	0.204082	0.0766255	0.0327621	0.0782973	0.0718885	0.0182923	0.0860207	0.0696383	0.0353059	0.0372481	0.0434564	0.123239	0.0608428	0.0122651	1.1224
CG10038	0.328355	0.466168	0.347686	0.257413	0.12715	0.37816	0.346869	0.234301	0.36226	0.487996	0.288295	0.283796	0.368573	0.343449	0.162802	0.208333
CG10051	0.054898	0.0183814	0.0559674	0.0842129	0.120827	0.0364506	0.0324854	0.0256541	0.0570466	0.0208339	0.0429639	0.0733231	0.0694349	0	0.00657072	0
CG10053	0.175333	0.229755	0.0868157	0.0470946	0.112106	0.0849875	0.082392	0.235426	0.22696	0.129662	0.195124	0.0554059	0.334459	0.124432	0.260025	0.30248
CG10055	0.765955	0.727278	0.736434	0.864572	0.51076	0.754197	0.662052	0.76605	0.50844	0.912711	0.552643	0.59585	0.67607	0.746061	0.316603	0.483248
CG10062	0.0607474	0.0242223	0.0287367	0.00492981	0	0.0493225	0.0102324	0.0313123	0.00349654	0.0340265	0.0164459	0.0284017	0.0169971	0.0879662	0.0056756	0
CG10063	0.0387312	0.00440584	0.0103363	0.00187771	0.0332798	0.0132109	0.0732895	0.043278	0.0618702	0	0	0.00225317	0.0135189	0	0	0
CG10064	0.0763458	0.0393218	0.0696068	0.156806	0.081682	0.0182165	0.0352612	0.0697173	0.136919	0.0719162	0.0116136	0.0423504	0.0326894	0.0827349	0	0
CG10068	0.0528775	0.159526	0.127432	0.165347	0.0533478	0.179155	0.15466	0.0814105	0.129934	0.2333	0.10492	0.0650968	0.151963	0.112799	0.203705	0.082021
CG10075	0.0860477	0.401975	0.170857	0.208535	0.225457	0.0995405	0.107038	0.108803	0.194085	0.203287	0.178995	0.180243	0.330145	0.243294	0.104761	0.190913
CG10077	6.72078	5.48808	6.65237	7.27402	6.10825	9.09317	6.11041	6.93468	5.29402	4.02594	5.53263	7.28617	4.63869	6.37671	7.89178	2.81467
CG10082	2.10137	1.46753	2.51784	2.57843	1.9304	2.83105	1.91678	2.91362	1.60677	1.03523	1.49107	1.97264	1.63409	2.77941	2.47793	1.10192
CG10089	0.093555	0.180449	0.21547	0.527524	0.10212	0.218961	0.0520944	0.0644607	0.103247	0.12361	0.0258323	0.155044	0.0511894	0.281449	0.0381599	0
CG10092	0.0385201	0.133579	0.0709858	0.0521878	0.120998	0.0459811	0.181291	0.0255652	0.0735122	0.196266	0.130142	0.0709721	0.102214	0.17897	0.00597671	0
CG10098	0.476811	0.765121	0.4142	1.19462	0.337898	1.34304	0.471824	0.282931	0.7165	0.644393	0.475106	0.385643	0.841897	0.333225	0.49879	1.37466
CG10103	0.744862	0.580096	0.711728	0.611116	0.714568	0.64314	0.623401	0.531453	0.89094	0.718244	0.59005	0.470608	1.20551	0.333585	0.781866	2.48205
CG10126	0.0735373	0.158838	0.0638522	0.015937	0.0473676	0.0346133	0.10851	0.093681	0.166985	0.0168669	0.153361	0.0786384	0.46374	0.064482	0.327847	0.0354195
CG10133	0.136358	0.194074	0.17666	0.0555824	0.263471	0.188918	0.212081	0.2855	0.34734	0.413421	0.221788	0.0881238	0.128346	0.332361	0.163379	0.0414697
CG10139	0.606504	0.596407	0.826239	0.617654	0.764428	0.682612	0.510138	0.695921	0.824217	0.847658	0.579257	0.54478	0.641192	0.447041	1.00064	1.0149
CG10144	0.228259	0.204566	0.0860311	0.137352	0.134919	0.0600046	0.29466	0.102269	0.236999	0.234812	0.267039	0.18272	0.306201	0.0679006	0.287011	0.186428
CG10147	0.0955691	0.0445143	0.0312999	0.041571	0.141691	0.053201	0.100005	0.106117	0.079483	0.0832604	0.0691501	0.025287	0.0726992	0.0912242	0.00628839	0
CG10151	0.122818	0.124704	0.103238	0.513478	0.0908232	0.485886	0.0818446	0.0536845	0.0542097	0.0644362	0.0154572	0.184562	0.068581	0.238588	0.00879245	0.252525
CG10165	0.0698494	0.0946494	0.111849	0.0373801	0.0613066	0.0918353	0.132474	0.113567	0.039558	0.0967703	0.119264	0.0253641	0.264218	0	0.118423	0
CG10166	0.329709	0.488372	0.244396	0.211456	0.844029	0.272341	0.820227	0.498116	0.444244	0.465528	0.581694	0.615825	0.782618	0.43734	0.53219	1.01732
CG10171	0.197992	0.272948	0.165345	0.154528	0.218479	0.224921	0.343775	0.197058	0.23249	0.216673	0.289598	0.171169	0.326324	0.0627847	0.163679	0.696157
CG10175	0.0498851	0.152299	0.0402777	0.0784065	0.0606118	0.0490574	0.0617476	0.0965539	0.160185	0.0732934	0.150195	0.00531714	0.0974304	0	0.100026	0
CG10176	0.85302	1.30579	0.767997	0.454082	1.22576	0.368174	1.15916	0.823095	1.2021	0.0829744	0.93546	0.768468	0.253133	1.01926	1.4616	0.279745
CG10185	0.0778183	0.134188	0.077214	0.0898646	0.0558538	0.0438366	0.0640706	0.0536725	0.154321	0.102356	0.0164397	0.149745	0.157882	0.110924	0.081057	0.0414697
CG10186	0.197961	0.0952379	0.128675	0.108843	0.0810197	0.0756832	0.212704	0.156405	0.111719	0.165084	0.133925	0.0443555	0.0559906	0.105214	0.229473	0.264921
CG10188	0.328038	0.232477	0.31912	0.37563	0.316909	0.392527	0.368574	0.294262	0.405181	0.408938	0.217733	0.14813	0.38818	0.549665	0.404858	0.0655136
CG10194	0.124232	0.236719	0.0304122	0.0308037	0.104645	0.168321	0.143843	0.0977361	0.0847884	0.189703	0.228443	0.0490172	0.127171	0	0.223191	0
CG10195	0.058514	0.131428	0.160249	0.0350024	0.257006	0.156881	0.123261	0.116843	0.119574	0.13241	0.267836	0.0889967	0.224017	0.0932098	0.0338981	0.447292
CG10208	0.0277458	0.0639254	0.0138414	0.0125966	0.0593015	0	0.0343971	0.00248664	0.197993	0.0792506	0.0812077	0.100689	0.0268994	0.0800722	0.0128409	0.106983
CG10209	0.153469	0.159768	0.203624	0.279275	0.0380084	0.133577	0.119813	0.1705	0.138048	0.201732	0.135412	0.26491	0.192762	0.187538	0.0849907	0
CG10211	0.396569	0.392022	0.394281	0.385249	0.332215	0.173294	0.178771	0.215213	0.269006	0.184029	0.338364	0.303979	0.187958	0.335808	0.289779	0.0177098
CG10214	0.0991432	0.0629124	0.26371	0.190696	0.174478	0.132073	0.233816	0.181178	0.235022	0.208742	0.263338	0.0123369	0.248843	0.152234	0.0364676	0.30248
CG10217	1.10272	2.04542	1.51139	1.29818	2.12679	1.09372	2.03602	2.03975	1.49308	0.876734	1.62013	1.49432	2.97657	1.07948	1.96851	0.0234709
CG10219	0.49958	1.07436	0.655991	0.329033	1.00715	0.542451	1.102	1.27415	1.14361	1.28669	0.642687	0.746035	0.84394	0.594977	1.29447	1.39528
CG10222	0.119206	0.158655	0.162128	0.0906595	0.13218	0.0865822	0.142788	0.316311	0.264207	0.249206	0.241443	0.207019	0.129518	0.0409587	0.00663308	0.270019
CG10226	0.0450336	0.125658	0.117539	0.0518609	0.0796576	0.0941657	0.0236977	0.0226504	0.0865152	0.789554	0.18456	0.0685578	0.131014	0.0239364	0.0420184	0.21901
CG10237	0.133516	0.101522	0.170252	0.101012	0.0785582	0.0612703	0.154934	0.105569	0.172835	0.113837	0.0308827	0.192467	0.0488805	0.117134	0.228706	0
CG1024	0.0390888	0.163228	0.104111	0.0585536	0.0595469	0.154898	0.153191	0.0356023	0.181651	0.213312	0.0337216	0.146365	0.17359	0.127444	0.261874	0.201776
CG10249	4.91679	2.70231	2.80869	1.98347	2.42013	2.75083	1.68877	2.76668	2.28489	0.560627	2.00248	2.06811	0.536305	3.99323	3.3641	1.14014
CG10253	0.0245038	0.0247286	0.0373953	0.133883	0.0310284	0.439599	0.0312572	0.0340014	0.0585035	0.108503	0.0462096	0.0187884	0.0548727	0.122238	0.141779	0.420875
CG10254	0.452267	0.300438	0.227858	0.378921	0.179909	0.294992	0.397498	0.206215	0.304827	0.416514	0.368949	0.30512	0.20875	0.495173	0.0495173	0.260099
CG10257	0.0276651	0.0221733	0.00657652	0.10192	0.0639995	0.0524992	0.030575	0.00904205	0.0124577	0	0.0558757	0.00818505	0.0122713	0	0	0
CG10262	0.0624123	0.038953	0.108309	0.0907373	0.117704	0.141236	0.0525036	0.0890808	0.105684	0.125499	0.0150717	0.0282125	0.073434	0.301832	0.116109	0
CG10265	0.064216	0.23026	0.115145	0.202539	0.153676	0.231168	0.064993	0.270945	0.127591	0.265426	0.0757094	0.300241	0.408853	0.44601	0.0217172	0
CG10268	0.214852	0.135966	0.141259	0.159996	0.247777	0.115359	0.228187	0.327436	0.220547	0.293788	0.221738	0.176802	0.447798	0.154722	0.154846	0.648538
CG10274	0.227296	0.138672	0.207624	0.257626	0.173009	0.20068	0.224818	0.176366	0.185616	0.0730988	0.248071	0.0959726	0.225044	0.388313	0.0357217	0.243245
CG10280	0.00459789	0.00384185	0.0213127	0.00952076	0.0214112	0.00289017	0.00728741	0.0381727	0.071151	0.0714175	0	0.0940009	0	0.106981	0.0694952	0.561167
CG10283	0.759336	0.362087	0.513734	0.487888	0.268288	0.245262	0.226179	0.30416	0.306466	0.538073	0.307062	0.72477	0.264172	1.12492	0.230664	0
CG10286	0.50122	0.75511	0.53865	0.495618	1.00805	0.236477	0.591945	0.686839	0.605768	0.900436	0.527363	0.508874	0.180789	0.461289	0.449214	0.960252
CG10289	3.35124	3.34231	3.792	3.15657	3.01585	3.97703	3.07545	3.37765	3.24649	3.82221	2.82305	4.24272	3.2383	3.80563	3.72184	1.24207
CG10306	3.59135	3.70683	3.34876	3.02434	4.13145	2.69345	3.65176	4.93496	3.86514	4.60788	3.9744	3.35934	3.05976	3.51647	5.37464	5.19062
CG10307	0.00994716	0.0307501	0.0256778	0.0324708	0.0121171	0.0424459	0.0106476	0	0.00648807	0.00579599	0	0	0.0855577	0.0289426	0.0562803	0
CG10317	0.0101898	0.00701553	0.0497484	0.0248289	0.01608	0.0483536	0.0499334	0.032059	0.0456975	0.0643655	0.04108	0.0340158	0.069098	0.0392482	0	0.42735
CG10320	0.961246	2.18747	1.3033	0.767907	2.48957	0.781261	2.31406	1.31946	1.49855	2.32885	2.15528	1.48301	2.04865	1.38002	1.6995	1.84771
CG10321	0.543415	0.626851	0.684892	0.769247	0.600546	0.480805	0.470195	0.651657	0.533579	0.481125	0.448002	0.628235	0.301124	0.441151	0.900075	0.323956
CG10324	0.62815	0.616435	0.664808	0.534918	0.781443	0.420758	0.280267	0.612253	0.708097	0.853929	0.658134	0.4504	0.70856	1.1146	0.281095	1.06717
CG10326	1.72193	0.886536	1.40428	1.92176	1.30707	1.22619	0.925697	1.50436	1.01218	2.01601	0.922082	1.08677	2.12357	1.37302	1.58121	0.847636
CG10333	1.12621	1.0684	1.12679	1.32984	1.43178	0.992738	1.14275	1.49995	1.42726	1.62037	0.891782	1.54921	1.64216	0.70447	0.924449	0.683196
CG10336	0.211776	0.316367	0.326984	0.0950635	0.209966	0.0375385	0.243708	0.10233	0.258092	0.398154	0.203257	0.0700718	0.0636263	1.54187	0.0691248	0.266667
CG10337	0.0458818	0.20261	0.110971	0.0870459	0.135178	0.096553	0.105392	0.0383824	0.18309	0.134293	0.111131	0.0624567	0.135747	0	0.12055	0.440919
CG10338	0.0196059	0.075675	0.0608102	0.129254	0.0790767	0.171776	0.0489726	0.0812303	0.138021	0.141231	0.0875589	0.127381	0.150999	0.0386175	0.107948	0.213681
CG10339	0	0.028628	0.0735087	0.0323895	0.0211459	0.0138446	0.00404235	0.0294588	0.0093445	0.0415962	0	0.0248387	0.00848482	0.0176058	0	0
CG10340	0.368432	0.510712	0.490083	0.450945	0.900904	0.352714	0.503804	0.621618	0.4574	0.526833	0.620345	0.615696	0.726198	0.445469	0.36293	0.22414
CG10341	0.253166	0.299366	0.226367	0.0813785	0.0897218	0.171485	0.426701	0.197888	0.150774	0.325196	0.146808	0.407158	0.316722	0.0764509	0.0424781	0
CG10343	0.229385	0.541868	0.285329	0.270458	0.593948	0.187419	0.573077	0.430359	0.450525	0.548877	0.28367	0.364163	0.485956	0.578064	0.565373	0.293995
CG10344	0.0277238	0.0151197	0.00356253	0.00895905	0.0236583	0.0292199	0.0213259	0.0145346	0.0492881	0.00805696	0	0.0220233	0	0.0316146	0.118816	0.0469417
CG10345	0.407749	0.270451	0.202783	0.291359	0.0309519	0.14427	0.0862763	0.0872428	0.139862	0.377251	0.248354	0.0655852	0.446549	0.0241298	0.00628839	0.858901
CG10347	0.233566	0.252405	0.214058	0.087886	0.0784711	0.0719704	0.222145	0.138042	0.239169	0.250922	0.244608	0.0827209	0.192907	0.0579519	0.349327	0
CG10353	0.561251	0.792539	0.563147	0.578739	0.742725	0.837505	0.652834	0.932418	0.968459	0.69146	0.834536	0.685978	0.484673	0.813901	0.600045	0.173014
CG10359	0.636214	2.14105	0.596116	0.842804	1.16399	0.978189	1.51117	0.537308	2.01488	0.952037	2.59587	0.530322	1.26556	0.189497	0.522076	0.496728
CG10362	0.144826	0.117296	0.0908296	0.108278	0.0161017	0.150929	0.0502293	0.0675695	0.103674	0.0462606	0.129231	0.0632186	0.0379619	0.0191083	0.107525	0
CG10365	0.170651	0.234052	0.166913	0.149675	0.10933	0.0915049	0.162886	0.248692	0.147094	0.044861	0.153608	0.147093	0.0828406	0.660088	0.81212	0.777473
CG10366	0.2954	0.114831	0.345617	0.17131	0.231711	0.231269	0.202973	0.153612	0.255252	0.268027	0.247129	0.142948	0.0635597	0.041809	0.0490507	0.0234709
CG10375	1.13097	0.886311	1.01434	1.16852	1.11788	1.07084	0.955089	1.2698	0.704908	1.12393	0.666411	1.09138	0.87364	1.23703	2.0344	0.137409
CG10376	0.416466	0.369645	0.323318	0.391869	0.252119	0.393485	0.238395	0.4124	0.228536	0.427392	0.257904	0.178905	0.493588	0.26943	0.45703	1.10163
CG10383	0.330749	0.115879	0.248415	0.361066	0.095082	0.139728	0.118389	0.154796	0.116082	0.166573	0.10796	0.0747421	0.236153	0.286629	0.0405206	0.89623
CG10384	0.0490914	0.0460584	0.0736966	0.0410808	0.0262581	0.0545147	0.112304	0.0694782	0.129575	0.106877	0.154144	0.0319949	0.0864152	0.0493148	0.0893976	0.119771
CG10395	0.832643	1.30477	1.03288	0.571021	0.967317	0.601556	0.990193	1.11914	0.890101	1.18781	0.628602	0.987389	0.584492	0.651363	0.675446	1.53042
CG10407	0.572331	0.260545	0.306153	0.367976	0.110732	0.277507	0.227956	0.169191	0.403531	0.423633	0.285087	0.358753	0.280488	0.173669	0.0578514	0.182954
CG1041	0.429083	0.464523	0.394804	0.364322	0.709944	0.278596	0.817952	0.325949	0.422028	0.270606	0.756813	0.482695	0.266728	0.278912	0.264324	0.224924
CG10413	0.438877	0.424757	0.288206	0.367836	0.119284	0.255258	0.318469	0.319267	0.354432	0.306898	0.315585	0.28019	0.742221	0.476964	0.279938	0.828381
CG10417	1.89794	1.44654	1.87318	1.68532	1.83913	1.7699	1.86166	1.77799	1.49332	2.07166	1.40827	1.96778	1.62492	1.64951	2.08256	0.421987
CG10418	0.40366	0.961387	0.684614	0.30372	0.808548	0.380042	1.0354	0.954458	1.12926	0.882501	0.569697	0.839201	0.626729	0.38601	0.950837	0.724425
CG10424	0.158502	0.42867	0.260561	0.137815	0.17904	0.154123	0.237148	0.23461	0.235732	0.671463	0.438767	0.283888	0.372746	0.442817	0.276708	0.105152
CG10425	0.0680931	0.17274	0.152342	0.0829877	0.145233	0.206391	0.1302	0.218305	0.206957	0.176492	0.326761	0.295617	0.069992	0.275625	0.157496	0.112455
CG10426	0.03754	0.0230017	0.0766872	0.0653787	0.101385	0.0730192	0.0549387	0.0958343	0.0246486	0.0527285	0.0597541	0.0110112	0.131534	0.0231817	0	0
CG10428	0.198687	0.132738	0.221777	0.1961	0.297569	0.179285	0.182683	0.127766	0.155038	0.266209	0.104305	0.163363	0.140038	0.0939451	0.508561	0.360779
CG10431	0.197484	0.206142	0.178125	0.0990627	0.00104253	0.178543	0.161859	0.0803437	0.137662	0.154903	0.296798	0.117802	0.17959	0.0786289	0.237932	0
CG10433	0.0329646	0.0682171	0.047534	0.0439113	0.0455236	0.171987	0.190482	0.0548341	0.111048	0.481633	0.0621514	0.272243	0.374822	0.0472766	0.19238	0.0177098
CG10435	0.445485	0.414151	0.410624	0.55326	0.414112	0.297344	0.253791	0.199599	0.250352	0.33641	0.365374	0.56741	0.46471	0.266714	0.398407	0.402735
CG10440	0.477068	0.44279	0.299628	0.255371	0.863788	0.388534	1.41852	0.406718	0.646323	0.275346	0.111547	2.32239	0.235655	0.130119	0.171673	0
CG10444	0.31223	0.135044	0.209809	0.246143	0.0969585	0.21996	0.227357	0.243402	0.13418	0.267972	0.367945	0.172012	0.28409	0.365579	0.141835	0
CG10445	0.0466203	0.181719	0.116433	0.216973	0.104407	0.162755	0.140245	0.163818	0.165993	0.257108	0.262875	0.108613	0.149018	0.266317	0.176105	0
CG10462	0.828592	0.389224	0.803219	0.732076	0.647974	1.26367	0.629089	0.558057	0.407785	0.521938	0.713084	0.272335	0.534058	1.12405	0.737958	0.102062
CG10463	0.396279	0.489526	0.259544	0.31127	0.439934	0.277586	0.676394	0.571969	0.586372	0.633197	0.300526	0.491847	0.451671	0.221581	0.569426	0.272934
CG10465	1.07208	1.05551	1.26209	0.865998	0.952795	0.828127	0.831621	1.12129	1.0475	1.0181	0.990818	0.907031	0.951494	1.25923	1.3684	0.0234709
CG10466	0.337298	0.322064	0.290951	0.248142	0.272587	0.170728	0.304445	0.338802	0.369775	0.219329	0.214864	0.15698	0.382969	0.551662	0.220853	0.0591795
CG10467	0.0516317	0.0389682	0.0616098	0.0343088	0.0347309	0.0144423	0.0521633	0.0311908	0.00780142	0.0622473	0.0367725	0.069165	0.0301575	0.0836592	0.125445	0.409698
CG10469	0.0333548	0.0819484	0.109692	0.0230081	0.0672048	0.0299622	0.0840683	0.0828623	0.0350325	0.0214803	0.0492287	0.0423422	0.129971	0.0120649	0.0237628	0.798477
CG10470	0.204076	0.522616	0.254374	0.273018	0.400107	0.125182	0.442959	0.436347	0.468297	0.802771	0.40661	0.216712	1.15839	0.340483	0.972916	2.00055
CG10477	0.0346718	0.017403	0.00536357	0	0	0.0273395	0	0	0.0687493	0.0245248	0.0678401	0.00917882	0	0.00868037	0.00735773	0
CG10479	0.0218028	0.0248856	0.0775382	0.26336	0.00940637	0.0901648	0.0254134	0.0956326	0.0622934	0.899197	0	0.142406	0.959916	0	0.0278936	0.236697
CG10492	0.750323	0.467167	0.636793	0.559931	0.224329	0.432871	0.498298	0.524918	0.372156	0.465712	0.667311	0.550949	0.2161	0.368453	0.483071	0.0649406
CG10494	0.158079	0.344653	0.183217	0.0804366	0.156172	0.217485	0.129775	0.15089	0.0943098	0.186009	0.169806	0.102459	0.113086	0.103234	0.0619562	0
CG10495	0.0573238	0.0397793	0.0284246	0.0636976	0.0219622	0.0572367	0.0500968	0.045244	0.047045	0.0317845	0.0827607	0.148631	0.00620266	0.140472	0.00597671	0
CG10505	0.0827239	0.0644761	0.108582	0.0839367	0.0703241	0.0689685	0.136181	0.0317731	0.131318	0.0177629	0.0251353	0.0585665	0.0260085	0.158692	0.0146663	0
CG10508	0.166677	0.0733522	0.104011	0.546863	0.0921829	1.15533	0.0953384	0.0888669	0.137173	0.111792	0.0839162	0.0235225	0.162913	0.0653579	0.0263193	0
CG10510	0.0526738	0.0531521	0.057094	0.0283889	0.028335	0.00809328	0.0974775	0.0103073	0.110857	0.0622379	0.0539115	0.0500374	0.0447181	0	0	0
CG10516	0.257344	0.261186	0.190842	0.322438	0.219313	0.217792	0.220447	0.384695	0.375738	0.136358	0.121515	0.290472	0.0796983	0.280475	0.312285	0
CG10527	0.275908	0.568849	0.432043	0.347825	0.565185	0.312449	0.308571	0.514004	0.428808	1.02966	1.15652	0.0574646	0.945986	0.161584	0.0694722	1.83269
CG10543	4.70117	3.44132	4.18468	4.45334	3.40777	4.15137	3.17762	3.55025	2.74657	2.46013	3.01437	3.53983	2.77078	3.77341	4.04881	1.68712
CG10553	0.0613344	0.00742404	0.05522	0.0158822	0	0.0215356	0.0253968	0.0360096	0	0.100031	0.0244363	0.0163025	0.019119	0	0.00690943	0
CG10555	3.83285	2.92607	3.23938	2.99735	2.99034	3.85246	2.67202	2.90613	3.25695	2.76223	2.3119	3.59688	2.40406	3.49733	2.64	1.8685
CG10560	0.0503084	0.0473783	0.0256747	0.0671995	0.0543753	0.0569663	0.0815341	0.141252	0.018141	0.0633781	0.0205319	0.00982515	0.0323704	0	0.0822247	0
CG10561	0.193033	0.138215	0.149937	0.101871	0.116711	0.103772	0.0600411	0.0990941	0.173564	0.087911	0.107604	0.138	0.162965	0.199151	0.00642043	0.282486
CG10565	1.10192	0.864937	1.05693	0.565655	1.28775	0.515968	1.02657	1.02898	1.21898	1.16347	0.92995	1.00277	0.837476	1.14725	1.1084	0.768249
CG10566	0.076044	0.0493059	0.0691219	0.14475	0.0462685	0.22561	0.07331	0.00895749	0.0889678	0.0660997	0.0219278	0.0391526	0	0.0290141	0	0
CG10576	3.43859	5.65849	4.30289	2.18096	5.52156	2.40886	5.25667	5.39361	5.65282	4.296	5.34051	3.90483	2.11763	4.86923	7.10356	5.08638
CG10581	0.203229	0.0737908	0.147735	0.120007	0.0871469	0.0557628	0.142915	0.132541	0.249614	0.504672	0.231519	0.268146	0.223343	0.0480004	0.136833	0.117454
CG10584	0.133774	0.0276541	0.0469166	0.0592864	0.059476	0.0158802	0.10895	0.0545171	0.0823541	0.0837213	0.0618545	0	0.0048766	0.0114008	0	0.256246
CG10585	0.255962	0.126428	0.203649	0.118957	0.130043	0.0674152	0.189615	0.199693	0.209972	0.343486	0.155002	0.215074	0.271766	0.19076	0.00597671	0.102062
CG10590	0.22078	0.317521	0.338605	0.339078	0.23715	0.368779	0.32095	0.296304	0.371298	0.260033	0.247026	0.284841	0.554868	0.643145	0.292023	0.637883
CG10591	0.0152059	0	0.0304854	0.0301445	0.0238472	0.0308039	0	0.0247893	0.0295825	0	0.0202249	0.0243755	0.0173767	0.0665393	0.0137782	0
CG10600	3.44748	2.635	3.5795	3.19617	2.6118	3.40093	2.98606	3.16793	2.84818	2.17545	2.53619	2.52327	1.6763	3.82749	3.17295	2.0672
CG10602	0.572956	1.08407	0.805296	0.374634	0.86208	0.613955	0.894628	0.718623	0.83079	1.16642	0.993708	0.863372	1.09308	0.663146	0.717985	1.38063
CG10616	0.192603	0.484743	0.500914	0.227823	0.285782	0.339915	0.405694	0.804757	0.335809	0.268615	0.4431	0.31538	0.524406	0.281006	0.345483	0.393175
CG10621	0.0265029	0.0690093	0.0356721	0.0238902	0.01038	0.0476399	0.0707009	0.0244193	0.0578993	0.100943	0.122653	0.0450356	0.0310253	0.121716	0.284551	0.268449
CG10623	0.07484	0.121166	0.0148041	0.15607	0.0957328	0.104817	0.0659214	0.0910666	0.0356245	0.115476	0.243997	0.151773	0.0569463	0.0177774	0.197678	0.0234709
CG10625	3.96118	4.99958	1.67811	1.4032	2.30839	0.955578	2.2977	5.64659	2.08324	0.562383	2.86191	3.07554	0.388827	0.68732	2.78318	0.105492
CG10628	0.07526	0.202359	0.0889126	0.0766697	0.0910971	0.0916035	0.135209	0.0884983	0.0681161	0.268262	0.153828	0.295304	0.126135	0.231986	0.0904133	0
CG10631	0.796616	0.689325	0.69336	0.599489	0.483311	0.802848	0.482278	0.692487	0.578064	0.701458	0.664089	0.637357	0.718616	0.293925	1.03826	0.515218
CG10635	0.725329	1.24201	1.17276	0.909905	1.4743	0.874215	1.07865	1.2322	1.29374	2.09199	1.26546	1.44002	2.1453	1.19882	1.93493	1.40007
CG10638	0.474821	0.774029	0.571021	0.439362	0.725459	0.292693	0.770667	0.698092	0.582067	1.42481	0.780668	0.602936	1.37652	0.425748	0.88024	1.0424
CG10639	0.112443	0.0575104	0.117549	0.126423	0.106714	0.0945206	0.172613	0.0315267	0.136186	0.21483	0.145567	0.0640588	0.481776	0.231671	0.351602	0.844894
CG10646	0.167647	0.105049	0.0810369	0.10293	0.0200859	0.076702	0.128393	0.0462224	0.204571	0.19788	0.172284	0.0993635	0.271571	0.175	0.111451	0.0234709
CG10651	0.0106647	0.000914526	0.00398032	0.0131975	0	0.0433741	0.00466061	0.00267507	0.0531285	0.019432	0.0211708	0	0	0	0	0
CG10654	0.0828298	0.020674	0.075533	0.0353291	0.024333	0.054517	0.0197199	0.01086	0.075601	0.0544224	0.0250994	0.0222649	0.0667102	0.139502	0.0914341	0
CG10657	0.249054	0.228953	0.248608	0.283935	0.193635	0.175643	0.26298	0.256611	0.309964	0.524704	0.375387	0.276991	1.51584	0.150606	0.262976	0
CG10660	0.0881332	0.148674	0.0630284	0.0609948	0.0858086	0.0721884	0.0922148	0.152993	0.0812014	0.0783677	0.0943841	0.129313	0.0794261	0.0424305	0.0290536	0
CG10663	0.670691	0.441062	0.413802	0.3109	0.215572	0.264622	0.301162	0.258766	0.771542	0.542193	0.62692	0.479134	0.347533	0.468483	0.0952833	0.710248
CG10669	0.155251	0.126138	0.154457	0.086128	0.0254041	0.0882302	0.105481	0.154388	0.0974583	0.117827	0.132009	0.210251	0.135093	0.0876122	0.169914	0
CG10671	0.0735391	0.131727	0.134278	0.0692209	0.100979	0.151201	0.215411	0.0354323	0.0809009	0.0191753	0.055456	0.10863	0.137774	0.0259114	0.0450716	0.907305
CG10672	0.126833	0.383236	0.186526	0.0319223	0.175385	0.117679	0.259506	0.356377	0.373131	0.298294	0.563698	0.228631	0.117074	0.177019	0.100839	0.505238
CG10674	0.270281	0.757262	0.454419	0.332899	0.449941	0.277328	0.514262	0.50616	0.401086	0.593584	0.798939	0.449683	0.65116	0.432507	0.431987	0.113938
CG10681	0.0775379	0.0952437	0.118886	0.135034	0.0943323	0.143494	0.0576071	0.0111659	0.13284	0.105483	0.15653	0.0480302	0.13804	0.215537	0.203478	0
CG10688	0.0610573	0.202945	0.079915	0.0471659	0.125145	0.0849038	0.183011	0.0889656	0.152378	0.299034	0.0752366	0.198701	0.363086	0.151606	0.058962	0.827009
CG10700	0.0140109	0.00801603	0.0136008	0.0711503	0.0778841	0.0310432	0	0.0086501	0.00820966	0.00939979	0	0.069708	0.0215914	0	0	0
CG10710	0.00181572	0.02512	0.0130278	0.0205743	0.0122017	0.0219695	0.0345792	0	0	0.00951188	0.0174481	0.0275	0.027462	0	0.00690943	0
CG10713	0.0238033	0.0428727	0.0481588	0.113346	0.0114769	0.196139	0.0553521	0	0	0.0304204	0.0828145	0	0.00923852	0.0289942	0.0562803	0
CG10721	0.155897	0.0792966	0.11859	0.148154	0.107087	0.147254	0.111933	0.0799638	0.166664	0.218078	0.104705	0.0514015	0.269226	0.129677	0.0456692	0.446828
CG10731	0.0608796	0.111193	0.0466157	0.0607311	0.224494	0.0511385	0.107275	0.145511	0.0922429	0.190988	0.094884	0.0745535	0.13807	0.0210698	0.089536	0.135163
CG10732	0.285541	0.273425	0.361725	0.286227	0.344956	0.258184	0.344174	0.516346	0.365576	0.279619	0.230672	0.376334	0.547367	0.231001	0.56767	0
CG10734	0.0625838	0.109065	0.114775	0.234623	0.0905584	0.102734	0.0494201	0.131435	0.0530824	0.103025	0.146939	0.055678	0.145282	0.081155	0.0469639	0
CG10737	0.525107	0.418957	0.717608	1.15518	0.404963	1.12336	0.332788	0.266191	0.281932	0.257722	0.30771	0.29558	0.505492	1.39853	0.965478	0.10036
CG1074	0.237338	0.414458	0.283173	0.24606	0.329131	0.119189	0.178068	0.172642	0.397393	0.311734	0.241114	0.230312	0.353618	0.155328	0.0706944	0
CG10747	0.0967085	0.101014	0.106898	0.151198	0.157068	0.0457943	0.206194	0.121544	0.161293	0.122535	0.0633989	0.180453	0.354782	0.131872	0.0221122	0
CG10750	0.0286428	0.0297433	0.0247106	0.064344	0.0374528	0.044879	0.0290952	0.0416458	0	0.0677961	0	0	0.0328125	0.0231381	0.00590764	0
CG10754	0.285036	0.442502	0.56197	0.437078	0.722323	0.232721	0.471382	0.57363	0.458235	0.532846	0.541448	0.723232	0.91781	0.56343	0.644337	0.0177098
CG10761	0.0826191	0.0778178	0.0668579	0.0535662	0.0582632	0.0340092	0.0163114	0.00792926	0.0315713	0.0955438	0.0941456	0	0.184739	0.0140826	0	0
CG10777	7.62005	5.58413	7.07398	7.63564	6.72992	8.27603	6.64042	6.70855	5.58088	6.7088	4.44434	6.50396	5.6516	8.76153	7.00564	4.001
CG10778	0.154046	0.312644	0.149463	0.226039	0.256231	0.177999	0.291202	0.219562	0.224632	0.174244	0.166142	0.396398	0.23031	0.0644643	0.0763484	0.355092
CG10795	0.25911	0.327015	0.3959	0.261546	0.189663	0.193054	0.345927	0.171225	0.133818	0.093497	0.248624	0.220201	0.165757	0.264708	0.165273	0.546737
CG10802	0.101683	0.193672	0.102499	0.0788925	0.0189341	0.179927	0.166614	0.167047	0.0664221	0.398043	0.205073	0.0774793	0.363013	0.108263	0.238268	0.215332
CG10803	5.32775	4.7657	4.82648	4.70503	4.83104	4.82156	5.0653	5.60321	4.9034	4.93174	5.08376	5.98419	3.68454	5.88098	4.34897	2.05293
CG10809	0.70125	0.690727	0.904483	0.680974	0.610478	0.852512	0.658518	1.00895	0.803303	0.796476	0.793969	0.960488	0.551841	0.602142	0.758325	0.523578
CG10839	0.0465415	0.0240279	0.0644637	0.0165384	0.0633468	0.0252378	0.101461	0.0112424	0.0859411	0.114468	0.144984	0.00657704	0.0463654	0.0442995	0	0
CG10841	0.0585906	0.0706279	0.0515171	0.0250462	0.011248	0.0377804	0.0440725	0.0325464	0.072353	0.0335065	0.0807704	0.0117061	0.0480761	0.0514108	0.00597671	0
CG10863	0.240768	0.293326	0.100044	0.155499	0.228098	0.17013	0.242085	0.116138	0.138929	0.465626	0.180019	0.15195	0.145598	0.144035	0.134082	0.580487
CG10866	0.146854	0.187658	0.10618	0.100717	0.064299	0.0686926	0.0982228	0.13715	0.136749	0.041557	0.0485034	0.0681944	0.14894	0.289574	0.0295621	0
CG10874	0.068675	0.123226	0.185871	0.193125	0.0951028	0.117574	0.185982	0.0944119	0.230226	0.240621	0.158168	0.176114	0.220271	0.156511	0.212467	0.0962279
CG10880	0.177451	0.20112	0.2072	0.168726	0.354915	0.193636	0.115451	0.457782	0.0970954	0.243236	0.214538	0.255346	0.110751	0.148657	0.280904	0.0414697
CG10889	0.305849	0.302084	0.249717	0.187841	0.144564	0.201543	0.238987	0.277004	0.136959	0.181604	0.246085	0.121326	0.128618	0.339752	0.117492	0
CG10898	0.132022	0.108534	0.0857731	0.134179	0.0986152	0.112813	0.174028	0.0904283	0.0526395	0.1623	0.126788	0.103788	0.160083	0.0579095	0.325029	0.618883
CG1090	0.0351271	0.121641	0.0903446	0.0973873	0	0.976063	0.0241405	0.00811403	0.0689933	0.155072	0.120326	0.0879968	0.0885541	0.0334559	0.223306	0.202758
CG10903	0.165957	0.452562	0.426254	0.199477	0.420379	0.187403	0.510232	0.180617	0.605892	0.732659	0.427916	0.305244	0.370086	0.317613	0.516019	0.0177098
CG10904	0.183054	0.167529	0.196265	0.241808	0.202914	0.196635	0.129957	0.218628	0.186642	0.111206	0.15823	0.0825011	0.216196	0.117584	0.0547617	0
CG10907	0.166122	0.376378	0.3062	0.188659	0.199294	0.144184	0.133354	0.575486	0.21205	0.358671	0.20469	0.288868	0.237331	0.237914	0.0639609	0.0740083
CG1091	0.54705	0.59239	0.446316	0.406079	0.725301	0.346361	0.436037	0.573867	0.48813	0.608987	0.492068	0.534821	1.50125	0.0831398	0.452673	0.189486
CG10911	0.0512415	0.0510976	0.0493758	0.0340398	0.00172851	0.0670071	0.0664244	0.00896321	0.0870455	0.0643075	0.114091	0.144178	0	0.175306	0.140418	0.0234709
CG10914	0.109259	0.129235	0.126936	0.124258	0.0841746	0.167866	0.116762	0.205683	0.0553847	0.0379875	0.0455259	0.0527279	0.0911928	0.039619	0.00879245	0
CG10915	0.434798	0.360659	0.414063	0.367615	0.321109	0.654343	0.470969	0.426567	0.467903	0.302767	0.350807	0.416667	0.480528	0.398875	0.325265	0.231219
CG10916	0.0206001	0.0574812	0.066257	0.266129	0.0808055	0.180319	0.0451864	0.102566	0.168287	0.14125	0.150537	0.0378458	0.44403	0.077008	0.0187324	0.152873
CG1092	0.00443804	0.0120164	0.0101791	0	0.0326433	0.0257795	0.0041735	0	0.040248	0	0	0	0.014243	0	0	3.66916
CG10920	0.0217684	0.0213693	0.0187739	0.0111349	0.0571749	0.0552485	0.0531599	0.0603862	0.02494	0.0818493	0.0140349	0	0.0344966	0	0	0
CG10924	0.137818	0.058981	0.238617	0.208911	0.12551	0.278696	0.0447287	0.0989041	0.103258	0.0886953	0.0759682	0.0518901	0.00231958	0.186811	0.0484111	0
CG10932	0.226211	1.33665	0.460529	0.156668	0.849782	0.310004	0.74223	0.484864	1.29969	1.47637	1.2251	0.626252	1.1259	0.281982	0.778559	0.873811
CG10933	0.936805	0.839194	0.690578	0.597914	0.827044	0.299715	0.811654	0.75518	0.875433	0.0957201	0.734522	0.711587	0.0505589	1.44243	0.746206	0
CG10936	2.08182	2.01019	1.66254	1.68456	1.84786	1.06014	2.36101	1.24057	2.11247	0.614862	1.89188	2.59289	0.165114	1.41971	1.42705	0.0997308
CG10943	0.00526413	0.102967	0.0355794	0.034254	0	0.00673439	0.0718323	0.0229823	0.0217334	0	0.00469417	0.0517165	0.0862127	0.105259	0.132027	0
CG10947	0.0796314	0.0930245	0.0506234	0.137198	0.0649053	0.0629699	0.0950494	0.106841	0.0710459	0.115182	0.0273689	0.0241514	0.136608	0.147048	0.128505	0
CG10948	0.454444	0.507829	0.560093	0.991934	0.622786	0.927141	0.395836	0.689913	0.389393	0.490108	0.382083	0.53262	0.574674	0.595099	0.349318	1.16634
CG10949	0.129717	0.086704	0.160286	0.10476	0.149453	0.0797743	0.131506	0.083765	0.171128	0.406138	0.149877	0.206437	0.21788	0.38161	0.351424	0.358417
CG10950	0.00776515	0.00943904	0.0417025	0.00339494	0.015741	0.00122923	0.0118444	0.0275774	0.0366427	0.017632	0.0461556	0	0.0495653	0	0	0.0177098
CG10958	0.178914	0.110427	0.0590717	0.0478791	0.0440542	0.0659274	0.0602197	0.0507643	0.0790779	0.149266	0.110004	0.139139	0.0236848	0.0239364	0.205745	0.334672
CG10960	0.354435	1.10229	0.644443	0.283953	0.809846	0.349987	0.912388	0.457079	0.956626	0.267585	0.705949	0.448095	0.667953	0.487952	0.436741	0.300675
CG10962	0.0318314	0.0237645	0.000719986	0.0315206	0.0378083	0	0	0.00202136	0.0209132	0.0856739	0.0197419	0.0384097	0.0439984	0.0859176	0	0
CG10970	0.0838085	0.0100354	0.0145513	0.03716	0.0720402	0.0263373	0.00246269	0.0738883	0.0476456	0.0241361	0.0773494	0.00634422	0.0453347	0	0	0
CG10973	0.451573	0.410507	0.34491	0.322125	0.179031	0.260429	0.306512	0.398181	0.305534	0.256963	0.643512	0.228	0.515382	0.27183	0.629531	0.0414697
CG10979	0.311477	0.322137	0.51007	0.319642	0.289243	0.398861	0.27535	0.319456	0.337721	0.437844	0.193371	0.300909	0.140322	0.619129	0.49172	0.0234709
CG10984	0.868814	1.06904	0.853806	1.08383	0.753989	0.94648	0.800102	1.09444	1.00995	0.786766	0.929592	0.66227	0.600893	0.9265	0.688351	0.462345
CG11000	0.354157	0.1516	0.279671	0.236497	0.251733	0.339831	0.223986	0.117995	0.331092	0.140077	0.276167	0.14929	0.278575	0.210672	0.514935	0.220467
CG11007	0.105133	0.139698	0.112402	0.19656	0.153546	0.130948	0.0977253	0.146425	0.199448	0.139393	0.151364	0.173054	0.586521	0.251091	0.131027	0
CG11018	0.0018386	0.0216555	0.0191854	0.0718403	0.0588389	0.030096	0.0303693	0.0239655	0.0129579	0.0163259	0	0.0136328	0	0	0.00690943	0
CG11029	0.0837797	0.0518116	0.0527889	0.0973569	0.108708	0.0457997	0.0140816	0.0919542	0.124308	0.0362229	0.0393044	0.0585229	0.00596999	0	0.0167899	0
CG1103	0.718769	0.638037	0.633756	0.414395	0.68348	0.489537	0.57124	0.822546	0.74648	0.860522	0.546032	0.853039	0.648775	0.607873	0.756858	0.738747
CG11030	1.11393	1.02071	1.14832	1.08596	0.904419	1.15896	0.577322	0.893016	1.14886	1.46604	0.993883	1.01383	0.938532	1.41475	1.00723	0.422924
CG11034	0.161231	0.161352	0.155604	0.0466072	0.107997	0.179968	0.203011	0.15167	0.136204	0.229927	0.124005	0.201783	0	0.0344603	0.246917	0
CG11035	0.0423339	0.0739355	0.0368323	0.0391949	0.0351395	0.0067351	0.0720605	0.0725152	0.0675594	0.132917	0.0100226	0.0930871	0.130854	0.114969	0.0239969	0.0177098
CG1104	0.355554	0.413366	0.282076	0.318709	0.247161	0.161101	0.344473	0.214042	0.376521	0.16946	0.32304	0.165495	0.0684763	0.669036	0.228651	0
CG1105	0.119145	0.118716	0.146539	0.176228	0.211885	0.153485	0.144858	0.262726	0.216562	0.348608	0.222832	0.204456	0.264378	0.0730963	0.193842	0.119699
CG11050	0.703805	0.423667	0.495911	0.268403	0.355138	0.536321	0.493244	0.380832	0.22277	0.373702	0.310358	0.437913	0.368941	0.53775	0.162833	0.971984
CG11060	0.0087196	0.0305829	0.0692761	0.0800301	0.0448941	0.0224658	0.110577	0.00910885	0.0186832	0.00579599	0.0427496	0.0562117	0.0732754	0.0258182	0.201265	0
CG11069	0.954137	0.996017	0.795736	0.389328	1.55248	0.59694	1.19685	1.06191	0.971684	0.121381	1.30481	0.932499	0.195378	0.982857	1.38294	0.0740083
CG11070	0.224819	0.291122	0.34598	0.334922	0.42936	0.248326	0.125248	0.236995	0.333724	0.353327	0.293283	0.198165	0.377776	0.422867	0.242348	0.0411806
CG11073	0.72555	0.64027	0.93844	0.479117	0.366515	0.218901	0.210019	0.810576	0.329725	0.222223	0.345883	0.123936	0.14173	2.61197	0.157493	0.082021
CG11076	0.810532	0.955283	0.974013	0.888908	0.837753	0.748082	0.857859	1.31815	0.686226	1.21272	1.12534	0.61317	0.640764	0.654072	1.12339	0.734487
CG11077	0.208211	0.187078	0.21955	0.303869	0.441323	0.18305	0.229044	0.185493	0.267422	0.245297	0.296831	0.261628	0.346654	0.250904	0.326917	0.570112
CG11089	0.326315	0.609803	0.547665	0.290748	0.647695	0.269005	0.442361	0.542937	0.577994	0.875974	0.53583	0.416584	0.751513	0.228708	0.125851	0.130454
CG1109	0.644667	0.583191	0.680932	0.544063	1.01878	0.49516	1.19579	0.882141	0.684135	0.497371	0.393597	0.900559	0.624843	0.556826	0.879083	0.953334
CG11103	0.0408238	0.0966393	0.0615485	0.0343091	0.135071	0.0872289	0.104661	0.0151467	0.044959	0.00876068	0.0134261	0.0179655	0.251233	0.155099	0.257289	0
CG11107	0.34255	0.612236	0.445121	0.412381	0.627394	0.349736	0.638824	0.624368	0.481416	0.713294	0.608413	0.613655	0.318055	0.588324	1.18224	0
CG11109	0.175819	0.25807	0.226877	0.0996734	0.197442	0.103885	0.21487	0.293013	0.165467	0.260888	0.0999956	0.119716	0.236342	0.0650379	0.0152859	0.113766
CG11110	0.158448	0.0450911	0.151367	0.0226972	0.0658847	0.0822387	0.0927814	0.11798	0.116208	0.223531	0.0526161	0.122098	0.0965676	0.104546	0.0165794	0.317865
CG11112	0.0446601	0.0263796	0.0137435	0.0179505	0	0	0	0	0.00191459	0	0.00512023	0	0	0	0.00834062	0
CG11122	1.58307	1.95943	2.18181	2.33515	1.74118	2.70304	1.56624	1.92739	2.0985	1.41684	1.98154	1.92738	1.20854	2.36716	2.91787	1.36681
CG11123	0.13233	0.0551308	0.146979	0.0938449	0.307349	0.0711377	0.378161	0.171881	0.133128	0.542981	0.162032	0.179239	0.0388167	0.122171	0.0235455	0.0740083
CG11125	0.0425	0.0696378	0.096245	0.0887865	0.0971788	0.0204825	0.16568	0.0547939	0.164221	0.160828	0.108319	0.0473217	0.0223019	0.00543421	0.00663308	0.177683
CG11127	0.36532	0.298455	0.33085	0.178219	0.325688	0.266338	0.40109	0.286919	0.513922	0.371078	0.577388	0.264779	0.327325	0.208147	0.246744	0.442674
CG11131	0.0275261	0.0382413	0.114522	0.0439002	0.0188403	0.07384	0.119784	0.0503013	0.0870612	0.125908	0.0535812	0.0584135	0.153667	0.0267143	0.140643	0.219485
CG11134	0.08468	0.252709	0.107444	0.129834	0.215772	0.128218	0.326812	0.136504	0.261339	0.492547	0.302263	0.191289	0.458147	0.10295	0.452193	1.14657
CG11137	0.562166	0.959499	0.539034	0.524588	0.552733	0.560162	1.141	0.984042	0.999066	1.13316	1.28748	0.590923	1.29248	0.898811	0.496285	0.287533
CG11138	8.16516	6.72213	7.61483	9.97013	6.07365	9.65751	6.54927	6.3434	6.11583	4.07098	6.68985	7.60135	2.88606	7.63569	6.07556	2.68994
CG11141	0.155737	0.334136	0.36343	0.414633	0.251892	0.184006	0.240895	0.194984	0.160294	0.250588	0.244376	0.29834	0.332101	0.231503	0.2891	0.501526
CG11147	0.0889822	0.084544	0.0957489	0.105989	0.0745566	0.0992081	0.0643957	0.0698024	0.050816	0.172396	0.073864	0.04152	0.00231958	0.0492464	0.00785832	1.05232
CG11148	3.36632	3.35891	3.55205	4.02627	2.73081	3.46133	2.84764	3.47017	3.12529	3.50025	3.40645	3.65947	3.0446	2.88515	2.56072	2.17441
CG11149	0.00278605	0.0232742	0.0131979	0.0249659	0.0160584	0	0.0218951	0	0.0637717	0.00621537	0	0	0.0792106	0.122846	0	0.131544
CG11151	0.884876	1.793	1.05333	0.809262	1.95954	0.772907	1.89944	1.32917	1.64922	2.60801	1.68465	1.25676	3.09307	1.05737	0.463227	3.168
CG11155	0.386795	0.434937	0.376246	1.0671	0.257522	2.26464	0.351878	0.271672	0.413903	0.290602	0.288127	0.32513	0.820969	0.275713	0.840496	0.117454
CG1116	0.115317	0.164105	0.151292	0.107299	0.185654	0.226418	0.190257	0.299676	0.0720317	0.231696	0.145289	0.336521	0.0756027	0.156326	0.0245314	0.366431
CG11160	0.215431	0.131201	0.126181	0.0917027	0.0533929	0.0978286	0.201979	0.276058	0.179933	1.25444	0.146883	0.149638	0.330473	0.120785	0.746955	0.0655136
CG11164	0.161435	0.0482695	0.0939677	0.122859	0.107012	0.0156288	0.0340821	0.0796775	0.113744	0.145705	0.27545	0.20421	0.107403	0.472192	0.237839	0.0414697
CG11168	0.163293	0.205507	0.194535	0.141933	0.127073	0.0976346	0.115527	0.0542403	0.0910889	0.196068	0.075394	0.0810208	0.551895	0.118437	0.622644	0
CG11170	0.0447348	0.165257	0.116123	0.121026	0.0631454	0.0855886	0.15468	0.0330381	0.17316	0.191338	0.0586874	0.0696279	0.238536	0.100535	0.257075	1.07574
CG11178	0.183859	0.260665	0.226774	0.293069	0.137067	0.320444	0.246225	0.134873	0.349448	0.133346	0.327463	0.188844	0.196506	0.133702	0.161109	0.187774
CG11180	1.78363	4.07817	2.59968	1.61163	3.37461	1.49335	3.56763	2.43788	3.28747	4.21816	4.10091	2.51198	2.37716	1.9962	3.1463	2.46738
CG11190	0.841619	0.908147	0.699521	0.605041	0.859568	0.648852	0.752414	0.860789	0.634378	1.302	0.740093	0.531436	1.28895	0.620063	1.20087	1.84662
CG11191	0.0521312	0.0382131	0.0237023	0.00484406	0	0.124553	0.0489415	0.0286456	0.00984236	0	0.0208696	0.0135603	0.0129602	0	0.00785832	0
CG11192	0.012909	0.0038774	0.0182672	0.025983	0.0639722	0.0104434	0	0.039472	0.00760381	0	0	0.0607453	0.0714572	0	0.0528186	0
CG11200	0.260713	0.365189	0.461583	0.222769	0.465562	0.144707	0.203562	0.388284	0.511913	0.210739	0.234813	0.200086	0.155314	0.127133	0.0759203	0.0177098
CG11208	0.457938	0.597677	0.376052	0.232396	0.527032	0.251379	0.643978	0.558333	0.556996	0.48412	0.56677	0.23778	0.389828	0.212175	0.634154	0.393851
CG11210	0.225065	0.191116	0.274091	0.427111	0.0870405	0.15237	0.177621	0.158718	0.162376	0.164005	0.142066	0.0898778	0.265349	0.121825	0.0449491	0.0884114
CG11226	0.0498724	0.0138202	0.0184605	0.0386105	0.0146415	0.00392746	0.0384648	0.00267507	0.0471511	0	0.0288052	0.0263165	0.0185259	0.0111653	0	0
CG1124	0.113579	0.0424704	0.00773219	0.0198376	0	0.0216875	0.0555474	0.041386	0.0147635	0.0723019	0	0.0156252	0.22492	0.0459446	0.0822247	0
CG11241	0.324535	0.0938662	0.112108	0.231848	0.138701	0.0813744	0.214132	0.118207	0.147246	0.162406	0.0271253	0.161122	0.10098	0.189739	0.504664	0
CG11247	0.243827	0.179485	0.297216	0.363128	0.102053	0.78928	0.123983	0.313994	0.339277	0.487772	0.233594	0.205841	0.70212	0.150395	0.236171	0.156948
CG11248	0.437507	0.255001	0.362376	0.462302	0.258346	0.428734	0.150261	0.307652	0.12228	0.117641	0.129271	0.175768	0.369658	0.114935	0.265306	0.141483
CG11249	0.0396494	0.0799921	0.0646883	0.0290673	0.0358782	0.0887182	0.0453045	0.0719482	0.131505	0.148144	0.114918	0.1094	0.0749945	0	0.125947	0
CG11257	0.0281745	0.0254518	0.00868797	0.0589684	0.0400209	0.0397699	0.0788419	0.0224827	0.0766647	0.156399	0.068336	0.0242765	0	0	0.0205671	0
CG11261	0.144788	0.264776	0.193002	0.327712	0.202553	0.152203	0.329263	0.241628	0.15432	0.226525	0.199257	0.0995584	0.13615	0.351297	0.400177	1.50163
CG11263	0.00282632	0	0.0323855	0.00332585	0.00653937	0.00971251	0.0110213	0.00167457	0.0218141	0.0861119	0.023551	0.0117591	0	0.0444996	0.016891	0
CG11267	2.14242	3.27409	2.56768	1.67644	3.72013	1.79862	3.36734	2.86554	3.66492	5.91971	3.13981	2.63589	2.74478	3.12348	3.73707	1.62592
CG11275	0.991416	1.29883	1.06579	0.539839	1.15516	0.449479	1.07978	1.22656	0.945613	0.317746	1.02368	1.19142	0.0485292	0.657913	0.776901	0.0740083
CG11279	0.124456	0.277355	0.168119	0.164866	0.299759	0.0966457	0.197837	0.119409	0.389885	0.488356	0.419644	0.184395	0.540625	0.31829	0.294754	0.544596
CG11284	0.541941	0.444976	0.472532	0.3228	0.467566	0.29031	0.513164	0.426892	0.424046	0.70256	0.202817	0.383679	0.581912	0.428943	0.210383	0.485074
CG1129	0.48599	0.820446	0.71069	0.579253	0.851474	0.536633	0.993209	1.05147	0.964361	0.486367	0.850343	0.575485	0.702138	0.338178	0.730959	2.27215
CG11294	0.00822559	0.0298444	0.0237378	0.0221946	0.0177262	0.0303431	0.01241	0.0118939	0.0101259	0.00763501	0.00356553	0.0232551	0.0272483	0	0.00690943	0
CG11306	0.174525	0.373768	0.236332	0.17753	0.464363	0.475672	0.358922	0.421081	0.502458	0.53123	0.460202	0.44438	1.05445	0.222505	0.817863	1.59345
CG11307	0.208935	0.216408	0.12524	0.0952086	0.266629	0.173436	0.150007	0.306538	0.24649	0.0946089	0.245504	0.241715	0.283846	0.193388	0.329646	0.135163
CG11309	0.056637	0.0681246	0.174928	0.0932715	0.189024	0.0859355	0.158505	0.100093	0.163211	0.302005	0.0458245	0.268409	0.0989328	0.110066	0.00802874	0
CG11319	0.100435	0.0765973	0.126453	0.117354	0.200093	0.131259	0.191098	0.0996696	0.10746	0.209381	0.342853	0.196343	0.184356	0.173302	0.474904	0
CG11321	0.25738	0.244772	0.273946	0.350933	0.124138	0.207372	0.145156	0.163092	0.125495	0.306575	0.33798	0.130015	0.218074	0.412931	0.301237	0.357678
CG11322	0	0.0212137	0.0420951	0.00703688	0.0181296	0.0197126	0.0714016	0.0017405	0.00894616	0.0335008	0.018976	0.0355666	0.00231958	0	0.00847897	0
CG11334	0.599057	0.816479	0.789578	0.257889	1.03298	0.372696	1.08397	1.13472	0.837157	1.31418	1.2695	0.918838	1.60137	0.821492	1.23752	0.29349
CG11337	0.10835	0.273091	0.101557	0.0709941	0.125787	0.0539802	0.145863	0.1248	0.0464947	0.225117	0.260188	0.0272516	0.11322	0.253194	0.0205388	0.446828
CG11342	0.216129	0.122609	0.0764487	0.148029	0.0629089	0.225026	0.121236	0.160452	0.0767493	0.0393011	0.0858024	0.0976109	0.105727	0.234229	0.124637	0
CG11353	0.0380408	0.0878013	0.139749	0.0815626	0.349584	0.0658053	0.258746	0.161471	0.252227	0	0.181599	0.159399	0.0642424	0.00868037	0.0897595	0
CG11357	0.270567	0.247665	0.449365	0.371309	0.228264	0.236116	0.447863	0.510669	0.395779	0.370161	0.23642	0.548769	0.266696	0.217611	0.915558	0.615076
CG1136	0.085876	0.0752022	0.0373779	0.045308	0.140083	0.0292471	0.0437886	0.0764903	0.304573	0.00621537	0.0763245	0.0239241	0.0264183	0.0319739	0.0771082	0
CG11360	1.68881	1.25091	1.30748	2.18778	1.23233	2.34989	1.39415	1.98999	1.27878	1.24996	1.26507	1.48789	1.17701	1.52166	1.45638	0.520291
CG11367	0.526874	0.370492	0.254969	0.478003	0.467525	0.40784	0.151587	0.386757	0.370021	0.220518	0.199781	0.2954	0.287035	0.411245	0.813187	0.313893
CG11368	0	0.00534605	0.00260338	0.0264767	0	0	0	0	0	0	0	0	0	0	0	0
CG1137	0.064139	0.0789492	0.069368	0.0565652	0.0442341	0.0454469	0.0260032	0.042982	0.0368512	0.0659716	0.0673968	0.0117061	0.0293413	0.109459	0.194583	0
CG11370	0.0552449	0.0738567	0.0248824	0.0358487	0.00508401	0.032914	0.0188307	0.0183681	0.0841047	0.0443855	0.00927052	0.0403521	0.00417413	0	0.35388	0
CG11377	0.136873	0.29822	0.13221	0.117101	0.236282	0.111342	0.203003	0.279765	0.236053	0.340229	0.101981	0.368176	0.28218	0.047197	0.120406	0.284524
CG11380	0.0887284	0.0905885	0.0245603	0.0797691	0.0252588	0.0671204	0.0337227	0.0412146	0.0547158	0.0918094	0.227606	0.0115921	0.0330321	0.0113925	0.00642043	0
CG11382	0.148747	0.147816	0.148964	0.322146	0.126273	0.131401	0.05607	0.00713397	0.0654083	0.0524339	0.105306	0.0526583	0.0735848	0.238284	0.0158277	0
CG11384	0.0517737	0.0826262	0.0270635	0.0539177	0.0508971	0.0370591	0.035859	0.0189475	0.0152514	0.115638	0.0805517	0	0	0.00543421	0.00847897	0.0414697
CG11388	0.127877	0.119844	0.123308	0.125824	0.0112627	0.232894	0.0836358	0.156691	0.213227	0.147516	0.138685	0.049604	0.305994	0.227008	0.185532	0.0411806
CG1139	0.0324611	0.0458511	0.0321202	0.0446913	0.0453267	0.00236967	0.0870298	0	0.0536984	0.0695706	0	0.0113025	0.0494315	0	0	0.0234709
CG11396	0.112042	0.105978	0.0532261	0.104585	0.109552	0.111798	0.12396	0.068357	0.0768155	0.134862	0.202505	0.160965	0.0827826	0.134623	0.220178	0.105152
CG11398	0.0916327	0.116407	0.102159	0.127896	0.123687	0.0799033	0.0772258	0.167172	0.11925	0.0702835	0.159878	0.02721	0.0547296	0.284759	0.0202242	0.0234709
CG11399	0.334374	0.311737	0.366115	0.288875	0.332032	0.335656	0.257899	0.352052	0.211629	0.409536	0.244009	0.249484	0.137336	0.816995	0.489439	0.282486
CG11403	0.364165	0.395857	0.442015	0.255371	0.363573	0.241694	0.489791	0.532821	0.455578	0.476377	0.482117	0.450153	0.335782	0.7395	0.469758	0.0414697
CG11409	0.222004	0.126414	0.409498	0.149619	0.211787	0.170929	0.219302	0.311585	0.210735	0.198554	0.250102	0.291881	0.135855	0.143161	0.132394	0.082021
CG11412	0.589788	0.47532	0.575237	0.714245	0.596204	0.482312	0.743516	0.433043	0.57126	0.631763	0.51807	0.689228	0.909541	1.19457	1.11503	1.12503
CG11413	0.0224175	0.0100484	0.0204858	0.0146059	0.0555121	0.0861876	0.0743219	0.0150177	0.0600249	0.0397836	0.0719822	0.0105106	0.00231958	0	0.00735773	0
CG11414	0.582533	0.462287	0.612571	0.491669	0.340222	0.388298	0.457962	0.530203	0.494071	0.424866	0.438008	0.435845	0.383359	0.645007	0.207238	0.199362
CG11417	0.732407	1.28152	0.977374	0.605992	1.43192	0.819925	1.00456	1.00973	0.992871	1.66932	0.977739	0.901753	0.883872	1.24301	0.604932	0.432826
CG1142	1.71014	2.52333	1.89115	1.59409	2.31915	1.42646	2.35159	2.2701	2.05047	2.9014	2.09455	2.38144	1.56288	2.63976	2.27566	0.945133
CG11423	0.0607916	0.0503968	0.0268256	0.0555774	0.0172153	0.00339385	0.0446353	0.0466488	0.0786892	0.0586447	0.0383598	0.0131499	0.00877911	0.0298423	0.00589797	0
CG1143	0.141884	0.126384	0.192833	0.0528635	0.121452	0.107146	0.0765046	0.0888689	0.117271	0.0501901	0.0678678	0.103073	0.117741	0.145691	0.0292379	0.117454
CG11436	0.229253	0.31791	0.304906	0.272077	0.217456	0.24914	0.333631	0.327163	0.203389	0.455208	0.359588	0.236115	0.331775	0.420125	0.266021	0.202758
CG11437	0.0374097	0.0298865	0.0836777	0.0209946	0.0622886	0.0366946	0.0355017	0	0.080371	0.0217821	0.0508136	0.102316	0.00323704	0.00577098	0.0238969	0
CG11438	0.0964587	0.283682	0.0800558	0.0774224	0.172834	0.0676705	0.296497	0.310605	0.31622	0.160592	0.343839	0.121721	0.03504	0.148977	0.214992	0
CG11444	0.644737	1.4681	0.761321	0.643742	1.4542	0.457528	1.29621	0.782338	1.10398	1.42273	1.57067	0.863588	1.01717	0.786071	2.0745	1.21694
CG11447	0.0222223	0.0843149	0.124454	0.0390551	0.0491039	0.0961653	0.144195	0.0655755	0.0931381	0.354678	0.113039	0.12195	0.149733	0	0.0518803	0
CG11448	0.336259	0.303151	0.267865	0.381338	0.512304	0.401968	0.560485	0.510046	0.446365	0.300431	0.32409	0.341057	0.588356	0.217759	0.72198	0.448813
CG11454	0.358285	0.296967	0.381107	0.234534	0.256899	0.166915	0.172368	0.243912	0.20297	0.34435	0.313029	0.235447	0.24588	0.177249	0.271688	0.298271
CG11455	1.80214	3.64987	2.58	2.01697	3.69825	2.08609	3.49838	2.83995	3.9316	4.21687	2.92539	2.80241	3.79775	1.9399	3.78012	4.85663
CG11456	0.194924	0.142524	0.235937	0.128429	0.178258	0.225605	0.181618	0.347648	0.154512	0.15211	0.226274	0.149411	0.165762	0.238125	0.230724	0.0177098
CG11458	0	0.0276363	0.00058071	0.0346196	0	0.00142824	0.0182922	0.0204379	0	0	0.0212177	0.0143776	0.032535	0	0	0
CG1146	0.509469	1.85489	1.19501	0.861909	1.24851	0.865841	0.93994	1.13865	0.974029	0.980699	1.29145	0.896543	1.18332	0.640334	0.905789	2.94935
CG11475	0.0310016	0.0223351	0.0727953	0.0401256	0.0403905	0.0564656	0.0160639	0.0316607	0.0846174	0.0304	0.0130215	0.0901849	0.0682091	0.270333	0.0424564	0.0411806
CG11486	22.3431	10.3465	17.9116	20.0818	10.5812	20.4351	11.5433	16.1952	11.929	8.91422	10.8063	13.5503	6.25624	22.3447	11.8671	9.58304
CG11498	0.123623	0.0906981	0.210054	0.258473	0.109509	0.588611	0.0581496	0.0681776	0.0767715	0.052218	0.0435522	0.136872	0.0409521	0.142986	0.109769	0.177683
CG11504	0.200466	0.184677	0.25527	0.358946	0.142499	0.31208	0.202908	0.152061	0.167318	0.347779	0.166288	0.100576	0.383163	0.0990712	0.243966	0
CG11505	3.18951	3.38122	3.26903	3.94175	2.50309	4.72683	3.03602	3.48348	3.60575	2.85869	2.61614	3.5114	3.76011	3.40533	4.0287	4.70249
CG11509	0.986815	1.28324	1.06917	1.01388	0.943711	0.556638	1.23257	1.28021	1.12155	0.996779	1.0992	1.831	1.02083	1.41034	1.86981	0.777127
CG11523	0.37066	0.608269	0.489662	0.269529	0.524317	0.299732	0.545505	0.796432	0.619639	0.436273	0.682517	0.607147	0.995864	0.155116	0.451376	0.0177098
CG11537	0.753534	0.483114	0.645398	0.530209	0.372303	0.503252	0.314657	0.760502	0.554277	0.499327	0.549537	0.340973	0.58339	0.435608	0.519992	0.982381
CG11539	0.0752929	0.113498	0.0499608	0.0262543	0.104308	0.0967877	0.0763556	0.0546344	0.108567	0.0986045	0.17325	0.0623545	0.191807	0.118927	0.0820298	0
CG11550	0.0183719	0.199355	0.131279	0.0509335	0.438275	0.180596	0.297997	0.181743	0.276142	0.178791	0.776659	0.266967	0.0213125	0.121891	0.133521	0
CG11555	0.22272	0.275123	0.249861	0.226523	0.283474	0.151764	0.132824	0.346672	0.570385	0.825311	0.243928	0.282703	0.487118	0.161696	0.621602	0.718225
CG11560	0.146307	0.0281651	0.186239	0.090922	0.0228189	0.165269	0.156736	0.21775	0.107719	0.105518	0.105455	0.0854504	0.127555	0.102805	0.130754	0
CG11562	0.166793	0.360506	0.285757	0.170339	0.367137	0.254172	0.320902	0.201315	0.351404	0.706956	0.379759	0.481452	0.204505	0.15995	0.141503	0.432706
CG11563	0.259314	0.588623	0.33623	0.286908	0.27513	0.188753	0.750242	0.389228	0.603896	1.01012	0.563107	0.251856	0.364938	0.185765	0.0997057	0.201776
CG11576	0.0585642	0.135785	0.0687514	0.0618067	0.208619	0.0886719	0.294948	0.0918159	0.0989709	0.0312746	0.149663	0.0237768	0.0584788	0.373101	0.190406	0
CG11577	0.29912	0.308905	0.552484	0.790273	0.325684	1.26324	0.2196	0.361681	0.1964	0.255713	0.258146	0.511361	0.618691	0.706164	0.260087	2.02087
CG11583	0.282076	0.418692	0.321596	0.277985	0.625212	0.194174	0.53375	0.347736	0.5451	0.768916	0.690525	0.366799	0.315985	0.32962	0.218854	0.49886
CG11585	0.0223198	0.0100072	0.0207544	0.0151596	0	0	0.00512271	0	0.016684	0.0557174	0.0763061	0.00260657	0.0295353	0.0267723	0	0
CG11586	0.335046	0.288675	0.481722	0.436007	0.366983	0.559233	0.262139	0.521795	0.48721	0.450766	0.444378	0.282283	0.341525	0.153774	0.746584	0.117454
CG11588	0.0462759	0.03423	0.0335856	0.00953589	0.0148231	0.0484238	0.0291113	0	0.036903	0.0479838	0.0161387	0.0107055	0	0.0140826	0.00657072	0.177683
CG11590	0.345097	0.888288	0.620635	0.323193	0.981958	0.232148	0.754957	0.904734	1.14469	1.38291	0.793273	0.628095	0.814405	0.380075	0.699747	0.117454
CG11593	0.517203	0.504425	0.513517	0.621026	0.457232	0.52112	0.499405	0.893706	0.42254	0.328723	0.558109	0.639605	0.454208	0.683055	0.70194	0.594685
CG11596	0.250299	0.344886	0.330913	0.364787	0.403117	0.365824	0.310199	0.431142	0.437911	0.698309	0.278313	0.440424	0.364808	0.23774	1.00215	0.646269
CG11597	0.0473667	0.0888892	0.0978498	0.0737614	0.172024	0.106135	0.0847492	0.0503619	0.0787181	0.0705014	0.0818191	0.0411559	0.059957	0.0753937	0.165843	0
CG11598	0.0212464	0.0233441	0.0311522	0.00818538	0.00726288	0.0306654	0.0438622	0.120078	0.00233499	0	0.0553287	0	0	0.00562984	0.0114374	0
CG11601	0.0959644	0.140878	0.0938173	0.0737847	0.0945073	0.153713	0.0425048	0.0897421	0.13021	0.164452	0.134411	0.0933935	0.036035	0.077778	0.102856	0
CG1161	0.985557	1.46372	1.0878	1.02574	1.07918	0.88287	1.51455	1.37827	1.70091	1.12826	1.14517	1.29071	1.45274	0.847305	0.980127	0.984824
CG11617	0.0176996	0.0234399	0.05842	0.00227798	0.00672337	0.00810636	0	0.0126477	0.0139337	0.0140642	0.077066	0.0285577	0.083956	0.0141146	0.00793939	0
CG11619	0.0225949	0.145824	0.0572674	0.037193	0.143458	0.0817222	0.0263997	0.00790744	0.122983	0.0564505	0.119714	0.0190806	0.0922275	0.0825096	0.00524169	0
CG11634	0.00181572	0.0467308	0.0177991	0.0303346	0	0.0306554	0.0387233	0.0127374	0.0314612	0.00276045	0	0.021433	0	0.0231381	0.0265374	0
CG11638	0.206364	0.0690135	0.100761	0.272134	0.0539889	0.434012	0.100688	0.152178	0.0607852	0.0376414	0.100467	0.200726	0.0904995	0.195879	0.180928	0.305957
CG11652	0.167694	0.217158	0.0805806	0.171673	0.147373	0.118386	0.196801	0.214203	0.294736	0.215857	0.234889	0.122498	0.0692958	0.159675	0.180311	0
CG11655	0.0353093	0.123152	0.0463422	0.0853212	0.0969479	0.0716868	0.0755998	0.097576	0.117918	0.168093	0.164022	0.0101931	0.176268	0.00760554	0.0605267	0.0234709
CG11658	0.26511	0.133886	0.11147	0.239074	0.0599211	0.281839	0.238438	0.255663	0.0799775	0.159886	0.0447171	0.00561834	0.108036	0.222394	0.06488	0
CG11665	1.99226	1.2518	1.63418	1.44898	1.41243	1.15542	1.36786	1.99079	1.12006	1.20494	1.35836	1.43945	1.49589	1.15344	1.57821	0.891916
CG11670	0.0476071	0	0.0505523	0.00687014	0.075305	0.00712789	0.0376244	0	0.026734	0.552549	0	0.131907	0.150753	0.0191083	0.00847897	0
CG11679	0.0604542	0.109713	0.1557	0.0435362	0.196347	0.053386	0.389161	0.0674803	0.117286	0.0700803	0.0593432	0.0905417	0.139926	0.00562984	0.150583	0.244227
CG11686	0.708941	1.14188	1.19873	0.588818	1.26004	0.738201	1.15127	1.04265	0.950998	0.335694	0.952505	0.925039	0.449702	1.20104	1.02	1.41077
CG11693	0.0846937	0.0171087	0.05793	0.0134537	0.0132308	0.0465235	0.028464	0	0.0181151	0	0.044968	0.003024	0.0908066	0.0177774	0.0123913	0
CG11695	0.125007	0.201991	0.124268	0.172193	0.107543	0.157462	0.159314	0.061718	0.194875	0.205349	0.115086	0.105043	0.134591	0.0704471	0.210312	0.0655136
CG11696	0.143779	0.22413	0.249689	0.15099	0.142356	0.321533	0.144373	0.222135	0.211063	0.18537	0.173994	0.191587	0.417967	0.205655	0.361302	0.0411806
CG11699	0.551549	0.448929	0.440543	0.359393	0.558321	0.256116	0.455135	0.561158	0.661745	0.932802	0.376314	0.410343	0.497906	0.731335	0.510647	0.275996
CG11700	0.443154	0.233526	0.254533	0.193376	0.301306	0.249368	0.245784	0.238928	0.284462	0.203112	0.399636	0.224731	0.237668	0.088084	0.797191	0.0962279
CG11710	0.324003	0.114182	0.144635	0.362459	0.274813	0.152794	0.403983	0.12295	0.323115	0.160854	0.267079	0.399049	0.35429	0.28875	0.171855	0.128963
CG1172	0.453827	0.540885	0.657731	0.923932	0.807984	0.614335	0.5068	0.527032	0.612454	0.457436	0.465173	0.632165	0.457855	0.952343	0.185865	0.468876
CG11722	0.0430136	0.118181	0.0500412	0.0690266	0.198749	0.0597905	0.123438	0.192517	0.125092	0.0842562	0.125981	0.0628417	0.156487	0.244432	0.14827	0.082021
CG11723	0.107939	0.197734	0.144871	0.0529831	0.0436974	0.202701	0.118082	0.105798	0.0774595	0.268678	0.0794378	0.0654704	0.180621	0.0908695	0.221293	0
CG11737	0.148548	0.246997	0.263005	0.121888	0.233447	0.156037	0.103619	0.268353	0.0673884	0.212951	0.450992	0.147875	0.147541	0.135857	0.215209	0
CG11739	0.237551	0.304806	0.459944	0.245007	0.525681	0.321591	0.26207	0.335722	0.319529	0.0803766	0.393738	0.312073	0.0491801	0.359578	0.503448	1.83914
CG11752	0.21962	0.563673	0.451541	0.296632	0.604567	0.222022	0.689025	0.461975	0.364908	1.00219	0.652523	0.628895	1.53997	0.686959	0.807694	0.999861
CG11753	0.152818	0.30232	0.295916	0.197179	0.370446	0.250054	0.24598	0.117527	0.328088	0.348415	0.39438	0.341498	0.332561	0.055113	0.445637	0.117454
CG11755	0.0607833	0.121924	0.175394	0.0923281	0.0785853	0.204721	0.199003	0.0801216	0.0383153	0.0639415	0.0662287	0.152485	0.0382156	0.2061	0.0345145	0.113938
CG11771	0.128103	0.162933	0.164179	0.121793	0.177468	0.088891	0.168937	0.236285	0.145569	0.193093	0.125441	0.118472	0.187	0.219794	0.428112	0
CG11777	0.185915	0.177404	0.175549	0.108616	0.227764	0.230319	0.242068	0.2922	0.327924	0.160849	0.285875	0.151131	0.271627	0.160942	0.0270795	0
CG11779	0.1765	0.289113	0.256237	0.302626	0.237485	0.193277	0.235947	0.232683	0.406414	0.695604	0.416033	0.273535	0.21259	0.376554	0.241338	0.729559
CG11781	0.253452	0.330333	0.109613	0.18251	0.462017	0.138859	0.246809	0.322151	0.36352	0.971913	0.472844	0.343894	0.841653	0.397077	0.241505	0.568828
CG11786	0.0655297	0.0212353	0.0519729	0.0299028	0	0.0136271	0.0120325	0.0348311	0.0037969	0.0203776	0.0235592	0.0820054	0.0672585	0	0.0174281	0
CG11788	0.304976	0.313362	0.27631	0.166767	0.390311	0.081195	0.384046	0.194327	0.432107	0.464872	0.390527	0.275924	0.248228	0.316969	0.336931	1.23212
CG11790	1.30435	2.07621	1.51053	0.835269	2.43662	0.885142	2.45319	1.83446	1.83829	1.50371	1.47976	1.46132	1.72517	1.22828	2.8022	2.1295
CG11791	1.31598	1.15875	1.5356	1.48614	1.41448	1.41486	1.61486	1.5496	1.27615	1.29758	1.28533	1.7435	1.34218	1.22019	1.95052	2.56656
CG11796	0.0238511	0.0267075	0.0940924	0.00494196	0.058662	0.0115376	0	0.137225	0	0.0623829	0.133198	0	0	0	0.00628839	0
CG11802	0.125653	0.0683895	0.0732503	0.11841	0.0243148	0.121884	0.0809376	0.123094	0.0521866	0.0197689	0.0468771	0.0312842	0.16108	0.108981	0.0222949	0
CG11807	0.0672871	0.108545	0.0871172	0.0855506	0.0769655	0.0905019	0.130553	0.0529622	0.126159	0.0923879	0.0714786	0.127959	0.263909	0.0385898	0.0331258	0.082021
CG11808	0.149124	0.447542	0.18158	0.112262	0.186374	0.158054	0.255797	0.150071	0.213134	0.566645	0.223253	0.314263	0.37043	0.329572	0.0646063	0
CG11811	0.20999	0.557558	0.378472	0.347392	0.2753	0.26456	0.683032	0.561055	0.668946	0.787443	0.576998	0.39518	0.39553	0.375633	0.790237	0.0414697
CG11815	0.0194368	0.0400618	0.0189226	0.0205566	0.00543559	0.0138455	0.00930068	0.0264601	0.00468136	0.0348628	0.0288568	0.118618	0.0855046	0	0.0233877	0.0234709
CG11825	0.0685001	0.0984219	0.135796	0.122695	0.0331685	0.0754794	0.041291	0.0998947	0.103885	0	0.0753283	0.121545	0.0672385	0.235891	0.0395999	0.55371
CG11835	0.171025	0.237637	0.104134	0.0838262	0.170052	0.1089	0.100573	0.0534433	0.109653	0.148793	0.0423956	0.105449	0.21167	0.341787	0.344342	0
CG11836	0.0140286	0.0349792	0.0676598	0.0117273	0	0.0141744	0.0609474	0.0652557	0.0393912	0.0152	0	0.0559745	0.00750568	0.156717	0	0.561167
CG11837	0.111179	0.339461	0.168127	0.128016	0.149701	0.163562	0.434982	0.0546114	0.259834	0.245368	0.389604	0.108833	0.143934	0.0638604	0.570193	0.436734
CG11839	0.0963337	0.268187	0.21655	0.198875	0.302621	0.214029	0.193374	0.202026	0.244781	0.211902	0.331436	0.135398	0.340666	0.276418	0.0542485	0.082021
CG11851	0.0701467	0.160022	0.103106	0.134213	0.229416	0.239711	0.233365	0.110972	0.0862372	0.475683	0.0848356	0.0214491	0.884812	0.211858	0.25808	1.31949
CG11852	0.0113607	0.0445244	0.0714827	0.0137953	0.105529	0.0269657	0.00592208	0.0698994	0.0114518	0.00469331	0.0394599	0.0211496	0	0.0421395	0.206928	0
CG11857	0.774936	0.910575	0.558891	0.810856	1.0267	1.01823	1.02749	0.875853	1.04673	1.18652	1.10949	0.726236	1.35241	0.309145	1.12286	1.20598
CG11858	0.545727	1.28761	0.87896	0.597415	1.93678	0.630579	1.51207	1.25767	1.98046	2.11907	1.66019	1.18785	1.13978	0.836756	1.09657	1.10351
CG11873	2.82956	1.93981	2.37456	1.88764	2.39183	2.05775	2.36314	3.38823	2.19564	2.07911	2.43479	3.08398	1.28096	1.47641	3.44831	1.74559
CG11876	1.00568	1.21149	1.00408	0.852095	1.19257	0.886204	1.23312	1.46936	1.0382	1.27798	1.3984	0.883212	1.41718	0.86915	0.713897	1.61922
CG11880	0.574702	0.426809	0.57632	0.524862	0.330618	0.496722	0.494177	0.263111	0.300255	0.680268	0.389149	0.468796	0.757977	0.27846	0.835771	1.79086
CG11882	1.2753	0.944433	1.05179	0.591634	1.46433	0.530646	1.07014	1.90747	1.12492	0.965312	0.920857	0.95939	0.571106	1.01221	1.4598	0
CG11883	0.163828	0.206204	0.168382	0.220435	0.0335534	0.171554	0.0991296	0.165838	0.194195	0.104461	0.19032	0.223113	0.101773	0.199194	0.317501	0.484496
CG11885	0.0960775	0.288889	0.246796	0.130051	0.257865	0.180029	0.208814	0.235568	0.12967	0.35378	0.178298	0.192002	0.110535	0.275944	0.214113	0.648538
CG11892	0.0130111	0.0387509	0.0595575	0.0190563	0	0.0215092	0	0	0.0051646	0.0662237	0.0131749	0	0.0574415	0	0.00657072	0
CG11897	0.244976	0.174902	0.162723	0.166467	0.141031	0.163054	0.0794216	0.0998225	0.190953	0.117883	0.312638	0.227588	0.0881781	0.168734	0.325948	0.082021
CG11898	0.133228	0.0548404	0.137867	0.0730247	0.120501	0.0521276	0.0746215	0.0761686	0.0679383	0.109862	0.115936	0.0813535	0.0437583	0.157952	0.260665	0.337382
CG11899	1.23484	2.12103	2.41832	1.03531	2.39309	1.52564	2.41329	2.16553	2.40098	2.44407	2.5351	2.41164	1.82436	2.54856	2.07027	2.53913
CG11902	0.13973	0.121316	0.178792	0.148732	0.0664113	0.0671404	0.028903	0.1513	0.148823	0.254397	0.302829	0.0501278	0.0415366	0.0729585	0.0218998	0.536879
CG11905	1.25977	4.98646	1.34457	0.692899	2.74313	0.725065	1.80264	2.83641	3.48486	0.33477	3.83754	0.667439	0.21127	0.523704	1.32756	0
CG11906	0.17052	0.198975	0.180412	0.151695	0.174851	0.146338	0.153785	0.0944515	0.186074	0.228932	0.278617	0.0805252	0.128552	0.310579	0.1103	0.0177098
CG11920	0.334068	0.45142	0.207032	0.186199	0.284728	0.129934	0.213653	0.471081	0.358329	0.506055	0.304588	0.14041	0.218594	0.118458	0.264028	0
CG11927	0.137148	0.208617	0.159862	0.124564	0.13436	0.145432	0.0736705	0.186286	0.226701	0.314735	0.129071	0.164814	0.369384	0.253298	0.123586	0
CG11929	0.110572	0.229986	0.111745	0.126049	0.201383	0.0973537	0.0795054	0.192746	0.109056	0.215386	0.209539	0.139656	0.108148	0.00543421	0.112863	0.190913
CG11951	0.0238642	0.0376368	0.0547955	0.0103466	0.0160584	0.0183523	0.0495373	0.00807181	0.0470589	0.0214219	0.00907466	0.0635235	0.0393278	0.0760404	0.111322	0
CG11961	0.47942	0.612548	0.594099	0.385232	0.571072	0.376754	0.713455	0.422775	0.40915	0.596463	0.499307	0.791872	0.617325	0.645888	0.174317	0
CG11964	0.340802	0.397859	0.214284	0.158245	0.29909	0.157225	0.237277	0.445559	0.190035	0.382797	0.388355	0.148827	0.302517	0.312589	0.46093	0.354573
CG11966	0.550733	0.807129	0.453165	0.268817	0.598407	0.294259	1.7809	0.783922	0.396567	0.328241	0.278398	0.816464	0.143113	0.173272	0.870715	0.554566
CG11970	0.314993	0.328468	0.330531	0.352838	0.0840018	0.182024	0.345922	0.283322	0.228757	0.77698	0.241463	0.255254	0.200139	0.314462	0.476581	0.393175
CG11975	0.285292	0.337723	0.264238	0.237655	0.285784	0.229234	0.298623	0.361799	0.169388	0.183966	0.300071	0.0864607	0.340236	0.209449	0.0953233	0.0531293
CG11980	0.25015	0.532577	0.272049	0.142892	0.285019	0.273201	0.268035	0.371827	0.456531	0.91791	0.371189	0.201458	0.477368	0.268149	0.398216	0.0414697
CG11982	0.275442	0.313731	0.312516	0.248802	0.325524	0.260433	0.260338	0.318461	0.227269	0.419821	0.334827	0.16438	0.325033	0.278457	0.719861	0
CG11983	0.0428212	0.0703557	0.0251671	0.0150346	0.00172851	0.0759705	0.0159826	0.0146312	0.0199245	0.116056	0	0.0874468	0	0	0.10933	0
CG11984	1.45757	1.48445	1.76244	1.88992	1.10569	1.76862	1.21001	1.36675	1.29329	1.1889	1.35935	1.04805	1.40172	1.60153	1.4285	1.66818
CG11985	0.529779	0.652874	0.546338	0.725528	0.792597	0.355423	0.958967	0.746309	0.695423	0.838503	0.74117	0.649637	0.836322	0.71453	0.714731	0.352307
CG11986	0.146281	0.174114	0.144982	0.0935569	0.179843	0.0842014	0.14772	0.210683	0.152147	0.494524	0.158371	0.177075	0.185499	0.302659	0.0430676	0
CG11997	0.00759292	0.0252754	0.0116318	0.0341899	0	0.0459385	0.0168022	0.0417669	0	0.0232645	0.0183331	0	0.0969253	0	0.0171921	0
CG11999	0.292859	0.623272	0.419184	0.184596	0.590939	0.360409	0.617792	0.772212	0.593027	0.630404	0.672419	0.493449	0.893214	0.405468	0.341715	0.327614
CG12004	1.00135	0.854137	1.06533	1.20745	1.10397	1.38306	0.887918	0.911113	0.95673	0.675561	0.881887	1.03732	0.633114	1.14366	0.833114	1.52993
CG12006	0.984742	1.68804	1.58988	1.03415	1.57153	0.8994	1.28654	1.05777	2.03245	1.29186	1.85754	1.53725	1.34612	1.67983	1.58171	0.260955
CG12007	0.138475	0.309373	0.239142	0.187837	0.162565	0.184323	0.110136	0.369422	0.26711	0.295854	0.291481	0.24818	0.479524	0.0420439	0.0456371	2.08089
CG12009	0.135661	0.198387	0.204654	0.187053	0.079107	0.104981	0.093122	0.160397	0.19429	0.256543	0.201278	0.275817	0.170125	0.00562984	0.210669	0.244738
CG12010	0.124126	0.0650933	0.0472571	0.0344084	0.110383	0.0423897	0.05241	0.128254	0.0855416	0.106864	0.0955091	0.150768	0.0936948	0.00760554	0.139822	0.0655136
CG12012	0.274554	0.226741	0.215106	0.174283	0.242137	0.291281	0.185927	0.400486	0.241651	0.661601	0.209291	0.220296	1.00348	0.178838	0.467327	0.977256
CG12014	0.141031	0.00728527	0.0243964	0.0783797	0.013129	0.055228	0.0129719	0.0155256	0.0503382	0.344286	0	0.0666347	3.10965	0	0.0789092	0.0177098
CG12017	0.255742	0.225712	0.285333	0.204122	0.348645	0.202179	0.727468	0.22807	0.496591	0.113101	0.238519	0.482609	0.0292189	0.214798	0.498341	0.182349
CG12018	0.111132	0.0774675	0.160193	0.0503229	0.0693733	0.0183916	0.0673548	0.101721	0.0859443	0.371074	0.0820401	0.0933998	0.066945	0.471402	0.0056756	0.0649406
CG12024	0.0604998	0.20434	0.0900645	0.191149	0.0825225	0.21498	0.166341	0.208691	0.132549	0.165729	0.145942	0.109291	0.366602	0.0617077	0.433153	0.105152
CG12025	1.99599	1.4045	2.84039	3.49664	1.3379	3.01904	1.24043	1.48821	1.26913	1.06813	1.24053	1.2144	1.11827	3.71609	1.61132	0.751078
CG12034	0.531231	0.445861	0.48846	0.407052	0.686191	0.339453	0.508052	0.570062	0.544597	0.588628	0.32416	0.508691	0.459083	0.286982	0.372942	0
CG12035	0.0201561	0.0168336	0	0.0179181	0.0284463	0.00977859	0.0366674	0	0.0392629	0.0159528	0.0114734	0.0475994	0.0280486	0.0235699	0	0
CG12038	0.0705612	0.165714	0.0927784	0.287384	0.0161017	0.450439	0.0417836	0.0914293	0.163808	0.0454342	0.0848121	0.0213889	0.0626412	0.115162	0.292604	0
CG12042	0.248986	0.19229	0.198269	0.286147	0.162723	0.106183	0.191999	0.180314	0.17222	0.131562	0.137908	0.262552	0.325062	0.316537	0.256627	0.117454
CG12050	0.196112	0.390997	0.302748	0.16657	0.309227	0.226531	0.355474	0.192718	0.281244	0.627726	0.531295	0.279515	0.190094	0.344528	0.236472	0.578704
CG12054	5.173	3.7864	4.88822	5.50942	4.53145	5.70847	4.25601	5.15321	4.77022	3.33945	4.09339	4.74526	2.52812	3.69092	6.00441	7.64491
CG12056	0.159472	0.109618	0.249424	0.170509	0.280913	0.242886	0.11654	0.137043	0.181408	0.46528	0.179005	0.132138	0.0968649	0.0918547	0.299117	0
CG12057	0.0425032	0.0267003	0.0057241	0.0291626	0.0297941	0	0.0162206	0.0162894	0.010449	0.0265458	0.0108266	0.0379789	0	0	0.101037	0
CG12065	0.249729	0.238814	0.306123	0.348905	0.241389	0.210028	0.223482	0.237938	0.245162	0.315207	0.505079	0.183553	2.56525	0.384814	0.318906	1.13463
CG12071	0.29044	0.109443	0.229674	1.25029	0.0581881	2.17472	0.193282	0.109366	0.186683	0.150111	0.0621011	0.3075	0.124035	0.0439706	0.162109	0.947982
CG12075	1.10912	0.9721	1.40841	1.56139	1.15421	1.7106	1.13028	0.983944	1.00529	0.369166	0.720397	0.810399	0.472388	1.31335	1.0376	0.438594
CG12081	0.184019	0.366962	0.194938	0.152758	0.451423	0.0978254	0.390465	0.4064	0.281663	0.415965	0.218378	0.307649	0.356061	0.572679	0.14637	0.123491
CG12082	0.246533	0.404925	0.165224	0.335927	0.290362	0.287866	0.219909	0.339161	0.510438	0.440641	0.531758	0.235433	0.342603	0.45519	0.490394	0.0655136
CG12084	0.828304	0.285114	0.499203	0.622222	0.482663	0.570536	0.407102	0.346753	0.262693	0.434292	0.407081	0.617146	0.384675	0.717252	0.16801	1.16432
CG12090	0.65616	0.446198	0.567442	0.419297	0.556806	0.466589	0.414774	0.52851	0.658657	0.498146	0.432484	0.457649	0.218094	0.446414	0.569412	0.38709
CG12091	0.685361	0.808355	0.469942	0.678968	0.65382	0.514196	0.518701	0.919578	0.958488	0.872101	0.811302	0.788883	0.926984	0.567768	0.914852	0.759869
CG12093	0.172491	0.370598	0.222783	0.249077	0.205017	0.261936	0.23439	0.28247	0.302169	0.40887	0.266254	0.176506	0.66871	0.373392	0.397134	0.30146
CG12096	0.191406	0.227772	0.219042	0.1584	0.266133	0.206964	0.164889	0.0927613	0.0709193	0.250125	0.153012	0.287637	0.202101	0.0734935	0.335881	0
CG12099	1.64247	1.56387	1.32328	1.25286	1.3613	1.36912	1.38191	1.35176	1.11357	1.0283	1.13634	1.24256	1.03025	1.14138	1.11423	0.496415
CG12104	0.0654597	0.132736	0.173836	0.079122	0.313825	0.110115	0.129351	0.277397	0.0465165	0.211836	0.196892	0.116048	0.140328	0.189554	0.0609846	0
CG12105	0.392086	0.32423	0.298029	0.323428	0.329523	0.264282	0.268344	0.24423	0.372943	0.198155	0.235718	0.300754	0.265523	0.242522	0.301387	0.828953
CG12106	0.073497	0.0827097	0.0751852	0.0637788	0.109715	0.149135	0.106069	0.114618	0.0747462	0.121435	0.103873	0.112236	0.202985	0.0432198	0.027238	0
CG12107	0.257442	0.440284	0.347011	0.359042	0.434021	0.238638	0.291548	0.330492	0.528381	1.17452	0.358919	0.194745	0.934973	0.37953	0.818558	0.910572
CG12112	0.20104	0.109829	0.134963	0.234013	0.280045	0.0947744	0.196493	0.0669079	0.217416	0.332933	0.084343	0.099761	0.450064	0.0977355	0.16293	0.584795
CG12118	0.179815	0.153521	0.152045	0.0674728	0.190519	0.127934	0.0901046	0.106383	0.153512	0.101883	0.115657	0.414682	0.0314166	0.207761	0.0198989	0.082021
CG12121	0.401198	0.604884	0.53447	0.446896	0.580755	0.670193	0.468902	0.449653	0.542144	0.590531	0.42618	0.487126	0.689248	0.548448	0.753028	0.215332
CG12123	0.173894	0.167339	0.0953424	0.131981	0.0747354	0.0736039	0.148908	0.116391	0.152658	0.133142	0.0366234	0.0481734	0.191285	0.271319	0.0847402	0.0414697
CG12125	0.358097	0.501047	0.437094	0.41288	0.488873	0.333024	0.294565	0.312454	0.399269	0.405196	0.641243	0.19708	0.147574	0.55637	0.674149	0
CG12128	0.200436	0.384614	0.241369	0.157685	0.392681	0.188233	0.215924	0.328458	0.563449	0.233889	0.328228	0.502545	0.109001	0.415014	0.0571124	0
CG12129	0.469993	0.362023	0.412383	0.330639	0.249334	0.354279	0.370285	0.659522	0.241142	0.49713	0.513497	0.301025	0.385711	0.476477	0.423989	0.148453
CG1213	0.0129819	0.0369254	0	0.0221845	0	0.0499839	0.0303684	0.0700665	0.085763	0.013556	0.0276329	0.00286957	0.047724	0	0	0
CG12134	0.114934	0.315806	0.151114	0.0757913	0.243253	0.0843603	0.19239	0.0953869	0.203874	0.521449	0.284115	0.0563403	0.375034	0.372476	0.107785	0.472133
CG12155	0.363154	0.410573	0.429137	0.437549	0.421703	0.475735	0.230553	0.418345	0.315579	0.317561	0.105182	0.389775	0.160008	0.422009	0.335055	1.31258
CG12159	0.252508	0.42191	0.404611	0.273061	0.285757	0.267873	0.288088	0.269299	0.292039	0.269682	0.393591	0.211486	0.422411	0.269699	0.420729	0.39942
CG12162	0.180268	0.151733	0.0722348	0.145186	0.221567	0.125969	0.129487	0.260582	0.100577	0.108288	0.0842757	0.273068	0.18876	0.135531	0	0.4095
CG12163	2.50796	2.48173	2.26166	2.41789	2.04188	1.71811	2.02767	2.85643	2.18534	1.92885	2.11477	2.03966	2.69815	2.65633	2.32927	1.65804
CG12164	0.0376154	0.0541935	0.0944208	0.0736179	0.0847103	0.00524317	0.0347679	0.0479788	0.152061	0.0770534	0	0.0690037	0.0835878	0.220585	0.117573	0.0414697
CG12171	0.109034	0.600355	0.242264	0.0984262	0.35854	0.0935875	0.625961	0.203264	0.528921	0.719171	0.202632	0.23645	0.218911	0.167552	0.274364	0.614217
CG12173	0.496219	0.933019	0.540161	0.283948	0.488566	0.203016	0.982935	0.777482	0.990625	1.01133	0.811044	0.609418	1.00925	0.570703	0.725063	0.292268
CG12179	0.186857	0.370323	0.331359	0.207895	0.302596	0.20154	0.325932	0.345358	0.346237	0.384704	0.286796	0.199364	0.0888782	0.423959	0.266633	0
CG1218	0.201255	0.194993	0.232032	0.186613	0.0598675	0.169448	0.10339	0.171225	0.209359	0.751096	0.29579	0.350947	0.0532286	0.651556	0.0361537	0.182394
CG12182	0.106322	0.127751	0.0892774	0.1418	0.075817	0.0627139	0.0730761	0.0859531	0.186069	0.0874642	0.0729367	0.158936	0.106738	0.119979	0.0306934	0
CG12184	0.0584993	0.0610952	0.058411	0.0512563	0.0571789	0.0854805	0.0156422	0.0479657	0.0389376	0.0511863	0.0693847	0.0232031	0.068608	0.107525	0.0770127	0
CG12194	0.0548071	0.0146024	0.0300784	0.00353682	0	0.131717	0.0173899	0	0.0161896	0.0134218	0.0289367	0.077836	0.0227364	0.0960486	0	0
CG12203	0.696633	1.02156	0.768661	0.504292	1.20232	0.289069	1.28042	1.1108	0.939935	1.12559	1.37252	0.85055	1.01411	0.400034	1.21099	1.13854
CG12204	0.217418	0.223244	0.171698	0.072326	0.211809	0.103322	0.118963	0.156849	0.314344	0.273569	0.193513	0.201987	0.101217	0.234914	0.331676	0
CG12206	0.244481	1.05189	0.645054	0.357616	0.827509	0.480093	0.747074	0.456602	0.436196	0.601865	0.844258	0.322825	0.169312	0.47706	0.942562	0.20475
CG12207	0.955291	0.635257	1.03718	0.840276	0.713323	0.850837	1.0641	1.21033	0.819134	0.295738	0.790324	0.880834	0.815709	1.23717	0.869202	0.358143
CG12209	0.0797131	0.0102864	0.0461702	0.0787592	0.0741304	0.0207177	0.0405162	0.0172729	0.0416557	0.0943435	0.0599748	0.0958603	0.0452442	0.0338797	0.0372093	0
CG12213	0.375523	0.841852	0.338167	0.357057	0.456993	0.64339	0.649304	0.396712	0.521451	0.617147	0.39599	0.432853	0.532678	0.333376	0.701987	0.852632
CG12219	0.309915	0.353615	0.192204	0.222911	0.276187	0.413086	0.183171	0.303025	0.253327	0.202284	0.295839	0.23805	0.203215	0.143353	0.235893	0.301424
CG12229	0.140768	0.109002	0.132477	0.0829209	0	0.0503877	0.130576	0.0650705	0.1738	0.148695	0.0685786	0.0734884	0.101731	0.0879989	0.209786	0
CG12236	0.395308	0.32928	0.416513	0.51785	0.188882	0.495223	0.697866	0.57485	0.383524	0.30721	0.478914	0.447623	0.390642	0.154809	0.466243	0.0177098
CG12237	0.216094	0.561303	0.36082	0.36275	0.359169	0.277101	0.520327	0.34118	0.672305	0.657234	0.543238	0.3666	0.312146	0.351515	0.569626	0.0177098
CG12239	0.145616	0.114541	0.131098	0.18217	0.108351	0.133749	0.0362752	0.0779372	0.0770736	0.0709148	0.16854	0.117893	0.160204	0.147493	0.0202092	0.636937
CG12241	0.102047	0.202885	0.120226	0.0397303	0.0953025	0.0933235	0.202284	0.0650199	0.111415	0.202168	0.156479	0.186567	0.200542	0.0423428	0.285464	0.589988
CG12253	0.128509	0.0646954	0.086074	0.213271	0.102821	0.129406	0.182314	0.127616	0.233948	0.112161	0.0990889	0.0524611	0.0418994	0.172365	0.0554036	0
CG12259	0.343271	0.530603	0.231442	0.207383	0.497283	0.188935	0.349534	0.27839	0.243197	0.466934	0.311829	0.407725	0.307466	0.0593378	0.354057	0.0740083
CG12262	0.459415	1.0538	0.651318	0.195224	1.40049	0.39399	1.20998	0.927386	1.24438	1.05532	1.2259	0.877663	1.77522	0.211686	1.32779	0.334672
CG12263	0.0696022	0.21857	0.102639	0.147696	0.290174	0.145241	0.224729	0.166143	0.250203	0.252903	0.209573	0.295648	0.393145	0.196824	0.064202	0
CG12264	0.267743	0.418249	0.203338	0.160047	0.297109	0.0965111	0.302232	0.24163	0.310118	0.370018	0.348888	0.320199	0.205922	0.0520686	0.10391	0.510095
CG12267	0.21439	0.189759	0.14759	0.166763	0.117127	0.272794	0.216882	0.10553	0.228023	0.265031	0.161531	0.193136	0.280921	0.303474	0.33125	0.580029
CG12268	0.256593	0.487554	0.273555	0.258788	0.387625	0.382575	0.456534	0.431601	0.568551	0.0944005	0.453679	0.250334	0.232081	0.270042	0.0941491	0
CG12269	0.071804	0.0392545	0.121907	0.0196091	0.0649339	0.0651073	0.0961946	0.0345541	0.0190544	4.51462	0.127182	0.0248356	6.19901	0.0111653	0.287112	0.202758
CG1227	0.145729	0.0703745	0.173651	0.110347	0.139699	0.0580117	0.106075	0.0931002	0.214628	0.129291	0.0795184	0.173228	0.242159	0.186667	0.0617996	0.435161
CG12272	0.121737	0.0870899	0.066977	0.14771	0.0273061	0.147569	0.0672779	0.0476021	0.148104	0.139038	0.133007	0.0290902	0.188296	0.194421	0.451625	0.0177098
CG12278	0	0	0.0170328	0.021738	0.0224154	0.0139749	0.0021502	0	0.0361918	0	0.0650896	0	0.0246578	0.0294448	0	0
CG12279	0.609661	1.59002	0.959651	0.582722	1.82193	0.608056	1.80258	1.26343	1.99292	1.79729	1.45336	1.27233	1.45823	0.707401	1.01107	2.07672
CG12288	0.43834	1.2661	0.45289	0.436619	0.519778	0.27075	1.13611	0.467576	1.42374	2.11764	1.10915	0.869191	1.02075	0.691565	0.488428	0.269691
CG12290	0.613192	0.401584	0.304907	0.343591	0.551925	0.443281	0.655702	0.241576	0.270231	0.781173	0.110439	0.477373	0.508931	0.582191	0.515595	3.36668
CG12299	0.455469	0.318992	0.437245	0.441626	0.576711	0.598287	0.469729	0.473855	0.371713	0.156913	0.769516	0.568931	0.146298	0.798904	0.646912	0
CG12301	0.474387	0.789883	0.562825	0.290362	0.421786	0.300836	0.567971	0.627662	0.642423	1.40006	0.553414	0.460337	0.320662	0.304553	1.70085	0.747595
CG12304	0.421456	0.935776	0.483635	0.376733	0.914321	0.469393	0.946314	0.727551	0.600354	1.09751	1.28266	0.708771	0.93296	0.768021	0.62279	1.37259
CG12316	0.605336	0.826043	0.638788	0.696559	0.774125	0.713165	0.884965	0.983239	0.873677	0.475694	0.842694	0.926227	0.377033	0.364093	0.448725	0.172656
CG12321	0.18928	0.607917	0.333402	0.198348	0.39641	0.154299	0.591718	0.237963	0.336122	0.722389	0.323454	0.387402	0.399435	0.340654	0.16884	0.679064
CG12325	0.197274	0.339078	0.268964	0.0615301	0.258899	0.115017	0.311918	0.23473	0.463569	0.512017	0.378751	0.0673558	0.290558	0.531419	0.0575498	0
CG1233	0.115134	0.156162	0.102751	0.100126	0.17227	0.173206	0.173155	0.109584	0.138594	0.121993	0.225463	0.306077	0.0456189	0.0240077	0.0880176	0
CG12333	0.131455	0.151106	0.0559448	0.0585373	0.015741	0.127652	0.0495867	0.100864	0.0633256	0.114388	0.0107531	0.0510077	0.161788	0.00562984	0.0346733	0.0740083
CG12338	0.0781002	0.217739	0.147421	0.0564551	0.0663518	0.0555783	0.0911532	0.115685	0.0924437	0.190046	0.159699	0.363373	0.194315	0.0824219	0.358057	0.380518
CG1234	0.742228	0.744739	0.512955	0.486926	0.86717	0.552788	0.649311	0.694297	0.937392	1.04658	0.551607	0.687416	0.576836	0.482508	0.70618	0.830403
CG12341	0.115276	0.0728697	0.0410292	0.095756	0.106524	0.0393704	0.0815618	0.0698751	0.0249852	0.0712042	0.0778138	0.0288307	0.106841	0.0444804	0.0480555	0
CG12343	0.500681	0.506142	0.565789	0.520758	0.456622	0.369608	0.470605	0.532517	0.397143	0.824633	0.53587	0.387323	0.802168	0.29189	0.219632	0.834949
CG12344	0.0834131	0.11421	0.102688	0.113539	0.0011969	0.301085	0.0569505	0.0185956	0.124598	0.0331147	0.136224	0.0330942	0.169879	0.00543421	0.224618	0
CG1236	0.29449	0.435862	0.459882	0.272285	0.392219	0.234451	0.605104	0.58943	0.593109	0.525957	0.622941	0.318494	0.564948	0.338143	0.33225	1.02324
CG12360	0.596886	0.730791	0.695783	0.473046	0.50398	0.676295	0.655298	0.805198	0.600811	0.731296	0.632167	0.595755	0.868547	1.06337	0.948331	1.14465
CG12374	0.0914441	0.0773393	0.0217472	0.0937237	0.00245529	0.0540825	0.0177784	0.0101253	0.0775635	0.0241361	0.0761887	0.0782825	0.0260253	0.0678224	0.00690943	0
CG12375	0.0581046	0.0779991	0.065656	0.0409094	0.164973	0.0350902	0.103375	0.0997692	0.174941	0.32412	0.261495	0.0325292	0.191463	0.0444996	0.219427	0.518384
CG12379	0.0632758	0.127184	0.124795	0.0740299	0.0961121	0.161376	0.17808	0.109413	0.0938793	0.306405	0.108738	0.0322913	0.110146	0.12976	0.0171951	0
CG12384	1.93698	3.90349	2.56511	1.45891	4.10284	1.30619	4.35809	3.28349	4.14062	3.42767	3.98346	3.58781	2.66668	2.42366	5.1679	4.18556
CG1239	0.235969	0.157879	0.114617	0.107613	0.268432	0.238832	0.257818	0.284979	0.186402	0.111145	0.34142	0.171869	0.16071	0.104444	0.185987	0.164954
CG12391	1.92119	2.68801	2.94076	2.49427	2.4729	1.8506	2.34737	2.63509	2.31905	2.58362	1.76689	2.21161	1.83423	5.65273	3.11397	1.16363
CG12393	0.115715	0.208364	0.16607	0.144892	0.252171	0.222729	0.0840641	0.231337	0.178104	0.443785	0.279319	0.218081	0.397019	0.0490757	0.12072	0.276396
CG12400	0.967072	2.0421	1.31522	1.02148	1.7077	0.720128	1.7823	1.361	1.94605	3.55952	2.18577	1.57106	1.83102	1.27602	1.05433	2.53754
CG12404	0.59338	0.950997	0.622898	0.314682	0.8221	0.253908	0.871385	0.744027	1.06005	0.759921	0.813621	0.499639	1.15291	0.357859	0.561424	0.927129
CG12428	0.203341	0.297318	0.135147	0.244472	0.18573	0.182966	0.176414	0.180581	0.171932	0.310253	0.307175	0.193048	0.353664	0.217109	0.0551795	0
CG1246	0.0746758	0.00487392	0.0238292	0.0220732	0.0675563	0.0282739	0.0277409	0.0600641	0	0.0161792	0	0	0.0388325	0	0.00628839	0
CG12481	0.0844469	0.0529367	0.0560484	0.0101529	0.0711771	0.016628	0.0972567	0	0.0732563	0.0189484	0.0264077	1.54144	0.0484065	0.107557	0.602604	0.0177098
CG12484	0.0571918	0.129488	0.113009	0.129517	0.170258	0.132841	0.0739476	0.0643401	0.0948638	0.0963745	0.0717246	0.0749181	0.0248661	0.174123	0.205999	0.298985
CG12490	0.0140591	0.0255066	0.0327908	0.0476352	0	0.00868056	0	0	0.0160314	0.0141635	0.0330191	0	0.072508	0	0	0
CG12499	0.454799	0.816625	0.754747	0.457078	0.830866	0.568215	0.878518	0.573513	1.07003	1.01799	1.11213	0.652856	0.29828	0.673725	1.41811	0.976658
CG12502	0.0704657	0.0758867	0.0320898	0.0414971	0.0467724	0.0591714	0.0248675	0.151794	0.0417359	0.06085	0.0170102	0	0	0	0.00642043	0
CG12519	0.514008	0.461749	0.817165	0.490988	0.899059	0.243728	0.72409	0.74058	0.682883	0.354633	0.66762	0.810595	0.364422	0.326251	0.513933	0
CG12521	0	0.0165172	0.00388413	0.0130921	0	0.0102649	0	0.019416	0.00233499	0	0	0.00468877	0	0	0	0
CG12531	0.148052	0.208208	0.0874568	0.262088	0.0715375	1.02473	0.0782881	0.0527493	0.0900261	0.215982	0.0845815	0.0220466	0.166909	0.0863678	0.505914	0.836823
CG12535	0.323295	0.273936	0.407931	0.337263	0.269197	0.370638	0.17664	0.107478	0.704998	0.349455	0.240049	0.463369	0.454274	0.391861	0.61741	0.0832234
CG12541	0.00929415	0.0165659	0.114528	0.084422	0.0298187	0.441477	0.0247482	0.0581474	0.00966709	0.0193638	0.0953319	0.0298279	0.0362001	0.0786983	0.120571	0
CG12547	0.502894	0.421866	0.419508	0.456276	0.539593	0.477374	0.473354	0.577771	0.502885	0.411572	0.561347	0.558393	0.441044	0.27543	0.287409	0.0740083
CG12560	0.205651	0.132533	0.244244	0.219232	0.207091	0.112834	0.177764	0.0934309	0.178316	0.0717604	0.233052	0.223846	0.241788	0.168844	0.248207	0.40284
CG12567	0.651403	0.569668	0.66212	0.706143	0.710467	0.609772	0.400938	0.618141	0.741758	0.676127	0.608583	0.702824	0.674565	0.930003	0.242654	0.400186
CG12576	0.896533	0.77876	0.915572	0.644661	0.606811	1.02238	0.992377	0.706046	0.812234	0.783886	0.800608	0.803305	0.500223	0.82506	0.746898	0.605356
CG12581	1.77385	2.70427	2.7325	1.792	2.81447	1.34704	2.74811	2.28492	2.02348	0.530792	2.8839	1.51547	0.742635	1.70188	1.88181	0.115478
CG12582	0.840496	0.543451	0.608511	0.648947	0.842941	0.388507	0.870027	0.579226	0.976403	0.777672	0.954144	0.56727	1.00865	0.646817	0.474616	0.856057
CG12592	0.0524368	0.0615813	0.0794285	0.0149871	0.0746017	0.0270973	0.0175971	0.121899	0.053834	0.166238	0.196432	0.0728966	0	0.141916	0.0241504	0.21901
CG12605	0.260576	0.310049	0.240138	0.985408	0.0975263	2.00421	0.182324	0.140647	0.215221	0.288679	0.444941	0.238581	0.263707	0.171328	0.603222	0.202758
CG12608	0.667252	0.99543	0.934425	0.783668	0.673792	0.704101	0.801982	0.634964	0.961434	1.29829	0.876351	0.606056	0.555073	0.860727	0.423406	0.567556
CG12643	0.110878	0.547751	0.119588	0.144786	0.462143	0.295264	0.256354	0.282293	0.314924	0.910545	0.605063	0.458021	0.87553	0.127963	0.439943	0.131027
CG12645	0.0338804	0.0755631	0.0258598	0.0053024	0.0708205	0.0416353	0.0184986	0	0.0561822	0.0192755	0.0206646	0	0.019991	0.066341	0.0538892	0
CG1265	0.115193	0.232739	0.292316	0.13726	0.313751	0.141733	0.371122	0.298944	0.359404	0.576256	0.400781	0.334728	0.528244	0.214449	0.323232	0.226304
CG12659	0.224685	0.158797	0.156133	0.11335	0.251844	0.112274	0.14892	0.0846462	0.135935	0.214743	0.101073	0.194987	0.162601	0.0822994	0.0416925	0
CG12681	0.0267185	0.00505573	0.0373258	0.0202545	0.0171167	0.0471941	0.0115111	0.0378052	0.0357487	0	0.0198242	0	0	0	0	0
CG12682	0.0606203	0.0379775	0.0113536	0.0389042	0.0197478	0.00458019	0.0234138	0.0392954	0.00471044	0.0255599	0.00431098	0	0.0194163	0.0238437	0.0870307	0
CG12684	0.0281522	0.0190724	0	0.0355738	0	0.00666311	0	0.0132789	0.0292066	0	0.025553	0	0.00814595	0	0.00702926	0
CG12688	0.0195587	0.0237041	0.0398973	0.0874068	0.0538946	0.0360442	0.0312549	0.0355837	0.0335711	0.250275	0.158311	0.0570619	0.274482	0.00562984	0.0854026	0
CG12699	0.00837847	0.0351022	0.000802522	0.0267647	0.0433299	0.00939656	0.0770353	0.0370305	0.00584553	0.0430471	0	0	0.00231958	0.0444996	0	0
CG12702	0.188864	0.267356	0.230249	0.262016	0.279847	0.16417	0.183276	0.336756	0.306859	0.383179	0.0806833	0.27527	0.21437	0.343094	0.0262506	0.0829394
CG12708	0.357813	0.485368	0.453203	0.253195	0.55138	0.0905158	0.683013	0.43985	0.450543	0.199058	0.456539	0.43624	0.196946	0.418722	0.211176	0.381388
CG1271	0.0626442	0.0809029	0.0791569	0.101583	0.0558116	0.0891399	0.0508124	0.106917	0.10808	0.0445892	0.106482	0.0889098	0.150023	0.155633	0.0943719	0
CG12713	0.0410201	0.0911978	0.0963541	0.142761	0.0469504	0.0733258	0.0932077	0.0548492	0.0330788	0.16941	0.0431489	0.0231014	0.0320324	0.129585	0.0213836	0
CG12717	0.306237	0.182575	0.38141	0.351079	0.164861	0.217896	0.226855	0.347951	0.205172	0.132288	0.126848	0.0867792	0.171397	0.284953	0.346782	0.105492
CG12721	0.0207271	0.032367	0.058453	0.00758378	0.0172153	0.00928211	0.0466923	0.0351365	0.00974914	0.02659	0.00985047	0.003024	0.0972753	0.00562984	0.344035	0.082021
CG12728	0.366168	0.268436	0.343274	0.22766	0.0562594	0.2189	0.291784	0.180197	0.183651	0.273872	0.347952	0.177968	0.400954	0.30618	0.37277	0.119771
CG1273	0.246433	0.589418	0.259835	0.127347	0.513044	0.22864	0.958023	0.50948	0.537639	0.406949	0.650518	0.702822	0.0467136	0.335127	0.837869	0.419455
CG12730	0.333765	0.383894	0.573284	0.639545	0.408107	0.408371	0.473824	0.398798	0.516785	0.291055	0.408331	0.475318	0.366601	0.742979	0.108108	1.57051
CG12736	0.138584	0.214608	0.253116	0.254248	0.353094	0.0572384	0.12288	0.201079	0.410905	0.570407	0.364574	0.260129	0.466977	0.165358	0.17098	0.247893
CG12744	0.458522	0.295462	0.412675	0.460674	0.611479	0.314961	0.296708	0.421156	0.47144	0.247277	0.230726	0.501577	0.254504	0.456544	0.567565	0
CG12746	0.136978	0.122432	0.234858	0.139973	0.0453843	0.136833	0.0772446	0.140288	0.123372	0.211351	0.185404	0.227746	0.109864	0.225542	0.0501581	0.82751
CG1275	0.133603	0.0767146	0.0502983	0.0626137	0.0254857	0.0162928	0.0824254	0.020467	0.177022	0.385053	0.120041	0.109539	0.209129	0.0800178	0.00618728	0.0962279
CG12769	0.083429	0.190042	0.0621456	0.19842	0.145161	0.172251	0.113999	0.153044	0.159311	0.129232	0.190288	0.127963	0.241075	0.230156	0.27761	0
CG12772	0.156446	0.180567	0.213009	0.155001	0.18671	0.247267	0.204187	0.143419	0.387036	0.410381	0.148092	0.258228	0.172615	0.249688	0.247477	0.1412
CG12773	0.171328	0.244178	0.300349	0.229091	0.212399	0.229578	0.191493	0.0415169	0.224117	0.319402	0.271562	0.324404	0.280216	0.212109	0.0352156	0.501087
CG12795	0.294319	0.354051	0.276399	0.219728	0.298878	0.286885	0.275978	0.298267	0.253994	0.0466702	0.289859	0.283969	0.331356	0.397123	0.164199	0.26586
CG12811	0.169872	0.633244	0.300907	0.110707	0.556496	0.261937	0.849439	0.35282	0.562329	0.45848	0.661442	0.67964	0.623408	0.112298	0.896906	0.273535
CG12814	1.61954	1.01344	1.20278	1.00001	1.15225	1.36711	1.30593	2.75197	1.0729	0.233936	1.93597	1.22933	0.273209	1.22502	1.47005	0.0740083
CG12818	0.0439691	0.163828	0.11681	0.0883871	0.157944	0.161082	0.0316646	0.0363882	0.127506	0.239478	0.0681147	0.0503299	0.0813758	0.0508402	0.24284	0
CG12822	0.355127	0.571542	0.52808	0.430496	0.440837	0.605829	0.534575	0.314054	0.32094	0.497669	0.807603	0.52855	0.187144	0.49831	0.389087	0.123491
CG12825	0.120247	0.0795612	0.0995688	0.0404635	0.0314406	0.105944	0.0483843	0.0259779	0.079017	0.128528	0.0401124	0.044776	0.0415064	0.112501	0.0149382	0.0177098
CG12826	0.0666187	0.079884	0.0552113	0.0392447	0.00841961	0.069033	0.0574014	0.028336	0.00829126	0.118937	0.0297778	0.159775	0.0307547	0.0694797	0.100929	0.0740083
CG12848	0.229305	0.487928	0.38175	0.35242	0.481704	0.241851	0.45504	0.271412	0.3014	0.906423	0.373211	0.32644	0.67991	0.0607007	0.575405	1.05609
CG12851	0.118996	0.160119	0.109531	0.273232	0.145852	0.376378	0.129489	0.10718	0.186862	0.0309317	0.135275	0.287671	0.166496	0.0379223	0.0806634	0.0234709
CG12857	0.079832	0.0298416	0.0698152	0.0380542	0.0189042	0.0098395	0.0530941	0.0342992	0.03619	0.0478362	0.16784	0.00692539	0.0351311	0.0576168	0.185471	0.0177098
CG12858	0.0376485	0.0960256	0.027617	0.131602	0.0333727	0.143546	0.043915	0.0601477	0.192548	0.174339	0.158455	0.0446939	0.111157	0.0343048	0.19914	0
CG12859	0.828543	1.09376	0.812449	0.627285	1.76806	0.575317	1.54163	1.19123	1.18685	1.47363	1.05616	1.36477	1.54215	1.15064	0.986022	1.98364
CG12860	0.0165659	0.0198731	0.0218307	0.0108027	0.00172851	0.00507511	0.0258779	0.040359	0	0.0216122	0.0861369	0.0771733	0	0.0210698	0	0.316816
CG12868	0.050248	0.0113524	0.0400664	0.132481	0	0.0487857	0.105221	0.0985151	0.0432021	0	0.169122	0	0.0966647	0.0624357	0.287633	0.298985
CG12877	0.816298	0.609344	0.628914	0.686894	0.901263	0.553886	0.501144	0.613144	0.554449	0.578027	0.685764	0.579348	0.615669	0.791202	0.443268	0.551876
CG12880	0.332835	0.850475	0.34653	0.109191	0.730863	0.57573	3.13004	0.334961	2.4519	0.137061	1.24191	2.85853	0.487596	0.280439	0.569622	0.443359
CG12883	0.00135964	0.0829756	0.0251307	0.0220306	0.100001	0.0985178	0.0335044	0.0343854	0.0694727	0.124948	0	0.034651	0.137783	0	0.0262141	0
CG12895	0.228906	0.343188	0.28487	0.350744	0.212547	0.250517	0.386309	0.214959	0.475519	0.502378	0.161665	0.170908	0.36023	0.44241	0.265429	0
CG12909	0.16049	0.462247	0.265463	0.0968344	0.360219	0.178708	0.3812	0.400865	0.552482	0.42204	0.406928	0.338967	0.0616266	0.386099	0.41822	0.0655136
CG1291	0.167186	0.156934	0.278184	0.121533	0.14071	0.140576	0.345661	0.312026	0.0951821	0.293698	0.351777	0.169608	0.397612	0.124946	0.444055	0.865717
CG12910	0.00162474	0.0350271	0.0712952	0.037642	0.0364251	0.0150819	0.0275751	0	0.0724874	0.248433	0.0852741	0.0248387	0.0920448	0	0.00597671	0
CG12911	0.134894	0.0200685	0.00657988	0.0261541	0.0322904	0.0672116	0.0932832	0.0293338	0.033201	0.0317845	0.0357357	0.466767	0.0698606	0.0206157	0.0179043	0
CG12913	0.118454	0.0459065	0.0386146	0.0349507	0.0168274	0.141498	0.0604875	0.068213	0.0116579	0	0.0123853	0.0731953	0.06753	0.0420804	0.058229	0
CG12929	0.275429	0.40442	0.241813	0.149753	0.497663	0.196102	0.260647	0.475207	0.260828	0.409161	0.262763	0.258581	1.07178	0.385435	0.256536	1.44925
CG12935	0.212019	0.161935	0.139293	0.0664593	0.103335	0.17169	0.0876745	0.127484	0.129075	0.183959	0.10704	0.0692575	0.109073	0.244604	0.0845881	0
CG12942	0.37998	0.421734	0.370646	0.309694	0.370028	0.266582	0.312578	0.257122	0.436202	0.355195	0.462042	0.28065	0.305787	0.333101	0.342378	0.728597
CG12945	0.674887	0.447135	0.455557	0.623301	0.583394	0.469885	0.694741	0.392364	0.708963	0.664943	0.753768	0.239599	0.451795	0.972944	0.594305	0.450113
CG12947	0.385148	0.337068	0.420303	0.314706	0.33912	0.36572	0.309872	0.428649	0.298868	0.248567	0.36152	0.350294	0.251436	0.711913	0.246458	0.396252
CG12948	0.439615	0.722194	0.568373	0.533743	0.658902	0.531363	0.506539	0.543616	0.825854	0.385934	0.649424	0.640151	0.39658	0.410498	0.689008	0.0740083
CG12950	0.106286	0.0546115	0.0792311	0.172525	0.0011969	0.536496	0.0130514	0.00234004	0.0103429	0.0499295	0.146638	0.0447375	0.132097	0	0.0152129	0.117454
CG12963	0.0952111	0.0761643	0.0582005	0.0639251	0.015181	0.0560192	0.0605181	0.00542277	0.00724446	0.0611159	0.0800629	0.0916006	0.0641683	0.0177774	0.0610153	0.082021
CG12964	0.350558	0.374764	0.489165	0.239532	0.434667	0.382575	0.0859489	0.194027	0.368168	0.135123	0.277603	0.303263	0.0382521	0.112234	0.444174	0.215332
CG12970	0.00943653	0.0277869	0.0411573	0.023149	0	0.0508183	0.0132394	0.00168537	0.0105795	0.0567485	0.00746717	0.0850143	0	0.0178676	0.00785832	0
CG12974	0.0680768	0.0101343	0.0392511	0.0623976	0	0.0458127	0.0538199	0.0550112	0.0305722	0.0255352	0.0499994	0.0955311	0.100305	0.0674809	0.305209	0
CG12975	0.197874	0.342418	0.287511	0.195565	0.258067	0.184028	0.238183	0.301744	0.257709	0.378003	0.329523	0.297439	0.171907	0.291803	0.492391	0.148737
CG1299	0.168942	0.18016	0.0635812	0.0414778	0.10867	0.216457	0.0443845	0.100549	0.112874	0.035886	0.0431582	0.0539815	0	0.212473	0.054419	0
CG12990	0.108056	0.0807799	0.0564188	0.0741942	0.0303254	0.117266	0.0523322	0.0863809	0.12074	0.105816	0	0.00336517	0.0562431	0.0860306	0.0275284	0
CG12991	1.02472	0.358279	0.909526	1.56713	0.6514	1.59789	0.365408	0.852096	0.510923	0.19953	0.348079	0.557066	0.0840182	0.662886	0.69333	0
CG12992	0.0954117	0.0403871	0.0555125	0.151542	0.0438233	0.154948	0.0607384	0.0452879	0.00652196	0.0213381	0	0.0948177	0.0685043	0.114234	0.0242552	0
CG13001	0.396882	0.427932	0.538721	0.437095	0.210669	0.3268	0.629659	0.357849	0.470248	0.556146	0.401933	0.59141	0.448396	0.669173	0.309559	0
CG13003	0.0571438	0.239711	0.18297	0.139228	0.226434	0.304485	0.108612	0.152382	0.295121	0.211339	0.060931	0.285919	0.157769	0.169589	0.291224	0.0414697
CG13004	0.155927	0.413148	0.405708	0.198439	0.566316	0.295364	0.494536	0.295888	0.891549	0.85544	0.30947	0.725633	0.285583	0.157733	0.14031	1.51667
CG13005	0.0991203	0.048307	0.0498096	0.0435306	0.0885733	0.062066	0.0518148	0.0935305	0.0335563	0.119965	0.0427935	0.0474165	0.0354216	0.0289983	0.035324	0
CG13010	0.0239722	0.0168385	0.0407942	0.0703688	0.041198	0.0389832	0.0124291	0.00219792	0.0179573	0	0.0154255	0	0.0707354	0.0880099	0.187485	0
CG13012	0.094413	0.0209857	0.0271557	0.0332182	0.0215887	0.0348205	0.0525995	0.0265289	0.0317411	0.0337127	0.0491078	0.0695043	0.00905073	0.00543421	0.0142278	0
CG13014	0.138015	0.191253	0.0893077	0.191393	0.234453	0.131064	0.197467	0.13918	0.175464	0.111695	0.211324	0.2697	0.317225	0.125496	0.018767	1.47797
CG13016	0.120176	0.133185	0.0530727	0.0768199	0.0559089	0.13111	0.102821	0.0679925	0.178018	0.123282	0.084505	0.0493055	0.256033	0.36278	0.00642043	0.251942
CG13018	0.167123	0.255602	0.173422	0.101792	0.167201	0.0814592	0.0937176	0.240019	0.343722	0.354982	0.161064	0.187254	0.45457	0.0790134	0.228337	0.105152
CG13021	0	0.00645419	0	0	0	0.0339674	0.0195645	0	0	0	0	0.0268258	0	0	0.10441	0
CG13022	0.0040633	0	0.00370609	0.00605556	0	0.0156179	0	0.0017405	0.0436017	0	0	0	0.00524816	0.02098	0	0
CG13023	0.0478082	0.0392894	0.0695603	0.0368861	0.0423364	0.0214457	0.0102596	0.0395952	0.201637	0.0230346	0.0600927	0.197314	0	0.057732	0.168288	0.282486
CG13024	0.133621	0.432193	0.544657	0.387095	0.447063	0.465123	0.179601	0.448988	0.271564	0.197705	0.621535	0.157371	0.203468	0.400095	0.425232	0
CG13025	0.193971	0.0948379	0.283122	0.271365	0.116409	0.270034	0.19665	0.158832	0.132946	0.181236	0.371927	0.161864	0.276257	0.257448	0.215867	0.0588904
CG13029	0.0615556	0.079039	0.0381351	0.00555056	0.04724	0.0467648	0.0393964	0.07839	0.0304433	0.0798579	0.0285662	0.0622191	0	0.0868417	0.212368	0.0177098
CG13031	0	0	0	0	0	0.00561798	0.0171057	0	0.0202947	0	0.00868894	0	0	0	0	0
CG13033	0.0116639	0.061609	0.0237686	0.0182154	0	0.00319433	0.00810905	0.010762	0.0349452	0.0656794	0	0.00438146	0.0234993	0.0239364	0.00618728	0.232775
CG13041	0.066385	0.0291142	0.0364211	0.0336172	0	0.0174062	0.0129929	0.100193	12.199	0.409498	0.664888	0.0187975	0	0.122846	0.140643	0
CG13044	0.167632	0.297087	0.178592	0.131842	0.3665	0.163779	0.34376	0.203228	23.2188	0.185512	0.383925	0.092417	0.207544	0.0733234	1.27324	0
CG13045	0.0107396	0.0411407	0	0.0151436	0.072229	0.0103016	0	0	0.0393695	0.0571575	0.0378959	0.019179	0.0803051	0.0449053	0	0
CG13046	0.16277	0.210691	0.209158	0.0601455	0.135437	0.0227404	0.0543832	0.218168	0.0626511	0.00983761	0.267395	0.10103	0.0254339	0.112747	0.32782	0.0740083
CG13053	0	0.0165819	0.0150982	0.00238517	0.0217622	0.00348344	0.0810876	0	0.0126702	0	0	0.0406782	0.0234993	0	0	0
CG13055	0.0549726	0.0876451	0.0490392	0.149998	0.0807747	0.123975	0.149351	0.117144	0.0625663	0.0448966	0.031184	0.0024007	0.0490297	0.105622	0	0.674932
CG13060	0.0568544	0.0383579	0.0227397	0.0216592	0.0349841	0.00788702	0.020684	0.0408513	4.5653	0.302099	0.0342136	0	0.0580343	0.146203	0	0
CG13064	0.1181	0.196265	0.320543	0.157853	0.485601	0.00593428	0.0752219	0.378461	0.179211	0.086361	0.153663	0.0134129	0.0226332	0.0745479	0.2032	0
CG1307	0.502099	0.986783	0.671893	0.686111	1.19992	0.53968	0.91596	0.957666	0.874511	1.08844	1.13891	0.653388	1.1754	1.38828	1.12987	1.17835
CG13082	0.0751549	0.203453	0.226586	0.121134	0.349619	0.315171	0.484698	0.180542	0.537211	0.0633746	0.659325	0.20891	0.0735684	0	0.459022	0
CG13085	0	0.0457196	0.0245103	0.00419782	0.0307923	0.00107388	0	0.024229	0.0611878	0.0676229	0	0.0136328	0.0684412	0	0.00735773	0
CG13088	0.0304318	0.00997264	0.0261319	0.0413385	0	0.0176419	0.0135036	0.0970649	0.0075788	0.0702094	0	0.0237872	0.0560375	0	0	0
CG1309	0.54836	0.20417	0.433973	0.491765	0.184305	0.34063	0.406301	0.368809	0.182136	0.142951	0.592801	0.388957	0.616178	0.230048	0.279586	0.442534
CG13090	0.0377745	0.266368	0.0984876	0.11892	0.154663	0.0665043	0.257361	0.187533	0.127681	0.182364	0.181418	0.0765712	0.438262	0.246291	0.323859	0.407717
CG13096	1.24761	2.872	2.09586	1.26912	2.24362	1.33012	2.05937	2.04641	3.45521	3.88203	2.76363	1.94628	2.03905	2.06395	3.37075	1.16592
CG13097	0.594549	1.40681	0.830937	0.536845	1.10264	0.484093	1.13506	0.891156	1.07159	1.19455	1.24197	0.879856	0.62519	0.70937	0.874913	0.0974792
CG13101	0.210511	0.187069	0.188936	0.0214048	0.187514	0.157961	0.187413	0.119257	0.0449275	0.0345327	0.203967	0.0831564	0.0309234	0.0318621	0.154492	0
CG13102	0.0662989	0.0193106	0.0345569	0.0288989	0.0208601	0.0100301	0.00699736	0	0.0231827	0.099842	0.0133226	0.0892341	0.0484515	0	0.00879245	0
CG13108	0.128827	0.0452991	0.0837423	0.0512136	0.0328114	0.0273759	0.0322914	0.0104798	0.0670293	0.0216414	0.0630365	0.0509559	0.111702	0.0177774	0.0223684	0
CG1311	0.349266	0.639738	0.3908	0.39139	0.655939	0.453141	0.666808	0.529187	0.615651	0.713614	0.491778	0.614087	1.12902	0.389881	0.368204	0.113766
CG13117	0	0.00882755	0.0297922	0.00201374	0.0696443	0.0336851	0.0344233	0.0397266	0	0.0727007	0.0576042	0	0	0	0	4.18248
CG13123	0.140052	0.0598187	0.0613161	0.123742	0.0746012	0.108296	0.146689	0.0557577	0.0218558	0.0574423	0.0505876	0.0805098	0	0.183553	0.0282803	0.0234709
CG13124	0.155256	0.134542	0.138599	0.348243	0.11467	0.14075	0.11054	0.136511	0.169642	0.874998	0.105195	0.285958	5.0091	0.125724	0.216248	0.868292
CG13126	0.0533938	0.127266	0.0518438	0.0630599	0.0578975	0.0987506	0.0761982	0.0844036	0.0717784	0.20742	0.127296	0	0.0732219	0.164737	0.173139	0.402896
CG13138	0.0190428	0.0669823	0.0191026	0.0308603	0	0.0658798	0.0340868	0.0610841	0.0552369	0.0755363	0.229283	0.0605825	0.0260253	0	0.123506	0
CG13144	0.0396724	0.0160497	0.014987	0.0471526	0	0.0398066	0.0529381	0	0.0326	0	0.0590283	0	0.0898291	0.154013	0.197852	0
CG1315	0.05395	0.00681197	0.0623973	0	0	0.00799744	0.0471063	0.0614354	0.0311984	0.0250074	0.0207548	0.130625	0.03356	0	0.106999	0.202758
CG13154	0.0224838	0.0509834	0.023972	0.0583699	0.0754759	0.012887	0.0900256	0.0313767	0.0160633	0.0421339	0.191827	0.0252593	0	0.0449053	0.00628839	0.199362
CG1316	1.27771	1.0837	1.21157	1.07652	1.41759	1.10793	1.13822	1.64164	0.881642	1.07567	0.813276	1.0336	0.781913	1.54565	1.32643	0.251369
CG13163	0.36375	0.37654	0.262786	0.195507	0.31683	0.233749	0.309393	0.284796	0.381855	0.416163	0.312053	0.241462	0.15479	0.282317	0.0193911	0.0962279
CG1317	0.409092	0.448301	0.534142	0.485883	0.353892	0.382534	0.321307	0.472777	0.373691	0.598908	0.580434	0.452066	0.717384	0.466337	0.619481	0.356814
CG13177	0.00243024	0.0159866	0.042127	0.0339555	0.0132602	0.0123663	0.0416459	0.0703336	0.0490032	0.00578199	0.0115923	0	0	0.0296983	0	0.113766
CG13183	0.165742	0.175893	0.148128	0.122496	0.0621398	0.147511	0.0604668	0.192725	0.0735201	0.0647433	0.0689992	0.0231789	0.00417413	0.293587	0.0349178	0.202758
CG13185	0.764022	1.4939	1.11884	0.642869	0.980409	0.650403	1.12904	1.17969	1.59363	1.92402	0.925333	1.10823	1.02675	0.67716	1.26569	0.687217
CG13188	2.54876	1.01187	2.05768	1.97287	0.544817	0.622034	0.713076	0.663728	0.698046	0.338336	0.69252	0.801056	0.254598	3.41235	0.935126	0.0234709
CG1319	0.246549	0.268446	0.311403	0.132157	0.186891	0.241352	0.174255	0.162056	0.26897	0.373952	0.153817	0.407532	0.298706	0.580462	0.423091	0.0177098
CG13192	0.10299	0.148202	0.105476	0.0568406	0.136953	0.0453602	0.163394	0.109379	0.144414	0.520643	0.13513	0.2982	0.176138	0	0.145084	0
CG13197	0.457252	0.235333	0.350045	0.329777	0.346668	0.423345	0.288711	0.560164	0.294994	0.452553	0.33988	0.334282	0.371868	0.300617	0.288027	0
CG13202	0.0144135	0.0146843	0.0308787	0.0285687	0.0294272	0.00478377	0.0070994	0.0243522	0.0285361	0	0.0289367	0	0	0.117371	0	0
CG13204	0.173328	0.230012	0.285241	0.383727	0.319246	0.4248	0.192811	0.2891	0.126048	0.120683	0.191069	0.219615	0.0989109	0.305416	0.314844	0.24017
CG13215	0.0270427	0.00855902	0.00857975	0.0153716	0	0.00879512	0	0	0.0597668	0.017503	0	0	0	0	0.0176607	0
CG13220	0.439472	0.797497	0.579179	0.363501	1.27519	0.401852	1.23802	0.794171	0.930372	0.803727	0.855442	0.594541	1.17011	0.19145	0.830859	2.2124
CG13223	0.0661145	0.0389068	0.011578	0.058854	0	0.00745379	0.0523417	0	0.0034275	0	0.0570371	0.0656303	0	0.0701725	0	0
CG13229	0.0152595	0.0486705	0.0426746	0.0552194	0.0322481	0.014423	0.100506	0.0264528	0.0282337	0.0323675	0.19089	0.130591	0.00732766	0.1656	0.00597671	0.182349
CG13230	0.00884618	0	0.02362	0.00480663	0.0315236	0.00408497	0.00142052	0.0107303	0.0182395	0	0	0	0.0863676	0.0231817	0	0
CG13247	0.101912	0.0634466	0.116871	0.119219	0.0983621	0.0750056	0.168867	0.123955	0.0104796	0	0.0391042	0.139293	0.0135189	0.0931153	0.0208888	0
CG13251	0.079382	0.0428045	0.0413394	0.0535831	0.0011969	0.195564	0.0505038	0.0657508	0.0610041	0.139367	0.158476	0.0386112	0.00650214	0.0424305	0.0126077	0
CG13252	2.05941	2.35264	1.963	1.6089	2.91448	1.64277	2.30913	2.26904	2.67187	0.833899	1.8998	1.87119	0.302589	1.78242	2.23966	0.576302
CG13255	0.138784	0.0475147	0.120572	0.141799	0.0868459	0.0524147	0.0917853	0.0883186	0.0888127	0.0287605	0.0583074	0.00860158	0.059118	0.0348146	0.0267206	0
CG13258	0.0429225	0.0925478	0.0877874	0.0410601	0.0819461	0.0371293	0.0293694	0.00475126	0.0687179	0.00211228	0.095669	0.0100991	0	0.102201	0.0160226	0
CG13272	0.184778	0.280894	0.365553	0.270177	0.251153	0.430313	0.236313	0.20634	0.560267	0.144516	0.199135	0.220042	0.0631338	0.0818327	0.562996	0.23229
CG13283	0.0306841	0.0313865	0.0866464	0.0295178	0.0450848	0.0134757	0.0965514	0.0440619	0	0.0256843	0.0723898	0.0645889	0	0.0212584	0.0181044	0
CG13284	0.282583	0.258834	0.698065	0.413939	0.393174	0.459279	0.497696	0.218494	0.276975	0.0315692	0.284013	0.299237	0.0126589	0.46504	0.144627	0.082021
CG13285	0.019668	0.00748376	0.000802522	0.00972797	0.0572817	0.0016756	0.0203907	0	0.00471044	0.0271922	0.0219531	0.0590148	0.0356075	0.0140826	0.0766631	0
CG13288	0.0268573	0.0205244	0.0155246	0.173906	0.0394588	0.812985	0.0099853	0.017207	0.0390737	0.00211228	0.0528179	0.0209366	0	0.00868037	0.00785832	0
CG13293	0.256714	0.087592	0.171032	1.39128	0.056732	1.85287	0.0871254	0.112171	0.262293	0.22893	0.224281	0.0300615	0.187996	0.396993	0.0300765	0.182349
CG13295	0.0580068	0.122128	0.04106	0.00148825	0.0392318	0.00987584	0.0663066	0.0504759	0.154984	0.0873384	0.0725417	0.032211	0.091342	0.0315192	0.117163	0.0414697
CG13298	1.79897	2.32467	1.82509	2.17163	2.39167	1.81465	2.26366	1.71257	1.62667	2.86082	1.94548	2.6978	2.07293	2.08823	1.86493	1.53422
CG13300	4.25186	6.69055	7.69569	11.7273	7.17879	15.7314	7.29463	4.38552	4.23503	2.19646	3.98202	7.05525	1.23921	4.05355	9.19582	0.0740083
CG13313	0.0116639	0.0135235	0.0313725	0	0.0118644	0.0111376	0	0.0209139	0.0574655	0.021896	0	0	0	0	0	0
CG13319	0.104659	0.190268	0.210064	0.108441	0.313143	0.0976734	0.245596	0.283446	0.248553	0.634652	0.184696	0.23555	0.500441	0.169818	0.36703	0.640525
CG13322	0.759586	0.406704	0.598739	0.719202	0.574071	0.513443	0.424126	0.570226	0.358439	0.51593	0.353279	0.3678	0.207833	0.378691	0.566757	0.804123
CG13325	0.0514432	0.087989	0.0605557	0.0374276	0.0281779	0.0594235	0.0536491	0.169117	0.0192463	0.0284679	0.0636682	0.0208317	0.0420168	0.130813	0.0137585	0.391236
CG13330	0.018386	0.00222613	0.0564787	0.0610474	0	0.0567328	0.0287016	0.00821607	0.00455268	0.102884	0.0160942	0.0344537	0.129183	0.0563628	0	0
CG13331	0.0753102	0.0372979	0.0915746	0.0544986	0	0.0217528	0.00584406	0	0.0348292	0.0806003	0.0904649	0.0365734	0.0632625	0	0.2238	0.0177098
CG13332	0.0206738	0.0129843	0.040982	0.0208036	0.00543559	0.0351051	0.00622332	0.0588398	0.00397605	0.0192977	0.0548202	0.00531714	0.0729995	0.0602951	0	0.561167
CG13337	0.165272	0.148852	0.121964	0.0550333	0.0554245	0.265538	0.193778	0.00645165	0.10676	0.120532	0.18131	0.190569	0.0828794	0.103817	0.0270654	0
CG13339	0.2303	0.0852096	0.124352	0.131423	0.0723496	0.0998804	0.0852003	0.101789	0.0924098	0	0.0530355	0.0364047	0.202603	0.100325	0.0499051	0.0234709
CG13344	0.176451	0.223422	0.256468	0.269677	0.351663	0.315491	0.147704	0.205451	0.261018	0.257408	0.285309	0.272159	0.109874	0.379045	0.191872	0.290138
CG13362	0.0755899	0.0375165	0.0655155	0.052939	0.0668112	0.0666739	0.0520678	0.0798361	0.0412759	0.103053	0.0131749	0.0288299	0	0.00562984	0.00785832	0
CG13364	4.95147	6.64271	4.86962	3.75795	7.59606	2.79024	6.43342	5.4084	7.29229	8.87118	6.943	6.17712	7.0465	4.61179	4.77688	5.69788
CG13365	0.219872	0.607245	0.286445	0.232951	0.717241	0.193429	0.502963	0.199714	0.417633	0.81079	0.424363	0.40111	0.618534	0.132776	0.660302	0.106983
CG13366	1.06878	0.915003	1.1958	0.659832	0.872118	0.845016	0.86518	1.07711	0.901078	1.03037	0.763861	0.930916	0.604327	0.824204	0.713137	0.633286
CG13367	0.237694	0.345486	0.355024	0.234469	0.208494	0.324758	0.401767	0.388337	0.193127	0.400833	0.194537	0.262198	0.10928	0.346819	0.303741	0.446828
CG13373	0.0190289	0.0222045	0.0111204	0.062511	0.0459005	0.0190549	0.0566569	0.102831	0.0224895	0.123574	0.00347304	0.078468	0.0630002	0.181799	0.00713247	0
CG13377	0.712884	0.561892	0.867327	0.451338	0.501624	0.428574	0.783091	0.815367	0.775084	0.0893999	0.593778	0.608012	0.0645016	0.60841	0.613137	0
CG13380	0.100396	0.0630697	0.089933	0.136587	0.0373357	0.0781742	0.0802261	0.0166874	0.0727014	0.127519	0.125594	0.0666952	0.0902596	0.0206157	0.259206	0.0177098
CG13384	0.356574	0.283158	0.245844	0.405179	0.2536	0.484727	0.29736	0.206033	0.315494	0.317923	0.212167	0.302563	0.256509	0.344527	0.348993	1.0759
CG1339	0.0634799	0.0610041	0.0291302	0.077159	0.0352829	0.0407351	0.0745132	0.0528133	0.106693	0	0.0322919	0.00907023	0.0663003	0.00543421	0.188565	0.102062
CG13392	0.035683	0.0282806	0.00812042	0.0333025	0	0.0445789	0.0435707	0.0486228	0.0240154	0.00621537	0.0121613	0.065379	0.0165551	0	0	0
CG13397	0.0859579	0.0594734	0.0594481	0.0275696	0.0980374	0.0444527	0.0430447	0.0118278	0.0224415	0.179548	0.0374227	0.159195	0.0623794	0.0757953	0.130962	0.192456
CG13398	0.169883	0.225651	0.150712	0.242244	0.13405	0.334248	0.266217	0.24354	0.111165	0.133709	0.169119	0.0792307	0.178601	0	0.265233	0.0177098
CG13408	0.0345453	0.0562334	0.0371822	0.0357956	0.0581431	0.0255597	0.028552	0.0634275	0.0282497	0.0189484	0.0419889	0.140153	0.0758329	0	0.115698	0.0655136
CG13409	0.164555	0.0228621	0.0935778	0.176233	0.0345385	0.327505	0.0223711	0.0248578	0.0787447	0.0771506	0.0775555	0.0902916	0	0.061201	0	0
CG13427	0.0142058	0.0133768	0.0129597	0.00417931	0	0	0	0	0.027136	0	0	0	0	0	0	0
CG13436	0.0789035	0.0796898	0.0986939	0.112169	0.00909934	0.0786273	0.0206894	0.123576	0.19542	0.0921566	0.192688	0.0702473	0	0	0.0394392	0
CG1344	0.472221	0.812115	0.440689	0.334339	0.627347	0.357175	0.671148	0.479504	0.483958	0.908874	0.59033	0.791776	0.658912	0.531975	0.40158	0.22097
CG13449	0.0271635	0.0747973	0.0211034	0.0248769	0.0132749	0.065769	0	0	0.0290138	0	0.00928745	0.0268258	0.0877708	0	0	0
CG13454	0.00105054	0.0274241	0	0.00158453	0	0.00884595	0.0162493	0	0.0171948	0.0326218	0	0	0	0.025439	0	0
CG13457	0.104881	0.0419997	0.0606138	0.104412	0.0910298	0.103744	0.0804122	0	0.083029	0.106595	0.0942319	0.0578363	0.063028	0.0177774	0.207124	0
CG13458	0.0814434	0.0376679	0.121003	0.0615079	0.0120438	0.0418784	0.146329	0.109274	0.0904665	0.17598	0.195736	0.125731	0.0432288	0.175168	0.0214819	0
CG13481	0.0584061	0.0765747	0.0213385	0.117437	0.106384	0.139445	0.0156748	0.0479338	0.00999253	0.213932	0.0685182	0	0.107077	0	0.18512	0
CG13484	0.199025	0.20428	0.291622	0.424053	0.15071	0.279073	0.19165	0.150651	0.186436	0.302965	0.230046	0.144606	0.16812	0.47249	0.307034	0
CG13501	0.0154901	0.0225128	0.0582667	0.048894	0	0.00480637	0.0230119	0.0248149	0.00343486	0.0987381	0.0602412	0.00818505	0.0272483	0.0214086	0	0.117454
CG13502	0.154903	0.124084	0.0736835	0.345415	0.00172851	0.0912807	0.0532758	0.0511197	0.0929395	0.0717898	0.0921718	0.098495	0.032877	0.0599944	0.00657072	0.0354195
CG13506	0.338491	0.633135	0.748206	0.428274	0.555278	0.516563	0.651772	0.520214	0.699435	0.919231	0.580066	0.573294	0.473985	0.759768	0.622265	0
CG13516	0.0308952	0.0898465	0.0701272	0.0294322	0.0575468	0.0477198	0.0599531	0.0557803	0.0814481	0.0112873	0.113138	0.0681138	0	0.125918	0.0179407	0.578838
CG13531	0.318019	0.357829	0.21505	0.17279	0.130886	0.258544	0.180858	0.21875	0.241747	0.214418	0.111728	0.235236	0.427306	0.0503857	0.233207	0.208594
CG13532	0.128698	0.0536909	0.104041	1.28319	0.0207421	1.17905	0.0589332	0.0387071	0.13231	0.0768655	0.0268714	0.114862	0.026195	0.125953	0.0270032	0
CG13539	0.051891	0.00556557	0	0.0284936	0.0011969	0.0102404	0.0514871	0.0807028	0.0121905	0.0287808	0.0478868	0	0	0	0.00590764	0
CG1354	1.5572	2.0954	2.01878	1.07482	1.95174	1.0597	2.30072	1.86956	2.37988	2.37177	2.26315	1.91404	2.25469	2.01373	2.36006	2.23065
CG13545	0.0638563	0.0944602	0.10991	0.0948147	0.0442068	0.0442167	0.0689611	0.0744746	0.116212	0.17189	0.0355614	0.0458975	0.0811893	0.0241298	0	0.207214
CG13551	5.55063	6.62235	5.76173	4.38115	7.95539	3.9315	7.14956	8.04352	7.15828	7.83277	6.33691	6.75137	6.32068	6.05081	7.00467	9.06447
CG13558	0.00689081	0.0290717	0.00323796	0.0308493	0	0.010002	0	0.0162716	0.0104113	0	0.00868894	0	0.0618828	0.00855079	0.00690943	0
CG13561	0.00189275	0.00916162	0.00464466	0.00203886	0	0	0	0	0.0567667	0.0523391	0.0281026	0.0580368	0	0	0.128505	0
CG13565	0.0126068	0.0454976	0.0453051	0.0891856	0.0368525	0.0118164	0.0238028	0.0123582	0.004979	0.105082	0.0186022	0.0318168	0	0	0.0171921	0
CG13566	0	0.00985948	0.0162207	0.00657618	0	0.00799744	0	0.0275774	0	0.00211228	0.100843	0	0.00911427	0.0140465	0	0
CG13585	0.755974	0.612212	0.474603	0.752976	0.71386	0.732762	0.698539	0.99157	0.972669	0.868352	0.763933	1.08806	1.19059	0.34618	0.596303	5.14844
CG13594	0.0399529	0.0193016	0.0693114	0.102859	0.0649821	0.0391527	0.0481058	0.0487045	0.0456332	0.0857606	0.0536198	0.0452924	0.0557055	0.0719191	0.219204	0.0655136
CG13599	0.218854	0.157916	0.147065	0.0658723	0.067879	0.0705736	0.14042	0.124054	0.0544198	0.160776	0.218694	0.124445	0.0893566	0.279919	0.0405482	0.201776
CG1360	0.0900886	0.0884801	0.0710315	0.0976128	0.10051	0.0967857	0.0336355	0.0562422	0.199187	0.183062	0.0412471	0.154177	0.0745422	0.0285256	0.133506	0.0177098
CG13601	0.0176148	0.243072	0.155964	0.0936697	0.141144	0.112606	0.189076	0.172248	0.148556	0.117698	0.0673624	0.130635	0.250166	0.010658	0.0809453	0
CG13603	0.161708	0.18813	0.165982	0.283657	0.0954039	0.328683	0.143946	0.206023	0.168789	0.227055	0.186879	0.247159	0.432627	0.132883	0.199551	0.185212
CG13604	0.15753	0.130611	0.264311	0.149288	0.223532	0.146145	0.133449	0.179311	0.177014	0.177448	0.0474241	0.22684	0.061504	0.147993	0.45895	0.763294
CG13605	0.156242	0.190601	0.177696	0.16895	0.0807439	0.137215	0.0777975	0.0500193	0.0764942	0.0986805	0.235739	0.177931	0.380559	0.175932	0.0950255	0
CG13606	0.197637	0.0508511	0.077118	0.105115	0.119251	0.054347	0.0131747	0.0705286	0.0637351	0	0.0232972	0	0.0508655	0.37576	0.161929	0
CG13609	0.0423977	0.0813733	0.068568	0.126925	0.0378493	0.0421201	0.0567872	0.123301	0.00145562	0.0622287	0.00404584	0.0587312	0.0247702	0	0.272072	0
CG13611	0.00659349	0.00996523	0.0119301	0.0258505	0.0228878	0.0709849	0	0.0163271	0.00533515	0.0633047	0.0144026	0	0.0458218	0.0272311	0.00735773	0
CG13615	0.119574	0.0794961	0.166131	0.0951793	0.163347	0.0839287	0.068859	0.205876	0.0897105	0.148789	0.128176	0.089817	0.133027	0.0421035	0.430192	0.412541
CG13618	0.161786	0.0969053	0.0766513	0.0564806	0.100688	0.140589	0.0844619	0.213135	0.0806044	0	0.134097	0.0846898	0	0.03163	0.0265462	0
CG13622	0.0109279	0.0174252	0.0476334	0.00381016	0	0.00521159	0.01156	0.0195754	0.00637576	0	0	0	0.0730475	0	0.00793939	0
CG13623	0.0614354	0.101317	0.106486	0.0278245	0.0932071	0.117127	0.163712	0.132248	0.0815147	0.0887346	0.10548	0.0828442	0.109617	0.280373	0.0130967	0.435161
CG13624	2.13237	1.2784	1.27521	2.03237	1.4576	3.15066	0.854659	1.64245	1.19191	1.00585	0.864764	1.47037	0.884841	2.15687	1.6243	0.640809
CG13625	1.70682	1.78942	1.89203	1.70591	2.25975	1.37699	1.38854	1.25663	1.97475	1.29741	1.57193	1.35552	1.53651	2.17955	2.59533	2.13569
CG13627	0.071114	0.0425529	0.0568647	0.0778053	0.0730106	0.080417	0.0380127	0.0165834	0.109584	0.0497732	0.0497437	0.0457144	0.00544118	0	0.0130593	0
CG13630	0.462665	0.698913	0.56256	0.640003	0.647432	0.490972	0.730561	1.07164	0.773508	1.16203	0.61576	0.662513	0.721033	1.46216	1.35398	0.236697
CG13631	0.424621	0.0944924	0.116415	0.0441516	0.136011	0.119348	0.123684	0.27579	0.099073	0.453425	0.216822	0.0966454	0.170972	0.237028	0.0244996	1.84608
CG13634	0.0179542	0.0402199	0.00950033	0.00178204	0.0460059	0.0191545	0.0182922	0.0547252	0	0.0146078	0.0820252	0.0477932	0.0278626	0	0.200272	0.0177098
CG13639	0.00958413	0	0.0510698	0.0105113	0	0.0125053	0	0	0	0	0	0	0.0415186	0.0633991	0	0
CG13650	0.0161422	0.0657849	0.0468604	0.0966822	0.0587871	0.169271	0.00477129	0.0753484	0.00631983	0.0574757	0.0416863	0.00982515	0.00231958	0.0917531	0.187999	0.55371
CG13653	0.0513474	0.00964585	0.0447986	0.0269881	0.0869703	0.0455363	0	0.0267187	0.0149535	0.0660253	0	0.00336517	0.0298625	0.0541926	0	0.119699
CG13659	0.01571	0.0128764	0.0117542	0.0315673	0.0272151	0.00475528	0.00847838	0	0.0084048	0.0266726	0	0	0.0714155	0.0294448	0.00834062	0
CG13663	0.136144	0.342253	0.220784	0.216398	0.352964	0.21741	0.391629	0.220723	0.457094	0.217134	0.273526	0.0790421	0.278173	0.212624	0.105583	0.156029
CG13671	0.0741091	0.029565	0.125083	0.0167297	0.174493	0.063912	0.0283392	0.137685	0.0927919	0.138936	0.158108	0.198904	0.205599	0.279784	0.0451108	0.416667
CG13675	0.0517536	0.111078	0.0744778	0.0185293	0.0925422	0.0102724	0.0619861	0.0089855	0.0743463	0.0354882	0.034987	0.114865	0.166587	0	0.0127088	0
CG13676	0.718294	1.77615	1.18626	0.654671	1.84737	0.882657	1.5578	1.23381	1.89117	0.558283	2.15652	1.46595	0.0852347	0.735197	1.723	0.148017
CG13679	0.0415131	0.00466899	0.00819984	0.0113087	0.0374528	0.0269381	0	0.0262186	0	0.033568	0.00288883	0	0.0211992	0.00760554	0.271798	0
CG1368	0.0923323	0.188199	0.142385	0.0547632	0.218394	0.0180838	0.346498	0.0112424	0.345966	0.0493881	0.382341	0.53993	0.0306169	0.0342279	0.025796	0
CG13689	0.242793	0.196498	0.173387	0.288962	0.198228	0.270685	0.156403	0.127818	0.0708414	0.365069	0.312464	0.0739663	0.184616	0.177045	0.0667234	0
CG13690	0.383083	0.422086	0.523688	0.253093	0.570054	0.114701	0.345091	0.523149	0.639394	1.11722	0.799598	0.391553	0.316959	2.18813	0.401182	0.209994
CG13692	0.136714	0.0748366	0.0826669	0.0966613	0.0776635	0.0874811	0.0708537	0.208414	0.0596178	0.0825439	0.0490041	0.010395	0.0861371	0.276254	0.296567	0
CG13693	0.0252327	0.0455911	0.0191252	0.00993509	0	0.0334158	0.0190349	0	0.0336736	0.0221465	0	0.0313322	0	0	0.180403	0
CG13694	0.0233105	0.0455813	0.0225044	0.0429184	0	0.0690637	0.00588481	0.0595479	0.0383074	0	0.00572633	0	0.0238788	0.0291734	0.00702926	0
CG13698	2.8778	2.55722	3.13235	2.63254	2.51551	2.22463	2.60755	2.98567	2.39126	0.420031	2.5244	1.85584	1.38328	2.54247	2.87289	0.0354195
CG13699	0.0678871	0.0837379	0.0539796	0.109735	0.056647	0.0511387	0.039374	0.0329278	0.0676845	0.0458042	0.108773	0.0427928	0.129491	0.102201	0.467539	0
CG1371	0.557959	0.380618	0.279107	0.290049	0.349805	0.213666	0.399353	0.472289	0.327267	0.650391	0.469801	0.405572	0.662451	0.638896	0.412376	0.475503
CG13711	0.0253836	0	0.0355662	0.0063065	0.0393676	0.00568708	0.0021502	0.0414938	0.00875408	0.0453941	0	0.0430435	0.0122784	0	0.00649347	0
CG13712	0.0430661	0.00963403	0.0276735	0.00148825	0.056551	0.00643998	0	0	0.00443634	0	0.00489102	0	0.0322215	0.0492047	0.0171921	0
CG13713	0.0422127	0.0275122	0.0250154	0.0213372	0	0.00509372	0.00527426	0	0.0469297	0.0275216	0	0.0248387	0	0.0451039	0	0
CG13716	0.0106165	0.0214509	0.0117878	0.0148187	0.0304781	0.00472769	0.00208195	0	0.00560016	0.0164381	0.0247867	0.0242591	0.0311101	0	0	0
CG13720	0.0252715	0.0484024	0.0221035	0.029623	0.0224154	0.00789608	0	0.0524311	0.068253	0.0968118	0.0186022	0.0153751	0.0544296	0.0541684	0.00642043	0.0177098
CG13724	0.207331	0.0660928	0.100221	0.0470727	0.198656	0.060493	0.133792	0.147392	0.127055	0.241628	0.129761	0.0761331	0.0850944	0.169352	0.108239	0.117454
CG13731	0.120661	0.0461939	0.0853098	0.0425512	0.0304215	0.0347762	0.100575	0.0355166	0.0459642	0.00937349	0.0381337	0.0388362	0.0288577	0.0122206	0.30395	0
CG13737	0.0308668	0.0201597	0	0.00947956	0.0183807	0.021645	0.0230613	0	0.00246311	0.0245248	0.0671294	0.102528	0	0	0.0195106	0
CG13739	0.428442	0.193759	0.166738	0.179984	0.185889	0.199376	0.117633	0.114839	0.153264	0.145191	0.125016	0.123193	0.149268	0.311855	0.199259	1.26629
CG13742	0.0685747	0.0414182	0.124328	0.0379199	0.0345491	0.0460184	0.0949237	0.0713187	0.0319794	0.142876	0.0798253	0.11163	0.266058	0.0731015	0.0230712	0.444346
CG13743	0.11912	0.0253909	0.0441483	0.061306	0.0452264	0.0428061	0.0694651	0.015744	0.116765	0.205202	0.0382548	0.0464848	0.169597	0	0.238083	0
CG13747	0.0135386	0.00521006	0.00469926	0.00821347	0.0270304	0.0191228	0.015984	0	0.0411735	0.0632761	0.0417833	0.00225317	0	0	0	0
CG13749	0.167251	0.12588	0.100458	0.0665877	0	0.0626653	0.115352	0.13582	0.122171	0.026621	0.06546	0.107683	0.127315	0.0278696	0.235572	0.435161
CG13751	1.25533	2.13386	1.26482	1.00929	2.56438	0.788716	2.25005	1.49976	1.9908	3.21087	2.42533	2.01745	2.92304	1.17778	0.654341	2.43167
CG13760	0.449744	0.337166	0.335811	0.473495	0.138557	0.341066	0.312618	0.529091	0.207098	0.281043	0.186967	0.262804	0.137356	0.420369	0.339867	0.201776
CG13766	0.0515464	0.0826116	0.124212	0.172784	0.112852	0.154532	0.0741791	0.114431	0.116087	0.0802301	0.0740165	0.1239	0.0663811	0.194398	0.00713247	0.561167
CG13773	0.426281	0.582007	0.599442	0.310888	0.350649	0.376363	0.553314	0.488608	0.528061	0.535603	0.553421	0.464145	0.116499	0.503125	0.211107	0.256246
CG13784	1.28587	0.56407	1.07389	1.22392	0.695435	1.23546	0.701256	0.907622	0.976799	0.575709	0.618566	0.991059	0.540507	0.691843	0.690109	1.03497
CG13786	0.0198086	0.0536912	0.0217978	0.0266033	0.0373357	0.00961805	0.0903441	0.00362613	0.0434506	0.099889	0.0643442	0	0.0185915	0.101127	0.0949974	0.316523
CG13796	0.0361859	0.0046478	0.0392403	0.00997845	0.0082226	0.0128931	0.026171	0	0.013855	0.111514	0	0.0185294	0.0455714	0.244725	0.00793939	0
CG13801	0.0467725	0.0548798	0.0798061	0.0488804	0.0660965	0.0401471	0.0565206	0.0483617	0.084317	0.121011	0.0215305	0.00536932	0.0755356	0	0	0
CG13807	0.21123	0.547566	0.263805	0.219761	0.501186	0.184459	0.251299	0.375072	0.454197	0.784042	0.501058	0.307007	0.792612	0.129277	0.155868	0.423464
CG13827	0.461455	0.433814	0.402892	0.404548	0.565765	0.345835	0.298105	0.323502	0.343089	0.117003	0.365142	0.156159	0.101632	0.910273	0.444779	0.0414697
CG13830	0.171737	0.23422	0.235795	0.618383	0.130513	6.57498	0.195344	0.100404	0.332638	0.347384	0.172109	0.160459	0.16293	0.228238	0.117338	0
CG13840	0.00268434	0.0144687	0.114223	0.0177348	0	0.0045754	0.014018	0	0.0634158	0.0126705	0	0	0.0855073	0	0.00733803	0
CG13843	0.0359652	0.0335015	0.0198571	0.0229508	0.0158244	0.015679	0.0120654	0.0122907	0	0.0251508	0.0308825	0.0213377	0	0	0	0
CG13850	0.257988	0.28776	0.1602	0.194755	0.148556	0.145129	0.30832	0.351922	0.340607	0.414009	0.148615	0.301733	0.57738	0.19916	0.204241	0.10641
CG13857	0.0105889	0.0317412	0.0254104	0.0358653	0.0110624	0.010205	0.0557631	0.031503	0	0	0.00337141	0	0.0200271	0.0708793	0	0.082021
CG13865	0.347433	0.52028	0.55097	0.347712	0.512326	0.450949	0.287783	0.648586	0.545901	0.678726	0.516662	0.559449	0.601608	0.739381	0.363077	0.0588904
CG13868	0.0507871	0.0623543	0.100327	0.218537	0.0697998	0.609755	0.124301	0.0804591	0.0570379	0.0128356	0.116383	0.0996415	0.404982	0.0924138	0.0771489	1.50289
CG13869	0.0276269	0	0.0489862	0.0322612	0.0191465	0.0379625	0.0179295	0.0341278	0.00604921	0.0251131	0.0907642	0.0459841	0.0797559	0.0202221	0	0
CG13875	0.149371	0.129666	0.270901	0.414369	0.112742	0.224712	0.110173	0.120144	0.107217	0.142118	0.115964	0.196552	0.100313	0.271097	0.0223163	0
CG13876	0.0235391	0.0243141	0.0430982	0.0422302	0.0676995	0.0267713	0.0985358	0.064464	0.0556677	0.101499	0.201142	0.0630914	0.0664418	0	0.165843	0
CG13887	1.84168	3.10556	1.97968	1.35119	2.4695	1.62147	2.94215	2.62446	2.80026	2.71939	2.77338	2.68728	3.92578	1.05047	2.44953	1.77562
CG13889	0.296928	0.26432	0.223693	0.163685	0.021221	0.226331	0.114729	0.117472	0.317184	0.209038	0.12255	0.179083	0.23039	0.30849	0.101348	0.0962279
CG13890	0.363831	0.288804	0.26002	0.207606	0.228099	0.205447	0.411221	0.297661	0.285694	0.508181	0.289073	0.388882	0.334644	0.280398	0.07589	0.124693
CG13891	0.0334748	0.0526957	0.0450913	0.0550332	0.0490597	0.0821554	0.080725	0.0589094	0.0916775	0.0447978	0.0163328	0.0414388	0.00417413	0.0374609	0.0693251	0
CG13893	0.137397	0.142333	0.239192	0.341671	0.237172	0.325438	0.288864	0.171313	0.246578	0.043983	0.165651	0.242091	0.133893	0.18924	0.0867302	0.131544
CG13894	0.200789	0.0925768	0.247048	0.336502	0.146026	0.696369	0.119167	0.183015	0.149114	0.187838	0.119427	0.0652055	0.0194342	0.223665	0.131951	0
CG13895	0.445126	0.334201	0.411093	0.387743	0.275725	0.298068	0.326063	0.348996	0.160042	0.342712	0.360647	0.359512	0.338188	0.486265	0.619725	0.117454
CG13896	0.235212	0.304855	0.159684	0.286801	0.243705	0.18024	0.40897	0.261904	0.186643	0.177605	0.348191	0.258401	0.272443	0.161371	0.10877	0
CG13900	0.113897	0.0978058	0.164224	0.0663074	0.175077	0.110778	0.128767	0.152307	0.11661	0.315832	0.119281	0.1781	0.0854146	0.107956	0.190051	0.0177098
CG13901	0.156043	0.35143	0.272628	0.202069	0.30314	0.145568	0.376184	0.216153	0.490006	0.479712	0.481737	0.334274	0.247275	0.354514	0.199457	0.262448
CG13902	0.132423	0.216519	0.0908908	0.114347	0.149788	0.191701	0.158011	0.111661	0.226834	0.149742	0.190797	0.330921	0.194989	0.118987	0.0348385	0.0354195
CG13907	0.37135	0.0620689	0.155397	0.315118	0.145513	0.336137	0.151652	0.184574	0.173233	1.29732	0.222117	0.0751464	0.112447	0.552563	0.137048	0.666184
CG13917	6.22648	4.96677	5.74721	7.07222	4.52033	6.14573	3.97164	5.56199	3.61284	3.35075	3.66737	4.05782	5.92812	4.50491	4.80997	2.26006
CG13919	0.0465787	0.0880922	0.0634881	0.0684139	0.0584492	0.0808749	0.215373	0.187419	0.136002	0.306109	0.304172	0.0887114	0.0864853	0	0.21585	0.446828
CG13920	0.0160068	0.0572435	0.00812461	0.034236	0.030541	0.121299	0.0145667	0	0.0297711	0	0.0554637	0.00336517	0.0510524	0	0.195695	0
CG13921	0.595524	0.420377	0.572814	0.431359	0.852573	0.406598	0.599834	0.789962	0.640207	0.452555	0.59183	0.619583	0.159259	0.719063	0.416741	0.55371
CG13926	0.287867	0.557069	0.384768	0.308654	0.322129	0.302579	0.505229	0.51162	0.744015	0.448899	0.553398	0.426072	0.421659	0.332604	0.447142	0.474584
CG13928	1.55061	0.21636	0.408248	4.49947	0.0858738	6.82796	0.167918	0.194378	0.122595	0.284293	0.169294	0.166781	0.107046	1.3052	0.610833	0.186428
CG13931	0.217364	0.147893	0.0543229	0.0386543	0	0.0766288	0.103037	0.0320409	0.0043349	0.01205	0.0282721	0	0.0398286	0	0.0741279	0
CG13933	0.222312	0.148152	0.242505	0.247989	0.107561	0.280351	0.253601	0.170154	0.167132	0.336669	0.302328	0.138015	0.103936	0.258161	0.54331	0.715983
CG13937	0.133978	0.153838	0.0950165	0.434236	0.106418	0.480002	0.0355989	0.0457427	0.0966992	0.0212146	0.139968	0.0398605	0.00538815	0	0.0829204	0
CG13949	0.0139465	0.0286291	0.0316001	0.0193153	0	0.0267806	0.0729921	0	0.0499421	0.0217072	0.100625	0.0117061	0	0	0	0
CG13954	0.981016	0.184212	0.396048	0.404984	0.218908	0.202037	0.126946	0.544312	0.233604	0.299168	0.215469	0.264017	0.14056	0.320485	0.344404	0.184083
CG13957	0.217306	0.255439	0.274018	0.215796	0.267504	0.141551	0.221267	0.241446	0.345687	0.441066	0.29587	0.204044	0.166416	0.0794481	0.107218	0.22246
CG13982	0.0696565	0.135199	0.0862626	0.0989915	0.0907775	0.15419	0.0470056	0.0674759	0.0817599	0.236993	0.0276329	0.0829254	0.065747	0.0311582	0.579947	0
CG1399	1.6928	1.26286	1.44417	1.57217	1.08028	1.81642	1.14784	1.31678	1.32937	0.744569	1.11886	0.837004	2.02213	1.4862	2.06254	2.3253
CG13991	0.259754	0.263116	0.249002	0.255533	0.155758	0.159481	0.322777	0.173757	0.296883	0.247705	0.31884	0.325472	0.201167	0.0861534	0.120186	0.254842
CG13992	0.271716	0.146468	0.25437	0.198392	0.246503	0.143508	0.0788074	0.284967	0.188169	0.182611	0.182525	0.141787	0.0436282	0.105195	0.0327222	0.318688
CG13993	0.802116	1.76054	1.12923	1.0276	1.26205	1.15802	1.39043	1.36232	1.58265	2.03616	1.66836	0.914023	2.22711	1.18663	1.03128	1.388
CG13994	0.0546585	0.259763	0.075755	0.109144	0.156233	0.113241	0.262331	0.14697	0.125838	0.61289	0.229354	0.258154	0.48768	0.161186	0.459428	0.141483
CG13999	0.0322458	0.0125029	0	0.00814319	0.00177393	0.0717861	0.0119105	0	0.0131435	0.0265458	0.00438354	0	0.0227364	0.105259	0.00642043	0
CG14000	0	0.106217	0.0531017	0.013139	0.0908421	0.00759933	0.036451	0	0.00582426	0	0	0.0719704	0.0122713	0	0.0147674	0.105152
CG14005	0.0630004	0.120988	0.25194	0.0800227	0.0809263	0.120869	0.108055	0.216286	0.233718	0.203683	0.0424103	0.142282	0.111581	0.324216	0.0252555	0
CG14006	0.0343297	0.00220651	0.0181976	0.0363833	0.00312106	0.0624602	0.060013	0.0665939	0.0477515	0.0668563	0.0441769	0.0998988	0.0122713	0	0.0821364	0.141483
CG14010	0.0550799	0.0359845	0.0400511	0.231254	0	0.151037	0	0.0418771	0.0689033	0.0910879	0.00715252	0.0507577	0.0686389	0.0345943	0.169758	0
CG14014	0.0135164	0.0466025	0.0136876	0.0137733	0	0.00593542	0.0339906	0.0604758	0.0133265	0.0169883	0	0.0653174	0.017348	0.0806237	0.00785832	0
CG14015	0.11432	0.0493642	0.0661217	0.0499162	0.0435426	0.244102	0.0828874	0.0516828	0.0181189	0.00783462	0.0426122	0.134985	0	0	0.121731	0
CG1402	0.086658	0.0945756	0.0946165	0.0843411	0.0281025	0.487021	0.109239	0.066089	0.159824	0.0650083	0.119272	0.0647149	0.137184	0	0.51911	0.105152
CG14024	0.0972067	0.0408922	0.0646473	0.409638	0.0612765	0.534268	0.118732	0.079427	0.0598965	0.0704629	0.0295667	0.071875	0.0781917	0.00562984	0.124155	0
CG14042	0.0737203	0.157829	0.14662	2.57796	0.0905725	3.05676	0.0965368	0.0188053	0.134043	0.128991	0.107438	0.0642155	0.0277928	0.0661829	0.218237	0.29559
CG14043	0.0798256	0.199688	0.156922	0.131043	0.0643594	0.113952	0.0659302	0.0450202	0.128866	0.218937	0.10517	0.11248	0.121581	0.0540143	0.225967	0
CG14053	0.0180331	0	0.00314408	0.00368677	0.0141893	0	0.0061959	0.0127149	0.00832903	0	0	0	0	0	0.00847897	0.0177098
CG14057	0.217116	0.346522	0.186608	0.103014	0.33062	0.115676	0.21905	0.292178	0.325034	0.448974	0.300139	0.476538	0.484392	0.147488	0.0789353	0
CG1407	0.523009	0.519021	0.578479	0.463763	0.43119	0.494687	0.654684	0.370314	0.213455	0.589295	0.383193	1.01924	0.714131	0.436167	0.413315	1.10546
CG14073	6.40766	2.61988	4.36391	4.44813	3.70368	3.35869	3.9971	4.6655	2.95411	3.45034	3.01982	3.76576	2.35276	4.37277	6.17843	4.92742
CG14074	0.348243	0.269078	0.376693	0.268355	0.283456	0.189987	0.311338	0.388624	0.421187	0.181297	0.283637	0.46274	0.12496	0.410939	0.640768	0.199362
CG14079	0	0.0381006	0.022584	0.0289764	0	0.073675	0.0270999	0.00644297	0.013873	0.0559973	0.0661634	0.00260657	0.0607609	0	0.0131978	0
CG14082	0.0239648	0.0696442	0.0590366	0.129998	0.0542507	0.267668	0.0474511	0.0224518	0.0409939	0.093268	0.0257616	0.032777	0.0383365	0.101635	0.39226	0
CG14085	0.101187	0.0833273	0.0604084	0.070762	0.0424923	0.025716	0.0698237	0.0147459	0.0538392	0.117759	0.0263432	0.104271	0.0730511	0.0503408	0.0233793	0.561167
CG14103	0.299334	0.870912	0.711752	0.364535	0.720697	0.466636	0.577011	0.692311	0.864118	0.693961	0.721372	0.770079	1.07088	0.516986	0.88979	1.05674
CG14104	0.425206	0.617972	0.541556	0.217625	0.658702	0.203958	0.51478	0.719093	0.563315	0.377364	0.598993	0.488296	0.123968	0.285682	0.801548	0.139522
CG14107	0.114834	0.0642817	0.0612815	0.0810676	0.0379403	0.0684407	0.166746	0.0899188	0.0804782	0.0947595	0.0628619	0.0974953	0.0889348	0.0674809	0.00785832	0
CG14109	0.0063213	0.0150343	0.0248211	0.0570079	0.040736	0.0103777	0.0185494	0	0.0291904	0.0918295	0.0375418	0.0756997	0.0184603	0.0581839	0	0.0177098
CG14117	0.196262	0.162135	0.178238	0.217759	0.112689	0.108013	0.361885	0.18787	0.27673	0.312781	0.0401556	0.154977	0.306481	0.114019	0.160113	0.0234709
CG14118	0.0870948	0.0523921	0.12774	0.0726297	0.0231933	0.0334799	0.0555648	0.16121	0.0185013	0.153004	0.0254815	0.102639	0.144874	0.03509	0.186334	0
CG14120	0.0936336	0.0445282	0.088634	0.118057	0.0903688	0.0639992	0.0903956	0.0951279	0.116314	0.137247	0.0824487	0.169091	0.0606862	0.0947384	0.0421112	0.512848
CG14130	0.0912114	0.101964	0.0255412	0.0643279	0.035664	0.0668758	0.126205	0.165075	0.0694277	0.125202	0.154922	0.0343251	0.192264	0.0338797	0.111735	0
CG14132	0.297554	0.593863	0.271591	0.0885767	0.57976	0.249161	0.377665	0.39902	0.529314	0.0788089	0.622736	0.496853	0	0.206591	0.263879	0
CG14135	0.0804211	0.146679	0.119065	0.0884215	0.183883	0.174335	0.0914609	0.105772	0.194697	0.115709	0.0968899	0.152829	0.190576	0.0354551	0.136729	0
CG14142	0.00627813	0.0783596	0.0585227	0.0569513	0.0362067	0.019501	0.0304284	0.0017405	0.0445004	0.0159528	0.00864835	0.0150434	0.0134068	0.0158907	0.00879245	0
CG1416	1.71685	1.2839	1.6719	1.63266	1.29313	1.5794	1.43266	1.29521	1.64239	1.74939	1.295	0.827428	1.33374	1.98207	1.49634	0.750127
CG14164	0.205613	0.0766788	0.208667	0.345723	0.198495	0.173738	0.23083	0.0755951	0.0907092	0.116856	0.0752299	0.181503	0.16336	0.105166	0.426437	0.809955
CG14174	0.0302119	0.116655	0.110231	0.0488493	0.0331873	0.0601294	0.084722	0.11869	0.0914556	0.143102	0.150185	0.0637376	0.0875511	0.106182	0.0275835	0.4095
CG1418	0.04525	0.347781	0.127534	0.204287	0.43462	0.161273	0.34966	0.260706	0.395319	0.236679	0.299589	0.23652	0.356349	0.0913889	0.389721	0
CG14182	0.319235	0.172201	0.329937	0.292039	0.269302	0.129827	0.330518	0.379996	0.21582	0.236755	0.287603	0.388664	0.280915	0.141145	0.0963881	0.0177098
CG14183	0.130557	0.165426	0.24629	0.17681	0.0758448	0.19256	0.272963	0.0660673	0.246852	0.189485	0.226824	0.146569	0.372637	0.0930079	0.0928227	0.672089
CG14184	0.317002	0.333178	0.292787	0.25374	0.469211	0.239874	0.236618	0.40562	0.170308	0.528489	0.452218	0.247405	0.648705	0.608585	0.666968	0.828331
CG14186	0.0935492	0.0833711	0.0940587	0.259538	0.060345	0.225359	0.0819559	0.0810468	0.0536258	0.0849171	0.0458352	0.00495827	0.0998565	0.0705926	0.00649347	0
CG14194	0.372026	0.369438	0.394984	0.450873	0.260954	0.37176	0.401578	0.349935	0.482765	0.402212	0.43658	0.44543	0.70946	0.580502	0.530369	0.615966
CG14200	0.773804	0.591525	0.610651	0.75482	0.746923	0.977807	0.577173	0.440315	0.591362	0.733523	0.562595	0.772036	1.13408	0.74186	0.52623	0.0832234
CG14204	0.0901967	0.0152413	0.0290179	0.0401347	0	0.0080733	0.0166337	0.0458387	0.00679082	0.0244532	0.00288883	0.114313	0.11974	0.00855079	0.115459	0
CG14207	0.803008	0.885605	0.732507	1.21147	0.750678	0.928507	0.49824	0.433283	0.778757	1.29932	0.648678	0.444999	1.35288	0.897076	0.923141	0.669617
CG14210	0.417334	0.884066	0.597754	0.33565	0.524441	0.314093	0.690295	0.715611	0.904107	2.01945	0.77889	0.458934	0.784693	0.444853	0.86943	0
CG14212	0	0.0310939	0.0166557	0.0112603	0	0.0106946	0.00928703	0.00537315	0.016952	0.0475254	0.0198177	0	0	0.0773428	0.00657072	0.082021
CG14215	0.297115	0.552299	0.355492	0.226567	0.201323	0.405302	0.409043	0.21968	0.439425	0.468921	0.459586	0.443034	0.347723	0.407291	0.285803	0.768948
CG14218	0.00898072	0.0623128	0.0670571	0.0416744	0.115704	0.0433118	0.0986373	0.0453243	0.0315577	0.0556981	0.106332	0.0219575	0.105113	0.0210698	0	0.199362
CG14220	0.358212	0.244935	0.329358	0.179323	0.342377	0.251492	0.278663	0.455191	0.255293	0.277831	0.351759	0.161408	0.315341	0.399495	0.377517	0.106983
CG14221	0.12586	0.0901807	0.11028	0.187232	0.0611687	0.103675	0.153586	0.11273	0.149224	0.133928	0.14197	0.1765	0.12355	0.0798387	0.00589797	0.23672
CG14223	0.535858	0.682586	0.430605	0.458714	0.434036	0.253775	0.372552	0.291721	0.337595	0.180977	0.52895	0.357442	0.0463111	0.398475	0.635082	0
CG14227	0.044925	0.0187514	0.0198169	0.0267099	0.0472116	0.00931855	0.0323188	0.0366526	0.0327482	0.0395991	0	0.0184267	0.060196	0	0	0
CG14229	0.246885	0.218717	0.219001	0.128537	0.140508	0.12355	0.221679	0.0822931	0.375272	0.439025	0.440838	0.397315	0.309027	0.177332	0.543012	0
CG14230	0.255909	0.405561	0.346751	0.268702	0.322026	0.209651	0.41284	0.368025	0.43245	0.540711	0.285943	0.276659	0.37065	0.213294	0.466122	0.0177098
CG14231	0.145783	0.360578	0.299107	0.135667	0.406214	0.221922	0.467933	0.37963	0.229091	0.342371	0.347849	0.413166	0.391705	0.422623	0.197498	0.874973
CG14232	0.492566	0.406231	0.393591	0.436632	0.164449	0.540618	0.428692	0.260763	0.673051	0.449939	0.433536	0.420343	0.427487	0.53303	0.285007	1.23736
CG14234	0.105904	0.155413	0.143674	0.879155	0.0235131	0.430179	0.0969204	0.0459519	0.138742	0.109781	0.0658781	0.0528893	0.104735	0.183752	0.0189453	0.0234709
CG14252	0.317106	0.263038	0.367374	0.274154	0.212328	0.406668	0.353017	0.19271	0.227797	0.191331	0.262079	0.327021	0.452041	0.437727	0.514707	0.208333
CG14253	0.164335	0.154644	0.281889	0.202308	0.0980005	0.134886	0.144205	0.084149	0.158707	0.408113	0.0727049	0.0131433	0.00966365	0.192912	0.019733	0.171635
CG14257	0.576394	0.497743	0.794054	0.897253	0.840171	0.489296	0.954685	0.269758	0.366608	0.15132	0.677175	0.364375	0.0919983	0.59009	0.493264	0.575347
CG14259	0.0356781	0.00668353	0.0258219	0.00725224	0.0146415	0	0.0205771	0	0	0.0155446	0.00745253	0	0.05002	0	0	0
CG14262	0.00579885	0.0238077	0.00834522	0	0	0.00541594	0.0554595	0.0423829	0.019112	0.0301254	0	0.0209366	0.0489706	0	0	0
CG14265	0.0189589	0.0358577	0.0262579	0.00596918	0	0.00573165	0.0675922	0.0359195	0.0127741	0.0104893	0.00595595	0.00438146	0	0	0.00653623	0.0414697
CG1427	0.253978	0.0733566	0.274436	0.163024	0.174472	0.376295	0.217017	0.238128	0.192584	0.369743	0.305701	0.153031	0.114428	0.24169	0.525806	0.201776
CG14270	0.159472	0.239197	0.197058	0.141174	0.362843	0.153208	0.212565	0.175877	0.144034	0.338546	0.377704	0.215826	0.325784	0.186173	0.296829	0.435161
CG14275	0.0218268	0.251772	0.0310996	0.00829396	0.0943873	0.0545204	0.0152877	0.00489868	0.0819371	0.0751319	0.0354231	0.041831	2.84346	0	0.127311	0.0177098
CG14277	0.0299995	0.0418972	0.0154014	0.00734771	0	0.00808444	0.0114244	0.0555033	0.0796372	0.0432518	0.0223316	0.00286957	0.0733158	0	0.00657072	0
CG14280	0.0363141	0.022686	0.0271655	0.023662	0.0259675	0.00989665	0.238409	0.0467525	0.0129625	0.0398969	0.0211828	0.0470606	0.0512426	0	0.0186165	0.0234709
CG14282	0.0184767	0.0187881	0.0340582	0	0	0.0123225	0.0772055	0.00689541	0.0363692	0	0.00894654	0	0.0867476	0	0	0
CG14285	0.00105054	0.0617835	0.0092016	0.0133877	0.0750502	0.0429353	0.0320998	0.00246277	0.0431157	0.104233	0.042343	0	0.0351752	0.0111653	0.0199541	0
CG14286	0.14084	0.178765	0.177642	0.0684697	0.265031	0.131353	0.306717	0.184364	0.148991	0.406946	0.181852	0.272549	0.183155	0.112554	0.226706	0
CG14291	0.532303	1.00874	0.653661	0.262547	1.06553	0.277096	0.860069	0.798757	0.770116	0.0944294	0.96204	0.896299	0.124971	0.620504	0.706506	0.324016
CG14297	0.0103163	0.0122356	0.0139119	0.00468441	0.0229026	0.0226617	0.0267051	0.03583	0.00246311	0.0324935	0.0157786	0.00982515	0.046876	0	0	0.282486
CG14298	0.00292806	0.0245963	0.0365338	0.00387993	0	0.0279073	0	0.00442904	0.0174528	0.0335153	0.0564137	0.00756484	0	0.0380394	0.00618728	0
CG14299	0.79081	0.964902	0.436944	0.676245	0.486697	0.845512	0.451412	0.6223	0.548234	1.2237	1.12326	0.745194	1.41171	0.544765	0.809966	1.28875
CG14301	0.108464	0.0643397	0.164504	0.124991	0.199461	0.155367	1.1983	0.00168537	0.224506	0.13354	0.0214334	1.14247	0.0576792	0.222874	0.226334	0.0740083
CG14304	0.0931227	0.126992	0.0624867	0.103033	0.0400383	0.0230711	0.100979	0.0952584	0.124279	0.127138	0.19001	0.143154	0.137085	0	0.248077	0.149254
CG14309	0.0677834	0.0886384	0.0898474	0.0897652	0.0785715	0.0686854	0.112894	0.0440727	0.0273343	0.0218197	0.0246647	0.0673991	0.0901477	0	0.0880862	0
CG14312	0.0267242	0	0.00819557	0.0332596	0	0.312613	0	0.019495	0.00908526	0.0381559	0.0449134	0	0	0.050837	0	0
CG14314	0.247844	0.126497	0.140354	0.141413	0.0335199	0.148031	0.0153729	0.0877339	0.0832312	0.0823307	0.0431874	0.10917	0.0442021	0.487629	0.244324	0
CG14321	0.0886524	0.0111581	0.0730709	0.268469	0.00804161	0.654057	0	0.0131333	0.0214425	0.0523451	0	0.0151863	0.0272952	0.136796	0	0
CG14322	0.340111	0.414253	0.321444	0.306266	0.114407	0.371058	0.286316	0.234778	0.286916	0.3385	0.255781	0.469232	0.24022	0.417791	0.177998	2.29001
CG14327	0	0.0257733	0.0568969	0.055421	0.00695945	0.0300002	0.0311476	0.0419143	0.1707	0.00469331	0.0238238	0	0	0	0.0154394	0
CG14330	0	0.0328789	0.0209294	0	0	0.00435432	0.0076531	0	0.0021616	0.0204273	0	0	0	0.081155	0.00653623	0
CG14331	0	0	0.027535	0	0.0123808	0	0.00480206	0.0160176	0	0.0288303	0	0.00973771	0	0	0	0
CG1434	0.131431	0.0980205	0.125524	0.04444	0.0253763	0.0341713	0.165496	0.0772297	0.193046	0.184462	0.0275785	0.0483371	0.0211607	0.284871	0.0258362	0
CG14341	0.177941	0.140285	0.146605	0.159966	0.318603	0.114513	0.273606	0.258998	0.292477	0.359925	0.506189	0.423734	0.56733	0.210716	0.461798	0.172945
CG14342	0.016615	0.00281509	0.0329681	0	0	0.0288392	0.00472146	0	0	0	0	0	0.0643032	0	0.00618728	0
CG14352	0.0400841	0.200132	0.154735	0.0673795	0.137251	0.15753	0.0778733	0.135642	0.144153	0.257375	0.0639286	0.0825688	0.165227	0.323693	0.0252024	0.621466
CG14353	0.130955	0.226749	0.19789	0.323646	0.145458	0.278987	0.260484	0.261199	0.14963	0.205591	0.100401	0.19312	0.106152	0.416129	0.168539	0
CG14355	0.150245	0.105548	0.0513314	0.0590874	0.01038	0.0396905	0.0444385	0.104337	0.104646	0.133814	0.0364011	0.0159189	0.0699822	0	0.0122151	0
CG14367	0.00585789	0.0283587	0.0187657	0.00187771	0.0063584	0.0165634	0.0183986	0.0127941	0.0241366	0.0181076	0.0408847	0	0	0	0	0
CG14372	0.481679	0.431416	0.708926	0.307576	0.446981	0.503375	0.393239	1.09058	0.209942	0.188085	0.352817	0.388022	0.340873	0.420895	0.553369	0.282342
CG14374	0.00435394	0.0165468	0.00950536	0.00201374	0	0	0	0	0	0.01932	0.0484985	0	0	0.0630744	0	0
CG14395	0.0863678	0.128983	0.140777	0.0867388	0.0984348	0.0813904	0.189143	0.145985	0.229396	0.113736	0.0889805	0.222608	0.273607	0.134527	0.558677	0.186428
CG1440	1.6326	1.07186	1.38951	1.46391	1.23471	1.38477	0.981341	1.78999	0.96825	1.67385	0.911274	1.13218	3.17008	2.12738	0.563366	2.07381
CG14407	0.116942	0.131783	0.235069	0.246451	0.207992	0.183516	0.160334	0.272821	0.202659	0.571015	0.329008	0.121314	0.660307	0.230685	0.319094	0.258654
CG14408	0.224437	0.243096	0.257439	0.296678	0.177814	0.463246	0.252475	0.12277	0.0969725	0.401585	0.3107	0.1321	0.236892	0.188816	0.244037	0.102062
CG14411	0.937787	0.920138	0.909847	0.852835	0.87214	0.927599	0.766864	0.723061	0.780701	0.97518	1.18206	0.760465	0.718016	0.790877	0.602956	0.128623
CG14414	0.445662	0.23597	0.427744	0.452066	0.37877	0.33707	0.350767	0.438953	0.274635	0.31375	0.309181	0.448823	0.367248	0.378671	0.473029	0
CG14416	0.00662064	0.0453776	0.0299749	0.0048585	0.00302543	0.0344632	0.0144336	0.0121247	0.0223236	0.0817727	0.00288883	0.0848058	0.0438589	0.0359046	0.10441	0
CG14419	0	0	0.0116995	0.00659034	0	0.00241485	0.0426374	0.0445019	0.121308	0.0266726	0.0118083	0.00353812	0	0	0	0
CG14424	0.0717741	0.0347299	0.0487332	0.0439406	0.0234263	0.0596896	0.0407017	0.0129323	0.0356126	0	0.0101286	0.00777216	0.0165551	0.0915259	0	0
CG14431	0.199867	0.0689393	0.141301	0.239732	0.0409159	0.207994	0.276557	0.224262	0.187627	0.201756	0.4395	0.126065	0.121661	0.0760648	0.246663	0.0962279
CG14434	0.249231	0.451724	0.405473	0.161581	0.687683	0.10426	0.627962	0.325885	0.323538	0.863645	0.522943	0.165665	0.277883	0.640137	0.827336	0.0414697
CG14435	1.22196	1.24502	1.44579	1.73285	1.25364	2.0591	1.43353	1.40667	0.904735	1.5501	0.680647	1.11109	0.873505	1.07207	1.57962	1.94617
CG14438	1.93359	1.81385	2.16092	2.14167	1.58565	1.89164	1.44993	1.93272	1.45907	1.53916	1.03226	1.81635	1.57108	2.4602	2.49176	0.848345
CG14439	0.241297	1.09835	0.571809	0.368387	0.762132	0.360604	0.667778	0.456581	0.430437	0.10607	1.35153	0.475705	0.132625	0.220753	0.168408	0
CG1444	0.0171902	0.0313823	0.0409252	0.1211	0.0108696	0.316835	0.0740052	0	0.0299812	0.194901	0.0371862	0.00561834	0.587189	0	0.422797	1.52126
CG14440	0.658	0.63051	0.699668	1.45527	0.750591	1.30572	0.632557	0.626005	0.81511	0.753687	0.913437	0.92732	1.0561	0.5348	0.870705	0.158621
CG14441	0.962823	0.839101	1.19944	1.49771	0.762849	1.65474	0.967511	0.828336	0.89799	0.831733	1.07268	1.04491	1.36602	1.18626	0.724883	0.603486
CG14442	2.43193	1.50185	2.27995	2.08713	1.79981	2.60683	1.68135	1.71113	1.55519	1.65247	1.37613	2.05023	1.74054	2.09532	1.92684	1.01378
CG14445	0.141442	0.0693259	0.0707827	0.0862785	0.0346302	0.0483311	0.0770929	0.0483008	0.0257159	0.0385162	0.0188858	0.0445359	0.0366	0.0371846	0.349017	0
CG14446	3.11542	2.19174	2.28746	3.92604	1.66564	5.49191	1.74521	1.90122	2.07752	1.28521	1.78712	2.24784	2.14437	2.29395	1.43421	1.61552
CG14450	0.141224	0.0823322	0.0994329	0.0991241	0.0486669	0.0715377	0.0870513	0.0567155	0.0363809	0.190326	0.0410195	0.0454937	0.0702115	0.121295	0.0194034	0
CG14451	0.0497527	0.0221021	0.0500146	0.0616995	0	0.00261671	0	0	0	0.0114965	0.0850167	0.0477708	0	0	0.0100459	0
CG14459	0.0631153	0.100651	0.136053	0.110311	0.171621	0.0888496	0.0837249	0.140288	0.258058	0.250739	0.135573	0.105227	0.367578	0.0925104	0.0483555	0.0177098
CG14463	0.0751087	0.0548248	0.0895	0.0531544	0.132543	0.0553447	0.0708439	0.105403	0.0926186	0.265999	0.094635	0.229184	0.232213	0.219175	0.229671	0.0740083
CG14464	2.91777	3.42272	2.83525	3.17656	2.58715	3.6746	3.08944	2.37047	2.77975	3.49397	3.02419	2.81081	3.34424	3.09337	2.86568	2.50756
CG14476	1.66953	1.91054	1.57934	1.55337	1.54797	1.33523	1.64811	1.48486	1.73483	1.39146	1.89996	1.45038	1.93192	1.25615	0.94627	1.52813
CG14478	7.62364	3.69238	5.29176	6.15903	5.18318	4.54744	4.24324	6.85629	4.08047	3.39067	3.76973	4.459	2.93121	5.64709	6.05713	3.31126
CG14480	0.707179	1.03962	0.776104	0.580622	0.562091	0.673961	0.590549	0.794155	0.60547	1.5193	0.545875	0.552079	0.491611	0.643961	0.899594	0.310471
CG14482	1.21259	2.69716	1.70695	0.813933	1.95427	0.760174	2.3257	1.70401	2.65164	3.47462	2.25521	1.63269	2.13582	1.13036	1.1681	2.88759
CG14483	0.205569	0.345971	0.397194	0.272447	0.89337	0.298868	0.646351	0.605225	0.482238	1.1485	0.488733	0.561896	1.21503	0.675277	0.586381	0.440728
CG14502	0.0397617	0.0621073	0.0601801	0.073998	0.0222485	0.0965825	0.0282592	0.0800123	0.0828557	0.106588	0.0916237	0.0123845	0.026467	0.120958	0.0140419	0
CG14505	0.037194	0.0826115	0.0596275	0.0463935	0.0652647	0.00533393	0.0219704	0.0406289	0.0178617	0.0575368	0.079449	0.0859175	0.0247741	0	0.0147678	0
CG14506	0.0481	0.0161129	0.0439749	0.0327	0.0534638	0.0414804	0.00262347	0.0585416	0.0246638	0.0559916	0.0524782	0.0402972	0.222635	0	0.0520396	0
CG14508	0.0447555	0.0200153	0.0408891	0.0102251	0.0211819	0.00874441	0.00614776	0.0060369	0.0254998	0.0168781	0	0.0216164	0	0.0177774	0.00628839	0
CG14509	0.0874833	0.160141	0.150761	0.223347	0.0248576	0.782268	0.2016	0.0825722	0.104955	0.210416	0.212416	0.359291	0.319876	0.0156285	0.380038	0
CG14511	0.119214	0.109599	0.107135	0.166018	0.0996833	0.0226015	0.0925618	0.107468	0.122753	0.0414377	0.0870136	0.15515	0.0189267	0.227406	0.0130136	0
CG14516	0.578121	0.110851	0.365011	3.67387	0.217955	1.57516	0.0358429	0.139995	0.139004	0.3973	0.0519926	0.20967	0.806916	0.605319	0.0735088	0
CG14521	0.0771022	0.109168	0.094348	0.111046	0.0867445	0.0708024	0.0653595	0.0448033	0.0368114	0.146143	0.0253835	0.0752251	0.141072	0	0.266803	0.102062
CG14535	0.0832102	0.0943595	0.125221	0.5887	0.0515073	0.550594	0.0495825	0.212233	0.0826875	0.304523	0.300141	0.142793	0.188272	0.231034	0.10143	0.0962279
CG14543	0.199468	0.314061	0.272531	0.182096	0.287578	0.168442	0.319644	0.245782	0.453173	0.758683	0.272624	0.392084	0.279283	0.171468	0.376586	0.201776
CG14544	0.0997089	0.150176	0.105725	0.0308855	0.134149	0.0243515	0.148273	0.0864831	0.232825	0.170288	0.20933	0.0521988	0.201959	0.135408	0.22188	0.0234709
CG14561	0.123644	0.242649	0.266335	0.149604	0.132344	0.119037	0.0919876	0.2026	0.115008	0.450053	0.309547	0.147715	0.239298	0.373717	0.22497	0
CG14562	0.238483	0.188275	0.310462	0.162511	0.209841	0.215642	0.249473	0.131283	0.332272	0.189709	0.118517	0.212466	0.260869	0.103203	0.312441	0.105152
CG14567	0	0.0264371	0.0586093	0.0172441	0	0.0359069	0.0982201	0.0152201	0.0617521	0.00276045	0.187282	0.0157443	1.50498	0.00855079	0.0233113	0.0177098
CG14569	0	0.00385637	0.0303156	0.0339064	0	0.00427789	0	0	0.0194959	0	0	0.015573	0	0	0.197974	0
CG14589	0.0386131	0.00640931	0.0195644	0.00203422	0.0314406	0	0	0.0065023	0.0171948	0.0588537	0.0734061	0	0	0.0602951	0.00793939	0
CG14590	0.0878137	0.11946	0.10817	0.120876	0.0473729	0.12027	0.104785	0.133164	0.0672559	0.0639051	0.192414	0.0456603	0.0565464	0.0982791	0.249098	0
CG14591	0.0861648	0.0701367	0.0721692	0.124179	0	0.337497	0.0785285	0.0835818	0.0588648	0.0888392	0	0.0379885	0.00848482	0.0177774	0.0906795	0
CG14598	0.118478	0.316191	0.254621	0.0626878	0.233373	0.0628279	0.0847437	0.810406	0.112456	0.14447	0.0798458	0.107982	0.365733	0.0588221	0.120553	0.215332
CG14609	0.124505	0.0890506	0.108304	0.22357	0.18823	0.124174	0.0518456	0.181096	0.133418	0.056914	0.113511	0.0838909	0.223374	0.178776	0.04756	0
CG1461	0.0758541	0.0584874	0.0653785	0.0558255	0.0333727	0.00474091	0.0618993	0.114226	0.0153894	0.0906598	0.0187441	0.142337	0	0.069108	0.0890857	0
CG14613	0.159375	0.216876	0.184147	0.154097	0.301249	0.218384	0.185944	0.142453	0.216232	0.216909	0.154669	0.109702	0.168682	0.228295	0.248494	1.04749
CG14615	0.186362	0.121914	0.0926733	0.142706	0.127457	0.0476373	0.115777	0.122745	0.0115811	0.142377	0.123422	0.0764716	0.102243	0.144038	0.219712	0
CG14618	0.106321	0.229554	0.150744	0.144491	0.0635421	0.176316	0.123657	0.24384	0.213255	0.239785	0.110896	0.13805	0.162726	0.289227	0.0356398	0.655502
CG14619	2.00693	2.08713	2.57721	4.15104	2.07105	4.91075	2.02669	1.79426	2.31809	1.78555	1.98724	2.3323	1.97923	2.34232	2.17818	1.37407
CG14627	0.0297455	0.0108176	0.0214822	0.00462395	0	0.0244524	0.00310099	0.0249441	0	0.0798015	0.00694607	0	0	0	0.00793939	0
CG1463	0.233972	0.316457	0.291483	0.221249	0.258766	0.156428	0.338865	0.246604	0.273103	0.479018	0.390339	0.182454	0.359812	0.340805	0.357443	0.0177098
CG14641	0.877838	1.16443	0.757561	0.754505	1.11865	0.692245	1.21566	0.945547	0.892088	1.34028	1.02491	0.710671	1.10765	1.17555	1.3359	1.18567
CG14642	0.0212013	0.066946	0.0581077	0.0246518	0.015209	0.0811971	0.0303517	0.0518852	0.0167311	0.0999559	0.00347304	0	0.00524816	0.0749139	0.0597679	1.13872
CG14646	0.361174	0.49055	0.261523	0.24921	0.28655	0.307966	0.390389	0.638447	0.310529	0.230534	0.346185	0.35676	0.138195	0.260815	0.0872672	0.182349
CG14647	0.319198	0.297433	0.298881	0.205516	0.220276	0.281546	0.273503	0.270706	0.344444	0.391827	0.472113	0.448974	0.383561	0.364909	0.105402	0.115189
CG14650	0.450569	0.482156	0.457877	0.499187	0.688354	0.370699	0.642077	0.492239	0.439552	0.535993	0.520356	0.277583	0.197579	0.666651	0.737164	0.135163
CG14657	0.506188	0.452143	0.374213	0.409352	0.377433	0.386857	0.211818	0.412985	0.364952	0.604429	0.392194	0.531114	0.446276	0.322463	0.337889	0.532481
CG14667	0.188451	0.1998	0.316067	0.163067	0.252722	0.0728919	0.142184	0.161953	0.213392	0.0650859	0.168488	0.205004	0.0749062	0.0900292	0.438881	0
CG14668	0.124605	0.032872	0.0584186	0.024605	0.029532	0.0297346	0.028121	0.0499373	0.0555274	0	0.0369559	0	0	0	0	0
CG14669	0.287426	0.0967014	0.104358	0.0914216	0.111904	0.126961	0.103495	0.134624	0.132833	0.165619	0.0209384	0.0360999	0.046885	0.150247	0.251357	0
CG14671	0.149389	0.237975	0.24007	0.229581	0.167007	0.108675	0.310239	0.206354	0.111335	0.654444	0.332438	0.123001	0.362641	0.145606	0.490063	0.585156
CG14683	0.358062	0.858545	0.566009	0.253998	0.887974	0.226205	0.585334	0.525666	0.820272	1.01511	0.775958	0.717706	0.641117	0.887229	1.48185	0.516675
CG14688	0.0250078	0.0486334	0.0607293	0.0208308	0.0258168	0.0634368	0.0196441	0.00749104	0.0345921	0.185454	0.0555065	0.0538832	0.0242311	0.0916318	0.00628839	0
CG14691	0.0632552	0.0171204	0.0279439	0.0260202	0.00857061	0.0190704	0	0.0128399	0.0173168	0.0289639	0.0406789	0.025478	0.0704565	0	0.106713	0.0177098
CG14692	0.169709	0.173069	0.114624	0.225457	0.128648	0.179312	0.13488	0.125995	0.137932	0.299452	0.193365	0.219522	0.183854	0.136925	0.360548	0.472545
CG14694	0.0241929	0.0315222	0.016976	0.0411959	0.00373942	0.0349001	0.0664622	0.122485	0.142881	0.107787	0.00356553	0.040369	0	0	0.00618728	0
CG14696	0.206879	0.177161	0.130242	0.560565	0.167131	0.398058	0.114093	0.104992	0.108264	0.22084	0.272255	0.177771	0.640847	0.688599	0.040334	0.587296
CG14701	0.11481	0.14382	0.104661	0.0684958	0.185237	0.0884965	0.0615919	0.181135	0.379413	0.256668	0.203556	0.0835335	0.19722	0.175846	0.0796308	1.38931
CG14708	0.0113901	0.0441063	0.00247715	0.00801506	0	0.0287261	0.020802	0.00854718	0.0105409	0.0324598	0.0349577	0.0530717	0	0	0.0874753	0
CG14710	0.0961921	0.127459	0.124526	0.197744	0.120523	0.118136	0.233988	0.210548	0.0621037	0.240063	0.230046	0.0921576	0.09749	0.314595	0.0898883	0.0177098
CG14711	0.211597	0.270894	0.317342	0.24445	0.255942	0.311408	0.250285	0.238802	0.214027	0.145524	0.306996	0.0873371	0.146505	0.731001	0.035451	0
CG14712	0.33696	0.282209	0.305496	0.209024	0.254621	0.281384	0.338313	0.314657	0.204934	0.591265	0.352192	0.266904	0.318692	0.327283	0.570041	0.561167
CG14715	1.33149	0.832281	1.61791	2.39798	1.16181	0.85441	1.06969	0.937297	0.846482	2.21534	0.827181	0.74953	2.67938	3.69036	1.08964	3.59523
CG14721	0.020248	0.060808	0.0079758	0.0384999	0.0562788	0.061653	0.00527866	0.0967341	0.0503827	0.176476	0.105647	0.0149022	0.0583172	0.0169362	0.0100459	0
CG14722	0.0836467	0.26989	0.167845	0.113226	0.308618	0.246583	0.199019	0.260298	0.184794	0.671542	0.260443	0.22384	0.30469	0.48484	0.16455	0.272728
CG14736	0.211159	0.122792	0.101976	0.0632639	0.117259	0.0336428	0.0511383	0.0760382	0.11557	0.0530885	0.0854887	0.102917	0.0906177	0.0240271	0.0609897	0
CG14742	0.0153956	0	0.0456973	0.0403856	0.0578241	0.00361063	0.035398	0	0	0	0	0.0488327	0	0	0	0
CG14744	0.0488424	0.0224862	0.0676611	0.0594656	0.0710993	0.0292528	0.0834075	0.0516261	0.0463527	0.0614982	0.0103576	0.068418	0.060482	0	0.182065	0.082021
CG14749	0.102567	0.146749	0.249457	0.13394	0.172099	0.155953	0.177527	0.172783	0.26812	0.357622	0.284459	0.119932	0.157142	0.134585	0.290824	0.602175
CG14760	0.0639084	0.0400377	0.0313716	0.0174679	0.0177262	0.0221586	0.0175079	0.0017405	0.030283	0.0870289	0.0273152	0.0680509	0.0857801	0.0311582	0.00657072	0.199362
CG14762	0.0581272	0.086752	0.0966154	0.110658	0.0666526	0.877439	0.043484	0.142509	0.0647968	0.125725	0.125929	0.0602116	0.022761	0.0392859	0.159696	0
CG14764	0.351662	0.258314	0.409377	0.289069	0.436309	0.135444	0.171282	0.299246	0.262007	0.373263	0.196702	0.385897	0.144226	0.452793	0.399651	0.222833
CG14767	0.7733	0.650866	0.938685	0.920314	0.795598	1.02256	0.810642	0.998451	0.890572	0.968854	0.713601	0.857464	1.54635	0.906555	0.942591	0.789334
CG14770	0	0.0010235	0.0435366	0.0307618	0.0405243	0.0230319	0.0273471	0.0108957	0.0432434	0.00621537	0.0193398	0.0523507	0.148391	0.0760334	0.0131693	0
CG14777	0.0214364	0.0911342	0.0649492	0.0678714	0.0676216	0.153711	0.0441551	0.0446334	0.0313795	0.123302	0.0668963	0.146523	0.0589143	0.145421	0.0115769	0.380752
CG14778	0.0147531	0.017357	0.0175324	0.0174077	0.00852171	0.0359092	0	0	0.0230179	0	0.014749	0.00832267	0	0	0	0
CG14780	0.0365366	0.0276493	0.00896352	0.0285872	0	0.0169717	0.00382771	0.00287644	0.0386183	0.0448693	0	0.020087	0.040016	0	0	0
CG14786	0.244076	0.321461	0.20629	0.160578	0.283514	0.0570886	0.113102	0.254326	0.207881	0.276892	0.16247	0.14324	0.113876	0.228791	0.269514	0.0414697
CG14787	0.0977197	0.125198	0.0779913	0.107766	0.0663175	0.0196884	0.161977	0.0720009	0.0165646	0.08912	0.05192	0.0789766	0.0441049	0.0124554	0.1377	0
CG14797	0.0525977	0.108445	0.119778	0.0660709	0	0.0674514	0.00200829	0.0630675	0.0326136	0.0435665	0.0697951	0.0688411	0.0820102	0.0415016	0.00589797	0.113766
CG14798	0.078411	0.0713155	0.0684569	0.0583972	0.053011	0.0426199	0.0505501	0.0282905	0.0130723	0	0.0405688	0.188204	0.0481881	0.031367	0.0120936	0
CG14803	0.177842	0.180297	0.201771	0.148377	0.0948714	0.147611	0.0967738	0.0941596	0.11011	0.442344	0.237637	0.117773	0.0569908	0.833723	0.1864	0.380518
CG14805	0.660902	0.535492	0.61202	0.699396	0.507962	0.757329	0.422508	0.637768	0.627727	0.697796	0.717848	0.216608	0.618981	0.893006	0.653141	0.532481
CG14806	0.185414	0.218102	0.234588	0.256589	0.245941	0.153338	0.303656	0.356074	0.369243	0.439032	0.257258	0.127094	0.196939	0.29931	0.218844	0.0414697
CG14812	0.343237	0.383071	0.701959	0.439138	0.420178	0.549113	0.489825	0.530316	0.859713	0.440532	0.375395	0.341061	0.63966	0.397095	0.386534	0.931889
CG14814	0.383024	0.206988	0.327632	0.441356	0.168997	0.235603	0.250209	0.290954	0.20479	0.233822	0.29197	0.245193	0.148875	0.558812	0.55258	0
CG14817	0.443566	0.591074	0.552952	0.213251	0.647094	0.35684	0.537068	0.418971	0.593823	0.968277	0.641954	0.405906	0.71625	0.508025	0.304172	0.704289
CG14818	0.455695	0.976632	0.735841	0.527235	1.32799	0.712829	1.35693	1.23037	1.11041	0.998217	0.870475	0.49422	1.30431	0.412911	0.742078	2.78761
CG14829	0	0.0124694	0.0272621	0.0580241	0.111975	0.0181554	0.076945	0.087823	0.0646206	0.0825278	0.0991654	0.0024007	0	0.00577098	0	0
CG14830	3.32607	1.97196	2.7926	1.53371	2.58751	1.07837	2.0535	2.68257	2.14497	0.523917	2.26851	1.47853	0.273035	1.72165	2.17911	0
CG14834	0.0724797	0.108727	0.100024	0.0943663	0.0577432	0.109062	0.0989857	0.0183295	0.0777555	0.0465513	0.201447	0.0588521	0.0662319	0.052941	0.118682	0.122862
CG14840	0.338927	0.438554	0.459492	0.26613	0.436865	0.218694	0.398027	0.381761	0.318132	0.682307	0.739514	0.364741	0.36373	0.455115	0.568841	0.851729
CG14855	0.0176798	0.0747251	0.0322776	0.0617172	0.0280153	0.0665463	0	0.0397082	0.0804031	0.0123619	0.0241918	0.00634422	0.0753771	0.0152111	0	0
CG14856	0.0517171	0.0105938	0.0413326	0.0359796	0	0.0199069	0.0138796	0.0821243	0.0420181	0.0169883	0.0425725	0.0201211	0.0979036	0	0.00657072	0
CG1486	0.708927	0.752963	0.817025	0.715558	0.564091	0.824266	0.807817	0.487625	0.693218	0.534342	0.473593	0.839822	0.99454	0.300757	0.642993	1.19233
CG14860	0.0518257	0.0525768	0.121252	0.0771149	0.120559	0.0285963	0.151646	0.103514	0.0827351	0.0587279	0.0373678	0.0633411	0.05002	0.125634	0.315908	0
CG14864	0.0523624	0.0478255	0.0590625	0.0147663	0.0231532	0.0187832	0.0301866	0.0355676	0.074209	0.0308628	0	0.13914	0.112532	0.0711865	0.117509	0
CG14868	0.0520353	0.0269364	0.0584339	0.171598	0.0122039	0.277213	0.115447	0.0521376	0.0490482	0.0349419	0.0528311	0.0958925	0.0484342	0.0401594	0	0
CG14879	0.0289031	0.0621404	0.0193638	0.0131974	0.0369425	0.0355026	0.0621715	0	0.0198474	0.0546153	0.0158693	0.0328956	0.0591411	0.0421035	0	0
CG14881	0.148446	0.175939	0.142246	0.128606	0.204251	0.114785	0.294628	0.133812	0.27615	0.14563	0.206256	0.364546	0.180606	0.33027	0.239301	0.267698
CG14882	0.0782008	0.0585225	0.0459924	0.0459893	0.0333921	0.0841211	0.163837	0.0917632	0.0554292	0.23321	0.163996	0.0284017	0.0535264	0.0155545	0	0
CG14883	0.147286	0.214473	0.225001	0.578335	0.206833	0.383435	0.148445	0.180942	0.173126	0.304542	0.21199	0.175373	0.398445	0.135722	0.0316686	0
CG14891	0.00667275	0.0175058	0.00208946	0.0688044	0.0396925	0.0480523	0.0211636	0	0.038578	0.00211228	0.0354936	0.0376344	0.0955037	0	0.102843	0
CG14892	0.0697935	0.097396	0.108609	0.145621	0.0423668	0.288983	0.0554271	0.0371541	0.0568498	0.175144	0.133701	0.0201983	0.0409117	0	0.191895	0
CG14893	0.0240557	0.0598574	0.0273592	0.0213332	0.0082226	0.00802796	0.00894574	0.0153666	0.0891642	0.00328182	0	0	0	0.0701725	0.109752	0
CG14894	0.326584	0.52628	0.382713	0.246167	0.302475	0.232212	0.553824	0.529478	0.637657	0.773154	0.419596	0.461708	1.2281	0.186577	0.595146	1.33479
CG14898	0.0271243	0.203854	0.0543584	0.0195974	0.244391	0.0965009	0.181049	0.0512002	0.132659	0.330164	0.128861	0.181163	0.29009	0.0711865	0.168294	0.40794
CG14903	0.308348	0.685194	0.465247	0.325668	0.691613	0.350453	0.587925	0.495032	0.460342	0.735627	0.460815	0.452997	0.731736	0.492636	0.169317	0.842042
CG14906	0.156735	0.0543911	0.215472	0.0994558	0.147318	0.142218	0.111745	0.104431	0.169923	0.0898722	0.0706845	0.124765	0.107031	0.30747	0.175858	0.100071
CG14907	0.139197	0.119778	0.134983	0.138371	0.0805404	0.0790389	0.0830142	0.0958328	0.215517	0.0445892	0.0757723	0.0805007	0.461705	0.0883704	0.0209865	0.323909
CG14913	0.0546682	0.0252395	0.086362	0.0116679	0.0592448	0.0458827	0.0459671	0.027228	0.0728394	0.0450302	0.0854445	0.0116405	0.0692443	0.0140826	0.111493	0.0177098
CG14921	0.0775824	0.0225716	0.182812	0.108891	0.117841	0.102504	0.165038	0.0675817	0.0620144	0.134528	0.0866152	0.0746958	0.117926	0.0158907	0.0148737	0
CG14937	0.165629	0.201529	0.174603	0.128062	0.117057	0.150971	0.200803	0.252541	0.23222	0.143149	0.0584731	0.153714	0.177928	0.20735	0.202977	0.0354195
CG14945	0.0521423	0.110817	0.0686191	0.0718105	0.0552119	0.0433606	0.112136	0.213694	0.0720325	0.159085	0.0728124	0.0922164	0.0322215	0.0654068	0.0137207	0.208594
CG14946	0.583444	0.108815	0.268222	0.337478	0.184997	0.209572	0.0334049	0.255297	0.124824	0.0716589	0.0876191	0.206026	0.068376	0.29883	0.0432249	3.06853
CG14960	0.159127	0.159415	0.0381116	0.0185758	0.0550866	0.102109	0.057376	0.0926845	0.0397349	0	0.18911	0.153252	0.0100856	0	0.0830416	0.173014
CG14961	0.139687	0.11627	0.115293	0.217796	0.0795678	0.0745325	0.208294	0.118197	0.140848	0.172819	0.0958117	0.228247	0.0368568	0.134106	0.058531	1.09196
CG14963	0.0271739	0.00833326	0.018942	0.0216957	0	0.0302644	0.0197515	0.00167457	0.032077	0.042299	0.0165451	0	0.0739733	0.0442995	0.00663308	0
CG14965	0.214414	0.124099	0.362564	0.267672	0.145914	0.161376	0.165861	0.161864	0.160812	0.323491	0.226856	0.161926	0.146577	0.224144	0.241975	0.55371
CG14966	0.320787	0.509687	0.44912	0.221535	0.602464	0.355323	0.564044	0.371954	0.614748	0.605135	0.69654	0.445199	0.402726	0.461254	0.296249	0.283978
CG14967	0.270268	0.230221	0.33067	0.246452	0.246068	0.245816	0.228088	0.256343	0.376183	0.401976	0.468489	0.239311	0.556883	0.231236	0.199447	0.584227
CG14969	0.163943	0.155818	0.140644	0.136369	0.177304	0.24552	0.189595	0.264853	0.239682	0.455718	0.156662	0.0484968	0.322149	0.207867	0.102859	0.113766
CG14971	0.0624799	0.217067	0.0940203	0.06565	0.107821	0.0998057	0.0845764	0.0905799	0.108939	0.139418	0.269995	0.117517	0.190132	0	0.225246	0.210305
CG14977	0.287652	0.260413	0.303017	0.146097	0.339202	0.115068	0.110699	0.277841	0.338176	0.559964	0.292775	0.331028	0.796531	0.112019	0.390786	0.0177098
CG14982	0.0563471	0.148646	0.0714606	0.0807685	0.0379911	0.189653	0.0192982	0.0205586	0.113097	0.0897477	0.0128301	0.05239	0.0685648	0.054117	0.257459	0
CG14984	0.0286986	0.256365	0.124082	0.0453833	0.590759	0.012137	0.646887	0.260399	0.374303	0.0271964	0.830035	0.221247	0.00231958	0.0231381	0.443849	0
CG14985	0.275321	0.256858	0.385204	0.243837	0.440047	0.249183	0.267245	0.215275	0.263021	0.510206	0.370684	0.264031	0.295026	0.17167	0.566606	0.360853
CG14989	0.0786448	0.109816	0.0342877	0.0675762	0.0703585	0.247848	0.0714819	0.106368	0.0657885	0.0265478	0.0908149	0.0576991	0.0939919	0.105572	0.157797	0
CG14995	0.534286	0.203389	0.362216	0.314215	0.284005	0.45783	0.341721	0.432526	0.218992	0.191114	0.215019	0.194974	0.0558275	0.455571	0.514851	0.141483
CG14997	0.236303	0.385482	0.18519	0.114697	0.48138	0.186733	0.26688	0.392033	0.546474	0.540203	0.477326	0.531929	0.421432	0.23509	0.166263	0.0740083
CG15005	0.0586689	0.00110683	0.0400123	0.0423553	0	0.0683908	0.132003	0.0607071	0.0459502	0.0899802	0.0106256	0.0147238	0.0757462	0.165292	0.00793939	0
CG15011	0.189257	0.215333	0.135774	0.155938	0.239645	0.289594	0.313095	0.183227	0.332624	0.0980929	0.227696	0.269146	0.186278	0.109826	0.146028	0
CG15012	1.55452	1.32694	1.22782	1.78009	1.81554	1.25896	1.13678	1.963	1.36109	1.46979	1.67783	1.64672	1.55474	1.52923	1.69845	2.14548
CG15014	0.0701248	0.315574	0.114779	0.124065	0.263276	0.142698	0.430596	0.172153	0.246043	0.399971	0.228894	0.100466	0.286165	0.0460842	0.376725	0
CG15019	1.26585	2.70107	1.54307	0.787608	2.24592	1.03913	2.07491	1.48435	2.13158	3.26884	2.34487	1.23048	1.33657	1.30399	1.85649	1.57348
CG15020	0.103527	0.0584287	0.0813382	0.0425572	0.080565	0.0460439	0.133418	0.0073176	0.0510836	0.080231	0.0717496	0.0565453	0.0514323	0.168234	0.01525	0.418338
CG15027	0.257216	0.168462	0.238795	0.146139	0.24738	0.196192	0.399338	0.424246	0.389676	0.69744	0.211683	0.157265	0.617278	0.044895	0.171791	0.082021
CG1504	0.0310817	0.0915973	0.0564069	0.200661	0.0664051	0.66885	0.113331	0.0219018	0.063948	0.195938	0.0945773	0.241518	0.00417413	0.0643399	0.268252	0
CG15040	0.138199	0.175903	0.182864	0.193821	0.0533787	0.149257	0.113254	0.109446	0.111446	0.374504	0.21537	0.195698	0.0978808	0.170138	0.375979	0.0411806
CG15043	0.024495	0.15966	0.0705674	0.0826018	0.0553824	0.0312621	0.130971	0.0622982	0.0249557	0.071425	0.14475	0.054422	0.0861247	0.151089	0	0
CG15046	0.0459655	0.092319	0.081585	0.124504	0.15146	0.136791	0.180355	0.191783	0.0830958	0.0988956	0.103376	0.22406	0.0689191	0.0396315	0.392194	0
CG15067	0.00667098	0.0486962	0.00939048	0.0432686	0.00762927	0.0360855	0.0152102	0	0	0.0479065	0.00687822	0	0	0.0720191	0	0.0234709
CG15071	0.00503902	0.0220283	0.019876	0.0269143	0.0150471	0.0107159	0.01736	0.0188307	0.0117734	0.0605029	0.0411502	0.0482399	0	0	0	0
CG15073	0.0949605	0.111578	0.112533	0.204496	0.223751	0.171916	0.0703713	0.140733	0.186129	0.195592	0.0975792	0.0909948	0.143905	0.107962	0.298314	0.082021
CG15082	0.00424731	0.0360463	0.0316301	0.030346	0.0538437	0.040516	0.00883623	0	0.00577871	0.00621537	0	0	0.00960165	0	0.0567856	0
CG15083	0.268384	0.614239	0.476687	0.285912	0.824056	0.355079	0.774406	0.974336	0.884658	0.472626	0.76576	0.52125	0.0472704	0.185679	0.454272	2.75719
CG15084	0.235745	0.0265935	0.133182	0.142465	0.123278	0.0791127	0.151807	0.252757	0.106292	0.135371	0.181496	0.0975736	0.123435	0.262948	0.153247	0
CG15087	0.167694	0.344876	0.120188	0.211041	0.146906	0.151287	0.192149	0.251263	0.0771867	0.220284	0.176589	0.0445718	0.152704	0.120504	0.0178653	0.0234709
CG15093	0.593281	1.02766	0.651885	0.361886	0.919532	0.361753	0.798877	0.686773	1.01601	0.583544	0.954064	0.567063	0.529884	0.323172	0.894786	0.732715
CG15097	0.197101	0.0827181	0.179867	0.566011	0.230705	1.27972	0.0692193	0.0671925	0.179954	0.0974085	0.0807016	0.142637	0.0308374	0.0549334	0.289115	0.117454
CG15098	1.48204	0.970919	0.993712	0.734697	1.04927	0.756498	1.01779	1.47297	1.01939	1.91548	1.1593	1.00535	3.93724	1.02873	1.24346	15.1158
CG15099	0.54757	0.416523	0.469595	0.445042	0.381958	0.407693	0.299809	0.278841	0.643697	0.279764	0.501727	0.544014	0.656573	0.134558	0.656635	1.94067
CG15100	0.353441	0.61714	0.502212	0.412116	0.568438	0.389582	0.32376	0.51466	0.453492	0.670461	0.408632	0.328418	0.565164	0.216403	0.609701	1.01563
CG15107	0.282068	0.436764	0.440623	0.24394	0.275435	0.28324	0.244654	0.27889	0.419453	0.617845	0.206526	0.207197	0.360335	0.535281	0.193297	0
CG15111	0.375694	0.209085	0.197432	0.446295	0.146842	0.323878	0.194863	0.346965	0.197783	0.498757	0.425136	0.463561	0.573851	0.464377	0.338786	0.109428
CG15117	0.044752	0.0899804	0.0422489	0.0673218	0.0819705	0.0469334	0.1661	0.0828912	0.0589292	0.0974245	0.00337141	0.0881032	2.06232	0	0.299851	0.282486
CG15118	0.456306	0.337477	0.448367	0.515936	0.299944	0.857718	0.35589	0.443108	0.344707	0.842496	0.414419	0.411779	0.540301	0.373625	0.616788	0.0234709
CG15128	0.0348611	0.00625489	0.0382505	0.0105636	0	0.0101158	0.0220143	0.00267507	0.061139	0	0.00218975	0.0469249	0.027462	0	0.00690943	0
CG1513	1.00076	1.00651	0.787111	0.9009	1.01776	1.07893	0.59663	1.27902	0.881761	1.0426	0.589089	0.774639	1.1014	0.82791	0.844784	1.8133
CG15141	0.359717	0.430578	0.464172	0.290913	0.270815	0.432291	0.466257	0.593117	0.660558	0.697132	0.216544	0.301515	0.414168	1.24648	0.230817	0.913393
CG15144	0.106775	0.0367105	0.0569364	0.0904251	0.037873	0.0255035	0.0523914	0.0658471	0.00401036	0.11209	0.130094	0.01461	0.10413	0	0	0
CG15145	0.088078	0.030412	0.081379	0.0233405	0.0189042	0.0387912	0.0645724	0.115141	0.0956211	0.167255	0.0945661	0.0895277	0.0462808	0.136326	0.223029	0
CG1516	0.194658	0.426516	0.247265	0.129781	0.173929	0.244893	0.322791	0.102973	0.5353	0.0896058	0.19761	0.278505	0.281882	0.0742246	0.30302	0.691089
CG15160	0.782788	0.710764	0.779583	0.662094	0.363387	0.630283	0.657863	0.761999	0.808131	0.765903	0.700225	0.591548	0.668929	0.842829	0.275716	0.666248
CG15168	0.591471	0.776934	0.660079	0.485327	0.74319	0.38235	0.785712	0.850321	0.487755	0.612038	0.992351	0.753452	0.862556	0.630387	0.256551	0.159193
CG15170	0.0223087	0.0250987	0.0040592	0.0431944	0.0702196	0.0721612	0.0347985	0.0202364	0.0307691	0.0470373	0.040502	0	0	0	0.22703	0.131544
CG1518	1.17795	1.97928	1.50739	0.916838	1.75208	1.02013	1.56241	1.64329	1.66492	1.53145	1.79042	1.30439	1.60039	1.35124	2.43735	0.895453
CG15186	0.163821	0.05394	0.0546736	0.0690183	0	0.0811969	0.119015	0.0814936	0.0597038	0.059293	0.12991	0.171918	0.0890508	0.162573	0.205176	0
CG15196	0.0142499	0.0687343	0.0456998	0.0363158	0.0301047	0.0429265	0.00426347	0.0338313	0.022526	0.103481	0.00603432	0.0304489	0	0.119333	0.00649347	0
CG15201	0.0116936	0.0516859	0.0370123	0.0516535	0.0107441	0.0842785	0.0313274	0.00234004	0.105588	0.133302	0.0611725	0.0499106	0.326675	0	0	0
CG15202	0.08228	0.127129	0.139956	0.124793	0.04853	0.144904	0.0934727	0.0106265	0.135377	0.0642913	0.0864606	0.0558039	0.0469987	0.0515007	0.105933	0.214383
CG15203	0.00399964	0.00412007	0.0198329	0.00513139	0.0759631	0.0050472	0	0.0107003	0.0302033	6.57206	0	0.023465	0.176118	0.0239248	0.00618728	0
CG15209	0.0270163	0.0048305	0.00326013	0	0.0384162	0	0	0.00436045	0.00246311	0.475609	0.00337141	0	0.267976	0	0	0.0234709
CG15210	0.0279066	0	0.0203286	0.0425077	0	0	0.0434625	0.06423	0.00877007	0	0.0117427	0	0.0367354	0	0.00618728	0
CG15211	0.0569196	0.0586095	0.173398	0.215529	0.142366	0.157254	0.0818213	0.038475	0.00560016	0	0.0336186	0.0448074	0.0454952	0.123954	0.0128409	0.403987
CG15212	0.0276183	0.155852	0.0576214	0.0687188	0.097538	0.0368254	0.0143271	0.0094277	0.0927055	0	0.125485	0	0.0223019	0.222356	0.0481898	0
CG15213	0.01896	0.00335149	0.020107	0.0256097	0	0.00488281	0.00185713	0	0	0.0297521	0	0	0.0187408	0	0	0.105152
CG1523	0.189043	0.222313	0.185591	0.20284	0.129616	0.198355	0.24946	0.348603	0.274799	0.257558	0.0894859	0.297892	0.24437	0.440664	0.177452	0.276396
CG15236	0.151768	0.0939247	0.136791	0.140452	0.102003	0.315624	0.107714	0.216158	0.189322	0.0963934	0.159726	0.123342	0.129456	0.267466	0.113223	0.0177098
CG15237	0.344776	0.423785	0.395651	0.317491	0.459417	0.323598	0.454362	0.50616	0.243825	0.530961	0.538045	0.306524	0.502612	0.403538	0.732759	0.283797
CG15239	0.0859881	0.0248712	0.0432277	0.0692087	0.0310655	0.0772846	0.0912171	0.106173	0.0584994	0.0051429	0.116123	0.003024	0.0222316	0.0421035	0.0269151	0
CG15249	0.0153749	0.0220222	0.0310024	0	0	0.00391233	0.029142	0.0289091	0.0219988	0.0068762	0.0628315	0	0.017595	0.0995173	0	0
CG15262	0.0347496	0.0139855	0.0173644	0.0222513	0.0554556	0.0106267	0	0.0287356	0.0571341	0.0163898	0.0196196	0.0314524	0	0	0	0
CG15270	0.0722536	0.134614	0.115624	0.223619	0.0862592	0.312203	0.108265	0.104963	0.0456532	0.0796907	0.118788	0.131611	0.279468	0.0948616	0.0212862	0
CG15279	0.0333877	0.0705091	0.0909516	0.00242183	0.0110115	0.16971	0.0380009	0.0763681	0.127879	0.0340121	0.254764	0.0217195	0.0960922	0	0.0412006	0
CG15282	1.11514	0.522841	0.544268	0.211247	1.09444	0.0978893	0.165199	0.679295	1.59	0.25562	15.7834	0.731171	0.27034	0.524193	0.604695	0.0177098
CG15283	0.0229779	0	0.0102183	0.00493424	0	0.00371087	0.00310099	0	0	0.0347519	0	0	0.0156896	0.0325585	0	0
CG1529	0.445805	0.286494	0.461991	0.396548	0.359738	0.240966	0.237885	0.616129	0.461426	0.238492	0.332723	0.234145	0.343462	0.916277	0.474484	0.760846
CG15308	0.0202189	0.023693	0.00360172	0.010202	0	0	0.00568398	0.0124289	0	0.032472	0	0.0705498	0.0304912	0	0	0
CG15309	1.52949	0.774194	0.866133	1.00106	0.837104	1.18743	0.70238	1.40112	0.772514	1.17071	0.612161	0.889382	3.26657	0.882153	0.688986	2.35069
CG15312	0.337686	0.126044	0.297166	0.436316	0.177931	0.454917	0.131929	0.0605943	0.153116	0.214749	0.0510649	0.232435	0.0843383	0.510471	0.30129	0.341909
CG15317	0.0213582	0.168138	0.08394	0.062399	0.143798	0.079802	0.055247	0.150564	0.123013	0.126449	0.137699	0.10776	0.076713	0.142204	0.237844	0
CG1532	0.498632	0.590109	0.682858	0.434713	0.662513	0.280102	0.534488	0.701471	0.853819	0.150515	0.629625	0.653419	0.102631	0.547584	0.249149	0.486442
CG15330	0.0216649	0.00284726	0.00634121	0.0240946	0.0244324	0.010968	0.00848391	0.0786435	0.0448075	0.0983438	0.030432	0.0231773	0	0.115636	0	0
CG15332	0.0517627	0.0165204	0.0309589	0.0334772	0.0354523	0.049566	0	0.022696	0.0683272	0.0107928	0.0278694	0	0.0550775	0.050628	0.0233026	0
CG15343	0.00867797	0.012695	0.0182956	0.0922312	0.00172851	0.00685592	0	0.0140284	0.00803638	0	0.0214334	0.0126383	0.0234993	0.159076	0.00657072	0
CG15345	0.110092	0.108251	0.130021	0.145291	0.0737222	0.117325	0.107268	0.126831	0.197251	0.167292	0.119981	0.0696191	0.115778	0.217344	0.414604	0
CG15356	0.296321	0.327575	0.417746	0.358219	0.369686	0.379578	0.348839	0.335041	0.23071	0.524784	0.441988	0.260078	0.0904294	0.605354	0.981807	0.678366
CG15362	0.0606783	0.0740622	0.042201	0.00678959	0.00472044	0.0526645	0	0.0335181	0.0013863	0.0502259	0.00572633	0.0723543	0	0.154547	0.0174037	0.0414697
CG15365	0.57915	0.941093	1.14771	0.928243	1.09723	0.949895	1.03596	0.956213	1.03558	0.868908	1.11562	1.12898	0.692178	0.576893	1.04445	0.204138
CG1537	0.0312625	0.0688136	0.0267918	0.0368868	0	0.0300043	0.028545	0.00938676	0.013379	0.065436	0.0732226	0.0173106	0.0893654	0.0452047	0	0
CG15382	0.181155	0.057074	0.203413	0.123942	0.0852991	0.146725	0.108393	0.0938891	0.0816723	0.258351	0.135745	0.107755	0.0538597	0.0918452	0.469497	0.102062
CG15385	0.0695331	0.0982478	0.0845052	0.119857	0.0499884	0.290741	0.109162	0.0744369	0.0766299	0.0851811	0.0876945	0.126747	0.0798069	0.0431355	0.0117959	0
CG15387	0.17957	0.242387	0.3047	0.247314	0.229203	0.298984	0.324124	0.225866	0.177244	0.176758	0.208086	0.339254	0.697326	0.310835	0.0887337	0.435161
CG15390	0.0390527	0.0446104	0.121247	0.0204532	0.0383579	0.038272	0.052052	0.0754748	0.0554444	0.064636	0.0234514	0.0932778	0.0353639	0.0122206	0.0802915	0.568828
CG15412	0.0985269	0.0778008	0.0687133	0.0672516	0.0854428	0.0495788	0.0769779	0.0251833	0.0989823	0.108073	0.00627646	0.0452716	0.117925	0.0328188	0.0213485	0
CG15414	0.272943	0.0747262	0.158085	0.0973808	0.156758	0.0775325	0.0175311	0.159185	0.0686136	0.00529574	0.181702	0.0588368	0.0129124	0.243715	0.190487	0
CG1542	0.0908906	0.320082	0.263504	0.23146	0.330794	0.0733494	0.360233	0.219557	0.369253	0.814476	0.381346	0.37698	0.402053	0.279268	0.416375	0.678642
CG15431	0.0826403	0.221004	0.120838	0.119795	0.0381522	0.226371	0.111568	0.101787	0.090496	0.10738	0.117211	0.139964	0.00647408	0	0.00619567	0
CG15432	0.715883	0.959376	0.803166	0.790878	0.743596	0.573931	0.763789	0.868171	0.682836	1.04205	0.533093	0.597864	0.466388	1.01432	0.929758	0.767917
CG15435	0.0448659	0.0407322	0.0502071	0.101603	0.0912771	0.0273926	0.0702356	0.0922761	0.0703881	0.0463613	0	0.0486907	0.0667106	0.0267143	0.0128074	0
CG15436	0.130112	0.0374408	0.215505	0.370494	0.0918433	0.209889	0.109796	0.0499813	0.0035482	0.0730758	0.0449906	0.0322966	0.12058	0.663012	0.038343	0
CG15439	0.168251	0.234768	0.206159	0.126076	0.301983	0.233538	0.167059	0.197939	0.232227	0.17786	0.138845	0.300504	0.258716	0.433204	0.230975	0.0889845
CG1544	0.200288	0.341868	0.221223	0.0820679	0.211057	0.0613012	0.256594	0.127103	0.350631	0.102587	0.138349	0.17141	0.125399	0.140706	0.692964	0.325787
CG15440	0.350728	0.465019	0.45312	0.332384	0.307142	0.311135	0.432168	0.721581	0.410598	0.422516	0.390184	0.58649	0.477075	0.811888	0.762655	0
CG15443	0.260042	0.243287	0.273281	0.148483	0.200896	0.154262	0.294348	0.0944449	0.243985	0.230346	0.28531	0.174711	0.403353	0.340378	0.0633267	0
CG15445	0.472669	0.565609	0.360816	0.32243	0.503928	0.368704	0.403219	0.49593	0.371619	0.544644	0.315918	0.435144	0.24608	0.238103	0.589629	0.584227
CG15449	0.024179	0.0509831	0.0564727	0.0559766	0.120499	0.0363225	0.0179041	0.0291265	0.0742672	0.151238	0.027765	0.00336517	0.891372	0.0666264	0.0148768	0
CG15450	0.00999041	0.00842467	0.0140198	0.00449013	0.00868273	0.00277901	0.00691858	0.0446489	0	0.0545616	0.0529794	0.0298279	0	0.00562984	0	0
CG15456	0.0493365	0.127962	0.0616018	0.0413321	0.0761378	0.0838305	0.122261	0.202384	0.115782	0.271545	0.0138345	0.0423957	0.0618656	0.0422216	0.134033	0
CG15461	0.0218838	0	0	0	0.0144293	0.00401542	0	0	0.0369467	0	0	0	0.0253113	0	0	0
CG15472	0.0348796	0.0331537	0.0135498	0.0795946	0.0309398	0.0569258	0.0212302	0.0218025	0.00466167	0.0338024	0.0164525	0	0.0458736	0.02098	0.00834062	0.131475
CG15478	0.022937	0.0358181	0.0130058	0.0382681	0.031421	0.0744873	0.025412	0	0.0625366	0.165665	0.0346057	0.0455551	0.0374879	0.0785013	0	0
CG1550	0.200131	0.155152	0.15954	0.210219	0.256921	0.213186	0.179467	0.279245	0.257656	0.390586	0.0743131	0.200717	0.211496	0.380499	0.102874	0.912321
CG15510	0.00135964	0.0155161	0.0121036	0.00875488	0.055062	0.0330528	0	0.00168537	0	0	0.0207548	0.0247857	0.0514764	0	0.0204947	0
CG15514	0.462847	0.425055	0.598166	0.562137	0.509025	0.497728	0.605727	0.530659	0.479238	0.558203	0.366375	0.499712	0.426442	0.562467	0.58594	0.71236
CG15522	0.026277	0.0340396	0.0207634	0.197308	0.123928	1.05298	0.0384893	0	0.0773086	0.0364933	0.0203573	0.0356604	0.0340592	0.0393459	0.0137032	0
CG15523	0.261685	0.3275	0.25899	0.299395	0.308927	0.30442	0.405005	0.243816	0.220498	0.230319	0.183128	0.229679	0.135634	0.408952	0.723398	0.334672
CG15525	0.237568	0.412888	0.288811	0.341102	0.440185	0.265745	0.367829	0.452104	0.396056	0.489419	0.422356	0.693364	0.412874	0.416447	0.273583	1.50038
CG15526	0	0.036879	0.00275523	0.0143217	0.0292113	0	0	0.0224229	0	0.0227587	0	0	0.0260005	0	0	0
CG15528	0.0186939	0	0.0191125	0.0382516	0	0.0629313	0	0.0282275	0.0152479	0.00211228	0	0.00536932	0.00596999	0	0	0
CG15535	0.344457	0.292886	0.270126	0.328101	0.328797	0.237502	0.390837	0.240649	0.381906	0.473907	0.279639	0.227903	0.69156	0.343653	0.343191	0.0177098
CG15536	0.0567884	0.184852	0.131041	0.0948888	0.221526	0.092192	0.164987	0.316852	0.266633	0.307248	0.0843992	0.0791778	0.280912	0.181407	0.0139711	0.0234709
CG15537	0.0244155	0.000914526	0.0476346	0.00560155	0.0263117	0.0198156	0.0664697	0	0.0425951	0	0.0122024	0.0634642	0.0742916	0.0541926	0.0147674	0
CG15544	0.296405	0.84514	0.559756	0.295787	0.717362	0.399456	1.15911	0.719105	0.301866	0.297768	0.762552	0.856762	0.236994	0.575296	1.05776	0
CG15546	0.0287364	0.064252	0.0670252	0.0633073	0.0425607	0.0378371	0.0498051	0.0336793	0.117479	0.0650701	0.0161624	0.0159189	0.0499215	0.0294448	0.117319	0
CG15547	0.125808	0.085209	0.0894444	0.0707722	0.0330558	0.131612	0.0492309	0.0914147	0.0984558	0.190092	0.1211	0.118381	0.0953724	0.171576	0.00834062	0
CG15549	0.024643	0.0421599	0.00858474	0.0872525	0.0257488	0.0537962	0.0272946	0.0516238	0.0119678	0.031151	0.034759	0.0241403	0.119466	0.0294448	0	0
CG15561	1.47003	2.13069	1.44618	1.26081	2.12438	1.39107	1.99639	1.82451	2.2318	3.01182	2.5079	1.6522	1.79259	1.23223	0.751473	1.1104
CG15563	0.0279439	0.0571055	0.00903549	0.033686	0	0.0106802	0	0.0235216	0.052459	0	0.0492619	0	0.0356307	0	0.00642043	0
CG15579	0.0447252	0.0123547	0.00943811	0.0776596	0.0447395	0.0700932	0.00208195	0.0999922	0.0671042	0	0.0278036	0.0377465	0	0.0158907	0.00735773	0
CG15599	0.0172509	0.046018	0.039263	0.129459	0.00493631	0.0730207	0.029608	0.0299108	0.0169628	0.09211	0.0533636	0.0380471	0.0601036	0.0550041	0.0193884	0.320211
CG15601	0.255595	0.190356	0.182363	0.154173	0.135203	0.105926	0.150471	0.193001	0.165615	0.0142194	0.0758455	0.1127	0.0793347	0.0790073	0.115555	0
CG15602	0.19407	0.128529	0.293069	0.284176	0.108683	0.250888	0.209726	0.30174	0.171472	0.285583	0.185772	0.0542847	0.199876	0.348093	0.484577	0.544182
CG15611	0.0284301	0.0895587	0.0194662	0.042994	0.0011969	0.0311529	0.153997	0	0.165513	0.213838	0.167501	0.144284	0.0854955	0	0.139572	1.29381
CG15615	0.00564916	0.00146272	0.00771019	0.0838606	0.036095	0.0248206	0.0714157	0.00234004	0.0319302	0.0125848	0.0536999	0.0213889	0.0995016	0	0.339144	0
CG15617	0.119774	0.0142486	0.116916	0.395947	0.0563472	0.352054	0.0277204	0.00937847	0.0355783	0.0466025	0	0.0132235	0	0.00577098	0.00567889	0
CG15618	0.259498	0.448428	0.284773	0.34584	0.360282	0.288728	0.304388	0.26058	0.294848	0.315344	0.205717	0.444804	0.267743	0.0738964	0.201842	0.113766
CG15628	9.13609	2.84669	8.28268	5.78449	5.13089	5.43653	3.5325	9.30613	2.39909	5.25335	2.02546	5.32245	1.15008	8.12134	7.87408	0.545697
CG15629	0.0669878	0.00992011	0.0571453	0.00599554	0.0531727	0.0450683	0.0544897	0.0586218	0.0828158	0.0727783	0.00974444	0.0235982	0.0206979	0.0111653	0.0265374	0
CG15630	0.155125	0.0770663	0.175828	1.25683	0.136384	0.609701	0.0364403	0.0952186	0.0787403	0.534805	0.084482	0.0875392	0.728544	0.0693701	0.139703	0
CG15642	0.207298	0.047768	0.0516006	0.118357	0.0533923	0.0406081	0.0835273	0.0826718	0.0251849	0.00328182	0.0114734	0.0373777	0.00323704	0.0698135	0	0
CG15643	0.0848778	0.0855323	0.0757434	0.0668293	0.155918	0.213992	0.0811494	0.155746	0.146202	0.0719573	0.0398268	0.0305198	0.222823	0.145496	0.0436646	0
CG15646	0.259894	0.0642865	0.225795	0.300007	0.134081	0.0859453	0.116664	0.225198	0.0768153	0.0584196	0.184003	0.288304	0.118195	0.0828613	0.346176	0.205553
CG15651	0.0485421	0.0842157	0.0651762	0.0526539	0.0291959	0.018764	0.0382503	0.0456505	0.139864	0.0740357	0.0758865	0.0122026	0.0201065	0.143883	0.146643	0
CG15653	0.00825663	0.0355562	0.060025	0.0458621	0.0546741	0.0737676	0.12591	0.028965	0.0978913	0.10991	0.0806408	0.0449029	0.0321229	0.0831391	0.125603	0.23672
CG15657	0	0.0204584	0	0	0.0126696	0	0	0	0.00432969	0	0	0	0	0	0	0
CG15673	0.00435807	0.0706711	0.0268832	0.033763	0.0297941	0.0289641	0.0502387	0.00558553	0.0214196	0.074806	0.0347872	0.0526886	0.0976119	0	0	0
CG15701	0.1464	0.0820889	0.0862087	0.0645675	0.0983362	0.0811872	0.139848	0.005556	0.0506842	0.211061	0.140772	0.0278687	0.0976868	0.0523706	0.204714	0.626712
CG15704	0.0105889	0	0	0	0	0.00658935	0	0	0	0.0238271	0.0458936	0.227161	0	0.622545	0.00690943	0
CG15706	0.483478	0.165508	0.984043	0.99942	0.329755	0.752906	0.224958	0.258839	0.459835	0.419328	0.339047	0.276698	0.812298	0.578106	0.274228	1.39925
CG15715	0.435349	0.524543	0.712417	0.686493	0.911982	0.531221	0.843384	0.840065	0.556058	1.17082	0.553752	0.472059	0.825724	0.281956	0.29007	0.0414697
CG15717	0.338254	0.482988	0.369568	0.173889	0.50015	0.094045	0.497224	0.282125	0.68201	0.828727	1.06057	0.66342	0.603939	0.271879	0.798838	1.73831
CG1572	0.200235	0.715301	0.370477	0.386073	0.378263	0.23264	0.180115	0.136205	0.32267	0.320307	0.798558	0.0566051	0.618799	0.348829	0.0343314	8.23996
CG15721	0.0482664	0.0628819	0.0703109	0.019109	0.10596	0.0217704	0.105367	0.0200706	0.0894556	0.107661	0.100682	0.126793	0.126907	0.0318636	0.0195422	0
CG15725	0.0401966	0.0649199	0.0642479	0.0800294	0.00177393	0.0455249	0.0771862	0.10093	0.033769	0.150117	0.0874321	0.110181	0.189433	0.0412227	0.0923383	0
CG15731	0.0256934	0.00360728	0.0163746	0.0340744	0.011888	0	0.0294754	0.0068774	0	0.0883589	0.0565781	0	0	0	0.0144492	0
CG15735	2.13071	1.72707	2.25533	1.89284	1.91372	1.63552	1.77958	2.06118	2.17913	2.14861	2.24278	2.02172	1.50885	2.46255	1.27223	1.11478
CG15739	0.108073	0.124105	0.107981	0.0526237	0.159485	0.072546	0.0484061	0.204758	0.141457	0.0990766	0.0841289	0.0822348	0.117395	0.263009	0.391879	0
CG15743	0.187097	0.358376	0.181532	0.297519	0.306875	0.155983	0.120347	0.355082	0.343646	0.357697	0.400127	0.300409	0.147524	0.331129	0.158366	0.0234709
CG15744	0.644521	0.338362	0.434323	0.47264	0.309703	0.383379	0.381775	0.329413	0.310814	0.3113	0.308106	0.365088	0.370608	0.288179	0.177699	0
CG15747	0.914757	0.681597	0.690719	0.766551	0.389862	0.704677	0.644684	0.323794	0.416133	0.572748	0.696017	0.507577	0.666735	1.04938	0.333468	0.202422
CG1575	0.143646	0.142772	0.144311	0.1801	0.23359	0.0762937	0.157465	0.121895	0.328629	0.298909	0.218349	0.0945608	0.0325652	0.04196	0.494969	0
CG15756	0.0215311	0.172655	0.0416297	0.0197801	0.0803553	0.00150476	0.119627	0.0556277	0.156268	0.0217821	0.373464	0	0.00548952	0	0	0
CG15760	0.273684	0.127169	0.249257	1.02936	0.10869	1.5012	0.0593536	0.0668844	0.0651092	0.115129	0.0672015	0.126138	0.0794531	0.205732	0.515077	0.452871
CG15765	3.52981	0.305971	3.87163	4.17541	0.382002	2.28013	0.180225	0.434703	0.414211	0.3599	0.250428	0.451454	0.218165	6.16631	1.17999	0.0177098
CG15771	0.681057	0.777229	0.80364	0.798693	0.924621	0.473329	1.04791	1.08469	0.828782	0.70541	0.95242	0.844401	0.703162	1.58992	0.800505	1.48874
CG15772	0.0320287	0.0289933	0.0134946	0.0727619	0.0159939	0.0104935	0.00233117	0.0236712	0.0121361	0.0134233	0.00974444	0.0401892	0.0474584	0.0912055	0	0
CG1578	1.55574	1.30723	1.51837	1.38927	1.36884	1.74942	1.30574	1.20513	1.54847	0.963037	0.940454	1.49849	1.35871	2.19473	1.31381	1.432
CG15784	0.858626	0.511912	0.591651	0.238214	0.747767	0.353531	0.659558	0.69101	0.659398	0.201754	0.838783	0.552885	0.482886	0.480915	0.805941	0.855082
CG15814	0.477248	0.277651	0.269875	0.257268	0.446446	0.515012	0.459383	0.331578	0.415419	0.476897	0.209323	0.138122	0.483017	0.231985	0.337158	0.984088
CG15817	0.747161	0.486822	0.909605	0.541286	0.562406	0.583135	0.568936	0.653024	0.347711	0.564711	0.792702	0.611744	0.460305	0.397987	1.03711	0.0740083
CG1582	0.385888	0.329873	0.371778	0.297046	0.247004	0.368845	0.377533	0.533311	0.248867	0.322445	0.273043	0.250461	0.371869	0.622764	0.0850838	0.119771
CG15822	0.538135	0.486326	1.12405	0.535619	0.739718	0.578798	0.518624	0.570674	0.52215	0.487904	0.401132	1.22668	0.213867	0.656428	1.14524	0.135163
CG15861	0.187563	0.248309	0.167249	0.122538	0.12053	0.10142	0.144674	0.197339	0.25182	0.0527137	0.194011	0.234987	0.0310689	0.0224249	0.215548	0.117454
CG15863	0.110919	0.111815	0.0789985	0.0990809	0.132696	0.141258	0.120018	0.132919	0.250403	0.314231	0.112909	0.145933	0.214115	0.0452836	0.0501837	0
CG15865	0.388754	0.27515	0.384205	0.23605	0.316734	0.348582	0.381838	0.20058	0.450688	0.731292	0.651089	0.552245	0.276914	0.366898	0.400084	0.390571
CG15877	0.143467	0.234601	0.223627	0.0679215	0.188708	0.257231	0.285418	0.269972	0.439901	0.733488	0.222835	0.237707	0.533935	0.136773	0.196278	0.113766
CG15879	0.0796404	0.0472258	0.123668	0.104436	0.113612	0.075771	0.0493885	0.0489246	0.112315	0.0922913	0.12863	0.0820573	0.182431	0.0556964	0.025671	0
CG15881	0.31385	0.629983	0.314908	0.187244	0.523707	0.498639	0.602799	0.426155	0.660463	1.22834	0.579177	0.369918	0.622003	0.24009	0.368022	0.277989
CG15887	0.00113823	0.0237541	0.0233497	0.0179955	0	0.0378489	0	0	0.00183861	0	0.0232983	0	0.0243871	0.0158907	0	0
CG15891	0.155037	0.372041	0.289582	0.205837	0.276122	0.118787	0.341411	0.337188	0.12095	0.284987	0.24907	0.121074	0.187931	0.321376	0.363128	0.209899
CG15892	0.00397199	0.0526271	0.00798542	0.072025	0.00245529	0.0282255	0.0156	0.0556967	0.0475059	0.0626916	0.0275528	0	0.0151685	0	0	0
CG15894	0.198883	0.149277	0.262044	0.56958	0.217827	0.479401	0.261174	0.158937	0.0738365	0.0277316	0.218871	0.164171	0.223668	0.267756	0.530201	0
CG15896	0.0162621	0.0503265	0.0297321	0.034497	0.00245529	0.0410847	0.0590326	0.0349224	0.0526682	0.184963	0.012518	0.0463791	0.00877911	0.0232888	0.227396	0
CG15905	0.369104	3.52979	0.742191	0.305774	2.47585	0.365802	1.94593	0.503645	1.76689	0.0611341	2.35451	0.95508	0.111466	0.109776	0.964336	0.0740083
CG15908	0.0546414	0.229764	0.0533596	0.057264	0.176922	0.110807	0.184524	0.0760565	0.11178	0.0960726	0.051628	0.0777848	0.315335	0.0669563	0.110697	0.204123
CG15909	0.0171064	0.0270072	0.0231764	0.00480663	0	0.00364712	0.0189813	0	0.0199574	0	0	0	0	0.0156285	0	0
CG15914	0.152411	0.0466599	0.0993616	0.0863572	0.031276	0.0719569	0.0528964	0.0806661	0.0875832	0.149681	0	0.0737609	0.0922972	0.0973432	0	0.0740083
CG15919	0.0107878	0.178323	0.0390588	0	0.0347779	0	0.121074	0	0.00537056	0.515398	0.0178511	0	0	0.0272311	0	0
CG15922	0.0854838	0.280019	0.170471	0.0347618	0.291989	0.0547586	0.161347	0.177104	0.236929	0.344449	0.234233	0.335486	0.427832	0.379249	0.130381	0.177683
CG1597	0.325421	0.253962	0.223488	0.178105	0.094613	0.283395	0.354127	0.252253	0.308877	0.448701	0.297365	0.369089	0.30531	0.212357	0.0378438	0.301263
CG1598	0.326332	0.362722	0.240276	0.279266	0.451422	0.218278	0.266888	0.39843	0.39377	0.337193	0.18265	0.319325	0.456815	0.33537	0.579123	0.0740083
CG1602	0.136829	0.165703	0.0684281	0.200101	0.107184	0.147643	0.0942071	0.0953854	0.0408179	0.169971	0.0725362	0.111492	0.0623362	0.181588	0.354128	0.336226
CG1603	0.170082	0.178825	0.22161	0.0806268	0.195012	0.0800726	0.172454	0.253333	0.149039	0.26121	0.215534	0.0333302	0.087886	0.148874	0.174025	0.722204
CG1607	0.139397	0.680777	0.280065	0.171327	0.65318	0.142475	0.740071	0.328076	0.631998	0.202032	0.818489	0.762271	0.0656915	0.0276592	0.408053	0.711352
CG1620	1.17484	0.769611	0.977261	0.619151	0.749226	0.58011	0.80014	1.07645	0.777065	1.0061	0.746477	0.667307	0.54046	1.21393	0.839197	0.208333
CG1622	1.10038	0.866045	1.04233	0.820469	0.802653	0.69888	0.848888	0.973898	0.977873	1.07234	0.780844	1.1768	0.351313	1.13249	0.981345	0.594261
CG1628	0.0521443	0.0907869	0.114252	0.116878	0.0749489	0.0861006	0.0691209	0.0156763	0.05844	0.360657	0.0413938	0.145811	0.169705	0.00562984	0.00834062	0.692769
CG1632	0.560768	0.520757	0.691075	0.486122	0.514048	0.316087	0.425413	0.666101	0.708403	0.146517	0.512225	0.438374	0.105455	0.792577	0.800304	0.208333
CG1635	0.345973	0.382732	0.288563	0.337614	0.00302543	0.24411	0.204879	0.133718	0.340049	0.527652	0.460002	0.231891	0.637755	0.267011	0.0747088	0.97653
CG1636	0.202484	0.136498	0.219818	0.207488	0.128694	0.249887	0.28091	0.189022	0.223638	0.326385	0.231318	0.260157	0.165363	0.28986	0.184539	0
CG1637	0.611922	0.526288	0.757516	0.454448	0.440996	0.755393	0.546019	0.649265	0.69524	0.61371	0.48672	0.714546	0.802047	0.291929	0.413277	0.592592
CG1640	0.310832	0.5874	0.527296	0.31071	0.703771	0.501391	0.410236	0.55405	0.477968	0.634588	0.394137	0.289764	1.12009	0.264149	0.905027	0.294356
CG1646	1.35657	1.78149	1.82466	1.44454	1.835	1.42193	1.53716	2.31131	1.62158	1.75482	1.64567	1.9854	0.968536	2.1996	2.62541	0.683962
CG1647	1.3426	1.06017	1.20241	0.760365	2.44509	0.677658	1.63927	1.33959	1.42171	1.10794	1.08804	1.37178	1.23313	1.43215	1.02866	0.718692
CG1648	0.274822	1.69683	0.775743	0.411686	1.80467	0.355344	1.01297	0.803394	1.76495	1.54616	1.85673	0.824194	3.1328	0.317285	1.0212	4.08639
CG1657	0.437758	0.26621	0.437538	0.386916	0.175013	0.346506	0.30227	0.336836	0.256471	0.379311	0.257882	0.247634	0.216021	0.310817	0.0520963	0.596113
CG1662	0.0742225	0.12364	0.0896435	0.107681	0.0617228	0.0755629	0.0735845	0.0883075	0.119263	0.0563351	0.310362	0.0381062	0.0433684	0.0289942	0.0234916	0.591661
CG1663	0.0728377	0.0203203	0.0744463	0.0205379	0.0286711	0.0737262	0.177317	0.0485644	0.0790862	0.0652115	0.0907809	0.0275925	0.0673653	0.377405	0.0542766	0.356904
CG1665	0.18165	0.598019	0.147318	0.100602	0.445211	0.19269	0.300125	0.367412	0.276176	0.964106	0.437693	0.39115	0.888179	0.199717	0.183688	1.11252
CG1667	0.141563	0.196542	0.151849	0.16372	0.150174	0.223259	0.118379	0.311291	0.131472	0.222626	0.15906	0.123509	0.199218	0.22246	0.153742	0
CG16700	0.274539	0.254546	0.189554	0.079294	0.224732	0.0329805	0.26412	0.243041	0.237133	0.231526	0.28791	0.113014	2.01158	0.155441	0.312051	0.113766
CG1671	0.139636	0.250728	0.253419	0.1864	0.191524	0.121752	0.240483	0.157959	0.392975	0.564432	0.272725	0.228142	0.290951	0.270197	0.407943	0.534641
CG16710	0.0409074	0.0388978	0.0333484	0.025221	0.0597212	0.068841	0.0565248	0.00359735	0.0471813	0	0.0242576	0.00932706	0	0	0.00657072	0
CG16711	0.513134	0.784861	0.588912	0.817507	0.649398	1.53868	0.927633	0.583701	0.720396	0.822597	0.834548	0.5554	0.808318	0.413177	0.600008	0.430631
CG16716	0.0148006	0.0425211	0.0363953	0.0524203	0.061619	0.0507999	0.0641492	0.0884202	0.0103218	0.0712046	0.161014	0.0802692	0	0	0.00618728	0.561167
CG16717	0.329422	0.392896	0.322275	0.628282	0.342837	0.462442	0.262913	0.157239	0.349754	0.312989	0.628447	0.293156	0.500163	0.488443	0.491208	0.380518
CG16721	1.29498	1.33496	1.32408	1.36486	1.1141	1.13651	1.15758	1.27066	1.20873	0.568925	1.09901	1.26851	0.59292	1.25912	2.29244	0.593672
CG16727	0.0260121	0.0512923	0.0230488	0.0187008	0.01038	0	0.00288277	0	0.016452	0.00552272	0	0.00692539	0.0318236	0	0.0127819	0
CG1673	0.630638	0.580614	0.49476	0.563694	0.612002	0.371092	0.447139	0.725235	0.657787	1.07389	0.430546	0.195552	0.241957	1.05714	1.08572	0.106694
CG16732	0.022968	0	0.0548976	0.0177873	0	0.0204248	0.0282526	0.0343964	0.0865825	0.0647456	0	0.00286957	0	0	0.0358228	0
CG16734	0.0667808	0.0980311	0.0573899	0.0524683	0.0895477	0.0395882	0.130621	0.111072	0.135439	0.165458	0.139628	0.114299	0.125115	0.143335	0.0142649	0.252525
CG16739	0.0380247	0.0445043	0.0760159	0.0273393	0	0.00671153	0.00877216	0.00676908	0.0567334	0	0.0112427	0.0313229	0	0	0.00976381	0
CG1674	0.202152	0.150792	0.109251	0.157148	0.0871	0.0970734	0.0882914	0.165099	0.101749	0.719533	0.0108745	0.159123	0.758003	0.128107	0.402966	0.20475
CG16742	0.239952	0.468168	0.243464	0.412811	0.317517	0.274201	0.297194	0.27514	0.463542	0.263422	0.353246	0.126246	0.210055	0.14214	0.254618	0.278313
CG16749	0.0871494	0.0805456	0.127222	0.167802	0.0280456	0.0760233	0.0868506	0.0061335	0.0907586	0.052064	0.119298	0.0129856	0.0439506	0.0733786	0.0133198	0
CG16753	0.317665	0.508814	0.331193	0.272099	0.488626	0.116039	0.262431	0.671255	0.485316	0.798029	0.694177	0.298705	0.397249	0.594551	0.485445	0.082021
CG16756	0.00386915	0.0380662	0.0337756	0.0304048	0.0647678	0.0346367	0.0971218	0.0591824	0.119246	0.036795	0.0198034	0.00260657	0.0578744	0	0	0
CG16758	0.19922	0.0762482	0.0860522	0.143679	0.114684	0.174424	0.0280896	0.176917	0.0265621	0.110646	0.040348	0.144506	0.0619917	0.0191083	0.0733788	0.0740083
CG1677	4.37713	3.01246	3.99884	4.65138	3.51719	4.52135	3.71139	3.57383	2.94775	3.1813	4.06325	3.3632	2.98052	4.03326	5.2116	1.91315
CG16771	0.032843	0.0636084	0.11406	0.130957	0.0258595	0.0412343	0.090275	0.0365676	0.0268546	0.0926105	0.0610867	0.0131029	0.0372826	0.0805702	0.0323828	0
CG16772	0.0916446	0.0810777	0.0601005	0.0404968	0.0226383	0.0368958	0.0502829	0.0187127	0.0121922	0.0354131	0.0225058	0.0540029	0.0345533	0.0472413	0.361274	0
CG16779	0.258299	0.378393	0.31485	0.438259	0.281485	0.376127	0.255066	0.369411	0.263034	0.282408	0.30619	0.250685	0.5108	0.363059	0.247479	0.113766
CG16782	0.0697361	0.0278263	0.0269274	0.0348518	0.026788	0.0201597	0.0243118	0.0298024	0	0.00464515	0.0813831	0.00536517	0.0364729	0.00562984	0	0
CG16786	0.0457692	0.281389	0.0516111	0.0539834	0.220366	0.0960187	0.771491	0.119918	0.220952	0.0807744	0.135416	0.335494	0	0.00543421	0.225574	0.20475
CG16787	0.365789	0.297712	0.242423	0.163344	0.288649	0.158883	0.220879	0.136567	0.211569	0.309303	0.227671	0.24439	0.288887	0.237472	0.420735	0.0414697
CG16789	0.16715	0.103188	0.102073	0.121386	0.146059	0.19317	0.0625196	0.0641155	0.198079	0.0192544	0.120366	0.119056	0.0536736	0.107508	0.0157977	0.266667
CG16790	0.106142	0.069096	0.169044	0.0702233	0.111469	0.114129	0.0618766	0.0898887	0.0727375	0.104073	0.163254	0.163092	0.309678	0.033384	0.0407365	0.0655136
CG16791	3.951	3.24469	4.22755	4.9547	3.70032	5.70329	3.30051	4.44958	3.73413	4.0461	4.31662	3.22113	4.70597	3.76016	5.10859	1.18001
CG16798	0.0322006	0.0820265	0.105362	0.081602	0.114472	0.219224	0.0414681	0.154336	0.0451293	0.0586532	0.0323514	0.100186	0.117093	0.184587	0.0123962	0
CG16799	0.0918035	0.0272746	0.0858113	0.0426323	0.0011969	0.0325676	0.0202133	0.0559527	0.129066	0.056491	0.112382	0.0227462	0.120989	0.176469	0.00834062	0.179161
CG16800	0.100118	0.0580708	0.0609544	0.0699963	0.0858966	0.0734178	0.0921742	0.014398	0.0423374	0.124615	0.0214473	0.0201259	0.0810945	0.099787	0.0949941	0.254842
CG16812	0.459829	0.229146	0.502611	0.385943	0.508566	0.315777	0.584915	0.662766	0.488102	0.679273	0.556272	0.580252	0.594968	0.775755	0.291577	0.0234709
CG16817	10.9909	11.3411	12.8641	12.6272	13.366	11.4768	12.0791	11.2693	12.1044	19.6856	11.3595	12.6175	15.8924	17.4233	13.8521	14.4374
CG16824	0.00287854	0.00281509	0.00258278	0	0	0.00635486	0.0102745	0.00342587	0.0199574	0.10434	0	0.00405106	0.0153458	0.0525667	0.101931	0
CG16833	0.345653	0.551432	0.415075	0.651987	0.572267	0.710702	0.753809	0.520814	0.578112	0.505323	0.641519	0.633191	0.370751	0.6463	1.0337	0.772625
CG16848	0.00282892	0.00406196	0.0138121	0.00230344	0.00172851	0.00595175	0.062406	0.00337273	0	0	0.0273152	0	0	0.00868037	0	0
CG16857	0.154771	0.105061	0.0833724	0.102249	0.100761	0.0243658	0.114577	0.0566782	0.0824028	0.161996	0.16791	0.144448	1.71162	0.0998088	0.0199006	0
CG16863	0.0553667	0.0988452	0.0416221	0.106543	0.0589313	0.0837277	0.0648623	0.085834	0.0680324	0.0828515	0.110841	0.110145	0.0561693	0.0834691	0.00802874	0.337382
CG16865	0.153618	0.245789	0.210013	0.266248	0.186446	0.198337	0.272961	0.246873	0.192089	0.341585	0.180135	0.182574	0.145098	0.331103	0.415035	0.0414697
CG16868	2.76813	1.91466	2.93839	2.98718	0.761217	2.57469	2.26081	1.30969	2.50089	2.51576	1.52251	2.02099	2.96745	1.30699	0.291052	2.87055
CG1688	0.0393249	0.100835	0.139362	0.0785281	0.131862	0.413062	0.12494	0.064704	0.174242	0.125225	0.113991	0.111441	0.0703337	0.0480498	0.162762	0
CG16885	0.097471	0.0153	0.0641862	0.0525238	0.0830276	0.045456	0.0257773	0.132187	0.0385378	0.00211228	0	0.103872	0.0131962	0	0.0251314	0
CG16886	0.0732173	0.0877248	0.0261342	0.0578745	0.0903474	0.0548516	0.0776011	0.0395394	0.0816135	0.0674562	0.159962	0.112703	0.0224689	0.0267723	0.0337736	0
CG16892	0.197776	0.286781	0.317369	0.181065	0.453122	0.132059	0.280247	0.229057	0.247086	0.531633	0.614292	0.215033	0.158794	0.930578	0.550349	0.809525
CG16896	0.409059	0.220927	0.278939	0.289032	0.24724	0.248287	0.392755	0.232414	0.268554	0.0263923	0.381457	0.241133	0.22503	0.413629	0.190683	0.190913
CG16898	0.035466	0.0165468	0.0359347	0.00970181	0	0.00568124	0.00928703	0	0	0.00880454	0.0153318	0.0395007	0	0	0.0128171	0
CG16903	1.33296	1.51836	1.45082	1.09227	1.12927	0.991211	1.09748	1.64317	1.37452	1.41334	1.23885	1.18904	0.518679	0.605983	0.627444	0.178417
CG16908	0.0873958	0.0188026	0.0513152	0.0792947	0.0508635	0.0661019	0.0845236	0.212947	0.125696	0.273343	0.130066	0.0963187	0.130575	0.0717572	0.384802	0
CG16935	0.0925075	0.153266	0.150533	0.0945376	0.149155	0.0852345	0.20488	0.110062	0.0773402	0.237046	0.157171	0.170822	0.177556	0.136934	0.228194	0
CG16940	0.216754	0.394632	0.291424	0.187082	0.342893	0.273761	0.508635	0.897789	0.221046	0.799985	0.395869	0.426221	0.317471	0.321626	0.0589075	0.105152
CG16941	0.637614	0.653074	0.641095	0.621244	0.724828	0.472904	0.501695	0.876685	0.956251	1.0475	0.689906	0.834264	0.633385	0.710833	0.760024	0.1412
CG16947	0.0953875	0.0509353	0.100519	0.0300124	0.0988824	0.0702839	0.0434609	0.0962272	0.240207	1.44215	0.101621	0.0404237	1.21639	0	0.0200734	0.149254
CG1695	0.196574	0.184849	0.0787892	0.260963	0.0695514	0.565536	0.0989819	0.0226265	0.165617	0.176696	0.162209	0.110169	0.153912	0.214321	0.475967	0.595987
CG16952	0.540916	0.296761	0.453565	0.483044	0.285177	0.507776	0.32073	0.524412	0.249386	0.592844	0.30057	0.583101	0.583121	0.306272	0.472154	0
CG16953	0.307359	0.243429	0.368846	0.291188	0.186492	0.31795	0.365015	0.427873	0.303082	0.599039	0.475831	0.307176	0.552431	0.439872	0.999842	0.770909
CG16957	0.118524	0.039543	0.0144682	0.106903	0.0422171	0.0153774	0.00630704	0.0218025	0.00860987	0.0166137	0.0181407	0.0217182	0.0211565	0.0728714	0.0874753	0
CG16959	0.0972161	0.148127	0.0871019	0.089414	0.139388	0.242985	0.119477	0.0709097	0.0690674	0.063829	0.21746	0.0937542	0.193752	0.132866	0.0420146	0.0962279
CG16972	0.450013	0.352091	0.48113	0.442126	0.357551	0.425464	0.40386	0.555731	0.337842	0.476979	0.366991	0.353047	0.374692	0.379807	0.42496	1.02731
CG16974	1.10624	0.770479	1.0634	1.25394	1.28255	1.20703	1.00789	1.04131	1.03081	0.94464	1.0178	1.24971	1.20834	1.48264	0.994418	0.966059
CG16979	0.138891	0.232595	0.170897	0.180016	0.193742	0.237706	0.237012	0.276614	0.119205	0.250252	0.096747	0.158596	0.263666	0.0140826	0.107525	0.592299
CG1698	0.16035	0.0890835	0.241771	0.161334	0.015181	0.110226	0.111549	0.0967058	0.045498	0.0662689	0.015567	0.20328	0.0520194	0.0391859	0.0324102	0.141483
CG16985	0.133307	0.432548	0.27967	0.251355	0.410533	0.115653	0.290269	0.410615	0.385552	1.05204	0.331893	0.38554	0.473634	0.61952	0.307598	0.337382
CG16986	0.088284	0.170065	0.0765343	0.0616366	0.0946572	0.133127	0.134131	0.251538	0.139597	0.207649	0.171444	0.127299	0.268545	0.147881	0.0232605	0.30248
CG16989	0.213167	0.185687	0.269897	0.175172	0.252903	0.152974	0.145121	0.288098	0.164856	0.331929	0.28224	0.144739	0.279907	0.532327	0.373469	0
CG17002	0.201758	0.304511	0.308606	0.168203	0.0381641	0.33217	0.218327	0.283788	0.378407	0.142016	0.157778	0.246608	0.231762	0.502411	0.288546	0.0177098
CG17018	0.281478	0.209683	0.32789	0.167286	0.145259	0.190957	0.213128	0.466708	0.323813	0.347179	0.280957	0.415156	0.115458	0.164777	0.601513	0.152873
CG17019	0.238579	0.311214	0.407678	0.363707	0.287401	0.317418	0.330625	0.331811	0.372059	0.143819	0.27612	0.149567	0.323018	0.18151	0.407811	0.0531293
CG17026	0.00252713	0.0283963	0.0176528	0.00682324	0.0230201	0.00150476	0.0202653	0.00202136	0.0635028	0.0416226	0.00733465	0.0201259	0.0470274	0.04196	0.00847897	0
CG17027	0.0431975	0.00342678	0.0272052	0.0587185	0	0.00593542	0.00663619	0.0123435	0.0569611	0.0168346	0.0391181	0.0134714	0.116679	0.0720191	0.00649347	0.420875
CG17028	0.0998426	0.0553544	0.00044961	0.0442422	0.040856	0.0382569	0.0493919	0.126969	0.0194983	0.0125003	0.061796	0.0349412	0.0317281	0.0124554	0	0
CG1703	1.80588	3.71174	2.49296	1.99708	2.35833	2.0994	2.70398	2.34785	2.99239	3.89445	4.00979	3.11325	2.45448	2.37852	2.73042	2.38399
CG17032	0.819621	1.71442	0.851718	0.53941	1.44474	0.473907	1.18383	0.865676	1.17745	0.296285	1.87115	0.779874	0.119382	0.832223	1.31167	0
CG17036	0.0719595	0.167635	0.100538	0.0796594	0.242318	0.034854	0.0469992	0.0821949	0.0253032	0.0554865	0.0784321	0.0891483	0.0443215	0.022785	0.129628	0
CG17059	0.647215	1.84274	1.25948	0.667721	1.68917	0.969183	1.88436	1.88411	1.76515	2.6913	2.25557	1.91975	2.1618	1.18339	0.628651	1.42785
CG17065	0.315622	0.141651	0.179711	0.212617	0.228058	0.312979	0.296257	0.396405	0.277482	0.246704	0.112349	0.369162	0.197647	0.357218	0.189373	0.279716
CG17068	0.180629	0.173116	0.0889392	0.19771	0.183858	0.215128	0.175981	0.2305	0.236327	0.0553889	0.0868495	0.356643	0.14683	0.0568782	0.337269	0.082021
CG1707	0.938485	4.42079	1.80493	0.708242	4.15362	0.769213	4.71831	3.46044	4.56336	5.11346	4.07445	3.40561	3.84877	2.29584	2.59141	2.46749
CG17075	0.196312	0.139167	0.101117	0.293142	0	1.04965	0.0984787	0.187458	0.0536845	0.155244	0.123296	0.0481614	0.0437169	0.126906	0.0825952	0.0234709
CG17078	0.457115	0.528021	0.529195	0.444789	0.332493	0.578618	0.482977	0.697675	0.485648	0.753639	0.536962	0.318806	0.333191	0.654832	0.365648	0.646419
CG17104	0.269602	0.531661	0.225677	0.196604	0.451531	0.0642356	0.398184	0.329121	0.431654	0.101443	0.631909	0.0788186	0.180326	0.107448	0.418168	0.0591795
CG17111	0.0376982	0	0.0779078	0.0958276	0.0145346	0.118522	0.039249	0.0521638	0.0249694	0.0432288	0.0248621	0.0151863	0.111409	0.0174991	0.0166508	0.199362
CG17118	0.0557533	0.0898569	0.0416448	0.0544638	0.0695926	0.0623809	0.0111037	0.0607638	0.0421168	0	0.1395	0.012375	0	0.0381078	0.027998	0
CG17119	0.0507962	0.0311112	0.0499966	0.0689779	0.0448962	0.0931891	0.0404815	0.0389366	0.0276808	0	0.0705892	0	0.069473	0	0	0.269691
CG17121	0.241346	0.492069	0.442132	0.234836	0.292786	0.293104	0.243109	0.354149	0.29855	0.209706	0.236593	0.181091	0.123961	0.240415	0.676762	0
CG17122	0.0414013	0.0486575	0.0607214	0.153038	0.0156176	0.172565	0.0673927	0.0213807	0.0457276	0.0109549	0.00394837	0.00531714	0.0231625	0.151006	0.20763	0
CG17124	0.891614	0.468054	0.611599	1.91953	0.50821	3.47024	0.389948	0.491181	0.447904	0.392807	0.428438	0.608198	2.25867	0.159186	0.508752	0.282486
CG17129	0.111757	0.0646721	0.131668	0.138205	0.168316	0.055654	0.110216	0.175296	0.0703619	0.165102	0.108896	0.071652	0.141384	0	0.0205783	0.199362
CG17140	0.159426	0.103237	0.114812	0.0937754	0.0585031	0.0495854	0.108494	0.0290888	0.177215	0.214467	0.0776567	0.067321	0.0184811	0.113518	0.0132654	0.0234709
CG17141	0.0744699	0.100538	0.0836442	0.10017	0.105521	0.042847	0.0890466	0.0419919	0.0827071	0.12442	0.0639695	0.0467196	0.134057	0.0594582	0.117537	0.131544
CG17150	0.200626	0.325031	0.215731	0.136647	0.180208	0.133336	0.254873	0.159767	0.3255	0.355857	0.311253	0.181864	0.422881	0.250255	0.668676	0.415937
CG17162	0.0318763	0.0378808	0.0112213	0.0552769	0	0.0272539	0.0382594	0.0870501	0.0444729	0.0128257	0.041219	0	0.0220677	0.00577098	0.12993	0
CG17163	0.281192	0.184716	0.180635	0.23465	0.109291	0.1721	0.107608	0.267151	0.215067	0.209932	0.193656	0.149185	0.0552853	0.138051	0.0532279	1.36423
CG17167	0.0520071	0.128538	0.0383182	0.0238148	0.112189	0.0377949	0.0973662	0.0645125	0.156799	0.0621295	0.147102	0.0267387	0.101466	0.0140826	0.0273173	0
CG17168	0.126436	0.275587	0.244737	0.19924	0.32728	0.309355	0.214356	0.188406	0.289315	0.386169	0.20284	0.325965	0.206857	0.384872	0.191171	0.119771
CG17173	0.0359842	0.0307093	0.0252764	0.0370598	0.0402064	0.0259461	0.107472	0.0097545	0.0522403	0.11035	0.0267479	0.0846251	0.0424412	0.0422464	0.0271253	0
CG17177	0.144142	0.158302	0.105252	0.0957832	0.134998	0.131652	0.137654	0.0981476	0.323534	0.207463	0.283993	0.087916	0.159861	0.247002	0.545841	0.0234709
CG1718	0.101657	0.0255712	0.146945	0.108152	0.0910427	0.152309	0.0860588	0.0149535	0.0874666	0.0495135	0.207815	0.15113	0.0657843	0.27897	0.021967	0.208333
CG17180	0.15163	0.0183714	0.0443058	0.113979	0.110214	0.0439247	0.0911215	0.0573822	0.119332	0.0339269	0.0835577	0.0787393	0.0757196	0.0289527	0.0286368	0.131544
CG17186	0.372367	0.499633	0.253281	0.242994	0.155236	0.223382	0.209125	0.544515	0.378793	0.226037	0.168373	0.194686	0.120855	0.285346	0.347963	0.0414697
CG17187	0.269474	0.153255	0.122816	0.0457832	0.265397	0.299491	0.160778	0.256503	0.145918	0.385205	0.280469	0.156664	0.178032	0.0682339	0.236965	0.313747
CG17202	1.73479	1.26596	1.35919	1.53509	1.40824	0.976997	1.4208	1.57742	1.3677	2.64368	1.24751	0.872774	1.87368	1.64658	0.786927	1.27472
CG17209	0.3058	0.188926	0.206654	0.140867	0.248808	0.178575	0.216528	0.175556	0.328876	0.200646	0.100211	0.0681975	0.104971	0.0740474	0.198328	0.763281
CG17211	0.613373	1.01651	0.588536	0.331162	0.788345	0.49788	0.518086	0.584075	0.801308	0.399153	0.503371	0.515365	0.198125	0.331596	1.33625	0.498386
CG17219	0.0795833	0.127511	0.112126	0.0159357	0.0562341	0.0426067	0.0818866	0.121092	0.27709	0.245563	0.0525273	0.0653094	0.0945144	0.0449053	0	0
CG1722	0.181075	0.0735446	0.153035	0.20935	0.0704223	0.32488	0.099717	0.0976606	0.117958	0.0612954	0.197583	0.178808	0.0784044	0.0331948	0.184387	0
CG17221	0.0624506	0.10806	0.0739063	0.0197303	0.0939114	0.0551788	0.0756226	0.0716209	0.0490677	0.224808	0.0690762	0.0551451	0.0169971	0.136163	0.108148	0
CG17224	0.034565	0.0975817	0.0792248	0.0953961	0.00172851	0.144197	0.04269	0	0.0580242	0.188978	0.0222849	0.100577	0.188109	0.0158907	0.0431823	0.654492
CG17230	0.167335	0.172535	0.207637	0.429565	0.132061	0.303089	0.146684	0.21282	0.18389	0.143141	0.135054	0.250849	0.123221	0.296262	0.526035	0.23672
CG17233	2.15948	1.76488	2.58543	2.31572	1.98466	1.60645	2.11742	1.96036	1.7404	1.58295	1.85886	1.66914	1.34031	2.48079	1.84836	1.86697
CG17237	0.0251125	0.0370661	0.0381276	0.0114944	0.0258044	0.0357667	0.00598832	0.00773295	0.0301134	0.07845	0.017117	0	0.0256363	0.0598155	0	0
CG17249	0.125529	0.173526	0.129661	0.0728096	0.168289	0.123826	0.0776383	0.132921	0.0306641	0.421153	0.192457	0.178139	0.285035	0.0386756	0.111649	0.199362
CG17258	0.0768395	0.102027	0.0630782	0.0525254	0.128721	0.0985123	0.150132	0.0500668	0.105979	0.0646272	0.0193395	0.143538	0.0298874	0.239728	0.138464	0
CG17259	0.768213	1.50689	1.07717	0.580438	1.29195	0.665269	1.52726	1.03463	1.28718	1.5411	1.40766	1.01627	1.39714	1.33382	1.07991	2.89307
CG17260	0.0851889	0.0548788	0.0588663	0.0612658	0	0.0536155	0.102688	0.0335725	0.0273334	0.00529574	0.0128196	0.0130591	0.0493216	0	0.0162573	0.511305
CG17261	0.0364468	0.0456582	0.0352715	0.0126025	0.0582304	0.0568308	0.0165468	0.050175	0.00233499	0.0623924	0.0744779	0	0	0	0.0128591	0
CG17264	0.0774496	0.0308844	0.172851	0.075658	0.0153369	0.199793	0.0725969	0.0579134	0.0730521	0.115158	0.110091	0.015573	0.0169971	0.0144513	0.0281235	0
CG17265	1.80011	1.4013	2.61103	1.80612	1.78313	2.72252	1.41421	2.84019	2.13667	0.951509	1.70544	2.10669	0.937705	1.58719	2.78034	0.321072
CG17266	0.19718	0.705631	0.205035	0.183105	0.496886	0.176535	0.504107	0.337552	0.480767	0.693958	0.265679	0.3899	0.50188	0.122845	0.457314	0.0655136
CG17267	0.0222381	0	0.00106414	0.0163768	0.0189341	0.0139964	0	0.00234004	0.00136206	0.036414	0.0107836	0.0238691	0	0	0	0
CG17270	0.022547	0.150703	0.0486913	0.252172	0.0176737	0.697059	0.0952965	0.0111509	0.107579	0.0889598	0.124786	0.17948	0.132519	0.0931283	0.34563	0.0177098
CG17271	0.648888	2.20408	1.26019	0.831943	1.9017	0.974147	2.2163	1.48369	2.07943	1.3168	1.95865	1.46696	0.80626	0.582017	1.76692	1.21772
CG17272	2.01935	3.02707	2.38121	1.41963	2.69523	1.6358	2.19685	2.55514	2.84559	1.49657	3.08894	1.5244	1.57708	3.3552	3.05772	0.202632
CG17278	0.117862	6.98406	0.218749	0.133199	0.582503	0.212479	0.0723574	0.174478	0.125543	0.393595	0.154218	0.226311	0.0781688	0.107412	1.72895	0.367711
CG17290	0.0493889	0.0627255	0.0728513	0.0305055	0.022465	0.0415332	0.038476	0.0017405	0.117008	0.0714768	0.00881791	0	0.129583	0.00855079	0	0
CG17292	0.7517	0.573781	0.821438	0.513073	0.78061	0.503426	0.870747	0.709145	0.647386	0.484274	0.699753	0.545278	0.179495	0.879443	1.0933	0.0962279
CG17294	0.0699048	0.173728	0.152599	0.120339	0.224304	0.24574	0.110871	0.255794	0.0878481	0.215952	0.212784	0.19448	0.155334	0.242811	0.127234	0.0234709
CG17321	0.33592	0.106505	0.2908	0.306256	0.0630138	1.0299	0.196195	0.133272	0.120091	0.213185	0.106401	0.180404	0.299602	0.0815536	0.126768	0.578011
CG17322	0.0758482	0.00664019	0.0498509	0.0716144	0.0446622	0.0158388	0.019639	0.00475126	0.0455126	0	0.0482523	0	0.0247789	0.0198175	0.10037	0
CG17323	0.293136	0.414959	0.339717	0.155291	0.442664	0.193146	0.248026	0.491155	0.358645	0.531325	0.470839	0.186126	0.773759	0.148838	0.378	0.316523
CG17327	0.38404	0.672672	0.49458	0.138983	0.780242	0.179742	0.653753	0.562187	0.681956	0.942958	0.580012	0.400834	0.894071	0.887952	0.715617	0.692319
CG17328	0.0926251	0.043037	0.0952506	0.11806	0.126024	0.067822	0.1433	0.0689179	0.0923144	0.0699568	0.109799	0.0693484	0.142948	0.317368	0.157754	0
CG17333	0.120286	0.195095	0.19341	0.0983659	0.132133	0.154814	0.197619	0.128376	0.144239	0.346154	0.237014	0.351802	0.349509	0.0382799	0.0831206	0.0655136
CG17337	0.509094	0.556929	0.582566	0.499728	0.501414	0.401795	0.728649	0.381976	0.460593	0.719674	0.681192	0.200751	0.580715	0.987315	0.476002	9.47871
CG17341	0.129784	0.29047	0.17194	0.900486	0.137487	2.50119	0.160075	0.100017	0.208536	0.0847975	0.14694	0.181581	0.248597	0.302562	0.311106	0.391236
CG17343	0.228929	0.272162	0.262339	0.174152	0.350582	0.160215	0.266902	0.275413	0.262572	0.236185	0.283861	0.476567	0.0693605	0.145946	0.232086	0.680283
CG17350	0.0123547	0.010655	0.0262092	0.0320827	0.00172851	0.0080302	0.0132325	0.0142821	0.0283667	0.0265893	0.00895919	0.0155847	0.0456704	0.0338797	0	0
CG17352	0.423509	0.260686	0.285176	0.277447	0.400487	0.571671	0.53708	0.509037	0.29061	0.138818	0.203604	0.355938	0.146304	0.244691	0.248461	0
CG17359	0.032398	0.0560811	0.0611092	0.0667465	0.0797182	0.0664663	0.124121	0.0266639	0.128907	0.0935719	0.0904528	0.217376	0.217981	0.125201	0.0242213	0
CG17360	0.240049	0.274359	0.226036	0.422287	0.164759	0.409562	0.257874	0.313703	0.256969	0.265832	0.345725	0.259177	0.231963	0.0962179	0.216487	0.0177098
CG17361	0.568483	0.393071	0.381409	0.407854	0.246613	0.377565	0.398737	0.505791	0.368398	0.748603	0.498679	0.494922	0.213148	0.315512	0.766351	0.562203
CG1737	0.787072	0.708889	0.900221	0.742111	0.342841	0.732019	0.604515	0.53023	0.709947	0.601307	0.640132	0.428758	0.572392	2.13821	0.384462	0.208594
CG17374	0.0442864	0.122889	0.0955416	0.138011	0.0243563	0.133997	0.102459	0.0134153	0.12113	0.269461	0.0593701	0.213156	0.20983	0.0984738	0.0765476	0
CG17378	0.0384171	0.026659	0.0524188	0.0453047	0.0174879	0.303595	0.0249808	0.0629406	0.02382	0.0367405	0.18953	0.0624169	0.0644986	0.060594	0.0157977	0
CG1738	0.145431	0.280983	0.137085	0.169549	0.35772	0.0505352	0.138136	0.307037	0.150127	0.209454	0.199457	0.0949331	0.118356	0.428142	0.223492	0.082021
CG17385	0.540809	0.593113	0.411285	0.429755	0.805477	0.423654	0.525986	0.844362	0.665311	0.598715	0.601584	0.493396	0.823215	0.63692	0.642692	0.962113
CG17386	0.673959	0.123784	0.22285	0.526982	0.110023	0.093432	0.123193	0.228476	0.228754	0.187302	0.0690043	0.327106	0.209229	0.0918543	0.168247	0.345018
CG17440	0.0761052	0.0881433	0.0601388	0.105503	0.0513321	0.0263561	0.0491036	0.0101539	0.0131366	0.0369075	0	0.00732301	0.0194163	0	0.0489793	0
CG17454	2.70364	1.8248	2.93675	2.71189	2.12318	1.76725	1.9747	2.24596	1.89993	1.66174	1.99774	2.45835	2.31914	1.84374	3.21035	1.37228
CG1746	16.5836	27.125	16.8645	12.7183	26.7298	12.2989	26.9708	23.2418	27.0894	32.4971	22.7702	20.9546	22.6893	19.7707	25.2626	29.3848
CG17486	0.484911	0.480459	0.637309	0.423467	0.322642	0.560492	0.652454	0.443408	0.674239	0.383227	0.386185	0.497749	0.488793	0.648167	0.790669	0.563901
CG1749	0.405698	0.952596	0.559037	0.228756	0.924705	0.27018	0.794927	0.986949	0.699617	0.466525	0.722327	0.48248	0.567343	0.561422	0.634114	0.255151
CG17490	0.238886	0.157932	0.241005	0.293892	0.286859	0.276144	0.427472	0.619796	0.209383	0.410863	0.293331	0.375768	0.239831	0.0789332	0.294132	0.567447
CG17493	1.70055	1.24	1.42658	1.62517	1.7569	1.33566	1.37871	2.0986	1.34189	1.43585	1.40394	1.94398	1.96729	1.9765	1.92911	0.286171
CG17508	0.334642	0.325341	0.393161	0.361724	0.554802	0.548268	0.432124	0.374712	0.655565	0.927103	0.350431	0.271422	1.16955	0.472752	0.438554	0.323667
CG17514	3.18217	2.75272	2.98925	2.99924	2.98039	3.13903	2.9929	3.83788	3.49322	3.4955	3.25287	3.21208	3.34535	2.67029	4.56598	1.26876
CG17528	0.635885	0.774065	0.676496	0.480865	0.704342	0.574654	0.543257	0.901563	0.689337	0.844701	0.658245	0.709065	0.655802	0.734799	0.705896	0.542935
CG17544	0.503154	0.557697	0.939626	0.617503	0.344442	0.848557	0.375138	0.631228	0.732727	0.535339	0.748364	0.570384	0.661841	0.910999	0.920831	0.922447
CG17549	0.438581	2.08935	0.51828	0.251733	1.52522	0.410421	0.394071	0.415817	2.3211	0.251368	2.09016	1.41791	0.129123	0.464505	1.24845	0.0177098
CG17556	0.344169	0.646208	0.506244	0.478997	0.594732	0.599064	0.733446	0.347193	0.625248	0.911363	0.506482	0.439038	0.947855	0.352662	0.819818	0.211706
CG17565	0.365935	0.305078	0.296094	0.159292	0.228062	0.209255	0.273037	0.332946	0.204831	0.415236	0.272015	0.296577	0.312011	0.170394	0.355609	2.07796
CG17568	0.102867	0.0849885	0.0846383	0.0518181	0.142996	0.0908865	0.105903	0.156705	0.0717514	0.143575	0.188543	0.126545	0.0959635	0.10272	0.0157248	0
CG17570	0	0.00240328	0.031314	0.0116018	0.0388577	0.0146542	0.020851	0	0	0	0.0211238	0.0557364	0	0	0	0
CG17574	0.412469	0.521745	0.305177	0.327121	0.337185	0.336497	0.384928	0.384792	0.402782	0.662891	0.48289	0.338451	0.842369	0.31256	0.331396	0.749907
CG17593	0.0684749	0.341188	0.262072	0.250075	0.256591	0.163504	0.360628	0.28698	0.460767	0.818022	0.258942	0.280621	0.592299	0.0833019	0.631266	0.094599
CG17597	0.104795	0.226956	0.155256	0.100651	0.118621	0.0520234	0.14893	0.103809	0.258753	0.221249	0.158409	0.25232	0.237194	0.174363	0.405164	0.113766
CG17598	0.360931	0.536339	0.351428	0.509205	0.442318	0.305419	0.483564	0.506224	0.585938	0.337827	0.394697	0.504208	0.349324	0.277666	0.297973	0.0177098
CG17600	0.317432	0.296011	0.401772	0.460697	0.423666	0.318661	0.316681	0.294392	0.249926	0.458389	0.188792	0.105397	0.132564	0.638781	0.234326	0.0234709
CG17612	0.124174	0.0869321	0.136131	0.114794	0.131141	0.0749388	0.22456	0.0710479	0.145742	0.158494	0.100761	0.152739	0.0951035	0.143436	0.30859	0
CG17637	0.0232231	0	0.0422102	0.00447395	0.00472044	0.015303	0.00521774	0.00334602	0.00466167	0.0190997	0	0.0422561	0	0	0.00702926	0
CG1764	0.176406	0.149614	0.235741	0.197622	0.148961	0.105851	0.163316	0.139037	0.118385	0.325368	0.197257	0.101047	0.211919	0.0917506	0.299596	1.02269
CG17646	1.26637	0.193842	0.620401	0.660759	0.363388	0.629852	0.315255	0.56697	0.196459	1.92293	0.360428	0.753773	2.4685	0.478537	0.933777	0.0234709
CG17652	0.0292049	0.0751467	0.0858476	0.0525722	0.095984	0.0340977	0.0636776	0.125289	0.0759483	0.141084	0.153046	0.0148606	0.0876844	0.0268746	0.225264	0
CG17660	0.195871	0.224555	0.263557	0.202177	0.298101	0.448359	0.194733	0.221834	0.138052	0.3307	0.152678	0.234303	0.24471	0.681999	0.159088	0.612338
CG17672	1.94395	1.49406	1.71033	0.874412	1.14402	0.827987	0.988645	1.48573	1.39776	0.483981	1.02318	1.24184	0.28772	1.75259	0.860383	0.0177098
CG17680	0.0991954	0.262941	0.121277	0.134679	0.260525	0.125292	0.191072	0.146963	0.193219	0.453007	0.280981	0.132786	0.398149	0.27744	0.254541	0.452871
CG17681	0.018879	0.0236853	0.0385945	0.0157192	0.0909151	0.00499458	0.0129608	0.0376949	0	0.0197015	0.00892135	0	0.0233168	0	0.0686992	0
CG17683	0.77881	0.734856	0.733053	0.596602	0.67768	0.454168	0.580841	0.773017	0.631818	1.07142	0.883579	0.713217	0.523163	0.226282	0.787848	1.87876
CG17684	0.108212	0.0627931	0.104382	0.151181	0.118655	0.20497	0.0725613	0.157812	0.0584704	0.162153	0.070367	0.093421	0.163812	0.0556448	0.172291	0
CG17691	0.67271	0.992209	0.997257	0.692532	1.19375	0.657286	0.960183	0.882338	1.27784	1.45532	1.3109	0.930835	1.12329	1.60487	0.83734	0.684022
CG17698	0.736237	0.57519	0.649957	0.941493	0.754792	1.11002	0.764445	0.737367	0.568744	0.484866	0.583135	0.711469	1.17135	0.388302	1.30404	0.174941
CG17707	0.0227263	0.0876909	0.0680532	0.0640803	0.0311131	0.0244496	0.0470098	0.042394	0.0739252	0.0526393	0.0151177	0.0343536	0.108545	0.00760554	0.0611546	0.214383
CG17712	0.171655	0.238818	0.205281	0.357835	0.217827	0.21398	0.341212	0.138028	0.278173	0.148045	0.201756	0.200794	0.286995	0.215882	0.572521	0.21901
CG17715	0.178124	0.116829	0.0377513	0.0961795	0.0766722	0.0398002	0.0933036	0.17941	0.00343486	0.092207	0.0779288	0.0409255	0.0431838	0.201433	0.389667	0.0414697
CG17721	0.34681	0.323787	0.26597	0.250504	0.322899	0.265647	0.408209	0.429895	0.365165	0.630252	0.53934	0.734517	0.652818	0.34557	0.0655403	0.379337
CG17724	0.728411	0.187815	0.510694	1.13897	0.216194	1.06379	0.160721	0.186166	0.348661	0.258027	0.21115	0.298612	0.0908578	0.582443	0.0816421	0.762304
CG17732	0.00778125	0.0346178	0.0188664	0.0474609	0	0.0174038	0.0566219	0.0595763	0.0304688	0.0401959	0.0832878	0.00225317	0.0145993	0	0	0
CG17734	0.579574	0.644363	0.50741	0.68074	0.543953	0.454769	0.590355	0.57007	0.516818	0.55563	0.63446	0.712008	0.34115	0.973558	0.628227	0.251316
CG17737	4.40613	6.27539	4.86571	3.65912	7.87902	3.38992	7.14285	6.6039	6.02767	7.9607	6.21869	5.11372	5.96192	4.30057	6.81093	10.3999
CG17738	0	0.148647	0.0455434	0.0408975	0	0.136767	0.0228063	0	0.00705643	0	0.0949469	0.0147761	0.407869	0	0	0
CG17739	0.0927034	0.120952	0.10262	0.178508	0.0494176	0.919748	0.0276395	0.0753736	0.104364	0.113663	0.0345035	0.171775	0.128971	0.0765865	0.242677	0.201776
CG1774	0.0810577	0.010546	0.045462	0.0407633	0.0378447	0.0315417	0.0648026	0.041287	0.126957	0.042558	0.136544	0.015573	0.0132977	0.119491	0.0945147	0
CG17746	0.965511	0.947199	1.03028	1.12795	0.873895	1.17066	0.975066	1.08153	1.07892	1.24729	0.623959	0.930195	0.879889	1.692	1.00697	0.647444
CG17752	0.0675555	0.00878951	0.0126421	0.0239743	0	0	0.00765303	0	0.00715418	0.0304	0.0424155	0	0.0460405	0.114561	0.213421	0
CG17754	2.14369	2.05805	2.70676	2.07657	2.71174	2.50604	2.63217	2.58946	2.80104	2.92211	2.39823	2.98979	2.19597	2.13373	2.07682	0.659826
CG17760	0.103569	0.0735975	0.10793	0.163009	0.0357708	0.0885351	0.0672804	0.113248	0.107472	0.105189	0	0.0969926	0.0392956	0	0.198641	6.94344
CG17765	1.23587	0.787392	0.95907	0.823032	1.09136	0.683999	1.33751	1.26573	0.98769	1.51391	0.928802	1.08612	1.41184	1.32674	1.09262	0.35491
CG17768	0.898762	1.35011	0.990639	0.831007	1.25892	0.708826	1.14397	1.39201	0.96891	1.40359	1.00603	0.930486	1.5104	1.29549	1.20177	0.481422
CG17776	0.467393	1.02139	0.599831	0.256491	0.917606	0.291107	1.15097	0.979251	0.73867	0.960471	0.817214	0.753502	0.549892	0.207461	0.991526	1.89898
CG17778	0.21933	0.0605617	0.0624345	0.195671	0.0366013	0.10643	0.0572989	0.089324	0.0219912	0.0689117	0.0258973	0.0232551	0.0734209	0.159467	0.0537527	0
CG17786	0.857793	0.411666	1.01805	0.904381	0.753462	0.655785	0.660321	0.898496	0.441436	0.157663	0.555247	0.407021	0.399813	1.54309	0.865151	0
CG17802	0.188191	0.17072	0.323877	0.260842	0.0987472	0.434906	0.187961	0.318968	0.314535	0.218732	0.230721	0.198938	0.177419	0.324566	0.232578	0
CG17803	0.0743176	0.0381587	0.109034	0.208324	0.0401678	0.294663	0.0277502	0.0481385	0.0517877	0.0646811	0.100361	0.0698344	0.0122713	0.0324755	0.0884968	0
CG17806	0.237972	0.257107	0.141342	0.25697	0.23721	0.189317	0.148924	0.154135	0.136078	0.0514716	0.131291	0.150958	0.228666	0.18913	0.136917	0.215332
CG17807	0.0950209	0.118179	0.157319	0.106619	0.275448	0.161014	0.191905	0.0461807	0.171079	0.13532	0.301214	0.0956971	0.201994	0.0574006	0.279433	0.254842
CG17816	2.43347	1.76559	2.12182	7.0289	1.73444	16.0531	1.55192	2.0727	1.56815	1.05567	1.56097	0.886949	0.609817	2.51057	2.6109	0.45675
CG17821	0.0135887	0.0314042	0.0138258	0.0126376	0.0211834	0	0.00839405	0.00851678	0.0162939	0.0491734	0.0320774	0	0.0808736	0	0	0
CG17829	0.180467	0.255665	0.106003	0.233309	0.0858834	0.149598	0.202633	0.118757	0.172803	0.267736	0.122621	0.0890087	0.190548	0.191778	0.610421	0
CG17834	0.802371	0.605216	0.726873	0.523952	0.854466	0.547828	0.755808	0.860897	0.515257	0.529312	0.540797	0.56836	0.557081	0.413255	1.45577	0
CG17839	0.132601	0.107089	0.179149	1.56203	0.081965	3.82721	0.0570909	0.0517551	0.181803	0.21004	0.0868058	0.0990138	0.167744	0.36861	0.27055	0.208622
CG17840	0.140744	0.0991104	0.0909815	0.380139	0.109095	0.138284	0.0800824	0.0651177	0.0310476	0.043068	0.152163	0.0390955	0.135896	0.202751	0.128722	0.681735
CG17841	0.81253	0.851644	0.935367	0.895652	0.98922	0.565506	0.922301	0.825561	0.799094	0.869546	1.20717	0.831727	1.00523	1.23663	0.351968	0.192456
CG17843	0.121906	0.355111	0.218946	0.171326	0.173127	0.172852	0.131731	0.233518	0.380452	0.073417	0.252788	0.148055	0.0267881	0.113236	0.280576	0
CG1785	0.768647	1.05857	0.883114	0.447147	0.689203	0.52711	1.15546	0.98413	0.654601	0.95471	1.07991	0.936916	0.737865	0.416759	1.47443	0.779774
CG17855	0.069286	0.0623772	0.022505	0.0158581	0.031607	0.0345257	0.0421688	0.0026233	0.00998433	0.0395991	0.0223008	0.0654267	0.0563665	0	0	0.335465
CG17883	0.520133	0.705553	0.589644	0.38751	0.559031	0.494941	0.908792	0.925771	0.473312	0.491386	0.633105	0.997492	0.77484	0.333365	1.39674	0.963682
CG1789	0.762428	1.18326	1.07853	0.691643	1.18259	0.68597	0.96738	1.48202	1.27192	1.59753	1.11048	1.27802	0.703069	1.36657	1.18211	0.587296
CG17896	0.710056	1.23939	0.552486	0.33507	0.811764	0.460931	0.971875	0.800418	0.998027	1.42693	0.709907	1.48866	1.2848	0.805319	1.20117	0.625716
CG17904	0.62242	0.827524	0.710738	0.350869	0.555893	0.437541	0.45885	0.569983	0.553366	0.669074	0.746318	0.65363	0.728063	0.394925	0.558029	1.17017
CG1791	0.0295835	0.00481536	0.0108317	0.0193666	0.0292829	0.0224417	0.0092246	0.0220271	0.0676679	0	0.0404818	0.0167526	0	0	0	0
CG17912	2.26112	2.76151	2.42632	3.15233	2.60719	2.45275	2.56752	3.30811	2.44353	2.92116	2.28857	2.19862	2.26813	3.06521	3.42	1.88752
CG17917	0	0.00541418	0	0	0	0.00145739	0.00492155	0	0.00443634	0	0.0261386	0.0274275	0	0.0231381	0	0
CG17919	0.921557	3.1094	1.09727	0.541758	2.40853	0.883686	2.73507	1.29125	2.0254	0.291142	1.97061	1.77558	0.21137	0.802426	1.22788	1.00318
CG17928	0.0937793	0.0361194	0.0885689	0.0781742	0.0526583	0.0506246	0.0372829	0.0220176	0.00333007	0	0	0.00896508	0.069578	0.174871	0.00589797	0.0354195
CG17931	0.350993	0.476314	0.548548	0.427471	0.592115	0.36385	0.292465	0.415632	0.275359	0.530346	0.348565	0.647125	0.313714	0.400969	0.541728	0.452871
CG17977	0.400768	0.358207	0.342609	0.475145	0.538323	0.440477	0.476685	0.349978	0.418599	0.461286	0.264767	0.387488	0.20037	0.438724	0.303187	0
CG17982	0.474073	0.622006	0.349052	0.512623	0.459532	0.504448	0.497855	0.342335	0.314493	0.210115	0.372124	0.463	0.602201	0.421134	0.271494	0.593032
CG17985	0.215927	0.153595	0.173631	0.0807775	0.0864142	0.126239	0.225839	0.252667	0.322498	0.376319	0.224693	0.130219	0.276708	0.216089	0.263756	0.467308
CG17996	0.0744265	0.209861	0.12179	0.0829422	0.202435	0.112654	0.229636	0.137302	0.147362	0.62541	0.246609	0.107797	0.393736	0.159939	0.0312444	0.335556
CG18003	0.0322042	0.018951	0.0268676	0.0022472	0.0174208	0.0107239	0.0580143	0.0338562	0.0172589	0.0232968	0.0095852	0	0.0209373	0.175306	0.0215325	0.102062
CG18004	0.264898	0.395463	0.44554	0.204319	0.626637	0.271916	0.285567	0.528294	0.387989	0.626014	0.272158	0.344553	0.734894	1.09006	0.117788	0
CG1801	0.113892	0.196248	0.167729	0.0600874	0.0607734	0.101099	0.225896	0.115585	0.158468	0.119096	0.162419	0.0645418	0.104825	0.329771	0.326891	0.568828
CG18011	0.211804	0.142682	0.13111	0.156308	0.30979	0.12249	0.103184	0.0464995	0.120885	0.183808	0.105434	0.00772863	0.0376548	0.274277	0.117489	0
CG18012	0.348391	0.371485	0.412109	0.369872	0.47215	0.331644	0.323328	0.263711	0.607572	0.400329	0.406436	0.263299	0.4251	0.261609	0.763594	0.420875
CG18048	0.0579965	0.152442	0.0878822	0.137014	0.0717107	0.0992997	0.17087	0.179546	0.240466	0.26001	0.139085	0.118846	0.107582	0.0965144	0.22011	0
CG1806	1.31672	0.961596	1.28659	0.988802	1.04333	0.795437	0.976183	0.933413	0.80037	0.233697	0.849093	0.757346	0.118548	1.34683	0.603386	0.17607
CG18081	0.858377	1.21305	1.15837	0.747233	1.98973	0.570919	1.71403	1.51594	1.53493	1.74684	1.29762	1.27097	1.40975	1.15528	1.33155	2.12667
CG18088	0.0821301	0.125364	0.0634748	0.0737872	0	0.0778707	0.0965749	0.041565	0.0626158	0.0298932	0.0509527	0.0846617	0.141505	0.162687	0	0
CG18095	0.00923736	0.0325595	0.0113442	0.00825331	0.0372815	0.0145204	0.0195003	0	0.0145088	0.0262958	0.0700325	0.0116162	0.0206572	0.0748646	0	0
CG1812	0.394806	0.241455	0.299165	0.186123	0.399642	0.19691	0.346325	0.348006	0.179104	0.142395	0.309353	0.175725	0.0777404	0.200278	0.388253	0
CG18130	0.583682	0.171536	0.297546	0.461216	0.200613	0.469585	0.2016	0.116871	0.299664	0.144559	0.244385	0.281809	0.121174	0.726515	0.41685	0
CG18135	0.154633	0.143067	0.0662449	0.106481	0.138903	0.0636942	0.0544424	0.228812	0.147456	0.15784	0.209732	0.0800639	0.0764688	0.0171016	0.105187	0
CG1814	0.104062	0.168214	0.14521	0.107732	0.126674	0.241158	0.160008	0.0511605	0.135281	0.314527	0.257461	0.323856	0.294766	0.0122206	0.0513335	0.67979
CG1815	0.945423	0.661306	0.993475	0.892549	0.758308	0.838235	0.642617	0.6555	0.698668	0.560385	0.43239	0.821257	0.387049	1.14523	0.797075	0.290955
CG18155	0.0764278	0.0681257	0.0904274	0.11488	0.107886	0.0524388	0.0919506	0.0454482	0.0716772	0.019823	0.111869	0.0328178	0.14757	0	0.0454548	0
CG18171	0.515256	0.460406	0.701414	0.504056	0.519396	0.58804	0.370119	0.53129	0.450339	0.41049	0.40502	0.362956	0.489341	0.753145	0.630776	0.191462
CG18173	0.024479	0.0324708	0.0299446	0.00128891	0	0.0048676	0.00142052	0	0.0836947	0	0.0317917	0.0231773	0.0501865	0	0.00642043	0
CG18178	0.361115	0.670838	0.512875	0.215344	0.551917	0.270197	0.542373	0.406542	0.755742	0.773184	0.668246	0.383583	0.38009	0.226059	0.763965	0.568863
CG18190	1.03238	0.951925	0.598422	0.649678	1.03378	0.216696	0.743611	0.755762	0.566178	0.363376	0.719302	0.931007	0.196838	1.14346	0.710533	0
CG18208	0.137	0.192548	0.282688	0.184105	0.171516	0.193804	0.138385	0.0699133	0.198755	0.356388	0.350633	0.152116	0.351894	0.0813466	0.236344	0.227531
CG18213	0.195941	0.265126	0.309529	0.22443	0.297241	0.188938	0.353143	0.176448	0.319734	0.321697	0.276998	0.355753	0.155077	0.346358	0.584061	0
CG18233	0.0370774	0.0293425	0.0354584	0.0229168	0	0.0083949	0.0192667	0	0.0260466	0.0632571	0.017567	0	0.0766939	0.0655772	0.111512	0
CG1824	0.402741	0.384475	0.416568	0.25069	0.308235	0.320709	0.492474	0.46642	0.295222	0.352481	0.198311	0.307411	0.118929	0.413583	0.382899	0.0177098
CG18249	0.0622748	0.0357338	0	0.091964	0	0.0449175	0.0368447	0.105697	0.0253839	0.0694896	0.00793796	0.0162169	0.0857986	0	0.00648855	0.769108
CG18259	0.15859	0.076455	0.206028	0.247591	0.103295	0.150824	0.0772206	0.145712	0.151214	0.32543	0.182743	0.0732957	0.105495	0.353039	0.356273	0.082021
CG18262	0.210298	0.21011	0.197602	0.336795	0.118947	0.0908669	0.181771	0.127664	0.159401	0.114586	0.228671	0.201295	0.217757	0.348107	0.416743	0
CG18265	0.199668	0.262997	0.276841	0.258546	0.118397	0.380747	0.224455	0.18385	0.205717	0.226537	0.325938	0.110162	0.227244	0.21191	0.599768	0.55841
CG18266	0.0420915	0.00230242	0.0310471	0.0447429	0.0691272	0.0523793	0.046467	0.0224497	0.0543963	0.0173462	0.125996	0.0330726	0.0279739	0.0243089	0.108195	0.442534
CG18269	0.0599867	0.0374517	0.0307782	0.0399836	0.0373357	0.0137731	0.0100313	0.0161074	0.00349654	0.0172863	0.0347887	0.0953734	0.115526	0.0964413	0.0287952	0
CG1827	0.152799	0.234982	0.0748934	0.138853	0.523969	0.0487148	0.234104	0.209084	0.301084	0.585107	0.345701	0.169462	0.4723	0.0605761	0.137448	0.32065
CG18273	0.198115	0.309469	0.27011	0.278534	0.187191	0.206502	0.233822	0.385774	0.333349	0.264628	0.449014	0.166134	0.336998	0.205706	0.43499	0.256246
CG18278	0.0211291	0.0143718	0.00522364	0.0180203	0	0	0	0.00826352	0.0486722	0	0	0	0	0.0421395	0.0171921	0
CG18281	0.0704271	0.070199	0.0206829	0.0311805	0.0310739	0.0545426	0.0571109	0.0562123	0.157844	0.018127	0.0895767	0.114701	0.08057	0	0.00618728	0
CG18292	0.467579	0.382942	0.325925	0.464239	0.220388	0.469168	0.246356	0.448482	0.322644	0.645253	0.263027	0.373575	0.66746	0.705667	0.590154	0.516065
CG18304	0.251491	0.286368	0.178363	0.165764	0.113609	0.150287	0.31474	0.239017	0.246141	0.233945	0.230003	0.281757	0.25831	0.243223	0	0.131544
CG18324	0.320906	0.137228	0.191838	0.331954	0.168447	0.349481	0.122309	0.065911	0.225955	0.333523	0.179155	0.0230504	0.47955	0.263878	0.219164	0
CG18335	0.00700013	0.0309152	0.0275198	0.0210624	0.0448569	0.0183122	0.0258859	0.00683531	0.0369743	0.0309175	0.0280435	0.0219164	0	0.0454858	0	0
CG18336	0.0413614	0.038846	0.0352398	0.104451	0.0733643	0.0187113	0.027965	0.207595	0.0500499	0.00672438	0.0211238	0.0819109	0	0.0730158	0.0324543	0
CG18343	0.826491	0.799236	0.418305	0.298025	1.55033	0.260002	1.34902	1.25247	0.992155	0.867316	1.06634	0.800024	0.842133	0.222302	1.13504	2.35825
CG1835	0.116865	0.0838333	0.112498	0.0165244	0.0799309	0.0567162	0.0275499	0.163902	0.0798999	0	0.0745331	0.00502903	0.0570881	0.10052	0.219048	0.082021
CG18368	0.031985	0.07789	0.0499917	0.103842	0.0719497	0.261613	0.133038	0.0927963	0.0651008	0.161079	0.0672074	0.0712774	0.0903056	0.0177774	0	0
CG1840	0.258616	0.653788	0.316778	0.294896	0.341114	0.3722	0.60722	0.33134	0.468269	0.158283	0.391272	0.360199	0.512309	0.452863	0.310001	0.331044
CG18428	0.652992	0.728386	0.601294	1.02015	0.649139	1.20129	0.698776	0.609196	0.479767	0.696806	0.571617	0.35958	0.788636	0.49581	0.407227	1.57891
CG18446	0.0386439	0.00146272	0.0417063	0.0317977	0.0754112	0.0530974	0.0545653	0.0235925	0.0231901	0.0386846	0.0304363	0.0515668	0.153009	0.0210698	0.253629	0.0177098
CG1847	0.0722373	0.0947427	0.115634	0.112803	0.0461509	0.0498409	0.0813227	0.0543012	0.0660183	0.090507	0.0794878	0.0356582	0.136088	0.110555	0.0056756	0
CG18473	0.176521	0.0944453	0.0926706	0.118815	0.130047	0.0655433	0.158504	0.0797718	0.107181	0.158715	0.180726	0.0388692	0.146567	0.0738363	0.208659	0.0962279
CG18476	0.408363	0.192621	0.233137	0.254721	0.147097	0.305387	0.186232	0.23413	0.169699	0.285137	0.182318	0.22995	0.393557	0.445238	1.03119	0.0469417
CG18480	0.197722	0.128104	0.160445	0.0654068	0.0701301	0.0543811	0.0855641	0.0624544	0.19216	0.247606	0.202381	0.187905	0.253156	0.291859	0.129836	0.391236
CG1850	0.159878	0.0649426	0.184103	0.124115	0.0234263	0.149563	0.0256709	0.0340566	0.0685965	0.0664212	0.0492892	0.0114609	0.111686	0	0.104761	0.082021
CG18507	3.28428	2.13042	2.7577	1.88917	2.92612	1.31481	2.29528	3.35473	1.81818	0.600548	2.42535	1.9334	0.21594	2.28147	2.21603	0.316523
CG18508	0.110212	0.0806264	0.0605532	0.0544869	0.0193265	0.15642	0.133246	0.0854935	0.0589019	0.23292	0.0373478	0.0621016	0.166744	0.127019	0.0154731	0.762478
CG18528	0.29428	0.15025	0.0981705	0.0619648	0.0812349	0.098325	0.0813723	0.145092	0.214494	0.189763	0.260834	0.190518	0.186687	0.187216	0.290142	0
CG18547	0.309761	0.858954	0.448874	0.214067	0.345677	0.292166	0.743894	0.585472	0.44262	0.511989	0.620749	0.502463	0.685551	0.219483	0.840894	0.831828
CG18549	0.346442	0.371839	0.277118	0.291914	0.279142	0.127389	0.547994	0.187233	0.401467	0.271613	0.334665	0.241277	0.190081	0.36918	0.291768	0.246548
CG18563	0.15979	0.0927813	0.0771165	0.155559	0.0722998	0.131331	0.00284135	0.0324633	0.134879	0.00787144	0.0186392	0.0997654	0.23746	0	0.0122118	0.0414697
CG18585	0.0236216	0.0190945	0.0395002	0.0136313	0.0543662	0.00489228	0.0622264	0.0197079	0.0875024	0.0564901	0.0620306	0.0929674	0.0145555	0.12729	0.230517	0.0177098
CG18596	0.305095	0.321979	0.191689	0.107354	0.203577	0.144021	0.153727	0.385855	0.289697	0.202933	0.247582	0.30235	0.300496	0.113117	0.452132	0.709696
CG18599	0.116983	0.0320997	0.054678	0.114266	0.103745	0.187099	0.0150883	0.0205397	0.0902931	0.0407435	0.1357	0.0620829	0.0977783	0	0	0
CG18600	0.179947	0.313478	0.324826	0.250481	0.332353	0.102425	0.350252	0.232291	0.268969	0.589246	0.384043	0.30959	0.380675	0.177378	0.0388204	0.345468
CG18619	1.59245	1.34375	1.85276	1.69501	2.16938	2.11546	1.73329	2.0061	1.50059	1.34064	1.44956	1.91963	0.890001	2.46196	1.75604	0.535756
CG18622	0.0350751	0.0217577	0.0209518	0	0.0641777	0.0329221	0.0267781	0	0.0454812	0.124717	0.0394749	0.0218419	0.809382	0	0.00642043	0.0414697
CG18624	0.927888	1.92735	1.48773	0.805589	2.49751	1.00974	2.15674	1.37585	2.46896	3.15165	2.14585	2.02362	2.15034	1.4319	1.76138	1.64113
CG18641	0.0698491	0.0967612	0.141811	0.0551445	0.160529	0.173078	0.116538	0.0539562	0.100273	0.0740024	0.00376314	0.0618468	0.0116438	0.0178676	0.251343	0.082021
CG18643	0.0161744	0.0295944	0.0510023	0.0549723	0.121639	0.0591229	0.0714135	0.0807612	0.0125818	0.184686	0	0.0600806	0.2468	0	0.00735773	0
CG18649	0.00933283	0.0119386	0.0178282	0	0.0485729	0.0121495	0.0539832	0	0.047147	0.00783462	0	0.00626205	0.0138669	0	0.00642043	0
CG18659	0.774975	0.688248	0.696454	0.793818	0.57186	0.582266	0.351881	0.687498	0.661589	0.431332	0.360293	0.487071	0.320048	0.316994	1.77222	0.663138
CG18661	0.141668	0.241245	0.19542	0.0735118	0.1896	0.0735261	0.119814	0.0702615	0.104463	0.312769	0.227667	0.142417	0.134237	0.234039	0.166681	0.226304
CG18666	0.00188731	0.00487392	0.0008787	0.0356494	0.0106294	0.00657575	0.0161195	0	0.0287612	0	0.0379635	0.040369	0	0	0	0
CG1868	0.254014	0.147413	0.0878256	0.139485	0.0484245	0.202707	0.0806041	0.119673	0.11434	0.153019	0.114762	0.145852	0.13632	0.0379928	0.128639	0.0177098
CG18731	0.327073	0.429915	0.279324	0.264152	0.360689	0.327441	0.319035	0.280983	0.384992	0.414444	0.315291	0.377509	0.289173	0.13049	0.278537	0.273535
CG18745	0.00718622	0.0337993	0.0412521	0.0192507	0.0191465	0.0341914	0.0423452	0.0096887	0.0177204	0.0423959	0.0225011	0.00691984	0.0812384	0	0	0.0411806
CG18749	0.132282	0.242395	0.27806	0.138323	0.223887	0.447655	0.253963	0.255579	0.186201	0.670232	0.343636	0.628484	0.552905	0.389762	0.700169	0.519134
CG18754	0.145626	0.0916271	0.0864053	0.100601	0.0798129	0.104719	0.0887904	0.0655475	0.120813	0.181768	0.170217	0.129402	0.0356075	0.0968918	0.130826	0.548246
CG18764	0.0841922	0.12462	0.12056	0.196131	0.0847885	0.164103	0.132891	0.233454	0.13624	0.147066	0.104275	0.118821	0.0423646	0.113958	0.0432192	0
CG18766	0.60156	0.920007	0.701948	0.451591	0.696403	0.440863	0.784517	1.02305	0.724266	0.451456	0.826176	0.840628	0.676194	0.319638	1.12465	0.262448
CG18769	0.32772	0.803097	0.574431	0.529344	0.440222	0.273815	0.863855	0.53987	0.599062	0.500175	0.883873	0.739347	0.387384	0.557801	0.69702	0.946517
CG18787	0.0515552	0.0419243	0.0305904	0.00455414	0.0229995	0.0150833	0.00843739	0.0399918	0.0418873	0.027882	0.0469661	0.00353812	0.0884369	0	0.165843	0
CG18789	0	0	0	0.00926863	0.0254201	0.00271798	0.0030605	0	0	0	0	0.0378451	0.0895892	0	0.0125768	0
CG18808	0.00229837	0.00113087	0.0325764	0.01941	0.0800186	0.00419773	0.0154181	0	0.0499897	0.0540558	0.00376314	0.0803229	0.00323704	0.00543421	0.00733803	0
CG18809	0.229811	0.178728	0.135018	0.31789	0.150722	0.271518	0.194224	0.136399	0.149122	0.318852	0.103374	0.307102	0.102929	0.456897	0.0593141	0
CG18812	2.19399	1.38627	2.04424	2.38951	1.52286	2.83255	1.02579	1.73567	1.24705	1.99472	1.14143	1.09732	1.03116	2.12962	1.20028	0.608522
CG18815	0.494866	0.491876	0.686136	0.606873	0.568727	0.601124	0.759537	0.836205	0.543504	1.03341	0.734846	0.616733	0.596542	0.86321	0.603632	1.04687
CG1882	0.261856	0.163994	0.149672	0.193049	0.184542	0.155485	0.225052	0.114441	0.27593	0.0743059	0.099425	0.236707	0.186829	0.120726	0.430405	0.425133
CG1885	0.0949708	0.138474	0.0446279	0.109312	0.016199	0.0302737	0.28525	0.0443383	0.221931	0.0875268	0.174505	0.153601	0.166578	0.159104	0.111652	0.113766
CG18869	0.00246876	0.0126372	0.0417822	0.029102	0	0.0195118	0	0.0460905	0.0286595	0.0411367	0.0176986	0.0193502	0	0	0	0
CG18870	0.0870313	0.127211	0.105162	0.120454	0.138162	0.157905	0.0889642	0.0979959	0.141935	0.23001	0.151957	0.230388	0.053113	0.0780305	0.103435	0
CG1888	0.314179	0.202382	0.480198	0.426513	0.215335	0.369926	0.343989	0.359597	0.435377	0.672302	0.493646	0.307236	0.31348	0.288267	0.469858	0.0740083
CG1890	0.53862	1.01725	0.603587	0.897284	1.22955	0.641127	0.859945	1.15913	1.2417	1.75249	0.780815	0.782484	5.37597	0.555381	1.43116	2.86409
CG1896	0.389258	0.637783	0.564615	0.719055	0.770609	0.751418	0.685723	0.486106	0.778691	0.895348	0.782581	0.772667	0.686382	0.532331	0.340052	0.7146
CG1902	0.447259	0.53732	0.522234	0.38536	0.488546	0.295335	0.614791	0.38696	0.532678	0.609452	0.490482	0.517408	0.518459	0.561259	0.418353	0.082021
CG1907	0.247074	0.18746	0.145428	0.202455	0.249981	0.0915418	0.294976	0.123806	0.37148	0.343535	0.414636	0.12352	0.289205	0.312531	0.22475	0.627829
CG1909	0.20659	0.0988504	0.208605	0.139693	0.14845	0.176496	0.0635195	0.187193	0.15928	0.0703542	0.17272	0.138796	0.0277613	0.126366	0.0267515	0
CG1910	4.53119	7.77927	7.48145	5.40555	5.61514	4.79189	4.72109	7.73344	6.36057	10.1224	5.40026	4.66939	6.21697	8.40734	28.5972	4.34989
CG1927	1.11625	1.48139	1.37683	0.872133	1.49778	0.764	1.44779	1.41397	1.45719	0.421535	1.19575	1.02832	0.418879	1.26121	1.07624	0.856272
CG1942	0.0593543	0.0257924	0.0104526	0.0119665	0.0307132	0.0152846	0.0144789	0.0201601	0.00374071	0.0984284	0.017891	0.0576351	0	0	0.00628839	0
CG1943	2.03186	2.26757	2.32454	1.65525	2.90842	2.15392	2.0068	3.14135	2.31459	3.04249	1.70289	3.53153	1.52315	3.82106	2.87475	1.0732
CG1951	0.108009	0.180746	0.141755	0.121267	0.17407	0.138789	0.191845	0.177693	0.135905	0.245423	0.305685	0.167831	0.177204	0.216273	0.0502307	0.20475
CG1965	0.850963	0.993447	0.883618	1.10919	1.12118	1.11883	1.22255	1.75386	0.920847	0.729171	1.27078	1.27001	1.13277	1.4808	2.26061	0.21458
CG1968	0.119362	0.344095	0.165209	0.170159	0.089437	0.311681	0.258642	0.0827341	0.225159	0.124774	0.187739	0.221656	0.338838	0.11711	0.109753	0.0177098
CG1969	0.607664	1.65769	1.07036	0.576986	1.75515	0.527928	1.87314	1.38727	1.90346	0.428868	2.08569	1.07865	0.377058	1.08268	1.59974	0.160707
CG1970	0.583818	0.824469	0.80293	0.549647	1.03501	0.897656	0.840453	0.83865	0.759342	1.02789	0.645184	0.928399	1.15395	0.948628	1.3241	0.703361
CG1979	0.139111	0.0726832	0.105418	0.0458035	0.126412	0.0751153	0.0735024	0.107596	0.199829	0.101555	0.189988	0.112956	0.274076	0.0208911	0.246596	0
CG1983	0.145434	0.126573	0.110525	0.101975	0.0925561	0.0981036	0.155858	0.0527221	0.218182	0.0922926	0.173117	0.230538	0.156324	0.0751011	0.374837	0
CG1998	0.416605	0.378362	0.477307	0.395877	0.468457	0.188752	0.616735	0.469311	0.524935	0.526895	0.536828	0.423176	0.364011	0.157686	0.824527	0.396547
CG2003	0.0691749	0.156214	0.0422453	0.0369632	0	0.0260028	0.093083	0.0916667	0.10634	0.0771471	0.0442825	0.0208807	0.0677592	0.0861208	0.00524169	2.15631
CG2004	0.468991	0.523647	0.448273	0.194004	0.549428	0.250506	0.23645	0.455296	0.548324	0.341314	0.350691	0.169708	0.536179	0.405709	1.24019	0.674901
CG2016	0.0439554	0.191686	0.118244	0.0835521	0.196892	0.348679	0.170386	0.0119478	0.141156	0.0776131	0.0950869	0.214559	0.124717	0.0469472	0.067407	0
CG2017	0.51565	0.264205	0.352955	0.311913	0.224134	0.506128	0.203153	0.323973	0.265279	0.464858	0.399267	0.316913	0.340002	0.393746	0.820053	0
CG2021	0.221831	0.526125	0.142232	0.207579	0.204743	0.0692218	0.432205	0.449093	0.286115	0.570385	0.211384	0.351695	0.169041	0.327428	0.227902	0.250064
CG2023	0.0551026	0.0794489	0.0290978	0.0712048	0.0299639	0.0294966	0.053258	0.0416458	0.154678	0.0817719	0.21074	0.0598691	0.138399	0.00760554	0.178825	0.119771
CG2025	0.180766	0.275155	0.288775	0.132267	0.297342	0.2492	0.2937	0.307606	0.224153	0.552514	0.382989	0.198668	0.683969	0.135066	0.537679	0
CG2034	0.251257	0.169761	0.220961	0.20407	0.366396	0.0831323	0.263459	0.12836	0.213495	0.716707	0.372273	0.277928	0.299333	0.252106	0.0312529	0.828507
CG2046	0.196616	0.266983	0.193066	0.107445	0.162432	0.177962	0.263296	0.197019	0.251744	0.273938	0.0966092	0.112447	0.178313	0.211109	0.0484376	0.146962
CG2051	0.414574	0.329241	0.432615	0.275783	0.362618	0.175334	0.424543	0.292762	0.509483	0.34397	0.58143	0.328068	0.420703	1.18309	0.430145	0.0414697
CG2059	0.111822	0.104282	0.107308	0.0443769	0.0223882	0.0720138	0.10211	0.163667	0.105262	0.186773	0.0985641	0.108272	0.0702845	0.0595744	0.0116621	0
CG2061	0.171142	0.189489	0.11886	0.248489	0.0380191	0.3411	0.116105	0.0979952	0.112329	0.21109	0.156921	0.208302	0.0874818	0.143666	0.110387	0.0962279
CG2063	0.353872	0.529484	0.400588	0.326477	0.656747	0.352135	0.503087	0.694886	0.644341	0.843043	0.490466	0.629649	0.637347	0.420624	0.939588	0.511562
CG2064	0.268627	0.11254	0.328199	0.534683	0.109553	0.271163	0.158637	0.330374	0.221266	0.317755	0.133397	0.405636	0.532134	0.25639	0.225593	1.07247
CG2065	0.0392092	0.0177242	0.0461284	0.123227	0.0365519	0.158723	0.0284407	0.00167457	0.0316091	0.0634324	0.00651299	0	0	0.0259114	0.00976381	0.387534
CG2076	0.765592	0.679267	0.74346	0.718416	0.494332	0.617303	0.943107	0.716149	0.768579	0.647553	0.995469	0.326218	0.637216	0.564762	0.619938	1.22264
CG2091	0.286515	0.376589	0.313899	0.277159	0.229015	0.382878	0.293085	0.392852	0.305148	0.575393	0.412247	0.319357	0.319651	0.582136	0.894944	0.20475
CG2100	0.144191	0.153425	0.219717	0.16166	0.0449647	0.239634	0.180179	0.208954	0.179621	0.229294	0.151822	0.0752247	0.337763	0.0694096	0.197497	0.266667
CG2107	0.108478	0.229779	0.150914	0.0863624	0.107139	0.0980746	0.251875	0.02014	0.184838	0.209748	0.268127	0.133942	0.310193	0.0672616	0.190033	0.0411806
CG2116	0.438292	0.376158	0.472673	0.345697	0.406937	0.227962	0.276766	0.366625	0.344894	0.344267	0.181345	0.267082	0.357368	0.192443	0.991545	0.290354
CG2118	0.188052	0.501817	0.29432	0.162785	0.394832	0.137536	0.393341	0.28711	0.555308	0.521763	0.173934	0.220484	0.240727	0.505388	0.945195	0.32019
CG2120	0.0320117	0.0357881	0.0706462	0.0193491	0.0134392	0.0606304	0.057724	0.0104645	0.0287441	0.0442018	0.0921581	0.134679	0.0414367	0	0.195137	0
CG2121	0.0237838	0.0460829	0.0134937	0.0240493	0	0.00546745	0.0854301	0.0389463	0.098772	0.130637	0.0664319	0.00608785	0	0.0563628	0.067443	0
CG2124	0.015472	0.0733722	0.0700373	0.0280036	0.0276562	0.0668104	0.106817	0.171638	0.10691	0.120806	0.0847821	0.208202	0.0079517	0.126396	0.0455088	0.220467
CG2126	0.257204	0.234616	0.243004	0.139167	0.085221	0.140659	0.229036	0.285914	0.208144	0.333368	0.197259	0.205776	0.22971	0.088621	0.371998	0.0962279
CG2129	0.0567637	0.200701	0.104368	0.114843	0.174584	0.0377387	0.196427	0.0977	0.153944	0.19701	0.0940721	0.0722639	0.015608	0.078845	0.0177608	0
CG2135	0.0811657	0.332484	0.138947	0.149986	0.335951	0.135858	0.173995	0.246002	0.29254	0.366401	0.165624	0.176524	0.389614	0.212514	0.4155	1.19738
CG2144	0.246455	0.269724	0.227192	0.192138	0.181134	0.178855	0.265668	0.171052	0.152398	0.114645	0.180225	0.204675	0.180086	0.324942	0.321593	0.448701
CG2145	0.272907	0.673789	0.624485	0.253192	0.578611	0.207658	0.816257	0.208927	0.928671	0.0810328	0.452689	0.76899	0.378407	0.17527	0.555206	0.177683
CG2147	0.277845	0.576568	0.336098	0.2713	0.541571	0.242205	0.272015	0.425429	0.300953	0.377218	0.32894	0.394295	0.364565	0.147635	0.576858	0
CG2162	0.531851	0.403687	0.343072	0.39351	0.331161	0.496595	0.370649	0.484947	0.386836	0.582218	0.396291	0.394005	0.407004	0.654348	0.810698	0.267774
CG2182	2.72738	3.29828	2.89739	2.52685	3.12821	2.94112	2.74365	2.91438	2.24634	2.94866	3.19048	2.72233	2.50625	2.73345	4.55527	3.20183
CG2186	0.942056	1.0804	1.11443	1.36543	0.829887	1.72584	0.820265	0.99229	1.25445	0.886098	1.0971	0.946871	0.985156	1.25471	1.61651	0.541151
CG2187	0.0486418	0.0478903	0.0397145	0.0454087	0.0416759	0.0610021	0.0407039	0.103469	0.0918163	0.0667355	0.0919139	0.0510163	0.0994064	0.114739	0.397901	0.0177098
CG2199	0.792201	1.22463	1.18653	0.687819	1.4189	0.852695	1.27859	1.20197	1.28331	1.62788	1.32255	1.16691	0.923585	2.09482	0.504277	1.15409
CG2200	0.245818	0.335896	0.184839	0.204291	0.488582	0.136852	0.29538	0.118561	0.324178	0.498249	0.680385	0.197121	0.414808	0.345901	0.138077	0.399507
CG2201	0.156814	0.0300556	0.227452	0.0698174	0.122275	0.121313	0.122836	0.192942	0.129022	0.0678266	0.179988	0.152168	0.10208	0.151501	0.0675819	0.850135
CG2202	0.345989	0.341293	0.503047	0.317466	0.184376	0.321021	0.296103	0.224602	0.289166	0.295162	0.348665	0.273932	0.220061	0.606306	0.242865	0.304678
CG2211	0.319125	0.276129	0.280434	0.315212	0.138777	0.323379	0.246165	0.341631	0.175901	0.494114	0.181487	0.247885	0.342065	0.652533	0.105832	0.0177098
CG2218	0.874443	0.657683	0.50879	0.55437	0.463806	0.604989	0.463188	0.638801	0.511396	0.576562	0.429966	0.541245	0.422963	0.700682	0.629209	0.432976
CG2224	0.256598	0.121397	0.150938	0.172839	0.0246765	0.0945337	0.0793023	0.217198	0.0564074	0.146225	0.0865395	0.175642	0.426759	0.0986619	0.472976	0.650493
CG2225	1.07608	1.33538	0.950124	1.58519	1.38411	3.50234	1.54692	0.689751	1.46727	0.721643	0.574843	1.13251	1.02945	1.00804	1.89264	0.448602
CG2246	0.514526	0.675564	0.624654	0.435443	0.797153	0.532053	0.721096	0.734905	0.600447	0.911521	0.561173	0.807563	0.364121	0.732111	0.527501	1.70638
CG2247	1.17658	0.698831	0.829699	0.851545	0.861542	0.804738	1.02011	1.23896	0.926798	0.931853	0.924087	0.668247	0.81659	1.6939	1.66444	0.679191
CG2256	0.00735294	0.0269803	0.0597085	0.073708	0.0167801	0.0899875	0.0350826	0.0476767	0.0493965	0.0781364	0.116444	0.00657704	0.049978	0.00543421	0.0339243	0
CG2258	0.854168	0.806034	0.95494	0.957044	0.909729	0.991718	1.01645	0.872117	0.823919	1.43366	0.883746	0.818362	1.39418	0.689328	1.02209	0.891456
CG2260	0.215741	0.252916	0.193093	0.0677059	0.160744	0.118964	0.307817	0.123845	0.250007	0.31579	0.416771	0.122397	0.201525	0.203056	0.097712	0
CG2263	0.372424	0.717205	0.337303	0.285328	0.439814	0.347643	0.666137	0.305649	0.428624	0.980328	0.537048	0.448055	0.469316	0.819117	0.689059	0.724189
CG2269	0.266993	0.106772	0.176664	0.140663	0.0795949	6.12455	0.147817	0.0698666	0.163514	0.215806	0.122959	0.246607	0.00848482	0.365933	0.0714589	0
CG2277	0.11582	0.248236	0.17197	0.216816	0.151797	0.0876934	0.160162	0.0925968	0.202469	0.143824	0.075563	0.0738537	0.251996	0.120288	0.0342414	0.113766
CG2278	0.242197	0.244866	0.348151	0.540646	0.20537	0.564449	0.205935	0.260188	0.24156	0.225831	0.224775	0.252219	0.0851372	0.286394	0.490055	0.0655136
CG2292	0.18898	0.0815274	0.22254	0.0990942	0.0933759	0.0499228	0.138092	0.0119998	0.0750366	0.0831893	0.0338384	0.0955949	0.158275	0.337995	0.0673419	0.742789
CG2310	1.24043	1.04076	1.35007	0.949675	1.20544	0.51745	0.71334	1.22048	0.841099	0.727993	1.17517	1.0134	2.20111	1.21053	1.48552	1.6793
CG2316	0.927895	0.97551	1.01426	1.13654	0.687869	1.3372	0.99923	0.926579	1.12336	1.11379	0.990181	1.12059	1.36379	0.430574	1.12338	0.9744
CG2321	0.133517	0.0599874	0.134905	0.120403	0.169055	0.116036	0.124348	0.0600632	0.185117	0.0788795	0.049825	0.330106	0.189122	0.118276	0.35592	0
CG2371	0.0791105	0.0707751	0.204843	0.193317	0.0890879	0.225489	0.180984	0.201378	0.0720723	0.161287	0.117002	0.127523	0.0622379	0.00577098	0.3825	0.334672
CG2453	0.137592	0.169153	0.114779	0.0972261	0.150185	0.0625027	0.118601	0.0579702	0.0630398	0.197198	0.0754332	0.0904694	0.143768	0.0465625	0.164281	0.578704
CG2469	0.8368	0.833357	0.818223	0.595908	0.725948	0.691733	0.791825	0.804373	0.632585	0.532449	0.727108	0.687085	0.516437	0.906497	0.57816	0.539174
CG2493	1.0746	1.80691	1.53387	1.20781	1.92275	0.746051	1.77395	1.75407	1.63829	1.46434	1.87187	1.18939	1.01014	1.90776	0.865758	1.18204
CG2519	0.911678	1.04922	1.10522	1.49442	1.01054	1.65983	1.00584	1.2448	0.681214	1.29983	0.77672	1.15303	1.58199	0.650735	1.43321	0.763295
CG2540	0.0140077	0.0472623	0.0471045	0.0953471	0.0606983	0.100849	0.0700072	0.00248664	0.13829	0.014876	0.0522475	0	0.038525	0.141635	0.00663308	0.548246
CG2556	4.99873	0.350576	0.947162	3.17894	0.280921	0.902044	0.49298	1.99419	0.80242	0.408053	0.399747	0.61287	0.448085	1.5169	1.49242	0.548246
CG2604	0.180382	0.615943	0.319289	0.160077	0.453637	0.0847341	0.469846	0.518386	0.489711	0.541742	0.770498	0.457295	0.517388	0.0603477	0.823229	1.78785
CG2608	0.0833128	0.113155	0.0997064	0.0605042	0.0757397	0.197272	0.146842	0.109363	0.0870187	0.207355	0.0901011	0.331752	0.2676	0.112509	0.262873	0
CG2611	0.125329	0.0257683	0.0161085	0.0132187	0.0329303	0.0509128	0.0182395	0.101708	0.0357834	0.376102	0.0131201	0	0.139262	0	0.179098	0.199362
CG2614	0.375151	0.428278	0.258822	0.122452	0.279309	0.183333	0.366116	0.323462	0.38705	0.373157	0.382321	0.355154	0.399124	0.411332	0.318695	0.0591795
CG2617	0.284699	0.242826	0.165139	0.0860209	0.12611	0.119648	0.107147	0.146424	0.32313	0.315602	0.0492102	0.139153	0.297423	0.0776094	0.237902	0.276396
CG2641	0.208145	0.128466	0.15431	0.226214	0.295029	0.141712	0.130459	0.267671	0.17503	0.0705244	0.073358	0.0703659	0.206722	0.0821535	0.100641	0.847554
CG2656	0.476344	0.542038	0.403356	0.308218	0.50347	0.267418	0.32432	0.378579	0.442582	0.583589	0.389282	0.467915	0.245758	0.263857	0.342714	1.08735
CG2658	0.163942	0.21886	0.186085	0.12016	0.167661	0.210004	0.199601	0.100074	0.111537	0.159437	0.123144	0.237238	0.0987491	0.0955116	0.282232	0.213565
CG2662	0.0779619	0.048276	0.0216191	0.0305509	0.11519	0.0813733	0.138341	0.118899	0.14333	0.030345	0.194413	0.0794039	0.0586075	0.0273521	0.0926732	0
[truncated: 14,333 more rows]
