# Supplementary material for: Single cell RNA-sequencing identifies a metabolic aspect of apoptosis in Rbf mutant
Source: Nat Commun. 2018 Nov 27;9:5024. doi: 10.1038/s41467-018-07540-z (PMC6258665; doi:10.1038/s41467-018-07540-z)
Supplement: Supplementary file 6 — Supplementary Data 3 [file 41467_2018_7540_MOESM6_ESM.xlsx]

## Sheet: Sheet1
Supplementary Data 3. GOBP for UND vs. EPR and LPR
Term	es	nes	pval	fdr	gene_set_size	matched_size	genes
actin_filament_based_process(4)	-0.232088	-3.62093	0	0	237	183	31580,34009,41749,43715,32275,43687,35298,42066,43523,39297,42077,42596,32898,34519,37841,43716,41719,44910,33845,40232,31816,31459,33864,3771968,42817,35340,42657,33444,35007,41917,35104,31129,38765,34132,44072,36592,37356,32623,33834,46456,41718,40185,38001,31293,36311,7354377,35694,32794,31405,34633,39864,35311,42064,38898,38811,33346,38879,31004,39429,39368,35336,32256,43162,45959,36615,40255…
chromatin_assembly_or_disassembly(5)	0.514053	4.14208	0	0	145	47	3771854,3772113,3772129,3772519,3771935,3771893,318846,3772172,3772708,3771938,3771947,3771941,3772317,3772254,3772096,3771908,3772319,3772314,3772211,3772666,3772509,3772325,3771911,37006,3772329,36495,31263,36107,40047,37798,38248,37116,35418,31834,32268,35523,42253,31848,33736,36390,42065,31680,37528,49228,37767,37978,31039
regulation_of_intracellular_signal_transduction(5)	-0.222428	-3.66159	0	0	300	204	37006,41749,33236,33218,31867,38454,39458,42356,35683,53577,33682,37402,42498,43481,32898,33165,41140,3355127,35998,37889,39417,3355106,35449,36017,34774,33981,35496,43781,41042,40351,41320,37149,42817,35116,32257,42137,40696,33704,43358,36337,42393,40999,42253,40569,36821,3355139,33991,31961,33289,3354888,34633,44289,45318,33346,38879,44672,32256,38232,41602,36929,42186,33212,42896,40201,32754,3…
growth(2)	-0.196436	-3.76776	0	0	380	280	31151,34009,42841,37781,43652,37778,43740,37089,33218,38231,32007,33432,40562,34780,40940,44326,42595,42544,50417,39013,39596,37206,37617,47121,35190,32601,42060,317824,38516,41140,35998,34519,43096,42059,38264,43812,246497,34179,31379,31801,32009,32991,37447,326214,33627,37723,37587,5740633,33753,37462,42817,40714,41709,36854,43958,40009,32257,59172,40149,47998,36702,64880,35523,34242,43651,3262…
regulation_of_synapse_structure_or_activity(4)	-0.293292	-3.49169	0	0	148	104	38005,33268,37781,33418,37778,38231,34780,39297,37078,42059,246497,37447,33753,40970,32623,33789,32587,36692,3354888,38898,33346,45380,34299,40201,43003,43434,41353,43828,53556,31016,35420,42567,31543,32981,45906,41883,42652,39212,37528,46068,53566,36727,32771,33529,43892,39520,43974,31248,39958,41094,35576,32083,33185,40966,41549,34681,45928,42846,42940,36773,44096,35731,38890,41957,37233,38534,…
actin_cytoskeleton_organization(5)	-0.238323	-3.61265	0	0	223	171	31580,34009,41749,32275,43687,35298,42066,39297,42077,42596,32898,34519,37841,41719,44910,33845,40232,31816,31459,33864,3771968,42817,35340,42657,33444,35007,41917,35104,31129,38765,34132,44072,36592,37356,32623,33834,46456,41718,40185,38001,31293,36311,7354377,35694,32794,31405,34633,39864,35311,42064,38898,38811,33346,38879,31004,39429,39368,35336,32256,43162,45959,36615,40255,42871,41118,46008…
chemotaxis(4)	-0.201138	-3.27389	0	0	259	197	31738,42510,38350,42226,32275,38231,34193,33432,39441,42066,36956,40940,42356,39013,34277,35147,42944,39596,34953,43873,40657,261629,38516,34519,31425,42059,32398,37447,33770,38748,40861,35851,42389,31816,39570,39491,36588,38752,48448,45655,38611,40680,36702,32849,32400,40330,41840,33834,35966,41718,31293,36692,33649,33968,34982,34560,35097,35813,39744,32256,42835,42186,42871,41118,38558,31843,45…
synapse_assembly(5)	-0.320897	-4.08743	0	0	150	119	34009,32087,37781,37778,38231,32007,42059,33373,246497,32009,37447,33753,40970,32623,32587,36692,33649,3772082,40913,39524,38898,33346,45380,32919,40201,43003,43434,33962,41353,43828,31016,32703,35420,42567,31543,32752,32981,45906,34495,42652,41225,39212,37528,2768852,47082,46068,53566,36057,36727,32771,33529,39493,39520,43974,31248,39958,41094,35576,32083,33185,47285,41549,34681,32207,249072,325…
developmental_growth(3)	-0.219756	-3.78698	0	0	299	222	31151,34009,37781,43652,37778,37089,33218,38231,32007,33432,34780,40940,42544,39013,39596,37206,47121,42060,317824,41140,34519,43096,42059,43812,246497,34179,32009,32991,37447,326214,33627,37723,33753,40714,41709,43958,40009,32257,59172,40149,47998,36702,64880,35523,34242,43651,32623,41718,42380,31293,32587,36692,33649,3772082,36318,40913,39524,38898,33346,37247,37949,32256,32979,45380,33212,4289…
synaptic_growth_at_neuromuscular_junction(4)	-0.327951	-3.84045	0	0	125	100	34009,37781,37778,38231,32007,42059,246497,32009,37447,33753,32623,32587,36692,33649,3772082,40913,39524,38898,33346,45380,32919,40201,43003,43434,33962,41353,43828,31016,35420,42567,31543,32981,45906,42652,39212,37528,2768852,46068,53566,36057,36727,32771,33529,39520,43974,31248,41094,35576,32083,33185,47285,41549,34681,32207,249072,32528,42846,42940,44096,35731,38890,41957,35378,37233,38534,394…
synaptic_transmission(3)	-0.247113	-3.62833	0	0	239	157	38005,37006,32087,38350,37781,33418,41749,37778,38231,33921,32007,39297,32470,34284,31625,33373,40506,41719,38058,44483,40221,42525,33753,43823,45910,40970,41150,38362,32849,33275,39745,43943,33789,42642,3354888,36733,32537,36383,42835,45380,42171,34299,35865,33962,38558,36699,43392,31381,31647,37805,43828,42854,39016,37729,3346167,42567,32321,246439,32981,45906,33228,35026,43800,40993,42845,3990…
synapse_organization(4)	-0.317008	-4.56065	0	0	211	153	34009,32087,37781,37778,38231,32007,34780,37078,39596,42059,31625,33373,246497,32860,32009,37447,33753,40970,32623,41718,32587,36692,33649,3772082,40913,39524,38898,33346,45380,32919,40201,43003,43434,33962,37805,41353,43828,53556,31016,32703,35420,42567,31543,32752,32981,45906,34495,41883,42652,41225,39212,37528,2768852,47082,46068,53566,36057,36727,32771,33529,39493,39520,43974,31248,40462,4191…
neuromuscular_junction_development(5)	-0.32202	-4.11022	0	0	155	120	34009,37781,37778,38231,32007,39596,42059,246497,32860,32009,37447,33753,32623,41718,32587,36692,33649,3772082,40913,39524,38898,33346,45380,32919,40201,43003,43434,33962,37805,41353,43828,31016,35420,42567,31543,32981,45906,42652,39212,37528,2768852,46068,53566,36057,36727,32771,33529,39520,43974,31248,40462,41911,39958,41094,35576,32083,33185,47285,41549,34681,32406,32207,249072,32528,42846,429…
regulation_of_synaptic_growth_at_neuromuscular_junction(5)	-0.330881	-3.3415	0	0	92	75	37781,37778,38231,42059,246497,37447,33753,32623,32587,36692,38898,33346,45380,40201,43003,43434,41353,43828,31016,35420,42567,31543,32981,45906,42652,39212,37528,46068,53566,36727,32771,33529,39520,43974,31248,41094,35576,32083,33185,41549,34681,42846,42940,44096,35731,38890,41957,37233,38534,43149,31247,37201,41694,32746,39293,37961,43725,43197,36460,30975,36104,39052,35197,32429,37552,45821,31…
regulation_of_synapse_organization(4)	-0.327195	-3.54878	0	0	121	88	37781,37778,38231,34780,37078,42059,246497,37447,33753,40970,32623,32587,36692,38898,33346,45380,40201,43003,43434,41353,43828,53556,31016,35420,42567,31543,32981,45906,41883,42652,39212,37528,46068,53566,36727,32771,33529,39520,43974,31248,39958,41094,35576,32083,33185,40966,41549,34681,42846,42940,44096,35731,38890,41957,37233,38534,39454,43149,31247,37201,41694,32746,39293,37961,43725,43197,36…
regulation_of_synapse_assembly(4)	-0.334983	-3.45099	0	0	97	77	37781,37778,38231,42059,246497,37447,33753,32623,32587,36692,38898,33346,45380,40201,43003,43434,41353,43828,31016,35420,42567,31543,32981,45906,42652,39212,37528,46068,53566,36727,32771,33529,39520,43974,31248,39958,41094,35576,32083,33185,41549,34681,42846,42940,44096,35731,38890,41957,37233,38534,43149,31247,37201,41694,32746,39293,37961,43725,43197,36460,30975,36104,39052,35197,32429,37552,45…
intracellular_signal_transduction(5)	-0.193172	-3.77857	0	0	443	290	37006,42841,33418,41749,33392,33236,31120,33218,31867,34780,38454,39458,42356,35683,53577,33682,53585,37402,42498,37010,43481,32898,39158,33165,317824,35577,41140,3355127,35998,34284,37889,39417,3355106,35449,36017,31971,34774,40506,34924,33981,35496,43781,41042,44747,35646,40351,33627,41320,37149,43541,42817,48448,36854,35116,40009,36003,32257,42137,40015,47998,40696,33704,43358,38765,36337,3413…
regulation_of_nervous_system_development(5)	-0.233493	-3.74822	0	0	250	196	35390,37781,41749,41273,37778,33392,43515,38231,38436,31038,42542,34277,39885,43481,39158,38516,41140,42059,44728,246497,32398,32009,37447,33770,42541,40232,37524,33753,40042,38752,41942,42874,36702,40696,32400,35135,38799,40860,43651,40577,32623,33834,31293,32587,36692,33649,40165,3354888,38898,45318,33346,38879,39744,37247,35540,41988,32979,41785,45380,45959,32919,40201,39777,43003,39884,37355,…
axonogenesis(7)	-0.204994	-3.55449	0	0	301	223	31738,42510,38350,33418,42226,32275,38231,34193,41697,39441,42066,41455,40940,39013,34277,35147,42944,47251,39596,34953,43873,261629,38516,34519,31425,42059,37841,32398,42000,33981,37447,33770,38748,40861,35851,42389,31816,39570,39491,36588,38752,48448,38611,40680,36702,32849,32400,35523,34242,40330,41840,33834,41718,31293,36692,33649,3772082,33968,39524,34982,34560,38879,35097,35813,39744,32256,…
photoreceptor_cell_differentiation(7)	-0.231862	-3.28648	0	0	189	147	31151,35390,41273,33392,33218,326122,33972,31517,42979,44108,35759,41474,39885,38410,43481,39158,41140,43812,37841,42000,37038,44747,31816,37149,34844,37455,38091,47998,36990,43651,44505,31293,3772082,3354888,34982,43415,35674,37247,36383,35540,41988,42835,32979,41785,33212,42896,45959,34847,48317,44160,39884,41118,32724,252554,36411,38389,36329,31229,45233,32703,35609,39091,36497,36952,38321,364…
taxis(3)	-0.204209	-3.68208	0	0	325	243	31738,42510,34903,38350,42226,32275,37985,38231,34193,33002,33432,39441,42066,36956,117496,40940,42356,39013,34277,35147,42944,39596,43493,34953,41726,35190,43873,40657,261629,38516,34519,31425,42059,32398,37447,33770,38748,40861,35851,42389,31816,39570,39491,36588,38746,38752,48448,45655,38611,45910,40680,40383,36702,32849,32400,31234,40665,40330,41840,33834,44505,35966,41718,31293,36692,33649,3…
axon_development(6)	-0.20523	-3.57714	0	0	311	232	31738,42510,38350,33418,42226,32275,38231,34193,41697,39441,42066,41455,40940,39013,34277,35147,42944,47251,39596,34953,43873,261629,38516,34519,31425,42059,37841,32398,42000,33981,32009,37447,33770,38748,40861,35851,42389,31816,39570,39491,36588,38752,48448,38611,40680,36702,32849,32400,35523,34242,40330,41840,33834,41718,31293,36692,33649,3772082,33968,39524,34982,34560,38898,38879,35097,35813,…
cell_morphogenesis_involved_in_neuron_differentiation(6)	-0.18248	-3.82989	0	0	459	336	34379,31738,34906,42510,45587,38350,33418,41749,42226,33392,43767,32275,42364,38231,34193,38436,41697,39441,42066,42542,41455,36956,40940,33229,39013,34277,37237,35147,42944,47251,44108,39596,39875,34328,34953,37481,43873,40657,261629,38516,41140,34519,5740414,31425,42059,37841,32398,42000,33981,39173,37447,33770,38748,40861,35851,34595,42389,37524,31816,39570,39491,36963,36588,40042,38752,41709,…
regulation_of_growth(3)	-0.203006	-3.22062	0	5.93149e-06	246	188	42841,37781,43652,37778,33218,38231,33432,40562,34780,40940,50417,39013,39596,37206,32601,42060,317824,38516,41140,35998,43096,42059,43812,246497,34179,37447,326214,33627,37723,37587,33753,37462,42817,41709,36854,40009,32257,59172,47998,36702,64880,43651,32623,42380,31293,32587,36692,36318,47873,32537,38898,33346,44672,37247,35540,41591,32979,45380,43130,42186,33212,42896,40201,43673,43003,43434,…
negative_regulation_of_cellular_component_organization(3)	-0.288889	-3.24322	0	6.18939e-06	125	92	37781,38135,38231,38436,45848,40228,38656,42059,35522,36498,43719,31834,31459,32015,33022,32941,42253,39340,36692,33346,40201,48481,43490,117294,39241,38580,35054,40508,41740,31016,32703,31543,43163,35954,45906,35121,43999,43901,42652,37387,42954,36264,38131,45374,37528,39647,46068,40170,31248,39505,35576,32965,34681,49701,37916,35560,40848,42846,39564,40336,32119,41957,33758,33861,37233,38534,38…
neuron_projection_guidance(5)	-0.199	-3.15992	0	1.05449e-05	248	187	31738,42510,38350,42226,32275,38231,34193,39441,42066,36956,40940,39013,34277,35147,42944,39596,34953,43873,40657,261629,38516,34519,31425,42059,32398,37447,33770,38748,40861,35851,42389,31816,39570,39491,36588,38752,48448,45655,38611,40680,36702,32849,32400,40330,41840,33834,41718,31293,36692,33649,33968,34982,34560,35097,35813,39744,32256,42835,42186,42871,41118,38558,31843,45830,39203,42300,36…
regulation_of_multicellular_organismal_development(4)	-0.149981	-3.1864	0	1.09505e-05	433	346	42560,31580,31738,31151,34009,35390,37781,41749,41273,35563,37778,43715,33392,43767,34845,43515,37089,33218,43687,38231,38436,59261,33432,31038,42066,42542,34780,40940,42356,48805,43523,40469,39013,34277,36409,39596,34328,37402,45827,33934,35190,39885,43481,39158,317824,38516,41140,34284,42059,35528,33226,44728,246497,32398,34179,42000,43716,36032,40506,32009,33245,39173,37447,33770,35924,42541,3…
axon_guidance(6)	-0.208149	-3.20029	0	1.13885e-05	240	180	31738,42510,38350,42226,32275,38231,34193,39441,42066,40940,39013,34277,35147,42944,39596,34953,43873,261629,38516,34519,31425,42059,32398,37447,33770,38748,40861,35851,42389,31816,39570,39491,36588,38752,48448,38611,40680,36702,32849,32400,40330,41840,33834,41718,31293,36692,33649,33968,34982,34560,35097,35813,32256,42835,42186,42871,41118,38558,31843,45830,39203,36329,41772,44885,45233,36775,32…
actin_filament_organization(6)	-0.256055	-3.12072	0	1.52524e-05	141	108	31580,34009,32275,43687,42066,32898,34519,37841,41719,31459,33864,3771968,35340,33444,35007,41917,34132,44072,32623,33834,31293,36311,7354377,31405,34633,39864,35311,42064,38898,33346,35336,32256,43162,45959,36615,40255,41118,46008,37858,42889,32314,38389,34882,43330,43814,44885,45233,36775,43654,37729,3346167,38385,31166,35881,32981,36497,41883,33619,42313,37387,39961,38131,41225,44835,2768852,4…
cell_fate_commitment(5)	-0.143055	-3.09654	0	2.45441e-05	464	355	31151,39619,53473,40817,34009,43170,43262,34906,318553,40973,34903,43656,31603,41273,44849,33392,40190,39915,38231,33920,33432,31047,32479,40031,38515,42542,317912,38657,34794,44046,38133,38290,34521,38582,43577,40834,34277,39039,35147,44154,34414,42077,42596,41032,33438,35759,37757,34411,41140,37889,5740402,42326,43812,39337,44728,42752,39440,44724,35047,34924,40308,33770,31638,37038,44747,36793…
negative_regulation_of_signaling(3)	-0.198558	-3.05764	0	2.84712e-05	233	177	31151,39619,34009,38513,39751,41749,41379,35563,50050,33392,33218,40562,326122,32498,33972,43835,35115,39013,39596,33196,32601,43481,42821,41140,5740414,34284,42059,33226,35677,34774,42572,35851,40351,33627,41709,31596,37455,35116,41150,33983,32849,42393,40999,38936,33991,37838,38993,44289,33346,38879,44672,34592,43162,45380,33212,42896,42770,40201,32426,32754,42871,53554,38344,37232,33107,36329,…
ribosome_biogenesis(5)	0.467678	3.10153	0	2.88155e-05	41	31	37036,36831,44005,318016,37662,41973,37873,36365,37397,33966,34631,31387,43691,31213,42060,34488,31097,44391,46201,32568,42899,31812,34287,41372,42508,31195,36774,3355124,33269,40457,35125
cell_cell_signaling(4)	-0.14544	-3.04366	0	3.6737e-05	484	331	38005,31151,53473,34009,37006,43170,43262,32087,34906,318553,40973,38350,37781,33418,43656,31603,41749,37778,37089,40190,39915,38231,33920,33921,32007,31047,32479,317912,38657,34780,34794,44046,38133,38290,38582,40048,41177,39297,44154,34414,31382,42077,33438,35759,41551,32470,34284,5740402,42326,31625,39337,33373,44728,44724,32140,40506,41719,40308,38058,31638,44483,44747,33651,40221,33602,42525…
regulation_of_cellular_component_biogenesis(3)	-0.203099	-3.0183	0	4.89348e-05	217	163	31580,37781,37778,38231,39861,36409,37402,45827,38656,33934,43517,34519,34284,42059,37841,246497,41719,37447,37790,35924,32935,42389,31834,33753,31459,33864,40489,35340,33444,40680,32268,41917,35104,34132,35523,42253,32623,33834,31293,32587,36692,36311,33968,39864,35311,38898,33346,39429,45380,40201,41852,36615,43003,43434,41014,117294,41353,43828,44885,36775,42854,31016,32703,42065,43700,35420,4…
negative_regulation_of_cell_communication(4)	-0.191901	-2.99097	0	5.17658e-05	237	180	31151,39619,34009,38513,39751,41749,41379,35563,50050,33392,33218,41860,40562,326122,32498,33972,43835,35115,39013,39596,33196,32601,43481,42821,41140,5740414,34284,42059,33226,35677,34774,42572,35851,40351,33627,41709,31596,37455,35116,41150,33983,32849,42393,40999,38936,33991,37838,3354888,38993,44289,33346,38879,44672,34592,43162,45380,33212,42896,42770,40201,32426,32754,42871,53554,41260,3834…
eye_photoreceptor_cell_differentiation(6)	-0.223699	-2.95951	0	7.95518e-05	168	130	35390,41273,33392,33218,326122,33972,31517,42979,44108,35759,41474,39885,38410,43481,39158,41140,37841,42000,37038,44747,31816,34844,37455,38091,47998,36990,43651,44505,31293,3772082,3354888,34982,43415,35674,37247,36383,41988,42835,32979,41785,42896,45959,34847,48317,44160,39884,32724,252554,36411,38389,36329,31229,45233,35609,39091,36497,36952,38321,38785,41883,42313,50070,43404,41656,32631,370…
regulation_of_synaptic_transmission(3)	-0.333186	-2.95251	0	8.13462e-05	78	57	38005,38350,37778,38231,39297,34284,44483,32849,33789,3354888,42171,34299,38558,37729,42567,32321,45906,39900,32737,35051,37528,38337,32771,41094,42447,45928,42846,42327,42940,36773,32797,41957,53425,39454,32746,33788,32000,2768718,47091,43551,318623,43838,36054,42561,32799,318064,35197,40052,43822,42646,64877,32158,39533,35977,38863,35353,36295
photoreceptor_cell_development(6)	-0.275061	-2.88832	0	0.000177945	106	80	33392,326122,31517,42979,41474,38410,41140,37841,37038,44747,31816,37149,36990,31293,3354888,34982,43415,35674,36383,35540,42835,33212,42896,48317,41118,36329,45233,32703,35609,36491,41883,41656,32631,37070,38027,49070,34096,246493,35071,249072,39866,318841,44861,33881,41744,31802,33861,53425,33496,44548,44030,38067,42148,19835383,39293,42358,39122,32358,42367,35259,36945,45278,38424,46015,36791,…
regulation_of_developmental_growth(4)	-0.206884	-2.88158	0	0.000188525	183	143	37781,43652,37778,33218,38231,33432,34780,40940,39013,39596,37206,42060,317824,41140,43096,42059,43812,246497,34179,37447,326214,33627,37723,33753,41709,40009,32257,59172,47998,36702,64880,43651,32623,42380,32587,36692,36318,38898,33346,37247,32979,45380,33212,42896,40201,43003,43434,39375,252554,35425,41353,40104,43828,31016,32703,35420,39909,3346167,42567,31543,32981,45906,42564,34495,33619,426…
single_organism_behavior(3)	-0.142137	-2.86921	0	0.000206041	495	313	43497,43488,31151,37266,33268,34009,41311,34903,37781,33194,41742,31228,32579,43652,39151,39588,37985,33540,31867,33921,32007,32846,42066,31429,38657,35579,36203,117496,33027,35512,40136,40087,37264,41547,42503,41170,36110,41726,35190,41961,32470,32898,34284,45556,35449,43812,40650,37229,32860,36032,35096,47065,34872,47141,36395,42063,38872,47611,36350,42267,40981,33462,31816,42518,36741,34364,31…
compound_eye_photoreceptor_cell_differentiation(7)	-0.217409	-2.85614	0	0.000219009	162	126	35390,41273,33392,33218,326122,33972,31517,42979,44108,35759,41474,39885,38410,43481,39158,41140,37841,42000,37038,44747,31816,34844,37455,38091,47998,36990,43651,44505,31293,3772082,3354888,34982,43415,35674,37247,36383,41988,42835,32979,41785,42896,45959,34847,48317,39884,32724,252554,36411,38389,36329,31229,45233,35609,39091,36497,36952,38321,38785,41883,42313,50070,43404,32631,37070,42289,360…
negative_regulation_of_signal_transduction(4)	-0.193271	-2.85029	0	0.000227769	217	163	39619,38513,39751,41749,41379,35563,50050,33392,33218,40562,326122,32498,33972,43835,35115,39013,39596,33196,32601,43481,42821,41140,5740414,34284,42059,33226,35677,34774,42572,35851,40351,33627,41709,31596,37455,35116,41150,33983,42393,40999,38936,33991,37838,38993,44289,33346,38879,44672,34592,43162,45380,33212,42896,42770,40201,32426,32754,42871,53554,38344,37232,33107,36329,40083,33156,36775,…
eye_photoreceptor_cell_development(7)	-0.293649	-2.83989	0	0.000253463	93	68	33392,326122,31517,42979,41474,38410,37841,37038,44747,31816,36990,31293,3354888,34982,43415,35674,36383,42835,42896,48317,36329,45233,35609,41883,41656,32631,37070,38027,49070,34096,246493,35071,249072,39866,33881,41744,31802,33861,53425,33496,44548,38067,42148,19835383,39293,42358,39122,42367,35259,36945,45278,38424,46015,36791,31883,35680,3771890,42757,33916,45328,33814,36445,36125,41085,36606…
regulation_of_cell_development(5)	-0.183709	-2.81667	0	0.000301659	219	175	31580,34009,35390,41749,41273,33392,40832,43515,38436,31038,42542,34277,36409,37402,45827,33934,39885,43481,39158,38516,41140,34284,35528,44728,32398,32009,39173,35924,42541,40232,37524,40489,40042,38752,37455,41942,42874,36702,40696,32400,35135,38799,40860,43651,40577,33834,31293,43514,33649,40165,3354888,33968,39864,45318,38879,39744,37247,36461,35540,41988,32979,41785,45380,45959,32919,39777,3…
mitotic_spindle_elongation(6)	-0.307352	-2.80845	0	0.000313183	82	61	31104,36495,35342,38515,43517,40639,31106,44391,44251,43723,31700,45329,35584,41014,39484,34329,31613,36321,43901,34352,36264,38397,41952,43573,35988,31588,37235,39338,43103,37628,37292,32700,39540,44150,41347,44059,33654,36985,34149,44783,38794,34098,36851,39108,34526,35149,42470,43768,31483,35453,34754,43864,49260,41531,31022,36978,37849,40060,37580,38983,37995
compound_eye_photoreceptor_development(8)	-0.296277	-2.81166	0	0.000317818	91	66	33392,326122,31517,42979,41474,38410,37841,37038,44747,31816,36990,31293,3354888,34982,43415,35674,36383,42835,42896,48317,36329,45233,35609,41883,32631,37070,38027,49070,34096,246493,35071,249072,39866,33881,41744,31802,33861,53425,33496,44548,38067,19835383,39293,42358,39122,42367,35259,36945,45278,38424,46015,36791,31883,35680,3771890,42757,33916,45328,33814,36445,36125,41085,36606,39533,35070…
sensory_perception(6)	-0.170594	-2.80892	0	0.000320301	338	203	318736,41119,41333,34031,117471,2768715,43497,43488,42415,39906,37266,36399,40116,33130,41008,45587,36187,117346,246669,33450,32562,31228,246670,42471,34918,117488,326110,43496,32275,37985,31867,34615,40619,117338,35516,117496,40136,37264,39596,42514,38957,37265,33157,39983,170878,41011,35449,39324,40650,117470,43489,38354,37374,37447,41171,43753,38098,117349,33093,37605,42490,36350,40580,33381,3…
eye_development(5)	-0.145578	-2.78131	0.000201857	0.000393026	435	278	31151,34009,35390,43656,41273,33392,40314,43767,37089,33218,33432,326122,39441,42701,33972,31517,39013,43749,3885647,42979,43833,44108,39596,34328,32473,35759,41474,33196,39885,38410,43481,39158,41140,34519,43096,35528,43812,37841,49077,39440,34179,42000,40506,36242,44251,31499,31379,34924,44272,33245,37549,39173,31813,37038,44747,40828,35851,35430,33627,31816,33753,34844,43823,41709,48448,37455,…
imaginal_disc_morphogenesis(5)&post_embryonic_organ_morphogenesis(5)	-0.125378	-2.75548	0	0.000469471	486	365	42560,31738,31151,49638,34009,45879,34903,33418,41749,41273,42945,37778,42226,40314,33581,38432,37089,32275,33583,39132,33432,36782,32846,32498,34250,39441,42542,32131,31429,38657,34780,33027,32761,40940,40092,37449,31624,43835,45339,117300,32154,42544,37929,39013,42990,37237,42944,39596,48571,42596,33196,43481,39158,40657,40896,317824,41140,34284,42059,43812,37841,49077,39440,34774,48239,34179,3…
compound_eye_development(6)	-0.147461	-2.75217	0	0.00047452	408	265	31151,34009,35390,41273,33392,40314,37089,33218,33432,326122,39441,42701,33972,31517,39013,43749,3885647,42979,43833,44108,39596,34328,32473,35759,41474,39885,38410,43481,39158,41140,34519,43096,35528,43812,37841,49077,39440,34179,42000,40506,36242,44251,31499,31379,34924,44272,33245,37549,39173,31813,37038,44747,40828,35430,33627,31816,33753,34844,43823,41709,48448,37455,36421,33782,38091,40009,…
rRNA_processing(6)	0.533464	2.934	0	0.000537889	25	21	36831,44005,37662,41973,37873,36365,37397,33966,31387,43691,31213,34488,44391,46201,32568,42899,31812,34287,42508,36774,33269
cell_adhesion(3)	-0.198193	-2.72436	0	0.000613002	186	139	31151,38513,40292,33392,32275,37277,36468,42596,317824,34519,41302,34939,40506,34924,41441,33245,32612,34068,39936,53578,36386,33627,41575,33753,33864,39215,35949,39118,37455,32097,53573,43528,37586,44072,36990,41718,31293,36692,33736,38879,35097,37949,35540,34592,45959,40255,42871,38032,46187,31229,40553,41062,44885,32703,36363,37386,36746,42567,32752,36564,35881,43026,38590,33619,42313,40081,44…
negative_regulation_of_synapse_assembly(4)&negative_regulation_of_synaptic_growth_at_neuromuscular_junction(5)	-0.419748	-2.71749	0	0.00063206	39	30	37781,42059,36692,40201,31016,31543,45906,42652,37528,46068,31248,35576,34681,42846,41957,37233,38534,43149,37201,39293,43197,36460,30975,36104,39052,32429,37552,45821,36526,36876
compound_eye_morphogenesis(6)	-0.158713	-2.6993	0	0.000714571	332	214	31151,34009,35390,41273,33392,40314,37089,33218,33432,326122,39441,42701,33972,31517,43749,3885647,42979,44108,34328,35759,41474,39885,38410,43481,39158,41140,34519,35528,43812,37841,49077,39440,34179,42000,36242,31379,34924,33245,39173,37038,44747,33627,31816,33753,34844,41709,37455,36421,33782,38091,40009,40383,47998,36989,39419,40487,36990,43651,38291,44505,31293,41086,43514,34286,3772082,3354…
spindle_elongation(5)	-0.284885	-2.67406	0	0.000817228	84	63	31104,36495,35342,38515,43517,40639,31106,31240,44391,44251,43723,31700,39068,45329,35584,41014,39484,34329,31613,36321,43901,34352,36264,38397,41952,43573,35988,31588,37235,39338,43103,37628,37292,32700,39540,44150,41347,44059,33654,36985,34149,44783,38794,34098,36851,39108,34526,35149,42470,43768,31483,35453,34754,43864,49260,41531,31022,36978,37849,40060,37580,38983,37995
G_protein_coupled_receptor_signaling_pathway(6)	-0.194142	-2.67687	0	0.00082459	186	141	42683,36961,41742,38839,34845,40412,47746,44125,34615,35535,41648,43681,39861,44046,41547,34181,41170,41711,43493,41726,33196,38636,33007,32860,31659,38058,36601,43541,38056,43678,41709,41017,43484,36960,41438,43182,42452,38765,31234,39127,40664,42133,250710,38993,38495,36368,37921,34537,35974,41639,38622,37805,32678,36329,37883,38296,37004,36168,34012,42258,42652,42672,39389,40063,35846,39887,38…
regulation_of_anatomical_structure_morphogenesis(4)	-0.164575	-2.67694	0	0.000840447	250	199	31738,31151,34009,35390,40292,41749,43715,33392,40832,34845,37089,43687,38436,33432,42542,36468,43523,40469,34328,37899,39885,33445,43481,39158,41140,34519,35528,246497,41302,32398,43716,40506,34924,33245,39173,37038,32612,35430,34141,37524,33753,33864,38752,35340,37455,42160,32097,37586,36702,44072,32400,35135,43651,49892,41718,31293,33736,43514,33649,40165,35311,45318,38879,35336,41988,32979,41…
sensory_organ_morphogenesis(4)&eye_morphogenesis(5)	-0.153331	-2.65384	0	0.000921431	352	225	31151,34009,35390,43656,41273,33392,40314,43767,37089,33218,33432,326122,39441,42701,33972,31517,43749,3885647,42979,44108,34328,35759,41474,33196,39885,38410,43481,39158,41140,34519,35528,43812,37841,49077,39440,34179,42000,36242,31379,34924,33245,39173,37038,44747,35851,33627,31816,33753,34844,41709,37455,36421,33782,38091,40009,40383,47998,36989,39419,40487,36990,43651,38291,44505,31293,41086,…
biological_adhesion(2)	-0.189319	-2.64691	0.000400561	0.000955818	197	144	31151,38513,40292,33392,39706,32275,37277,36468,42596,317824,34519,47198,41302,34939,40506,34924,41441,33245,32612,34068,39936,53578,36386,33627,41575,33753,33864,39215,35949,39118,37455,32097,53573,43528,37586,44072,36990,41718,31293,36692,33736,32537,38879,35097,37949,35540,34592,45959,40255,42871,38032,46187,31229,40553,41062,44885,32703,36363,37386,36746,42567,32752,36564,35881,43026,38590,33…
locomotory_behavior(3)	-0.189078	-2.63973	0	0.00100149	215	145	37781,33194,32579,43652,39151,32007,32846,35579,40087,42503,41170,36110,41961,32470,43812,32860,36032,47065,47141,36395,42063,33093,38872,47611,42518,44510,38746,41709,48448,33782,38091,44817,42742,36993,36702,31234,40664,32587,33649,3772082,38811,43415,32976,35540,36913,34896,43673,48317,37921,35584,33962,37323,53554,44965,32132,37335,42567,30971,31166,41339,31581,38296,35800,41883,32547,32428,4…
regulation_of_transport(4)	-0.19671	-2.62372	0	0.00109221	187	131	261610,33418,37778,33921,34976,38515,34185,31517,34277,41177,42979,47251,31382,40678,34427,38410,41551,32140,40506,35780,37040,36046,42490,35851,31816,32015,33219,41150,47762,46091,35404,32124,39745,35696,32537,41158,37042,35336,36748,42656,42896,35865,43673,44643,34969,35425,42889,38580,36329,45680,32602,43654,42567,32321,42199,37218,32569,39900,39259,35051,33571,41562,39747,37979,8674055,335513…
regulation_of_neurogenesis(6)	-0.202849	-2.61956	0	0.00111954	158	123	35390,41749,41273,33392,43515,38436,31038,42542,34277,39885,43481,39158,38516,41140,44728,32398,32009,42541,40232,37524,40042,38752,41942,42874,36702,40696,32400,35135,38799,40860,43651,40577,33834,31293,33649,40165,3354888,45318,38879,39744,37247,35540,41988,32979,41785,45959,32919,39777,39884,41360,252554,47877,33156,31350,36775,37851,30971,32981,36497,41783,35800,36377,33619,42313,39228,276867…
small_GTPase_mediated_signal_transduction(6)	-0.197299	-2.59404	0	0.00135001	216	127	42841,33418,41749,35683,33682,37402,42498,43481,32898,39158,33165,35577,3355127,35998,39417,36017,31971,40506,33981,35496,43781,41042,37149,42817,35116,42137,47998,33704,43358,36337,42393,40569,3355139,33289,3354888,34633,38879,44672,38232,36929,42186,40201,32754,43775,40083,31602,36059,34170,32321,40361,32981,34622,36497,32253,33989,36952,38321,43242,37977,32569,36302,43901,39900,33971,40385,413…
neurological_system_process(5)	-0.127773	-2.58837	0	0.00139089	497	320	318736,41119,41333,34031,117471,2768715,43497,43488,42415,31151,39906,37266,33268,36399,40116,33130,34009,41311,41008,45587,36187,117346,246669,33194,33450,32562,31228,246670,42471,34918,117488,326110,43496,32275,37985,31867,34615,33921,40619,117338,31119,35516,42066,38657,117496,33027,35512,40136,37264,39596,42514,38957,37265,41726,33157,35190,39983,32470,34284,170878,41011,35449,39324,40650,117…
wing_disc_morphogenesis(6)	-0.132829	-2.58365	0	0.00142815	380	284	42560,31738,31151,34009,41749,41273,42945,37778,42226,40314,37089,32275,39132,33432,36782,32846,32498,39441,32131,38657,34780,33027,32761,37449,31624,43835,45339,117300,32154,37929,39013,42990,37237,42944,39596,48571,42596,43481,39158,40657,40896,317824,41140,34284,42059,37841,49077,39440,34774,34179,31379,34924,40177,32748,33245,36395,44747,32935,35851,35430,33627,42267,36741,33753,39491,40246,4…
neuron_projection_extension(5)&axon_extension(6)	-0.417069	-2.57337	0	0.00150808	32	27	34519,36702,35523,34242,41718,32256,32838,43974,44801,31309,49070,45307,35071,32406,40090,249072,32078,34772,39564,32119,36542,35652,31792,35259,43604,35070,38863
imaginal_disc_derived_wing_morphogenesis(6)	-0.133198	-2.57523	0	0.00150942	374	281	42560,31738,31151,34009,41749,41273,42945,37778,42226,40314,37089,32275,39132,33432,36782,32846,32498,39441,32131,38657,34780,33027,32761,37449,31624,43835,45339,117300,32154,37929,39013,42990,37237,42944,39596,48571,42596,43481,39158,40657,40896,317824,41140,34284,42059,37841,49077,39440,34774,34179,31379,34924,32748,33245,36395,44747,32935,35851,35430,33627,42267,36741,33753,39491,40246,41709,3…
border_follicle_cell_migration(6)	-0.234677	-2.56378	0.000390778	0.00159439	125	86	33418,33392,33218,38657,48805,32601,41140,37889,37841,41719,42389,31459,42817,37455,35007,34242,43651,38001,31293,33289,3772082,34633,33968,34560,33346,32976,39368,37247,32256,35540,48317,43003,42889,38338,38580,43775,44885,36775,32703,43654,37851,37386,42567,32752,39592,41783,31554,42313,39165,39753,31987,42491,2768852,326198,40958,39505,44801,34171,32857,33185,45307,39169,31239,45928,34927,3207…
regulation_of_cell_morphogenesis(4)	-0.198453	-2.5601	0	0.00161121	161	124	31151,34009,40292,41749,43715,43687,38436,36468,43523,34519,246497,41302,32398,43716,40506,34924,37038,32612,37524,33864,38752,35340,42160,32097,37586,36702,44072,32400,35135,43651,41718,33736,33649,40165,35311,45318,38879,35336,41988,45959,48317,40255,31667,41118,38032,252554,38389,41062,31350,44885,45233,36775,42567,32752,30971,35881,32981,31652,36497,33619,44573,39961,33148,38131,40617,44835,3…
rRNA_metabolic_process(7)	0.494468	2.77806	0	0.0018586	26	22	36831,44005,37662,41973,37873,36365,37397,33966,31387,43691,31213,34488,44391,46201,32568,42899,31812,34287,42508,36774,33269,35197
neurotransmitter_transport(4)	-0.298026	-2.5191	0	0.00222883	86	51	37778,34046,32470,40506,38058,31457,43823,37157,32461,39745,41840,32537,35865,42854,39016,35068,42567,32321,40993,39900,35051,39747,37528,38337,40459,37912,34047,34051,43618,42327,33458,32797,43841,43856,37772,33788,31317,47091,42561,32799,3346192,3355164,64877,34863,36006,37129,32158,36526,35977,38196,35353
negative_regulation_of_nervous_system_development(4)	-0.257252	-2.51367	0	0.00232584	91	71	37781,33392,43515,31038,38516,42059,44728,40232,40042,41942,40696,38799,40860,43651,40577,31293,36692,39744,37247,35540,32979,45959,40201,39777,41360,37232,47877,33156,31016,31543,45906,41783,33619,42652,42313,2768677,37528,46068,42289,31248,326152,35576,42130,34681,42846,39564,32119,41957,44830,33861,32918,37233,38534,43149,37201,39293,43197,36460,30975,31017,36104,39052,43604,35197,32429,37552,…
ovarian_follicle_cell_migration(5)	-0.225286	-2.5109	0.000398963	0.0023334	138	91	33418,33392,33218,38657,48805,33934,32601,41140,37889,37841,41719,42389,31459,42817,37455,35007,41666,34242,43651,38001,31293,33289,3772082,34633,33968,34560,33346,32976,39368,37247,32256,35540,48317,43003,42889,38338,38580,43775,44885,36775,32703,43654,37851,37386,42567,32752,39592,34946,41783,31554,42313,39165,39753,31987,42491,2768852,326198,42961,40958,39505,44801,34171,34665,32857,33185,4530…
imaginal_disc_derived_appendage_development(5)	-0.121297	-2.50118	0.000401687	0.00245462	434	322	42560,31738,31151,49638,34009,33418,41749,32579,41273,42945,37778,42226,40314,33581,37089,32275,33583,39132,33432,36782,32846,32498,39441,42542,32131,31429,38657,34780,33027,32761,40092,37449,31624,43835,45339,117300,32154,42544,37929,39013,42990,37237,42944,39596,48571,42596,43481,39158,40657,40896,317824,41140,34284,42059,37841,49077,39440,34774,34179,31379,34924,32748,33245,31813,36395,44747,3…
Ras_protein_signal_transduction(7)	-0.191762	-2.49724	0.000406669	0.00249624	212	125	42841,33418,41749,35683,33682,37402,42498,43481,32898,39158,33165,35577,3355127,35998,39417,36017,31971,40506,33981,35496,43781,41042,37149,42817,35116,42137,47998,33704,43358,36337,42393,40569,3355139,33289,3354888,34633,38879,44672,38232,36929,42186,40201,32754,43775,40083,31602,36059,34170,32321,40361,32981,34622,36497,32253,33989,36952,38321,43242,37977,32569,36302,43901,39900,33971,40385,413…
cell_migration(4)	-0.151629	-2.49349	0.000202552	0.00252879	277	203	41887,34903,33418,41749,33392,32275,33218,33432,42542,38657,36428,42356,48805,40834,43749,42596,41032,33934,32601,41140,34519,37889,42059,33226,43812,37841,35047,32398,42000,41719,37447,42541,34068,35851,53578,42389,31208,41944,326168,38976,33753,31459,43739,42162,39491,3771968,42817,38746,37455,42160,43334,35007,36045,40605,41666,36592,32400,39745,34242,43651,35966,38001,31293,36692,33289,377208…
organelle_localization(4)	-0.175418	-2.48905	0.00019988	0.00258191	205	149	37325,36495,33418,37618,33992,32007,35649,53561,43749,37757,33445,32470,31625,39879,31097,35199,40506,41719,38058,36498,36793,35924,40221,40232,36309,42525,31816,40489,3771968,43823,40714,33782,41150,32316,38765,44072,37356,39745,43943,31195,42642,33334,31405,43288,32537,35594,44289,44839,39068,36383,32049,42835,45380,35865,39683,44160,35584,42871,37355,32102,36699,41014,43392,41848,31381,31647,4…
establishment_or_maintenance_of_cell_polarity(4)	-0.183716	-2.48297	0	0.00267013	179	134	33530,34009,33418,33392,37089,39441,41641,48571,37402,37757,41140,34284,37841,42752,39440,34179,42492,33245,37038,44747,33627,31816,31459,43739,40489,40246,38611,37455,47998,42091,38765,41666,44072,36592,37356,36990,38001,31293,3772082,31405,32537,44839,36461,32049,34166,42186,42896,45959,43673,35584,42871,43392,36411,31339,38580,47877,33156,45233,36775,32703,43700,36059,37386,32752,32981,43163,4…
cell_fate_determination(5)	-0.197432	-2.47566	0.00040024	0.00275721	140	116	31151,39619,40817,34903,44849,33392,38231,33432,40031,38515,34521,43577,34277,35147,42596,41032,37757,41140,42752,34924,33770,37038,35924,41944,33753,30982,38752,37455,42160,38765,31293,42693,32976,39581,41602,34669,42186,48317,37355,43434,40287,42889,34908,38580,33156,32703,36059,33399,37065,42445,38012,37387,39228,35051,41746,37528,42034,2768852,41094,34171,32083,36538,43728,45307,39169,44018,4…
appendage_development(4)	-0.120092	-2.47673	0.000198886	0.0027674	436	324	42560,31738,31151,49638,34009,33418,41749,32579,41273,42945,37778,42226,40314,33581,37089,32275,33583,39132,33432,36782,32846,32498,39441,42542,32131,31429,38657,34780,33027,32761,40092,37449,31624,43835,45339,117300,32154,42544,37929,39013,42990,37237,42944,39596,48571,42596,43481,39158,40657,40896,317824,41140,34284,42059,37841,49077,39440,34774,34179,31379,34924,32748,33245,31813,36395,44747,3…
negative_regulation_of_growth(3)	-0.268141	-2.47227	0	0.00277871	86	62	42841,37781,43652,33218,38516,43096,42059,33627,41709,59172,47998,43651,36692,37247,35540,32979,42896,40201,43580,252554,53560,31016,35933,31543,39270,45906,33619,42652,37528,46068,31248,35771,35576,34681,42846,39564,32119,41957,31331,40180,37233,38534,43149,40191,37201,39293,44448,31808,43197,36460,43383,30975,39284,36104,41398,39052,40248,32429,37552,45821,36526,36876
post_embryonic_appendage_morphogenesis(5)	-0.121943	-2.46331	0.000201288	0.00295115	422	313	42560,31738,31151,49638,34009,33418,41749,41273,42945,37778,42226,40314,33581,37089,32275,33583,39132,33432,36782,32846,32498,39441,42542,32131,31429,38657,34780,33027,32761,40092,37449,31624,43835,45339,117300,32154,42544,37929,39013,42990,37237,42944,39596,48571,42596,43481,39158,40657,40896,317824,41140,34284,42059,37841,49077,39440,34774,34179,31379,34924,32748,33245,31813,36395,44747,32729,3…
imaginal_disc_derived_appendage_morphogenesis(5)	-0.120493	-2.45884	0.000410088	0.0030165	430	318	42560,31738,31151,49638,34009,33418,41749,32579,41273,42945,37778,42226,40314,33581,37089,32275,33583,39132,33432,36782,32846,32498,39441,42542,32131,31429,38657,34780,33027,32761,40092,37449,31624,43835,45339,117300,32154,42544,37929,39013,42990,37237,42944,39596,48571,42596,43481,39158,40657,40896,317824,41140,34284,42059,37841,49077,39440,34774,34179,31379,34924,32748,33245,31813,36395,44747,3…
death(3)	-0.138771	-2.45028	0.000400962	0.00314784	315	235	34379,3354863,39704,43497,31151,39711,34009,35390,38350,42841,40832,39776,43496,33218,32285,32488,34968,38657,40092,53577,36546,42008,32595,53585,42077,34328,37999,38895,33196,36266,41961,38456,41140,35998,34284,33943,35528,31441,34924,39173,34763,38748,44747,42572,35851,36309,42389,326214,49424,37083,42185,30982,40240,36251,37455,43484,40009,33219,39675,40015,45268,33390,32341,32026,37356,41137,…
appendage_morphogenesis(4)	-0.119278	-2.43283	0.000202511	0.0035589	432	320	42560,31738,31151,49638,34009,33418,41749,32579,41273,42945,37778,42226,40314,33581,37089,32275,33583,39132,33432,36782,32846,32498,39441,42542,32131,31429,38657,34780,33027,32761,40092,37449,31624,43835,45339,117300,32154,42544,37929,39013,42990,37237,42944,39596,48571,42596,43481,39158,40657,40896,317824,41140,34284,42059,37841,49077,39440,34774,34179,31379,34924,32748,33245,31813,36395,44747,3…
regulation_of_anatomical_structure_size(4)	-0.175018	-2.42873	0.000605938	0.00363355	179	142	34009,42226,37089,41823,33432,34780,38454,32683,42990,34646,41140,34519,40150,42492,44251,34924,33245,37038,45884,45250,40872,33627,31459,33864,36588,38649,32056,41709,35340,36421,38259,38540,33444,33237,32257,47137,36048,43528,40149,42874,41917,36702,36337,64880,34132,35504,42253,32623,38001,36311,39864,32537,34560,35311,38898,33346,38879,37949,35540,31101,32919,40201,48317,36615,39321,43717,402…
negative_regulation_of_response_to_stimulus(3)	-0.14985	-2.4171	0.000401284	0.00381011	270	196	39619,35862,38513,39751,41749,41379,35563,50050,33392,38974,33218,47746,41860,40562,326122,32498,33972,43835,37769,33386,35115,39013,43749,39596,33196,32601,41961,43481,42821,38516,41140,5740414,34284,42059,33226,35677,44728,34774,36242,41366,42572,44910,35851,40351,33627,41709,31596,37455,33782,34726,35116,41150,33983,42393,40999,38936,35966,33991,37838,3354888,38993,41839,44289,33346,38879,3297…
vesicle_localization(5)	-0.253081	-2.41711	0.000593707	0.00385547	104	66	33418,32007,32470,31625,40506,41719,38058,40221,42525,43823,41150,39745,43943,42642,32537,36383,42835,45380,35865,36699,43392,31381,31647,42854,39016,3346167,42567,32321,35026,40993,42845,35051,39747,37528,33211,38337,32771,40459,42447,36614,32987,45928,249072,43618,39720,39866,33458,31842,35378,43841,40863,37961,42265,42615,47091,38736,42561,35197,3346192,42646,3355164,64877,53472,36526,36876,38…
regulation_of_neurotransmitter_levels(4)	-0.314615	-2.41367	0.000594648	0.00386347	73	42	37778,32470,40506,38058,43823,32461,39745,41840,32537,35865,42854,39016,35068,42567,32321,40993,39900,35051,39747,37528,38337,40459,37912,42245,43618,42327,33458,32797,43841,43856,33788,47091,42561,32799,3355164,64877,32158,36526,35977,38196,41625,35353
stress_activated_protein_kinase_signaling_cascade(5)	-0.311763	-2.41796	0.000198413	0.00387791	61	44	43481,3355106,34774,35646,34132,40999,42253,36821,33991,44289,33346,32256,33212,31667,43775,43330,31016,41020,37121,32981,37387,44573,36057,31248,37978,40958,44801,34096,44111,43905,43319,40336,34380,44851,44030,32963,40620,32358,37203,39064,36054,41704,53472,31391
establishment_of_organelle_localization(4)	-0.181227	-2.41146	0.000201613	0.00388452	177	130	37325,36495,33418,37618,33992,32007,35649,53561,43749,37757,32470,31625,39879,31097,40506,41719,38058,35924,40221,40232,42525,31816,40489,3771968,43823,40714,33782,41150,32316,38765,44072,39745,43943,31195,42642,31405,43288,32537,35594,44289,44839,39068,36383,32049,42835,45380,35865,39683,35584,42871,37355,32102,36699,41014,43392,41848,31381,31647,42889,38580,40508,31350,42854,32703,39016,3346167…
cellular_response_to_abiotic_stimulus(4)	-0.301217	-2.40745	0.000197746	0.00391719	63	46	3772329,43493,3772069,34930,40009,40015,117461,42253,38993,33212,35974,326160,36329,31518,39909,35275,34012,33571,2768677,39887,3355013,46234,44121,37978,43950,32378,31826,32671,31791,32340,37629,33768,31376,43542,42367,43683,35078,41341,40224,41678,37400,36384,40016,42561,40014,36897
endocytosis(6)	-0.134746	-2.40855	0.00019984	0.00392773	332	243	32441,43262,42841,33418,33470,48772,33392,33581,33172,32846,34976,34968,37903,39862,32683,39669,36830,34322,42895,34277,2768889,34965,35526,33353,39063,42498,37617,38994,38410,43873,41551,38456,33165,34519,38614,39440,40506,33981,41719,42816,45250,41787,34063,35784,40221,40232,42389,41944,42525,31816,2768687,41533,40924,35332,42162,33864,34419,43823,36984,38259,33444,34094,32820,33219,41150,36337…
regulation_of_MAPK_cascade(6)	-0.236854	-2.40157	0.000397377	0.00401918	100	75	42356,35683,33682,37402,43481,41140,3355127,3355106,34774,33981,41042,32257,33704,43358,42393,40999,42253,40569,36821,33991,3354888,44289,33346,32256,38232,42186,33212,35425,43775,43330,31602,31016,36059,41020,37121,36497,33989,36952,36302,40081,37387,33971,40385,44573,34608,32631,31248,40958,44801,35576,34096,40858,44111,43905,39564,40336,35261,40660,44851,53425,37233,38539,31872,49260,32963,406…
signal_transduction_by_phosphorylation(4)&MAPK_cascade(5)	-0.217251	-2.39722	0	0.00410016	119	89	33392,34780,42356,35683,33682,37402,43481,41140,3355127,3355106,34774,33981,41042,44747,35646,32257,33704,43358,34132,42393,40999,42253,40569,36821,33991,3354888,44289,33346,32256,38232,42186,33212,35425,43775,43330,31602,42866,31016,36059,41020,37121,32981,36497,33989,36952,36302,40081,37387,33971,40385,44573,34608,32631,326198,36057,31248,37978,40958,44801,35576,34096,40858,44111,43905,43319,39…
response_to_mechanical_stimulus(4)	-0.390829	-2.39191	0.00079713	0.004162	46	26	31228,37985,32007,40580,43997,42207,32585,37528,44121,34843,49701,35073,31621,39015,37800,35652,33768,36678,48971,46015,38484,38835,42561,3355164,32619,35408
learning_or_memory(4)&cognition(6)	-0.194354	-2.39211	0.00020016	0.00420259	145	112	31151,33268,34009,41311,33194,33921,42066,38657,33027,35512,41726,35190,32470,34284,37229,34872,47141,36395,34364,31459,37455,40680,44817,45064,64880,34132,40665,39137,37890,31293,36692,38818,36733,32976,35097,248194,35540,41988,36171,43741,31645,32278,39917,43828,36059,37882,42567,30971,37065,36497,38391,32253,2768685,41883,32428,33161,32585,43291,38747,39212,37528,47082,326198,41899,32771,31248…
regulation_of_cellular_component_size(4)	-0.229232	-2.38546	0.000195351	0.00434185	113	80	41823,34780,38454,41140,34519,42492,44251,40872,31459,33864,38649,41709,35340,38259,33444,32257,43528,42874,41917,36702,64880,34132,42253,32623,36311,35311,38898,33346,38879,32919,40201,36615,42866,3346167,38385,32543,32981,43904,43026,41883,37387,42549,44573,38131,32631,42986,31903,39505,49701,41377,40710,249072,33611,5740318,34772,39564,32119,39516,41957,33003,43466,32918,53425,33496,38534,3720…
cell_death(4)	-0.135336	-2.37921	0.000595238	0.00446848	311	232	34379,3354863,39704,43497,31151,39711,34009,35390,38350,42841,40832,39776,43496,33218,32285,32488,34968,38657,40092,53577,36546,42008,32595,53585,42077,34328,37999,38895,33196,36266,41961,38456,41140,35998,34284,33943,35528,31441,34924,39173,34763,38748,44747,42572,35851,36309,42389,326214,49424,37083,42185,30982,40240,36251,37455,43484,40009,33219,39675,40015,45268,33390,32341,32026,37356,41137,…
response_to_light_stimulus(5)	-0.214659	-2.37168	0.000605816	0.00463695	140	90	41311,33194,36232,34615,117496,40438,34500,39596,43493,43481,37447,3772069,42635,45382,40009,36003,40383,47762,40149,117461,40665,39202,33897,38993,41158,42481,33271,34831,42186,33212,42171,45959,35865,35974,326160,36329,44011,41339,35275,43904,34012,32547,33571,2768677,39887,3355013,44121,32771,39694,32083,43950,32378,37363,31826,43193,33117,34024,31251,39015,33705,32839,33062,39688,49260,31791,…
regulation_of_small_GTPase_mediated_signal_transduction(6)&regulation_of_Ras_protein_signal_transduction(7)	-0.201077	-2.36548	0.000791609	0.00480341	152	102	41749,35683,33682,37402,42498,43481,32898,33165,3355127,35998,39417,36017,33981,35496,43781,41042,37149,42817,35116,42137,33704,43358,36337,42393,40569,3355139,33289,3354888,34633,38879,44672,38232,36929,42186,40201,32754,43775,40083,31602,36059,34170,32321,40361,32253,33989,36952,38321,43242,37977,32569,36302,43901,39900,33971,40385,41390,34608,43404,2768961,36986,35929,35237,43892,43974,3355133…
synaptic_vesicle_localization(6)	-0.249532	-2.36402	0.000396747	0.00481105	99	65	33418,32007,32470,31625,40506,41719,38058,40221,42525,43823,41150,39745,43943,42642,32537,36383,42835,45380,35865,36699,43392,31381,31647,42854,39016,3346167,42567,32321,35026,40993,42845,35051,39747,37528,33211,38337,32771,40459,42447,36614,32987,45928,249072,43618,39720,39866,33458,31842,35378,43841,40863,37961,42265,47091,38736,42561,35197,3346192,42646,3355164,64877,53472,36526,36876,38196
establishment_of_vesicle_localization(5)	-0.249532	-2.3597	0.000601323	0.0048933	100	65	33418,32007,32470,31625,40506,41719,38058,40221,42525,43823,41150,39745,43943,42642,32537,36383,42835,45380,35865,36699,43392,31381,31647,42854,39016,3346167,42567,32321,35026,40993,42845,35051,39747,37528,33211,32771,40459,42447,36614,32987,45928,249072,43618,39720,39866,33458,31842,35378,43841,40863,37961,42265,42615,47091,38736,42561,35197,3346192,42646,3355164,64877,53472,36526,36876,38196
response_to_radiation(4)	-0.191881	-2.35232	0.00019992	0.00508922	172	112	41311,3772329,33194,36232,34615,117496,40438,34500,53585,39596,43493,43481,39594,31801,37447,3772069,34993,34930,42635,45382,40009,36003,40383,47762,40015,40149,117461,40665,39202,33897,43651,33991,43514,38993,41158,33507,42481,33271,32322,34831,37247,42186,33212,42171,45959,35865,35974,252554,326160,36329,31518,44011,39909,41339,35275,43904,34012,32547,33571,2768677,39887,3355013,46234,44121,327…
negative_regulation_of_multicellular_organismal_process(3)	-0.18466	-2.34898	0.000394711	0.0051671	153	118	31151,34009,37781,33392,43515,33218,33432,31038,42066,38516,41140,43096,42059,33226,44728,42000,40232,35430,33627,33753,40042,41709,37455,59172,41942,47998,40696,38799,40860,43651,40577,31293,36692,38811,43415,39744,37247,35540,32979,42896,45959,40201,39777,36171,53554,34537,41360,252554,41260,37232,47877,41772,33156,31016,31543,45906,41783,33619,42652,42313,42549,2768677,37528,39753,46068,42289,…
stress_activated_MAPK_cascade(6)	-0.307345	-2.3458	0.000998602	0.00523228	58	42	43481,3355106,34774,35646,34132,40999,42253,36821,33991,44289,33346,32256,33212,43775,43330,31016,41020,37121,32981,37387,44573,36057,31248,37978,40958,44801,34096,44111,43905,43319,40336,44851,44030,32963,40620,32358,37203,39064,36054,41704,53472,31391
regulation_of_neuron_projection_development(5)	-0.272181	-2.34362	0.00139276	0.00525473	69	53	41749,38436,32398,32009,37524,38752,42874,36702,32400,35135,43651,33834,33649,40165,45318,38879,41988,32919,252554,31350,36775,30971,32981,36377,37528,47082,42986,43892,43974,32057,32207,249072,32528,34772,42846,39564,32119,41957,33861,36542,35652,39122,35259,42615,46015,36791,39717,31075,40715,36125,41363,35070,36876
programmed_cell_death(5)	-0.140136	-2.33647	0.000774743	0.00541223	282	209	34379,3354863,39704,43497,31151,39711,34009,35390,42841,40832,39776,43496,33218,32285,32488,38657,40092,53577,36546,42008,32595,53585,42077,34328,37999,33196,36266,38456,41140,35998,34284,33943,35528,31441,34924,39173,34763,44747,42572,35851,36309,42389,326214,49424,42185,30982,40240,36251,37455,40009,33219,39675,40015,45268,33390,32341,37356,41137,42253,40664,37336,40860,43651,33477,38936,35966,…
cell_junction_assembly(5)	-0.304144	-2.33444	0.00117878	0.00541624	49	42	31151,34646,31644,33237,38765,35504,35966,42064,34134,31101,42896,39321,46187,40553,33156,41062,32703,36363,37386,3346167,32752,31652,42672,31168,35343,37205,39387,32083,33953,34927,44861,33881,33062,31792,44448,48971,38418,36104,44097,31292,43688,40207
regulation_of_ERBB_signaling_pathway(5)&regulation_of_epidermal_growth_factor_receptor_signaling_pathway(6)	-0.358042	-2.33707	0.00019988	0.00544237	44	30	35563,32601,42572,37149,39744,33212,34432,35933,36497,32547,33619,40036,39610,326198,38027,41094,42130,35560,33458,31490,46156,37233,38961,34688,37203,38424,2768944,33814,31364,38168
cell_cell_junction_organization(5)	-0.279514	-2.32678	0.00182704	0.00562306	63	50	31151,40517,34646,31644,43739,33237,38765,35504,35966,3354888,42064,34134,31101,42896,39321,42889,34908,46187,40553,33156,41062,32703,36363,37386,3346167,32752,31652,42672,31168,3355143,35343,37205,39387,32083,33953,45928,34927,44861,33881,33062,31792,44448,48971,38418,36104,44097,41398,31292,43688,40207
response_to_abiotic_stimulus(3)	-0.122646	-2.32694	0.00079713	0.00566763	393	269	318136,318135,33764,34632,40116,33130,41311,3772329,34903,33194,31228,33308,36392,37985,36232,34615,32007,33002,49168,34780,117460,117496,36428,40438,53577,34500,53585,38944,39596,43493,37106,48583,48582,44921,41726,35190,32470,43481,34796,38516,39594,34284,45556,31801,38058,37447,34763,32133,38872,3772069,44910,39077,34993,40580,34930,36741,40566,41533,42635,31459,40953,38746,39076,45382,43997,4…
regulation_of_cell_morphogenesis_involved_in_differentiation(5)	-0.286703	-2.32268	0.000605571	0.0057086	61	47	41749,38436,32398,37524,38752,36702,32400,35135,43651,33649,40165,45318,38879,41988,252554,31350,36775,30971,32981,38131,37528,42986,43892,43974,49701,32057,32207,249072,32528,34772,42846,39564,32119,36542,35652,39122,35259,42615,39004,46015,36791,31075,40715,36125,41363,35070,36876
muscle_structure_development(4)	-0.147773	-2.31432	0.000794597	0.00573045	239	183	34009,42717,37027,41273,37778,42226,33392,32275,44173,33432,38515,42542,38657,36956,36468,39297,35147,35728,42596,37481,40657,36306,34519,42059,39440,36032,37238,44747,35596,42541,34068,44910,34595,33753,42162,3771968,44510,40042,42817,41709,34222,38821,37455,42160,36421,38540,35007,32268,53573,35104,31129,38799,43287,44505,46456,41718,40185,38001,31293,35694,32742,32794,43288,34633,39864,34560,3…
cell_junction_organization(4)	-0.279514	-2.31478	0.000396825	0.005761	64	50	31151,40517,34646,31644,43739,33237,38765,35504,35966,3354888,42064,34134,31101,42896,39321,42889,34908,46187,40553,33156,41062,32703,36363,37386,3346167,32752,31652,42672,31168,3355143,35343,37205,39387,32083,33953,45928,34927,44861,33881,33062,31792,44448,48971,38418,36104,44097,41398,31292,43688,40207
cytoskeleton_dependent_intracellular_transport(5)	-0.319738	-2.31561	0.000811194	0.00578829	49	37	38957,33230,38611,34676,31845,33334,41566,44160,43392,42889,38580,31581,42199,42845,31554,36010,32071,36810,35576,32437,42447,38282,32057,43905,35073,38226,35653,39454,45683,38067,39332,36791,35680,33863,53472,5740544,36876
synaptic_vesicle_transport(4)&establishment_of_synaptic_vesicle_localization(6)	-0.245873	-2.31679	0.000984058	0.00579812	96	64	33418,32007,32470,31625,40506,41719,38058,40221,42525,43823,41150,39745,43943,42642,32537,36383,42835,45380,35865,36699,43392,31381,31647,42854,39016,3346167,42567,32321,35026,40993,42845,35051,39747,37528,33211,32771,40459,42447,36614,32987,45928,249072,43618,39720,39866,33458,31842,35378,43841,40863,37961,42265,47091,38736,42561,35197,3346192,42646,3355164,64877,53472,36526,36876,38196
homophilic_cell_adhesion_via_plasma_membrane_adhesion_molecules(6)	-0.395854	-2.31802	0.00040282	0.00579906	25	24	33245,39936,33627,35097,36363,37386,38590,33619,39493,45307,35071,32162,40191,35259,44129,44097,31290,42025,31292,31364,36125,35070,38788,42707
cell_motility(3)	-0.137461	-2.30603	0.00120919	0.00599751	289	210	5740846,34581,41887,34903,33418,41749,33392,32275,33218,33432,42542,38657,34046,36428,42356,48805,40834,43749,42596,41032,33934,32601,41140,34519,37889,42059,33226,43812,37841,35047,32398,42000,41719,37447,31321,42541,34068,35851,53578,42389,31208,41944,326168,38976,33753,31459,43739,42162,39491,3771968,42817,38746,37455,42160,43334,35007,36045,40605,41666,36592,32400,39745,34242,43651,35966,3800…
cellular_response_to_light_stimulus(6)	-0.355698	-2.30342	0.00019857	0.00600571	39	30	43493,3772069,117461,38993,33212,35974,326160,36329,35275,34012,33571,39887,3355013,44121,43950,32378,31826,31791,32340,37629,31376,43542,42367,43683,35078,40224,41678,37400,36384,36897
wing_disc_development(5)	-0.103892	-2.30406	0.00100523	0.00602681	497	378	36648,42560,31738,31151,34009,39751,34812,34903,42841,32624,33418,40946,40623,41749,41273,42945,37778,42226,43056,40314,43713,43767,35131,37089,32275,39132,50005,33432,36782,32846,32498,39441,32131,38657,34780,33027,32761,33972,37449,31624,43835,37873,45339,117300,32154,37929,39013,42990,39039,41177,37237,35147,42944,39596,48571,31382,42596,35190,33196,41551,43481,39158,40657,40896,317824,41140,3…
positive_regulation_of_cellular_component_biogenesis(3)	-0.246248	-2.29577	0.000801122	0.00631312	83	62	37778,34519,246497,37447,42389,33753,33864,35340,33444,40680,32268,41917,35104,35523,32623,33834,32587,36311,39864,35311,38898,33346,41353,42065,32752,37065,32981,39212,41952,34435,32771,33529,43892,39520,43974,37978,39958,39505,32083,41549,49701,41377,44642,33611,42846,44096,35731,38890,38534,37201,36542,43725,34793,43256,39004,32107,35680,31075,41392,45931,32158,38863
regulation_of_actin_filament_based_process(4)&regulation_of_actin_cytoskeleton_organization(5)	-0.296793	-2.28643	0.00140281	0.00659108	53	43	34519,31816,31459,33864,35340,33444,41917,34132,32623,36311,35311,38898,33346,39429,36615,35425,42889,43775,44885,32981,41883,33619,31554,37387,38131,42986,39505,45307,49701,41377,45928,33611,32078,38534,37201,31157,34793,39004,39052,31075,45931,32661,45821
cell_cell_junction_assembly(6)	-0.301777	-2.28736	0.00143149	0.00660938	44	41	31151,34646,31644,33237,38765,35504,35966,42064,34134,31101,42896,39321,46187,40553,33156,41062,32703,36363,37386,3346167,32752,31652,42672,31168,35343,37205,39387,32083,33953,34927,44861,33062,31792,44448,48971,38418,36104,44097,31292,43688,40207
localization_of_cell(3)	-0.134452	-2.27444	0.000990884	0.00711309	299	218	5740846,31151,34581,41887,34903,33418,40517,41749,33392,32275,33218,33432,42542,38657,34046,36428,42356,48805,40834,43749,42596,41032,33934,32601,41140,34519,37889,42059,33226,43812,37841,35047,32398,42000,41719,37447,31321,42541,34068,35851,53578,42389,31208,41944,326168,38976,33753,31459,43739,42162,39491,3771968,42817,38746,37455,42160,43334,35007,36045,40605,41666,36592,32400,39745,34242,4365…
Rho_protein_signal_transduction(8)	-0.26184	-2.27295	0.001413	0.00712129	93	54	41749,42498,32898,33165,36017,35496,43781,42817,42137,36337,3355139,33289,34633,38879,36929,40201,43775,40361,32981,32253,43242,37977,32569,39900,41390,43404,35237,43892,43974,3355133,31618,36538,33750,31800,40410,32088,33881,42869,36698,318059,40205,38987,31157,37134,31422,33048,33338,41960,38945,34803,41252,33046,40704,36930
neurotransmitter_secretion(5)	-0.302588	-2.26765	0.00180216	0.00727852	68	40	37778,32470,40506,38058,43823,32461,39745,41840,32537,35865,42854,39016,35068,42567,32321,40993,39900,35051,39747,37528,38337,40459,37912,43618,42327,33458,32797,43841,43856,33788,47091,42561,32799,3355164,64877,32158,36526,35977,38196,35353
JNK_cascade(7)	-0.302494	-2.26807	0.00160128	0.00732149	55	40	43481,3355106,34774,35646,34132,40999,42253,36821,33991,44289,33346,32256,33212,43775,43330,31016,41020,32981,37387,44573,36057,31248,40958,44801,34096,44111,43905,43319,40336,44851,44030,32963,40620,32358,37203,39064,36054,41704,53472,31391
microtubule_based_transport(6)	-0.316688	-2.25594	0.00159521	0.00776352	47	36	38957,33230,38611,34676,31845,33334,41566,44160,43392,42889,38580,31581,42199,42845,36010,32071,36810,35576,32437,42447,38282,32057,43905,35073,38226,35653,39454,45683,38067,39332,36791,35680,33863,53472,5740544,36876
rhodopsin_mediated_signaling_pathway(7)	-0.418005	-2.25322	0.00040024	0.00782505	22	20	43493,38993,35974,36329,34012,3355013,43950,32378,31826,32340,37629,31376,43542,42367,43683,35078,40224,37400,36384,36897
adult_locomotory_behavior(4)	-0.242177	-2.25194	0.00219124	0.00783518	115	63	37781,33194,43652,32007,35579,40087,36110,43812,32860,47141,42063,47611,44510,38746,33782,40664,32587,35584,33962,37323,37335,42567,31166,31581,38296,35800,32547,32428,33935,36010,33110,36727,33824,35073,40336,31621,31802,38357,33062,38298,49260,31130,32864,31376,32358,32000,42367,48971,39617,34385,31863,46015,41612,36384,36585,39195,40052,31955,3355164,32928,32158,35977,45338
regulation_of_localization(3)	-0.134889	-2.23692	0.000804667	0.0084636	291	207	38574,31580,38576,261610,33418,37778,38567,40049,33921,34976,39862,38515,42356,34185,48805,31517,34277,41177,42979,42810,47251,36409,31382,37402,40678,45827,33934,34427,33196,34411,38410,41551,34284,40650,32140,32398,40506,35780,37040,36046,45250,35924,42490,35851,33627,31816,32015,40489,38746,41709,32820,33219,41150,47762,46091,36702,35404,38765,44072,32400,32124,39745,40664,35696,36692,33649,33…
ventral_cord_development(4)	-0.426998	-2.2377	0.000995223	0.00848728	26	19	38005,34009,41697,42160,38765,42672,31168,31802,35652,41612,36104,45285,31003,33916,45821,33059,33314,41491,41363
negative_regulation_of_ERBB_signaling_pathway(5)&negative_regulation_of_epidermal_growth_factor_receptor_signaling_pathway(6)	-0.415576	-2.23521	0.00121065	0.00849245	32	20	35563,32601,42572,35933,36497,32547,33619,40036,38027,41094,35560,33458,31490,46156,37233,38961,34688,37203,38424,31364
regulation_of_Rab_protein_signal_transduction(8)	-0.290729	-2.23788	0.00158573	0.00853913	71	42	42498,32898,36017,43781,42817,36337,3355139,33289,34633,38879,40201,43775,40361,32253,43242,37977,32569,41390,43404,35929,43892,3355133,31618,33750,31800,40410,32088,33881,43518,42869,36698,318059,38987,31157,31422,33338,41960,38945,34803,41252,33046,40704
tissue_migration(4)	-0.172035	-2.22696	0.00102208	0.00891558	179	124	41887,34903,33418,41749,33392,32275,33218,33432,38657,42356,48805,41032,33934,32601,41140,37889,37841,41719,37447,35851,42389,31459,43739,42162,42817,38746,37455,42160,35007,41666,34242,43651,38001,31293,33289,3772082,34633,33968,34560,33346,38879,32976,39368,37247,32256,35540,48317,43003,40287,42889,38338,38580,43775,44885,36775,32703,43654,37851,37386,36746,42567,32752,39592,34946,41783,31554,4…
Rac_protein_signal_transduction(8)	-0.290729	-2.22519	0.000803052	0.00895344	69	42	42498,32898,36017,43781,42817,36337,3355139,33289,34633,38879,40201,43775,40361,32253,43242,37977,32569,41390,43404,43892,3355133,31618,33750,31800,40410,40608,32088,33881,42869,36698,318059,38987,31157,31422,41675,33338,41960,38945,34803,41252,33046,40704
thermotaxis(4)	-0.460312	-2.22409	0.000816827	0.0089578	16	16	41726,35190,38746,45910,43950,31826,31621,34024,39015,31376,42367,40224,41426,36384,40468,36076
developmental_cell_growth(4)	-0.295375	-2.21815	0.00160224	0.00920708	52	41	47121,41140,34519,40714,36702,64880,35523,34242,41718,36692,3772082,32256,32838,32428,42549,46243,33659,43974,44801,31309,49070,45307,35071,32406,40090,249072,32078,34772,38174,39564,32119,41788,43149,36542,35652,31792,35259,43604,40143,35070,38863
adult_behavior(4)	-0.179568	-2.21892	0.00139748	0.00921412	182	111	37781,33194,41742,43652,39588,32007,42066,31429,35579,40087,36110,32898,34284,43812,40650,32860,47141,42063,38872,47611,33462,36741,44510,38746,45910,37455,33782,40680,35655,40664,39137,32587,36692,3354888,248194,43673,35584,43293,33962,37323,36699,39917,41353,37335,34170,42567,31166,31581,41359,38296,32569,35800,32547,32428,39086,33935,31168,36010,41899,33110,36727,41094,33944,32406,39409,33824,…
Rap_protein_signal_transduction(8)	-0.290729	-2.21601	0.00158888	0.00926768	68	42	42498,32898,36017,43781,42817,36337,3355139,33289,34633,38879,40201,43775,40361,32253,43242,37977,32569,41390,43404,43892,3355133,31618,33750,31800,40410,37850,32088,33881,42869,36698,318059,35588,38987,31157,31422,33338,41960,38945,34803,41252,33046,40704
axon_cargo_transport(7)	-0.384039	-2.20452	0.000795229	0.00987786	31	23	38611,31845,41566,44160,43392,38580,31581,42199,32071,36810,35576,42447,32057,43905,38226,39454,45683,39332,36791,33863,53472,5740544,36876
dendrite_development(4)	-0.151055	-2.20562	0.000997606	0.00987929	215	160	34379,34906,42510,45587,33418,41749,42226,33392,43767,42364,38436,41697,42542,36956,33229,39013,34277,37237,35147,44108,39875,34328,37481,40657,5740414,32398,33981,39173,38748,34595,37524,39570,36963,40042,38752,41709,45655,40009,32268,31735,42874,40147,32400,35135,38799,43651,44505,3772082,40165,43288,34560,42693,40937,34478,31070,45318,43819,35969,39744,35540,43162,41988,34669,40607,34896,32919…
regulation_of_rhodopsin_mediated_signaling_pathway(5)&deactivation_of_rhodopsin_mediated_signaling(6)	-0.455387	-2.20176	0.00079713	0.00991039	17	16	38993,35974,36329,34012,3355013,32378,31826,32340,37629,31376,43683,35078,40224,37400,36384,36897
gliogenesis(7)	-0.228741	-2.20294	0.00181892	0.0099161	79	67	32872,42356,34277,42596,47121,38516,41140,43812,32398,42000,31208,42160,38765,32400,35504,43651,31293,37247,31101,32979,45380,46187,40553,36775,37851,34280,36746,41783,36377,42313,32428,42672,33148,46243,31168,33659,37205,39387,33953,47285,49701,44018,34772,39564,44205,40030,34263,35555,41084,43856,43149,31792,40620,36703,38424,36104,36255,35662,45285,31003,42737,33814,36258,34569,41491,41363,459…
neuroblast_fate_determination(7)	-0.400147	-2.19984	0.00181123	0.0099609	25	21	41032,34924,30982,31293,37355,37065,38012,36239,42037,34772,44205,34263,41265,36240,42379,45285,31003,53569,35197,33059,41363
regulation_of_stress_activated_protein_kinase_signaling_cascade(5)&regulation_of_stress_activated_MAPK_cascade(6)	-0.317522	-2.1969	0.00182039	0.0100784	45	34	43481,3355106,34774,40999,42253,36821,33991,44289,33346,32256,33212,43775,43330,31016,41020,37121,37387,44573,31248,40958,44801,34096,44111,43905,40336,44851,32963,40620,32358,37203,39064,41704,53472,31391
rhythmic_process(2)	-0.195104	-2.19422	0.000997407	0.0101962	113	93	33130,31252,32579,39151,34615,32846,34780,34181,42503,41170,41961,34284,36032,47065,38872,42518,41709,48448,31021,40009,42742,37867,36702,31234,3772082,38811,32976,41615,35540,34896,43673,36390,37921,44965,33759,38389,42180,32132,44669,41339,31976,36849,2768685,41883,42549,43895,33571,31363,37528,46234,33837,32771,37187,35486,31248,32083,40596,43808,31309,43324,33944,34767,31110,42940,37191,34263…
cellular_response_to_radiation(5)	-0.293375	-2.18924	0.00141044	0.0104322	53	40	3772329,43493,3772069,34930,40009,40015,117461,38993,33212,35974,326160,36329,31518,39909,35275,34012,33571,2768677,39887,3355013,46234,44121,43950,32378,31826,31791,32340,37629,31376,43542,42367,43683,35078,41341,40224,41678,37400,36384,40016,36897
positive_regulation_of_cellular_component_organization(3)	-0.167784	-2.18821	0.00319107	0.0104359	169	126	42753,36495,45574,37778,38436,34976,41102,42696,37899,33196,33445,34519,35522,246497,41103,40506,32009,37447,34595,42389,37524,31816,33753,33864,35340,33444,40680,32268,41917,35104,36702,32124,35523,32623,33834,49892,44118,32587,36311,39864,32537,35311,38898,33346,33212,31230,41848,38648,34908,38580,41353,31350,42065,43654,42567,32752,30971,31581,37065,32981,33669,36578,35800,35051,36072,37795,33…
negative_regulation_of_gene_silencing(4)	-0.416208	-2.17501	0.00159331	0.0112965	21	19	45848,40228,31381,39241,38639,41740,35121,36656,41883,42954,42034,32965,44819,35560,42681,43518,38779,37009,41025
dendrite_morphogenesis(5)	-0.149846	-2.16856	0.00298033	0.011395	210	156	34379,34906,42510,45587,33418,41749,42226,33392,43767,42364,38436,41697,42542,36956,33229,39013,34277,37237,35147,44108,39875,34328,37481,40657,5740414,32398,33981,39173,38748,34595,37524,39570,36963,40042,38752,41709,45655,40009,32268,31735,40147,32400,35135,38799,43651,44505,3772082,40165,43288,34560,42693,40937,34478,31070,45318,43819,35969,39744,35540,43162,41988,34669,40607,34896,32919,48317…
phototransduction(5)	-0.2825	-2.16871	0.00278773	0.0114582	53	42	34615,117496,34500,43493,42635,45382,36003,38993,42481,33271,35865,35974,326160,36329,44011,34012,39887,3355013,39694,43950,32378,37363,31826,34024,39015,33062,32343,32340,37629,31376,43542,42367,43683,35078,40224,41678,37400,36384,40468,40640,45234,36897
cell_cell_adhesion(4)&cell_cell_adhesion_via_plasma_membrane_adhesion_molecules(5)	-0.277013	-2.16985	0.00119928	0.0114672	58	44	32275,41302,34939,41441,33245,39936,33627,41575,43528,31293,36692,35097,44885,36363,37386,43026,38590,33619,39493,45307,43824,42082,35071,42006,32162,40191,35259,42571,44129,44097,42086,43033,35216,31290,42025,31292,32661,31364,36125,42778,41774,35070,38788,42707
ameboidal_type_cell_migration(5)	-0.166036	-2.17133	0.00241109	0.0115058	180	125	41887,34903,33418,41749,33392,32275,33218,33432,38657,42356,48805,42596,41032,33934,32601,41140,37889,37841,41719,37447,35851,42389,31459,43739,42162,42817,38746,37455,42160,35007,41666,34242,43651,38001,31293,33289,3772082,34633,33968,34560,33346,38879,32976,39368,37247,32256,35540,48317,43003,40287,42889,38338,38580,43775,44885,36775,32703,43654,37851,37386,36746,42567,32752,39592,34946,41783,3…
response_to_organic_cyclic_compound(5)	-0.194426	-2.16999	0.00179533	0.0115366	108	91	41823,31120,37922,32846,36428,40092,43577,48583,37010,32898,38872,37545,40351,38935,42166,37594,40009,40015,36993,40696,40860,38638,33477,36821,44505,41839,42693,35540,31773,40201,43673,36390,40333,39683,40044,38725,42876,38344,38639,36316,33156,37335,44409,39383,30971,246648,40045,44811,42549,37795,42852,35539,38914,31168,38630,45826,34686,34066,32608,246552,43728,37068,37916,36544,39288,31666,3…
positive_regulation_of_intracellular_signal_transduction(5)	-0.192568	-2.16383	0.00200361	0.011689	133	93	33236,31867,38454,39458,42356,35683,53577,33682,37402,41140,3355127,37889,3355106,35449,33981,35496,41042,32257,42137,33704,43358,42253,40569,36821,33991,31961,3354888,45318,32256,38232,41602,36929,42186,41431,35425,43775,43330,31602,36059,41020,41445,37121,36497,33489,33989,36952,39161,36302,41447,39900,33971,40385,50070,38003,34608,2768961,31137,32631,35237,32771,43974,35576,33131,32965,49045,3…
regulation_of_organelle_organization(4)	-0.136626	-2.16223	0.00281294	0.0117203	262	187	42753,31361,36495,37781,45574,38135,39656,33218,38231,38436,40562,45848,34968,38515,31696,41102,41027,40228,36364,42696,38656,43517,37899,33445,38516,34519,38248,43016,35522,31240,41103,34924,37377,36498,37790,45969,32935,34595,34141,31816,43719,31834,31459,32015,33864,35340,33444,32268,43236,43441,32941,41917,39554,34132,35523,42253,32623,39340,49892,44118,36311,35311,38898,33346,39429,34592,421…
negative_regulation_of_developmental_growth(4)	-0.257406	-2.15632	0.00218341	0.0121039	68	50	37781,43652,33218,43096,42059,33627,41709,59172,47998,43651,36692,37247,32979,42896,40201,252554,31016,31543,45906,33619,42652,37528,46068,31248,35771,35576,34681,42846,39564,32119,41957,40180,37233,38534,43149,40191,37201,39293,44448,43197,36460,43383,30975,36104,39052,32429,37552,45821,36526,36876
response_to_fibroblast_growth_factor(4)&cellular_response_to_fibroblast_growth_factor_stimulus(5)&fibroblast_growth_factor_receptor_signaling_pathway(6)	-0.446884	-2.15369	0.00201126	0.0122143	18	16	42356,42160,39434,42380,38760,33458,39564,45278,38424,36255,38736,42737,33814,41770,36258,35997
Ral_protein_signal_transduction(8)&regulation_of_Ral_protein_signal_transduction(8)	-0.283697	-2.15196	0.00158636	0.0122925	66	41	42498,32898,36017,43781,42817,36337,3355139,33289,34633,38879,40201,43775,40361,32253,43242,37977,32569,41390,43404,43892,3355133,31618,33750,31800,40410,32088,33881,42869,36698,318059,38987,31157,31422,33338,41960,38945,36881,34803,41252,33046,40704
regulation_of_Rap_protein_signal_transduction(8)	-0.283697	-2.14411	0.00202102	0.0123337	66	41	42498,32898,36017,43781,42817,36337,3355139,33289,34633,38879,40201,43775,40361,32253,43242,37977,32569,41390,43404,43892,3355133,31618,33750,31800,40410,32088,33881,42869,36698,318059,35588,38987,31157,31422,33338,41960,38945,34803,41252,33046,40704
regulation_of_JNK_cascade(7)	-0.314803	-2.14682	0.001413	0.0123611	43	33	43481,3355106,34774,40999,42253,36821,33991,44289,33346,32256,33212,43775,43330,31016,41020,37387,44573,31248,40958,44801,34096,44111,43905,40336,44851,32963,40620,32358,37203,39064,41704,53472,31391
cellular_response_to_organic_cyclic_compound(6)	-0.28863	-2.14541	0.00256461	0.0123911	44	39	41823,37922,40351,42166,36993,40696,38638,36821,44505,42693,35540,40201,36390,39683,40044,38344,38639,44409,39383,30971,44811,37795,35539,34066,43728,36544,39288,31666,38913,40700,42850,35385,39454,326115,31165,35747,34751,38543,44936
morphogenesis_of_a_polarized_epithelium(6)	-0.204068	-2.14425	0.00179462	0.0124016	108	81	39619,34009,33392,34845,37089,39441,40469,37841,39440,34179,32748,33245,37038,44747,33627,40246,43997,37455,47998,36592,46719,31293,3772082,34166,42896,43673,36411,31339,38580,33156,36775,32703,34170,37386,3346167,32752,42313,38131,45374,41656,2768852,326198,36057,32083,45307,35071,49701,45928,32207,43319,32078,40849,44861,44205,32162,38890,43856,44548,37185,40191,46027,32080,40620,44448,32200,36…
regulation_of_G_protein_coupled_receptor_protein_signaling_pathway(5)	-0.35807	-2.14697	0.00255102	0.0124294	29	25	44046,41709,42452,38993,35974,32678,36329,34012,42672,40063,3355013,49045,32378,31826,32340,37629,31376,43683,35078,40224,37400,36384,37037,32874,36897
regulation_of_neuron_differentiation(7)	-0.202704	-2.14151	0.00280899	0.0124583	104	82	35390,41749,41273,33392,38436,42542,39885,43481,39158,41140,32398,32009,42541,37524,38752,42874,36702,32400,35135,43651,33834,31293,33649,40165,3354888,45318,38879,41988,41785,32919,39884,252554,31350,36775,30971,32981,36497,36377,2768677,37528,32631,37070,47082,42289,42986,43892,43974,49070,32057,32207,249072,32528,34772,42846,39564,35261,32119,41084,41957,33881,31802,33861,42148,36542,35652,391…
Cdc42_protein_signal_transduction(9)&regulation_of_Cdc42_protein_signal_transduction(9)	-0.283697	-2.14754	0.00157542	0.0124637	66	41	42498,32898,36017,43781,42817,36337,3355139,33289,34633,38879,40201,43775,40361,32253,43242,37977,32569,41390,43404,43892,3355133,31618,33750,31800,40410,32088,33881,42869,36698,318059,38987,31157,37134,31422,33338,41960,38945,34803,41252,33046,40704
circadian_rhythm(3)	-0.19213	-2.14825	0.00161616	0.0124877	111	92	33130,31252,32579,39151,34615,32846,34780,34181,42503,41170,41961,34284,36032,47065,38872,42518,41709,48448,31021,40009,42742,37867,36702,31234,3772082,38811,32976,41615,35540,34896,43673,36390,37921,44965,33759,38389,42180,32132,44669,41339,31976,36849,2768685,41883,42549,43895,33571,31363,37528,46234,33837,32771,37187,35486,31248,32083,40596,43808,31309,43324,33944,34767,31110,42940,37191,40162…
developmental_programmed_cell_death(5)	-0.165746	-2.13459	0.00320963	0.0128529	147	122	39704,43497,31151,39711,34009,42841,40832,43496,32285,32488,40092,36546,32595,53585,37999,38456,41140,35998,35528,39173,36309,42185,40240,36251,37455,40009,33219,39675,40015,45268,33390,32341,37356,41137,40664,37336,38936,35966,31293,43514,31405,32537,40378,43415,33224,37247,36461,37949,35540,31773,32979,45380,38028,39683,43293,252554,41260,38344,31339,36329,33156,34170,53567,37729,40628,39383,47…
phototransduction_visible_light(6)	-0.365493	-2.13524	0.00260992	0.0128781	27	24	43493,36003,38993,33271,35974,326160,36329,34012,3355013,43950,32378,31826,32340,37629,31376,43542,42367,43683,35078,40224,41678,37400,36384,36897
phosphorylation(6)	-0.120057	-2.1328	0.0013834	0.0129408	393	240	2768900,2768906,2768896,2768873,40651,37808,40292,43652,33392,45401,43515,33218,41690,42273,36031,34250,34968,37728,40031,34780,35649,31696,36252,42356,46040,35683,34996,33682,33448,34328,37402,34411,43481,42821,32120,38516,41140,3355127,34284,42059,3355106,31625,34774,43283,31441,42000,34924,33981,41042,44747,35646,45969,34993,40232,37723,37149,43739,38649,48448,42160,36854,32257,32097,33431,377…
myofibril_assembly(5)	-0.307009	-2.12137	0.00295916	0.013838	39	34	39297,42596,35007,35104,31129,46456,40185,38001,32794,39864,31004,39368,37190,32314,43814,44885,31166,31024,41225,39002,33110,39505,31618,43587,41377,41885,36773,318841,40849,38978,37230,31075,32661,44013
regulation_of_molecular_function(3)	-0.137057	-2.11865	0.00236873	0.0138524	240	177	2768900,2768906,2768896,2768873,3354863,37808,37618,41690,41532,34250,34968,40031,42356,34181,53577,35147,40732,34953,42498,37617,43481,32898,38516,34284,35151,36017,34774,31441,37229,42000,42971,34924,33981,43781,39173,40677,45969,37723,42185,42817,48448,38091,40009,32257,40015,37422,42452,39554,36337,31234,39340,38936,38291,41718,3355139,44118,33289,43514,3772082,33225,34633,38879,246534,248194…
cell_growth(3)	-0.203498	-2.11996	0.00301568	0.0138847	112	79	34009,43740,40562,44326,42595,47121,32601,41140,34519,42059,326214,33753,40714,41709,36854,36702,64880,35523,34242,41718,36692,3772082,39027,32256,41591,32979,40201,43673,31667,41118,43580,53560,53556,36775,32838,32551,43904,31554,32428,42549,46243,33659,42935,43974,44801,34665,31309,49070,45307,43950,35071,32406,3885565,40090,249072,44111,43319,32078,34772,38174,39564,32119,41957,31331,44851,417…
negative_regulation_of_intracellular_signal_transduction(5)	-0.268627	-2.1187	0.00241789	0.0139284	58	44	41749,33218,43481,34774,40351,35116,42393,40999,33991,44289,33346,44672,33212,32754,38344,40083,31016,32536,34170,32321,43901,33619,40081,37387,44811,36986,31248,35771,40958,44801,35667,35742,38913,40336,44851,37233,39454,44030,32963,39064,38424,40248,32975,31391
embryonic_development_via_the_syncytial_blastoderm(6)	-0.157211	-2.11507	0.00222853	0.0140842	216	134	31151,34009,33418,41749,37778,44849,33392,37618,33432,41697,39441,36252,44266,39039,35147,44154,43481,41140,33226,39173,32935,34993,35430,41944,33753,42162,42817,35340,37455,41937,38091,38909,40009,34132,40999,30973,36990,41840,33834,38291,38001,31293,36692,31840,3772082,33225,43288,37042,38898,45318,33224,32256,35540,41602,42896,39683,35584,31667,36171,42871,41118,41848,35425,42889,46187,47877,4…
learning(5)	-0.220967	-2.10728	0.00336301	0.0147297	81	65	41311,33194,33921,42066,38657,35512,41726,34284,34872,34364,37455,44817,64880,34132,40665,39137,38818,36733,35097,248194,36171,39917,37882,30971,36497,38391,32253,41883,32428,32585,43291,38747,39212,37528,326198,41899,32771,31248,31309,36743,32406,49701,45928,36544,53425,38539,43149,49260,44531,47384,39293,43542,41182,44355,41066,41145,38484,117368,35253,43982,42646,31364,38168,5740544,42707
regulation_of_circadian_rhythm(3)	-0.266803	-2.1064	0.0021752	0.0147318	52	44	33130,34615,34181,34284,38872,31021,40009,37867,31234,41615,35540,34896,43673,36390,38389,44669,31976,2768685,42549,43895,33571,37187,31248,40596,33944,31110,37191,40162,43193,32817,31251,39015,33705,42676,31130,31376,34189,32000,2768718,3771890,35662,36589,42210,45338
negative_regulation_of_gene_expression(5)	-0.105147	-2.09929	0.00217048	0.0152838	459	305	32169,49638,34632,34009,36495,35390,34903,41411,42945,44849,33392,36387,40832,43767,41850,33218,33583,38436,33432,45848,39441,42542,31429,36956,40940,34521,40092,35381,45339,41102,42544,40834,36110,41027,42944,40228,37090,48571,42696,41032,33934,44879,44437,36889,43016,35677,35522,37839,40830,35047,41103,31374,38982,31499,31379,44272,37447,33770,31813,37215,37790,41399,32133,46000,32935,40828,336…
DNA_replication(6)	0.297709	2.48244	0.000400481	0.0153414	65	50	39615,34009,41703,40973,35390,38989,34903,31263,37290,31603,44848,35563,35679,31449,43278,34794,39014,37970,35381,41296,34328,47121,38516,38248,36017,40642,34924,31801,36309,42553,31052,34792,34132,44637,32763,39375,31016,44915,34495,37730,42758,31789,38661,38942,36551,42550,35686,43383,34307,49241
regulation_of_cytoskeleton_organization(5)	-0.20275	-2.09008	0.00203749	0.0160983	98	78	37781,38135,38231,38436,38515,38656,43517,34519,36498,45969,31816,31459,32015,33864,35340,33444,41917,34132,32623,36311,35311,38898,33346,39429,41067,36615,48481,35425,42889,38580,43775,35054,44885,36775,31016,43700,32981,43163,36491,43901,41883,33619,31554,37387,36072,38131,45374,41952,39647,42986,39505,36538,45307,49701,41377,45928,33611,32078,42846,33496,38534,37201,40589,36542,36978,32746,317…
regulation_of_Rac_protein_signal_transduction(8)	-0.277436	-2.08518	0.00401687	0.0165085	67	40	42498,32898,36017,43781,42817,36337,3355139,33289,34633,38879,40201,43775,40361,32253,43242,37977,32569,41390,43404,43892,3355133,31618,33750,31800,40410,32088,33881,42869,36698,318059,38987,31157,31422,33338,41960,38945,34803,41252,33046,40704
epithelial_cell_differentiation(6)	-0.112525	-2.08425	0.00319043	0.0165204	382	258	32248,31151,36150,32247,34009,41703,31787,33418,37290,31603,33470,35563,37778,43715,33392,326174,43767,37089,42131,33218,45973,38231,33432,34404,39441,42066,31429,38657,41493,38738,48805,43523,47121,33934,44879,44098,33196,32601,42460,41140,37889,37841,42752,43716,40642,36032,34924,41611,33981,41719,35780,44272,33245,33770,37038,35851,39936,42389,35430,34609,33627,49424,33753,31459,40489,40246,42…
muscle_cell_differentiation(5)	-0.190269	-2.08152	0.0028073	0.016707	112	87	42717,33392,42542,36468,39297,35147,35728,42596,34519,39440,36032,42541,34068,42817,41709,34222,37455,42160,35007,35104,31129,44505,46456,40185,38001,31293,35694,32794,34633,39864,38898,45318,31004,39368,45880,36699,40835,37190,32314,36674,43775,43814,44885,32536,31166,42549,31024,41225,35170,42034,39002,33110,38491,36810,40462,39505,31618,43587,41377,42536,42037,42547,41885,40297,36773,318841,40…
epithelium_migration(5)&epithelial_cell_migration(6)	-0.164918	-2.07394	0.00138916	0.0168277	172	117	41887,34903,33418,41749,33392,32275,33218,33432,38657,42356,48805,41032,33934,32601,41140,37889,37841,41719,37447,35851,42389,31459,43739,42162,42817,38746,37455,35007,41666,34242,43651,38001,31293,33289,3772082,34633,33968,34560,33346,32976,39368,37247,32256,35540,48317,43003,40287,42889,38338,38580,43775,44885,36775,32703,43654,37851,37386,36746,42567,32752,39592,34946,41783,31554,42313,39165,3…
chaeta_development(5)	-0.199995	-2.07757	0.00199601	0.016833	99	79	40946,40623,44849,43056,32846,37449,42544,39013,35147,34328,34701,41719,30982,40714,48448,38091,41981,36788,41718,42380,31293,41086,31405,33225,40165,38898,41602,33212,42682,44965,32724,33759,36411,34882,37805,41062,45233,48552,44226,43700,34432,40628,44011,39079,41883,42313,41801,39157,40687,39753,53566,32723,39520,40462,37837,32123,40879,43928,40090,43906,38701,32078,41824,44205,33532,44830,417…
developmental_growth_involved_in_morphogenesis(4)	-0.247607	-2.07775	0.0017939	0.0169044	67	51	31151,34009,42544,317824,34519,42059,33753,40149,36702,35523,34242,41718,36692,3772082,37949,32256,48317,31667,41118,44885,36775,32838,32703,31554,43718,35343,43974,44801,31309,49070,45307,35071,32406,40090,249072,44111,43319,32078,34772,39564,32119,44851,36542,35652,31792,35259,43604,40143,45821,35070,38863
regulation_of_cell_differentiation(4)	-0.112926	-2.07508	0.00241741	0.0169119	323	258	31580,31151,36150,34009,35390,34903,41749,41273,37778,33392,40832,40314,43767,43515,33218,38436,33432,31038,34968,42066,43229,42542,36468,34521,32337,39013,34277,37090,36409,37402,45827,42596,33934,35759,33196,32601,39885,43481,39158,38516,41140,34284,42059,35151,35528,33226,35688,44728,32398,42000,40506,34924,32009,40308,39173,33770,42816,35924,42541,40232,41944,37524,33753,40489,40042,38752,417…
embryo_development_ending_in_birth_or_egg_hatching(5)	-0.153458	-2.07403	0.00295975	0.0169128	225	136	31151,34009,33418,41749,37778,44849,33392,37618,33432,41697,39441,36252,44266,39039,35147,44154,37206,43481,41140,33226,39173,32935,34993,35430,41944,33753,42162,42817,35340,37455,41937,38091,38909,40009,34132,40999,30973,36990,41840,33834,38291,38001,31293,36692,31840,3772082,33225,43288,37042,38898,45318,33224,32256,35540,41602,42896,39683,35584,31667,36171,42871,41118,41848,35425,42889,46187,4…
R7_cell_fate_commitment(9)	-0.428089	-2.07861	0.00223033	0.0169152	21	16	41140,45959,39884,38389,36497,38321,42289,36057,39866,38961,45278,43146,36606,41491,41363,42707
R7_cell_differentiation(8)	-0.261656	-2.07598	0.00314899	0.0169218	58	45	35390,33392,39885,43481,39158,41140,37455,38091,31293,3354888,41988,41785,45959,48317,39884,38389,39091,36497,38321,43404,42289,36057,35071,249072,39866,35261,41084,43856,44548,38961,35259,45278,46015,43825,31883,43146,42757,33814,43150,36606,34569,41491,41363,35070,42707
regulation_of_GTPase_activity(6)&Ran_protein_signal_transduction(8)&regulation_of_Ran_protein_signal_transduction(8)	-0.277436	-2.07001	0.00279832	0.0169771	65	40	42498,32898,36017,43781,42817,36337,3355139,33289,34633,38879,40201,43775,40361,32253,43242,37977,32569,41390,43404,43892,3355133,31618,33750,31800,40410,32088,33881,42869,36698,318059,38987,31157,31422,33338,41960,38945,34803,41252,33046,40704
protein_ubiquitination(9)	-0.160528	-2.07012	0.00341571	0.0170518	173	123	32402,3354863,38591,32996,32995,36298,33938,34968,37713,34777,38456,42821,35998,35151,32190,34924,41611,35780,34699,42690,40040,34958,37083,32403,48448,42230,41231,40556,40015,32330,31564,37349,31749,33318,36990,41080,39691,36541,3355079,32532,39735,42302,36748,40144,38652,36129,41785,33629,34896,31381,37190,44131,41260,38181,33937,37575,326237,31016,43747,40725,37876,43999,39079,42076,31589,3903…
associative_learning(6)	-0.235147	-2.07014	0.00445074	0.0171425	72	57	41311,33194,33921,42066,38657,35512,41726,34284,34872,34364,37455,64880,40665,39137,38818,35097,248194,36171,39917,37882,36497,38391,32253,41883,32585,43291,38747,37528,326198,41899,32771,31248,31309,36743,32406,49701,45928,36544,53425,38539,43149,49260,44531,47384,39293,43542,44355,41066,41145,38484,117368,35253,42646,31364,38168,5740544,42707
regulation_of_Rho_protein_signal_transduction(8)	-0.243131	-2.061	0.00404367	0.0178593	84	51	41749,42498,32898,33165,36017,35496,43781,42817,42137,36337,3355139,33289,34633,38879,36929,40201,43775,40361,32253,43242,37977,32569,39900,41390,43404,35237,43892,43974,3355133,31618,33750,31800,40410,32088,33881,42869,36698,318059,40205,38987,31157,37134,31422,33338,41960,38945,34803,41252,33046,40704,36930
apical_junction_assembly(7)	-0.288006	-2.04998	0.0034075	0.019023	38	36	31151,34646,31644,33237,38765,35504,35966,42064,34134,31101,42896,39321,46187,40553,33156,32703,36363,37386,3346167,32752,42672,31168,35343,37205,39387,32083,33953,34927,44861,31792,44448,48971,38418,36104,43688,40207
glial_cell_development(5)	-0.341428	-2.04782	0.00373208	0.0191753	27	25	34277,47121,38765,35504,31101,46187,40553,34280,42672,33148,31168,37205,39387,33953,47285,44018,40030,31792,38424,36104,45285,31003,33814,34569,41491
mating_behavior(5)	-0.194828	-2.03062	0.00615324	0.0211927	126	78	40315,33130,117346,31228,39151,42226,37985,42478,40940,40136,117300,53523,5740700,39324,31816,36741,31464,38746,39392,35523,39849,41211,32731,33823,41988,45380,43130,39650,33962,43828,42567,117369,35398,34641,32428,42549,33571,39191,37844,37528,32603,30980,43265,35771,32083,31309,43396,31239,32406,35073,42940,40850,43193,31251,40616,47384,31130,42962,44006,31792,36780,41182,36945,117368,32246,477…
sensory_perception_of_chemical_stimulus(7)	-0.148262	-2.02282	0.00368626	0.0221769	254	138	318736,41119,41333,34031,117471,2768715,43497,43488,42415,39906,37266,36399,41008,36187,117346,246669,33450,32562,246670,42471,34918,117488,326110,43496,32275,31867,40619,117338,35516,117496,40136,37264,42514,37265,33157,39983,170878,41011,35449,39324,40650,117470,43489,38354,43753,38098,117349,37605,42490,36350,33381,38611,40648,40744,37269,32897,42452,35655,3346208,40664,32189,41642,41007,35813…
gland_morphogenesis(4)&salivary_gland_morphogenesis(5)	-0.161436	-2.02059	0.00584089	0.0223528	150	115	38005,39704,43497,39711,41887,42841,43496,32275,326112,32285,32488,40092,36546,32595,37999,37757,35528,39173,45250,41944,42185,39491,40240,39118,40009,33219,39675,40015,38995,45268,32341,34132,37356,39419,41137,40664,37336,38936,33834,44505,38001,43514,31405,44703,40378,43415,33224,37949,35540,31773,42896,38028,39683,43293,43717,36329,41124,33156,36775,32838,34170,53567,37729,40628,37386,3346167,…
actin_filament_bundle_assembly(5)	-0.385488	-2.01215	0.00456621	0.0233912	28	19	34009,36311,31405,32256,41118,44885,36775,31166,33619,45307,43319,32078,41788,32718,31717,39004,31075,32661,318008
regulation_of_phosphorus_metabolic_process(5)&regulation_of_phosphate_metabolic_process(6)	-0.144574	-2.01074	0.00652529	0.0234585	191	144	2768900,2768906,2768896,2768873,37808,33218,41690,32007,34250,34968,40031,34780,42356,34181,35683,33682,41414,37402,43481,42821,38516,41140,3355127,42059,3355106,34774,31441,42000,34924,33981,41042,45969,37723,37149,32257,37422,42452,39554,33704,43358,31234,42393,40999,42253,40569,36821,41718,33991,44118,3772082,33334,3354888,44289,39204,33346,246534,41271,32256,38232,32979,41785,42186,33212,4289…
centrosome_cycle(5)	-0.192221	-2.0014	0.00392234	0.0247113	100	78	41773,38135,34404,32478,38515,47121,43517,36560,44251,37238,33501,32133,45969,34993,31208,43723,32015,42874,43359,35130,31700,37042,39068,32049,41067,45959,39484,32630,38062,38389,38580,36329,34329,31613,47877,34441,38208,2768940,31016,53567,34167,32543,36491,43901,50070,34352,40687,38397,39647,39365,49580,31588,38491,37235,39338,36576,36810,43103,36538,39169,33136,41347,38258,44059,33654,36985,3…
exocytosis(5)	-0.297494	-2.00024	0.00512618	0.0247443	63	32	42841,32470,38058,41870,40714,32537,36383,35865,31381,31647,42889,43330,42854,39016,32321,31698,35051,39747,44274,40459,44819,43618,33458,38786,43841,47091,42561,3355164,64877,32158,36526,38196
glial_cell_differentiation(6)	-0.302234	-1.99825	0.00598205	0.0249002	35	31	34277,47121,42160,38765,35504,31293,31101,45380,46187,40553,34280,42672,33148,31168,37205,39387,33953,47285,44018,44205,40030,31792,38424,36104,45285,31003,33814,36258,34569,41491,41363
spermatid_development(5)	-0.203716	-1.99672	0.00480384	0.0249983	124	70	34805,3354863,34581,45401,37577,34500,48571,37617,43764,33256,39173,40667,36309,34726,38091,36045,37356,31405,42985,39864,32537,35540,32979,41785,34896,44160,34429,44021,47942,41260,42889,35054,36561,42594,31521,32981,43163,42199,42207,34894,36072,42574,42745,41181,37528,39753,39647,46243,37070,31011,45826,48572,38489,34014,49701,45928,318841,34358,33946,40093,45683,36914,45432,34995,44097,35680,…
imaginal_disc_derived_wing_hair_organization(6)	-0.272978	-1.99197	0.00623116	0.0256198	48	38	37089,37841,33245,33627,40246,36213,38001,40165,34166,43673,33759,34882,36775,32981,31554,38131,2768852,39505,37205,49070,45307,32207,34927,43319,32078,44205,32162,38534,32718,31717,39122,44448,36139,36104,45343,33349,38755,35058
multi_organism_behavior(3)	-0.153022	-1.99031	0.00521251	0.0257622	196	127	40315,33130,117346,31228,43656,39151,42226,43496,37985,32846,42478,35138,40940,40136,37449,117300,53523,41177,38698,5740700,31382,39336,39324,32140,37549,35646,33462,31816,36741,31464,38746,39392,38091,43912,35523,33817,39849,41211,33807,32731,32373,33823,36913,30972,41988,45380,43130,34847,48317,32754,39650,33962,34761,43828,42567,36964,32221,39271,31521,117369,35398,34641,33619,32428,42549,3357…
mitotic_nuclear_division(5)	0.160104	2.38383	0	0.0266447	234	165	39615,42753,37325,31361,36495,41703,31263,33418,40781,45574,38135,43491,37618,33218,33992,34404,42209,31038,32478,34968,42066,38515,34794,53439,35649,36956,31696,37671,53561,36272,44870,36975,36364,42077,32473,40678,38656,47121,43517,38156,42060,40639,39158,36306,38516,39594,41034,36440,36017,35522,44724,31240,38341,31441,42971,34924,37377,7354473,33501,45969,35001,40232,31816,43719,43739,48448,4…
regulation_of_hydrolase_activity(5)	-0.200643	-1.98234	0.00317397	0.0267817	111	71	3354863,53577,34953,42498,32898,36017,37229,43781,39173,45969,42185,42817,40009,40015,39554,36337,38936,3355139,33289,43514,34633,38879,36748,34896,40201,45830,43775,42594,40361,32253,43242,37977,32569,41390,2768677,43404,39753,38914,38491,43892,3355133,35288,31618,33750,31800,40410,39364,32088,33881,42869,36698,318059,38987,36612,36914,31157,31422,34995,41756,44129,33338,41960,38945,36384,40644,…
regulation_of_cellular_localization(4)	-0.164092	-1.9804	0.00698742	0.0269357	145	108	31580,37778,38515,34185,31517,41177,42979,47251,36409,31382,37402,40678,45827,33934,33196,38410,41551,34284,32140,35780,37040,36046,35924,35851,32015,40489,41150,46091,35404,39745,35696,33968,39864,41158,37042,35336,36748,42656,42896,43673,44643,34969,42889,38580,36329,42854,32602,43700,42567,32321,37065,42199,39900,39259,35051,33571,41562,39747,2768852,38337,42743,32771,40170,33474,34053,31248,3…
muscle_cell_development(5)&striated_muscle_cell_development(6)	-0.246357	-1.97892	0.00479138	0.0270428	53	46	33392,39297,42596,36032,34068,42160,35007,35104,31129,44505,46456,40185,38001,32794,39864,31004,39368,37190,32314,43814,44885,32536,31166,31024,41225,39002,33110,38491,36810,39505,31618,43587,41377,41885,36773,318841,40849,37655,38978,37230,37368,38424,42757,31075,32661,44013
asymmetric_protein_localization(5)	-0.291297	-1.9736	0.00687702	0.0276116	40	33	40031,42492,34872,31394,31816,43528,38765,37355,326157,42889,33156,41062,32703,37386,37065,35881,42672,2768852,32083,45307,31800,44861,36809,32544,43331,41265,44448,41675,41066,42379,31874,36054,53569
regulation_of_cell_projection_organization(4)	-0.194438	-1.97268	0.00639616	0.0276225	93	74	41749,38436,39861,34519,37841,246497,32398,32009,41719,42389,37524,38752,35340,40680,43528,42874,35104,36702,32400,35135,43651,32623,33834,31293,33649,40165,38898,45318,33346,38879,41988,32919,41852,252554,43828,31350,36775,32703,32752,30971,32981,36377,37387,37528,47082,42986,43892,43974,32057,32207,249072,32528,34772,42846,39564,32119,41957,33861,37201,36542,35652,39122,35259,42615,34793,46015,…
memory(5)	-0.196325	-1.97377	0.00726832	0.0277265	96	74	31151,33268,34009,33027,41726,35190,32470,34284,37229,34872,47141,36395,31459,40680,44817,45064,40665,39137,37890,31293,36692,38818,32976,248194,35540,41988,43741,31645,32278,43828,42567,30971,37065,36497,38391,32253,2768685,41883,33161,32585,38747,37528,47082,41899,41094,30998,31309,33185,32406,45928,38871,42602,32817,31251,43149,43670,44531,47384,39293,32080,31107,44355,41066,41145,39018,40052,…
ion_transport(4)	-0.124503	-1.96485	0.00609632	0.0287802	282	185	5740846,33887,34660,42222,47253,40116,43485,43707,3772305,32694,41550,33470,3885617,39990,39954,35131,37985,42710,33832,3772221,33921,326167,32007,37657,39625,32609,35579,34046,44046,38133,34500,33927,37617,44702,40941,38264,38727,43489,37040,39232,43483,42490,33952,37545,40580,38976,41448,43541,31457,41688,45910,41428,43702,36003,42742,40590,47762,39410,3346208,40664,33897,37546,33695,39660,3923…
regulation_of_ARF_protein_signal_transduction(8)	-0.259196	-1.957	0.0073764	0.0290341	66	41	42498,32898,39417,36017,43781,42817,36337,3355139,33289,34633,38879,40201,43775,40361,32253,43242,37977,32569,41390,43404,43892,3355133,31618,33750,31800,40410,32088,33881,42869,36698,318059,38987,31157,31422,33338,41960,38945,34803,41252,33046,40704
establishment_of_cell_polarity(5)	-0.281382	-1.95838	0.0065842	0.0290557	42	34	37089,33245,33627,31816,38765,44072,38001,31405,44839,32049,42896,45959,43392,38580,33156,32703,32752,32981,38131,41656,31248,32083,45307,32078,42327,36773,31247,42676,40620,44448,36718,32107,53569,33349
neuromuscular_synaptic_transmission(4)	-0.252236	-1.95758	0.00540649	0.0290628	69	44	37006,37781,41749,37778,38231,32470,31625,41719,44483,33753,40970,32849,33275,33789,33962,42854,37729,42567,246439,32981,37528,32406,42846,42327,42940,44096,53425,33765,32303,41694,32746,33788,36460,47091,39052,318623,36054,42646,64877,36526,39533,35977,38863,36295
olfactory_learning(6)	-0.232915	-1.95903	0.00600841	0.0290841	63	51	33194,42066,38657,35512,41726,34284,34872,34364,37455,64880,40665,39137,38818,35097,248194,36171,39917,37882,36497,38391,32253,41883,43291,38747,37528,326198,41899,32771,31248,31309,36743,32406,49701,45928,36544,53425,43149,49260,44531,47384,39293,43542,44355,41145,38484,117368,35253,31364,38168,5740544,42707
salivary_gland_development(5)&exocrine_system_development(5)	-0.142703	-1.95943	0.00922835	0.0291532	180	141	38005,39704,43497,39711,41887,42841,41273,43496,32275,326112,32285,32488,33432,40092,36546,32595,41032,37999,37757,35528,39173,39682,45250,40833,35430,41944,42185,33753,39491,40240,39118,37455,42160,40009,33219,39675,40015,38995,45268,32341,36337,34132,32400,37356,39745,39419,41137,40664,37336,38936,33834,44505,38001,36692,43514,31405,44703,40378,43415,32567,33224,37949,35540,31773,42896,38028,39…
spermatid_differentiation(4)	-0.187647	-1.95975	0.00722456	0.0292328	138	79	34805,3354863,34581,45401,37577,34500,48571,37617,43764,42823,38456,33256,34833,39173,40667,36309,34726,38091,36045,37356,43514,31405,42985,39864,32537,35540,32979,41785,34896,44160,34429,44021,47942,41260,42889,35054,36561,42594,31521,32981,43163,42199,42207,43353,34894,44811,36072,42574,42745,41181,37528,39753,39647,46243,37070,31011,45826,48572,38489,34014,49701,45928,40142,34927,318841,34358,…
stem_cell_fate_determination(6)	-0.328625	-1.96037	0.00674603	0.0292692	30	25	41032,34924,33770,37038,30982,31293,34669,37355,37065,38012,44018,36239,42037,34772,44205,34263,41265,36240,42379,45285,31003,53569,35197,33059,41363
regulation_of_catalytic_activity(4)	-0.137016	-1.96094	0.00510505	0.0293105	206	150	2768900,2768906,2768896,2768873,3354863,37808,41690,34250,34968,40031,42356,34181,53577,40732,34953,42498,37617,43481,32898,38516,35151,36017,34774,31441,37229,42000,34924,33981,43781,39173,40677,45969,37723,42185,42817,40009,32257,40015,37422,42452,39554,36337,31234,38936,38291,41718,3355139,44118,33289,43514,3772082,34633,38879,246534,248194,41271,32256,36748,41785,34896,40201,3354994,53554,354…
protein_modification_by_small_protein_conjugation(8)	-0.147402	-1.95017	0.00613861	0.030105	184	129	32402,3354863,38591,32996,32995,36298,33938,41532,34968,37713,34777,38456,42821,35998,35151,32190,33226,34924,41611,33981,35780,34699,42690,40040,34958,37083,32403,48448,42230,41231,40556,40015,32330,31564,37349,31749,33318,36990,41080,39691,36541,3355079,32532,39735,42302,36748,40144,38652,36129,41785,33629,34896,31381,37190,44131,41260,38181,33937,37575,326237,31016,43747,40725,37876,43999,3907…
actin_filament_bundle_organization(7)	-0.347245	-1.94735	0.00739261	0.0304539	32	22	34009,43687,36311,31405,32256,41118,44885,36775,31166,33619,36810,45307,43319,32078,41788,37230,32718,31717,39004,31075,32661,318008
detection_of_external_stimulus(4)&detection_of_abiotic_stimulus(4)	-0.218414	-1.93909	0.00737934	0.0317691	71	57	40116,37985,34615,117496,34500,39596,43493,37447,40580,42635,45382,36003,47762,33897,38993,42481,33271,35865,35974,326160,36329,44011,42207,34012,39887,37528,3355013,39694,43950,34843,32378,39932,37363,31826,34024,39015,33062,32343,32340,37629,35652,33768,31376,43542,42367,43683,35078,40224,41678,37400,36384,40468,40640,38835,45234,32158,36897
regulation_of_axonogenesis(6)	-0.34699	-1.937	0.00790826	0.0320096	32	22	32398,36702,32400,33649,38879,36775,32981,42986,43892,43974,32207,249072,34772,39564,32119,36542,35652,35259,31075,36125,41363,35070
sarcomere_organization(6)	-0.296665	-1.93088	0.00972644	0.032165	30	29	39297,42596,35007,35104,31129,46456,40185,38001,32794,39864,31004,39368,32314,43814,44885,31166,31024,41225,39505,31618,41377,36773,318841,40849,38978,37230,31075,32661,44013
establishment_of_tissue_polarity(4)&establishment_of_planar_polarity(5)	-0.194008	-1.93094	0.00547667	0.0322961	96	72	39619,34009,33392,34845,37089,39441,40469,37841,39440,34179,32748,33245,37038,44747,33627,40246,43997,37455,47998,36592,31293,3772082,34166,43673,36411,31339,36775,32703,34170,37386,3346167,42313,38131,45374,2768852,326198,36057,45307,35071,49701,32207,43319,32078,40849,44205,32162,38890,43856,44548,37185,40191,46027,32080,40620,44448,32200,36139,318886,38424,44129,36104,45343,40852,42757,41704,3…
establishment_of_spindle_localization(4)&spindle_localization(5)	-0.351169	-1.93165	0.0100751	0.0323123	26	21	31816,38765,44072,31405,44839,32049,35584,42871,37355,43392,42889,38580,32703,43901,32083,42676,40620,36718,32107,31874,53569
epidermal_cell_differentiation(6)	-0.258501	-1.92897	0.00737934	0.0323906	51	40	37089,31429,37841,33245,33627,40246,36213,38001,40165,34166,43673,33759,34882,36775,32981,31554,38131,44835,2768852,39505,37205,49070,45307,32207,34927,43319,32078,44205,32162,38534,32718,31717,39122,44448,36139,36104,45343,33349,38755,35058
posttranscriptional_regulation_of_gene_expression(6)	-0.151888	-1.93179	0.0107871	0.0324302	163	120	44173,36956,37577,31696,34521,36110,48571,33934,35759,41551,42460,35151,49077,31617,42689,42752,37839,40830,42000,40308,37116,37447,37790,41399,32133,32935,34364,40739,48448,42166,45655,35816,35007,40680,33686,36463,36993,41666,42661,41840,33968,47873,46035,42693,33507,40144,41591,41785,35501,42896,39683,53554,36301,41431,38639,47877,32222,31016,36059,44409,39722,37065,42880,34946,41883,34403,355…
positive_regulation_of_phosphorus_metabolic_process(5)&positive_regulation_of_phosphate_metabolic_process(6)	-0.189557	-1.93242	0.00702529	0.0324427	98	76	33218,32007,40031,34780,42356,34181,35683,33682,37402,41140,3355127,3355106,33981,41042,32257,37422,33704,43358,31234,42253,40569,36821,41718,33991,3354888,39204,32256,38232,32979,42186,42896,40201,35425,43775,43330,31602,36059,41020,31543,37121,36497,33989,36952,40998,36302,42652,33971,40385,34608,32631,326198,35576,34096,41549,40858,44111,39564,35261,40700,40660,43193,35378,53425,38539,31872,43…
negative_regulation_of_cellular_metabolic_process(4)	-0.0934025	-1.93387	0.00711527	0.0324635	489	326	49807,31738,32169,39615,37808,49638,34009,36495,35390,34903,41411,44848,35563,44849,33392,36387,40832,43767,41850,33218,33583,41860,38436,45848,34250,39441,34968,42542,31429,40940,34521,40092,35381,45339,41102,42544,40834,41027,40228,37090,48571,41414,42696,37402,34953,38656,41032,33934,44879,35759,43481,46080,38516,41140,36889,43016,35677,35522,37839,34774,40830,35047,41103,37229,42000,31374,389…
striated_muscle_cell_differentiation(6)	-0.190778	-1.93266	0.00768624	0.0325388	96	74	42717,33392,42542,36468,39297,35728,42596,34519,36032,42541,34068,42817,41709,34222,42160,35007,35104,31129,44505,46456,40185,38001,35694,32794,34633,39864,38898,31004,39368,45880,36699,37190,32314,43775,43814,44885,32536,31166,42549,31024,41225,35170,39002,33110,38491,36810,40462,39505,31618,43587,41377,42536,41885,40297,36773,318841,40849,41957,37655,38978,37230,33262,37368,38424,44129,40327,44…
stem_cell_proliferation(4)	-0.187709	-1.92492	0.00785815	0.0329928	90	77	34009,34906,34903,43656,36831,43515,31038,34411,41140,44728,36793,31394,40232,37967,40042,41942,40696,38765,38799,40860,43651,40577,39340,38001,43288,44839,39744,37247,35540,45959,39777,42871,37355,41360,252554,42889,34908,38580,47877,33156,36775,32703,32536,37851,32752,35881,32981,36491,35800,42672,39228,2768677,32585,37528,39647,326152,32083,34665,45467,42130,44642,37859,34263,44830,35378,32544…
cation_transport(5)	-0.150379	-1.91945	0.00839832	0.0339015	197	120	5740846,33887,42222,40116,43485,3772305,41550,33470,3885617,35131,37985,42710,33832,33921,326167,39625,35579,34046,44046,38133,37617,44702,40941,43489,37040,42490,33952,40580,38976,43541,41688,43702,36003,42742,40590,47762,39410,3346208,40664,33897,37546,32731,46035,37286,38037,34299,42770,34624,31246,44643,317815,44965,43486,44484,36849,34005,46415,32428,318213,37979,35006,37844,37614,45248,4326…
cellular_response_to_DNA_damage_stimulus(5)	0.150936	2.32022	0.00139303	0.0356735	264	178	33530,36654,42855,3772329,37290,33938,31449,35122,37618,31443,37268,43229,53439,35895,39014,40092,34565,37214,40438,43577,53577,36887,38594,40047,53585,35735,48571,35119,35759,38228,34411,40639,39628,36560,43796,34999,39594,33226,49077,42000,34924,31801,41611,34675,35780,40308,38301,7354473,41042,41366,32166,3772069,34993,53578,34930,34364,37560,39952,31052,38649,31044,41709,41231,34726,35816,534…
Rab_protein_signal_transduction(8)	-0.235894	-1.90034	0.00855892	0.0375412	104	47	42841,33418,42498,32898,35577,36017,31971,43781,42817,36337,3355139,33289,34633,38879,40201,43775,40361,32253,43242,37977,32569,41390,43404,35929,43892,3355133,31618,33750,31800,40410,32088,33881,43518,42869,36698,318059,38987,31157,31422,33338,41960,38945,35221,34803,41252,33046,40704
embryonic_morphogenesis(4)	-0.125632	-1.89761	0.00807103	0.0376228	247	169	31151,41558,49638,34009,33418,41749,37778,44849,33392,33583,37277,33432,34404,32498,42542,36252,44266,42990,35147,33445,43481,32120,41140,42059,33226,42689,35047,39173,45884,42063,32935,42541,40828,34068,33602,35430,31208,41944,33753,33607,42162,31646,42817,37455,42160,39434,38091,38909,40009,47137,34132,40999,36990,33834,38291,45325,38001,31293,36692,3772082,33225,37042,38879,33224,3355072,32256…
neuroblast_proliferation(5)	-0.198591	-1.8977	0.00740444	0.0377647	77	66	34906,34903,43656,36831,43515,31038,34411,44728,36793,31394,40232,40042,41942,40696,38765,38799,40860,40577,39340,38001,43288,44839,39744,35540,45959,39777,42871,37355,41360,42889,34908,38580,47877,33156,36775,32703,32752,35881,32981,36491,35800,42672,39228,2768677,32585,37528,39647,326152,32083,34665,42130,44642,37859,34263,44830,35378,32544,42676,41675,36791,42379,31874,53569,35197,43151,41363
respiratory_system_development(5)	-0.122962	-1.89822	0.00787879	0.0378309	240	176	31151,34009,41887,34903,41749,33470,33392,43767,37089,32275,33432,41697,32683,36252,42356,48805,37929,41032,34646,39158,317824,38516,41140,31425,31644,40150,38614,33245,37447,37038,45884,45250,35851,41876,33627,38976,33753,43739,42162,37548,39491,34844,36588,38746,32056,38752,35340,37455,36854,33782,3346238,39434,35007,33237,40009,33983,47137,40149,38995,36337,64880,34132,35504,43651,38638,35966,…
multi_organism_reproductive_behavior(4)	-0.171801	-1.89374	0.0109475	0.0382692	143	88	40315,33130,117346,31228,39151,42226,37985,42478,40940,40136,117300,53523,41177,38698,5740700,31382,39324,32140,35646,31816,36741,31464,38746,39392,35523,33817,39849,41211,32731,33823,41988,45380,43130,39650,33962,43828,42567,117369,35398,34641,32428,42549,33571,39191,37844,37528,32603,30980,43265,35771,32083,31309,43396,31239,32406,35073,42940,40850,43193,31251,40616,36236,47384,31130,42962,4400…
neural_precursor_cell_proliferation(4)	-0.198591	-1.89239	0.0083682	0.0384105	78	66	34906,34903,43656,36831,43515,31038,34411,44728,36793,31394,40232,40042,41942,40696,38765,38799,40860,40577,39340,38001,43288,44839,39744,35540,45959,39777,42871,37355,41360,42889,34908,38580,47877,33156,36775,32703,32752,35881,32981,36491,35800,42672,39228,2768677,32585,37528,39647,326152,32083,34665,42130,44642,37859,34263,44830,35378,32544,42676,41675,36791,42379,31874,53569,35197,43151,41363
regulation_of_actin_filament_length(5)&regulation_of_actin_polymerization_or_depolymerization(6)	-0.29367	-1.88835	0.0103759	0.0389677	36	29	34519,31459,33864,35340,33444,41917,34132,32623,36311,35311,38898,33346,36615,32981,41883,37387,38131,42986,39505,49701,41377,33611,38534,37201,34793,39052,31075,45931,45821
positive_regulation_of_multicellular_organismal_process(3)	-0.149898	-1.88841	0.00953706	0.0391135	144	116	31151,34009,42683,35390,41742,37778,33392,38436,33432,34780,34181,34277,43481,39158,317824,41140,35528,43812,34179,32009,39173,37447,326214,37723,37524,37083,33753,44510,32257,36702,64880,32623,33834,31845,250710,32587,43514,3354888,39864,38898,33346,36461,35540,33212,39375,33759,35425,31339,38648,41353,31350,37851,3346167,30971,36497,33648,42564,40998,35800,2768685,39228,42549,39212,37528,32631,…
regulation_of_protein_metabolic_process(5)	-0.113733	-1.88656	0.011767	0.0391732	298	208	5740130,2768900,2768906,2768896,2768873,3354863,49807,37808,42753,41311,35342,45574,41690,34250,34968,40031,34780,34046,42356,42503,53577,40228,48571,41414,38656,33934,35759,43481,42821,32274,42460,38516,35151,35522,42689,42752,37839,34774,40830,43283,31441,37229,42000,34924,41611,33981,35780,37116,39173,36046,34595,37723,42185,43719,48448,40680,40009,32257,33686,40015,32941,37422,39554,41666,422…
secondary_metabolite_biosynthetic_process(5)	-0.351277	-1.88429	0.0126101	0.0395369	28	20	39392,32026,43943,39836,41595,42521,31230,31381,31647,117369,3355130,33045,37724,30980,32947,44819,42681,43518,41025,45883
regulation_of_protein_polymerization(5)	-0.29367	-1.8815	0.00885312	0.0400008	36	29	34519,31459,33864,35340,33444,41917,34132,32623,36311,35311,38898,33346,36615,32981,41883,37387,38131,41952,39505,49701,41377,33611,38534,34793,32107,39052,31075,41392,45931
ERBB_signaling_pathway(8)&epidermal_growth_factor_receptor_signaling_pathway(9)	-0.232762	-1.8771	0.00886739	0.0408067	67	47	33268,41749,35563,38657,33111,37402,32601,44747,35924,42572,37149,37455,44095,39744,33212,36775,34432,35933,36497,32547,33619,40036,32273,39610,326198,38027,41094,34171,42130,35560,33458,44205,31490,46156,37233,38961,34967,34688,31792,37203,45278,38424,2768944,35253,33814,31364,38168
regulation_of_organ_morphogenesis(5)	-0.186806	-1.87376	0.0108565	0.040927	88	74	31738,31151,34009,35390,33392,34845,37089,33432,40469,34328,39885,43481,39158,41140,35528,33245,39173,35430,33753,37455,31293,43514,41988,32979,41785,48317,36171,39884,31339,41772,32703,34170,36497,33648,39228,38131,45374,39753,32631,37070,42289,33529,49070,49701,36750,41786,44642,32078,40849,35261,41084,33881,31802,33861,42148,36914,31376,43725,36678,42367,32200,34995,45278,318886,38424,43825,31…
gene_silencing_by_RNA(5)	-0.219355	-1.87386	0.0109113	0.0410754	57	52	36956,34521,36110,37447,37790,41399,32133,32935,34609,34364,40739,42166,45655,36993,41840,42693,39683,31381,36301,38639,32222,44409,39722,2768920,36656,41883,34541,35539,34885,37844,45826,33509,34066,43808,43728,44819,40793,42695,36544,42681,35385,43518,37009,31130,41209,35747,41919,34751,43604,3355150,41025,38620
septate_junction_assembly(7)	-0.296035	-1.87474	0.0106296	0.0411837	29	28	34646,31644,33237,38765,35504,35966,42064,34134,31101,39321,46187,40553,33156,36363,42672,31168,35343,37205,39387,32083,33953,34927,31792,44448,48971,36104,43688,40207
ARF_protein_signal_transduction(8)	-0.242889	-1.87389	0.0136418	0.0412331	67	42	42498,32898,39417,36017,40506,43781,42817,36337,3355139,33289,34633,38879,40201,43775,40361,32253,43242,37977,32569,41390,43404,43892,3355133,31618,33750,31800,40410,32088,33881,42869,36698,318059,38987,31157,31422,33338,41960,38945,34803,41252,33046,40704
detection_of_visible_light(6)	-0.290868	-1.86929	0.00894277	0.041831	34	29	39596,43493,37447,36003,47762,33897,38993,33271,35974,326160,36329,34012,3355013,43950,32378,31826,32340,37629,31376,43542,42367,43683,35078,40224,41678,37400,36384,32158,36897
non_sensory_hair_organization(5)&hair_cell_differentiation(7)	-0.252678	-1.8657	0.012911	0.0423266	49	39	37089,31429,37841,33245,33627,40246,36213,38001,40165,34166,43673,33759,34882,36775,32981,31554,38131,2768852,39505,37205,49070,45307,32207,34927,43319,32078,44205,32162,38534,32718,31717,39122,44448,36139,36104,45343,33349,38755,35058
cyclic_nucleotide_metabolic_process(7)	-0.340193	-1.86599	0.010989	0.0424357	28	21	34181,5740349,41709,32485,42452,31234,42652,40754,41549,32406,43193,40180,41825,38539,43149,3885573,43682,35419,42561,34878,38285
cyclic_nucleotide_biosynthetic_process(7)	-0.340193	-1.86412	0.0122515	0.0425419	25	21	34181,5740349,41709,32485,42452,31234,42652,40754,41549,32406,43193,40180,41825,38539,43149,3885573,43682,35419,42561,34878,38285
long_term_memory(6)	-0.224023	-1.86126	0.0107871	0.0430576	64	49	31151,34009,35190,32470,37229,34872,31459,40680,44817,40665,39137,31293,38818,32976,248194,35540,43741,32278,43828,42567,30971,37065,38391,2768685,41883,33161,32585,38747,37528,47082,41899,41094,30998,38871,42602,32817,31251,43149,47384,39293,32080,31107,41066,41145,39018,40052,41085,42707,31002
circadian_sleep_wake_cycle_sleep(4)	-0.336548	-1.85725	0.0128154	0.0438138	26	21	34284,38872,37867,35540,34896,38389,2768685,42549,33571,37528,33944,31110,40162,32817,31251,42676,34189,32000,2768718,36589,31955
protein_modification_by_small_protein_conjugation_or_removal(7)	-0.127183	-1.85482	0.0129234	0.0442443	239	161	32173,32402,3354863,32169,38591,32996,32995,36298,33938,317858,41532,45848,34968,37713,34777,43749,35759,38456,42821,35998,35151,32190,33226,49077,42000,34924,41611,33981,35780,34699,40308,42690,38748,40040,34958,37083,32403,33671,48448,42230,41231,35816,40556,40015,32330,31564,37349,31749,33318,42661,36990,41080,39691,36541,3355079,32532,39735,42302,36748,41179,40144,38652,36129,41785,33629,3489…
positive_regulation_of_phosphorylation(7)	-0.193377	-1.85196	0.0118953	0.0447817	87	67	33218,40031,34780,42356,35683,33682,37402,41140,3355127,3355106,33981,41042,32257,37422,33704,43358,42253,40569,36821,41718,33991,3354888,32256,38232,32979,42186,42896,40201,35425,43775,43330,31602,36059,41020,31543,37121,36497,33989,36952,40998,36302,33971,40385,34608,32631,326198,35576,34096,40858,44111,39564,35261,40700,40660,35378,53425,38539,31872,49260,39122,32358,37203,41341,40195,41704,42…
positive_regulation_of_cell_communication(4)	-0.114709	-1.84761	0.0150109	0.045715	266	196	40651,38513,31797,43273,42945,38833,33236,31867,38231,36107,37922,326122,32498,38454,44046,39458,31696,42356,33972,35683,53577,33682,42544,39013,41177,53585,37090,39596,31382,37402,34953,44098,41551,41140,3355127,37889,3355106,35449,31617,32140,33981,35496,39173,41042,40351,41709,48448,45655,38611,32243,36251,39434,40009,32257,42137,36048,32941,42452,35404,33704,43358,42253,40569,36821,35756,3399…
negative_regulation_of_biosynthetic_process(4)&negative_regulation_of_cellular_biosynthetic_process(5)	-0.104069	-1.84265	0.0107549	0.0467389	369	238	32169,39615,49638,34009,36495,35390,34903,41411,44848,35563,44849,33392,36387,40832,43767,41850,33218,33583,38436,45848,39441,42542,31429,40940,34521,40092,35381,45339,41102,42544,40834,41027,40228,37090,48571,42696,41032,33934,44879,43016,35677,35522,37839,40830,35047,41103,31374,38982,31499,31379,44272,33770,31813,37215,33602,34595,35430,31834,37149,39570,33607,42092,40489,41709,33782,38091,419…
heart_morphogenesis(5)	-0.291387	-1.83965	0.0140301	0.0473421	32	28	31151,34009,43767,34780,40048,34068,33607,46187,40553,42866,36363,37386,36746,35881,37205,39387,318559,33953,34927,32078,34772,32544,31792,34189,36104,36555,42737,43930
courtship_behavior(6)	-0.209133	-1.83835	0.015606	0.0474923	87	56	33130,117346,31228,42226,37985,40940,40136,39324,31816,36741,38746,39392,35523,39849,41211,32731,33823,41988,39650,33962,43828,42567,35398,34641,32428,39191,37844,37528,32603,30980,43265,32083,31309,31239,32406,35073,42940,40850,31251,40616,31130,44006,31792,41182,32246,38504,39018,43669,38007,43982,32158,41363,32619,45976,32245,33739
rhythmic_behavior(3)	-0.18799	-1.83446	0.0138749	0.048351	83	69	32579,39151,32846,34181,42503,41170,41961,34284,36032,47065,38872,42518,41709,48448,42742,37867,36702,31234,3772082,38811,32976,35540,34896,43673,37921,44965,33759,38389,32132,41339,36849,2768685,41883,42549,33571,31363,37528,46234,33837,35486,31248,32083,43808,43324,33944,31110,42940,34263,40162,43193,32817,31251,43856,43149,33705,42676,31130,32080,34189,32000,2768718,42310,32020,35419,36589,319…
defense_response_to_Gram_positive_bacterium(6)	0.424136	2.24036	0.00142624	0.0483972	42	19	33764,32099,36635,31797,41379,43273,38833,317900,42644,50133,43599,40034,40988,35956,32534,49045,37044,43256,35045
synaptic_vesicle_exocytosis(5)	-0.348161	-1.83257	0.014641	0.0486386	42	19	32470,38058,32537,35865,42854,39016,32321,35051,39747,40459,43618,33458,43841,47091,42561,3355164,64877,36526,38196
negative_regulation_of_organelle_organization(4)	-0.213586	-1.82682	0.0104971	0.0499561	74	53	38135,38231,38436,45848,40228,38656,35522,36498,43719,31834,31459,32015,32941,42253,39340,33346,48481,43490,39241,38580,35054,40508,41740,43163,35954,35121,43999,43901,37387,42954,36264,38131,45374,39647,40170,39505,32965,49701,37916,35560,40848,40336,33758,38534,38779,40589,36542,36978,32746,317833,39673,42561,35380
chromatin_organization(4)	0.144244	2.2519	0.000799361	0.0500525	333	183	3771854,3772113,3772129,3772519,3771935,3771893,318846,3772172,3772708,3771938,3771947,3771941,3772317,3772254,3772096,3771908,3772319,3772314,3772211,3772666,3772509,3772325,3771911,32169,37006,3772329,36495,35390,31263,33418,32079,36387,41850,36107,37922,45848,35649,36956,34521,41102,40047,41027,43560,40228,42696,36645,37798,37481,40657,34528,39492,38248,43016,35522,41073,41103,31374,31801,3711…
central_nervous_system_development(5)	-0.119837	-1.82434	0.0183121	0.0502516	229	175	38005,31738,33530,40817,34009,34906,34903,38350,37781,33194,43656,40428,32579,41273,42226,40832,38231,41697,38657,33521,40940,36272,40834,43833,39305,36306,35998,31425,43812,37841,246497,33981,41719,39173,33770,47141,38748,38976,39570,30982,42162,36963,42817,38752,37455,42160,33782,38091,39689,40015,36702,38765,40664,37973,33834,38291,44505,41718,34633,34982,250735,34560,43415,32567,44839,35540,3…
open_tracheal_system_development(6)	-0.121517	-1.82458	0.0124498	0.0503768	224	170	31151,34009,41887,34903,41749,33470,33392,43767,37089,32275,33432,41697,32683,36252,42356,48805,37929,41032,34646,39158,317824,38516,41140,31425,31644,40150,38614,33245,37447,37038,45884,45250,35851,33627,38976,33753,43739,42162,39491,34844,36588,38746,32056,38752,35340,37455,36854,33782,3346238,35007,33237,40009,33983,47137,40149,38995,36337,64880,34132,35504,38638,35966,45325,42380,38001,37890,…
negative_regulation_of_Notch_signaling_pathway(5)	-0.271491	-1.82213	0.0128437	0.0504869	43	32	39619,326122,33972,33196,31596,41150,33983,42896,53554,33156,35933,36564,42445,31589,3355130,34543,32947,39958,318559,34665,36967,45307,32078,34263,32225,35378,37961,44540,45343,35764,33441,36125
reproductive_behavior(3)	-0.165244	-1.82249	0.01417	0.0505769	146	89	40315,33130,117346,31228,39151,42226,37985,42478,40940,40136,117300,53523,41177,38698,5740700,31382,39324,32140,35096,35646,31816,36741,31464,38746,39392,35523,33817,39849,41211,32731,33823,41988,45380,43130,39650,33962,43828,42567,117369,35398,34641,32428,42549,33571,39191,37844,37528,32603,30980,43265,35771,32083,31309,43396,31239,32406,35073,42940,40850,43193,31251,40616,36236,47384,31130,4296…
sleep(4)	-0.246136	-1.8204	0.0148624	0.0507904	52	39	32624,39151,34284,35151,32133,38872,37867,46456,37890,33649,35540,34896,38389,37575,36849,2768685,42549,33571,37528,37978,33944,32406,31110,42402,40162,32817,31251,42676,43670,47384,40521,34189,32000,2768718,2768944,36589,31955,47173,44317
membrane_lipid_metabolic_process(5)	-0.326028	-1.8183	0.0150101	0.0511785	34	21	39220,39751,31517,43425,38396,326168,38928,35570,50392,34910,43618,31358,34215,19835383,43612,317833,31716,36585,40640,250736,32089
synaptic_vesicle_endocytosis(5)	-0.238566	-1.81665	0.0151545	0.0512738	49	42	33418,40506,41719,40221,42525,43823,41150,39745,43943,42642,32537,36383,42835,45380,35865,36699,31381,31647,42567,35026,40993,35051,33211,32771,40459,42447,36614,32987,45928,39720,39866,31842,35378,40863,37961,42265,38736,35197,42646,3355164,36526,36876
Notch_signaling_pathway(6)	-0.165509	-1.81712	0.0179462	0.0513253	134	87	39619,42841,40314,36107,37922,326122,33972,37449,42544,33716,48571,34953,33196,39621,42572,40351,34844,31596,45655,32243,41150,42844,33983,32941,33234,32762,31293,32537,38898,33212,42896,43501,53554,31229,33156,41062,35933,36564,35483,42445,35800,42313,44811,31589,32273,40687,3355130,34543,32947,43951,31248,39958,318559,34665,36967,45307,36912,45928,32078,34772,39750,33458,39620,34263,32225,38846…
regulation_of_protein_complex_assembly(4)	-0.24931	-1.81297	0.0153195	0.0520939	56	38	38656,43517,34519,31459,33864,35340,33444,41917,34132,32623,36311,35311,38898,33346,36615,117294,42065,32981,41883,37387,38131,41952,3355130,32947,39505,49701,41377,44642,33611,38534,42615,34793,43256,32107,39052,31075,41392,45931
synaptic_vesicle_recycling(5)	-0.238566	-1.81075	0.0174236	0.0525304	50	42	33418,40506,41719,40221,42525,43823,41150,39745,43943,42642,32537,36383,42835,45380,35865,36699,31381,31647,42567,35026,40993,35051,33211,32771,40459,42447,36614,32987,45928,39720,39866,31842,35378,40863,37961,42265,38736,35197,42646,3355164,36526,36876
neuron_recognition(5)	-0.18053	-1.80987	0.0145105	0.0525764	105	74	31338,42226,32275,38231,34193,40940,47220,32154,42944,34519,31617,33374,33770,318000,37548,53557,35949,38540,40680,32400,41840,40165,34560,38898,38879,35097,37949,35362,37858,36775,36746,34107,38590,36377,38002,33903,37528,38185,39958,33162,39387,44233,35083,40090,34927,32078,43315,44548,36542,32746,35652,32782,39122,32183,40146,45326,44355,34793,46015,39717,36384,38021,42025,32661,45821,31364,36…
regulation_of_vesicle_mediated_transport(4)	-0.218403	-1.80714	0.0142399	0.0531611	74	49	33418,34976,34185,31517,34277,42979,38410,40506,31816,33219,41150,32124,39745,32537,35865,35425,42889,43654,42567,32321,37218,32569,35051,8674055,3355130,33211,42491,32771,34543,32947,41911,39958,42447,47285,31800,49701,38218,35154,34263,38786,19835383,40863,44448,42615,2768716,39717,42561,35197,42646
cyclic_purine_nucleotide_metabolic_process(8)	-0.337689	-1.80638	0.016835	0.0531738	24	20	34181,5740349,41709,32485,42452,31234,42652,40754,41549,43193,40180,41825,38539,43149,3885573,43682,35419,42561,34878,38285
neuroblast_differentiation(7)	-0.250689	-1.8029	0.0179074	0.0539519	41	37	31151,34009,41697,41032,34924,33770,30982,35135,31293,43697,37355,40835,42300,37065,38012,44843,39228,2768677,42130,34673,44018,36239,42037,34772,44205,34263,3346237,41265,36240,42379,45285,31003,53569,35197,33059,41491,41363
photoreceptor_cell_axon_guidance(7)	-0.34695	-1.8007	0.0178536	0.0543927	24	19	261629,32398,31816,32849,32400,33649,36329,45233,39493,37230,32746,31792,36791,33916,36445,45821,31364,40225,39533
tissue_death(4)&histolysis(5)	-0.167254	-1.79513	0.0217304	0.0558391	104	84	39704,43497,39711,42841,43496,32285,32488,40092,36546,32595,37999,38456,35998,35528,39173,42185,40240,40009,33219,39675,40015,45268,32341,37356,41137,40664,37336,38936,44505,43514,31405,40378,43415,33224,37949,35540,31773,40201,38028,39683,43293,38344,36329,33156,34170,53567,37729,40628,39383,47878,40998,46020,37141,41868,38914,38630,32001,45826,36442,34665,38487,38218,31666,38913,38000,31020,407…
detection_of_light_stimulus(5)	-0.220049	-1.79189	0.015437	0.0560115	60	47	34615,117496,34500,39596,43493,37447,42635,45382,36003,47762,33897,38993,42481,33271,35865,35974,326160,36329,44011,34012,39887,3355013,39694,43950,32378,37363,31826,34024,39015,33062,32343,32340,37629,31376,43542,42367,43683,35078,40224,41678,37400,36384,40468,40640,45234,32158,36897
eye_photoreceptor_cell_fate_commitment(7)	-0.239965	-1.79231	0.0181305	0.0560917	50	40	41273,33392,41140,37038,34844,37455,47998,43651,44505,31293,3772082,37247,45959,34847,39884,252554,36411,38389,36497,38321,38785,42313,42289,36057,45307,39866,43856,44548,38961,44448,45278,43825,43146,42757,36606,41491,41363,42210,42707,44856
cell_recognition(4)	-0.175827	-1.79333	0.0145249	0.0561774	106	75	31338,43262,42226,32275,38231,34193,40940,47220,32154,42944,34519,31617,33374,33770,318000,37548,53557,35949,38540,40680,32400,41840,40165,34560,38898,38879,35097,37949,35362,37858,36775,36746,34107,38590,36377,38002,33903,37528,38185,39958,33162,39387,44233,35083,40090,34927,32078,43315,44548,36542,32746,35652,32782,39122,32183,40146,45326,44355,34793,46015,39717,36384,38021,42025,32661,45821,31…
sperm_individualization(4)	-0.24091	-1.79262	0.0153785	0.0561907	50	39	34805,3354863,37577,34500,48571,39173,34726,36045,31405,42985,39864,32537,35540,32979,34896,44160,34429,47942,42889,42594,31521,42207,34894,36072,46243,31011,34014,49701,45928,34358,33946,40093,36914,34995,35680,36585,39018,41748,38620
regulation_of_phosphorylation(7)	-0.138727	-1.79034	0.0150674	0.056257	168	124	2768900,2768906,2768896,2768873,37808,33218,41690,34250,34968,40031,34780,42356,35683,33682,37402,43481,42821,38516,41140,3355127,42059,3355106,34774,31441,42000,34924,33981,41042,37723,37149,32257,37422,33704,43358,42393,40999,42253,40569,36821,41718,33991,44118,3772082,33334,3354888,44289,33346,246534,41271,32256,38232,32979,41785,42186,33212,42896,40201,53554,35425,36674,43775,43330,31602,3393…
sensory_organ_precursor_cell_fate_determination(6)&cell_fate_determination_involved_in_pattern_specification(6)	-0.370742	-1.78844	0.0174	0.0565835	21	16	39619,31293,41602,43434,42445,39228,45307,43928,39620,34263,39572,31883,45328,43161,41085,36606
positive_regulation_of_response_to_stimulus(3)	-0.0971646	-1.78626	0.0150542	0.0570311	347	255	40651,34632,32099,38513,31797,39020,33938,43273,42945,39776,38833,33236,31867,41702,36107,41650,32832,37922,326122,32498,38454,44046,39458,31696,42356,33972,34181,35683,53577,33682,42544,39013,41177,53585,37090,33078,39063,39596,31382,37402,34953,44098,41551,42922,41140,3355127,37889,3355106,35449,31617,40033,35047,33981,32009,35496,40034,39173,41042,34068,42389,40351,37967,35956,38752,41709,4844…
brain_development(4)	-0.153172	-1.78538	0.0166801	0.0570911	129	100	31738,40817,34906,33194,43656,32579,41273,40832,41697,38657,33521,36272,43833,39305,35998,43812,37841,41719,47141,39570,36963,38752,37455,38091,39689,36702,40664,37973,33834,38291,34982,250735,34560,43415,32567,44839,35540,36913,30972,34847,48317,42871,37323,35942,38580,32132,43811,37386,31521,43803,32569,33619,40045,32585,37528,32631,41899,40792,49580,42986,32771,31359,38760,43974,40459,34665,43…
actin_polymerization_or_depolymerization(7)	-0.24714	-1.78054	0.0191208	0.0583457	45	37	34519,37841,41719,31459,33864,35340,33444,41917,34132,32623,33834,36311,35311,38898,33346,36615,46008,37858,43330,45233,32981,41883,37387,38131,41225,42986,39505,49701,41377,33611,38534,37201,34793,39052,31075,45931,45821
cellular_response_to_chemical_stimulus(4)	-0.116039	-1.77823	0.0180361	0.0586736	225	175	36548,38513,41742,43652,39151,42945,44849,41823,31867,41860,43804,32007,33432,40562,37922,32498,49168,34780,38454,117460,42356,41170,41641,41726,42060,41961,38516,5740414,42059,33226,40193,36242,44251,33981,36601,46000,35055,40351,41533,33753,41709,42166,42160,39434,43484,34714,39675,36003,32257,35687,36993,40696,64880,35655,42253,38638,33477,41840,38936,36821,44505,42133,35966,42380,34065,335488…
larval_behavior(4)	-0.283006	-1.77835	0.0183012	0.0588386	54	28	37781,41547,32860,44817,40664,32587,35540,39152,30971,38296,35800,39228,44027,37528,40754,36810,34843,45928,38218,38357,34251,46015,38484,34651,38007,37888,44132,36876
regulation_of_cell_shape(4)	-0.166237	-1.77668	0.0178501	0.058966	111	82	31151,34009,40292,43715,43687,36468,43523,34519,246497,41302,43716,40506,34924,37038,32612,33864,35340,42160,32097,37586,44072,43651,41718,33736,35311,38879,35336,45959,48317,40255,31667,41118,38032,38389,41062,44885,45233,36775,42567,32752,35881,32981,31652,36497,33619,44573,39961,33148,40617,44835,2768961,3355131,42491,2768852,40462,40958,32608,3885565,44111,43319,32078,34069,41957,33881,44855,…
regulation_of_cellular_protein_metabolic_process(5)	-0.110971	-1.77567	0.0162325	0.0590796	277	191	2768900,2768906,2768896,2768873,3354863,49807,37808,42753,41311,35342,45574,41690,34250,34968,40031,34780,34046,42356,42503,53577,40228,48571,41414,38656,33934,35759,43481,42821,32274,42460,38516,35151,35522,42689,42752,37839,34774,40830,31441,37229,42000,34924,33981,37116,39173,34595,37723,42185,43719,48448,40680,40009,32257,33686,40015,32941,37422,39554,41666,42253,39340,41718,44118,36277,43514…
positive_regulation_of_signaling(3)	-0.111338	-1.77217	0.0172691	0.0595783	258	189	40651,38513,31797,43273,42945,38833,33236,31867,38231,36107,37922,326122,32498,38454,44046,39458,31696,42356,33972,35683,53577,33682,42544,39013,41177,37090,39596,31382,37402,34953,44098,41551,41140,3355127,37889,3355106,35449,31617,32140,33981,35496,39173,41042,40351,41709,48448,45655,38611,32243,39434,32257,42137,36048,32941,42452,35404,33704,43358,42253,40569,36821,35756,33991,31293,31961,4108…
positive_regulation_of_cellular_metabolic_process(4)	-0.0805892	-1.77318	0.015434	0.0596694	495	368	34379,3354863,31151,49638,42753,32099,40817,42717,34906,37027,34903,35342,45574,43656,39038,32579,41273,44849,43740,36387,40832,43767,39036,41823,33218,33583,32007,32832,41199,45848,32846,39441,34968,40031,31429,34780,34046,36956,40940,42356,34521,34181,35683,53577,33386,33682,42544,40834,34277,39039,35147,42810,43833,53585,40228,33078,39063,34328,37402,41032,44879,31213,40657,42821,39313,36560,4…
germarium_derived_oocyte_differentiation(5)	-0.281475	-1.77237	0.0176565	0.059718	33	28	38231,43577,37757,42752,35924,42693,39581,42186,38580,32703,36059,33399,37387,35051,41746,37528,2768852,43728,39169,36544,37230,44543,36001,35747,41919,36791,318579,44132
oocyte_fate_determination(6)	-0.281475	-1.77068	0.0181167	0.0598446	31	28	38231,43577,37757,42752,35924,42693,39581,42186,38580,32703,36059,33399,37387,35051,41746,37528,2768852,43728,39169,36544,37230,36542,44543,36001,35747,41919,36791,318579
DNA_dependent_DNA_replication(7)	0.35204	2.17745	0.0026215	0.0598943	35	27	34009,41703,40973,38989,34903,37290,31603,31449,43278,34794,39014,37970,41296,34328,38248,36017,36309,31052,34792,39375,44915,42758,31789,38661,38942,35686,34307
negative_regulation_of_developmental_process(3)	-0.115476	-1.76871	0.0189696	0.0602567	224	175	31151,36150,34009,34903,37781,43652,37778,33392,40314,43515,33218,33432,31038,34968,42066,43229,40940,34521,39013,34277,37090,42596,35759,33196,32601,38516,41140,43096,42059,35151,33226,44728,42000,34924,40308,42816,40232,35430,41944,33627,33753,40042,41709,45655,37455,35816,36048,33686,59172,41942,47998,40696,42661,38799,40860,43651,40577,33834,31293,36692,34286,33225,47873,38811,39744,37247,355…
centrosome_duplication(5)	-0.183892	-1.76779	0.018636	0.0603584	84	67	41773,38135,34404,32478,38515,47121,43517,36560,44251,37238,33501,32133,31208,43723,32015,42874,43359,35130,31700,37042,32049,41067,45959,39484,32630,38062,36329,34329,31613,47877,34441,38208,2768940,31016,34167,32543,36491,50070,34352,40687,38397,39647,39365,49580,31588,37235,39338,36576,43103,36538,39169,33136,41347,38258,44059,33654,36985,34526,31483,43466,35453,34754,43864,43349,38983,37995,3…
lipid_metabolic_process(4)	-0.116579	-1.76543	0.0190757	0.0608918	240	170	43251,2768668,39220,39751,38864,31695,36536,38147,37159,34276,32413,42131,34977,36031,34460,32789,32414,35439,251984,34313,41954,36203,42655,31517,41710,42810,40243,37285,43247,31641,33374,43425,38396,36242,32436,32778,36540,326130,326168,31925,5740633,2768687,326148,42657,34094,32520,41480,3772247,36045,32279,64880,5740359,38291,41211,318955,32418,31532,36318,38928,43252,39204,43350,36686,32858,…
male_mating_behavior(5)	-0.202909	-1.76207	0.0168718	0.0615675	85	54	33130,117346,31228,42226,37985,40940,117300,5740700,39324,31816,36741,38746,35523,39849,32731,33823,41988,39650,33962,43828,42567,117369,35398,34641,37844,37528,32603,30980,43265,35771,32083,31239,35073,42940,40850,31251,40616,31130,31792,36780,41182,117368,32246,38504,39018,43669,38007,43982,32158,41363,32619,45976,32245,33739
positive_regulation_of_macromolecule_metabolic_process(4)	-0.0853986	-1.76212	0.0170238	0.061747	422	322	34379,3354863,31151,49638,42753,40817,42717,34906,37027,34903,35342,45574,43656,39038,32579,41273,44849,36387,40832,43767,39036,41823,33583,41199,45848,32846,39441,34968,40031,31429,34780,53439,34046,36956,40940,42356,34521,53577,33386,42544,40834,34277,39039,35147,43833,40228,34328,41032,44879,31213,41961,40657,42821,39313,36560,37889,38248,43812,5740592,42752,39440,40830,35047,42000,36032,38982…
regulation_of_endocytosis(4)	-0.25652	-1.75689	0.0198675	0.0628618	39	33	33418,34976,34277,40506,31816,33219,32124,32537,35865,35425,43654,42567,37218,32569,35051,8674055,33211,42491,32771,34543,41911,39958,42447,47285,38218,35154,34263,40863,44448,2768716,39717,35197,42646
regulation_of_actin_filament_polymerization(6)	-0.289583	-1.75738	0.022352	0.0629044	32	26	34519,31459,33864,35340,33444,41917,34132,32623,36311,35311,38898,33346,36615,32981,41883,37387,38131,39505,49701,41377,33611,38534,34793,39052,31075,45931
DNA_metabolic_process(5)	0.142567	2.1818	0.00119	0.0638205	258	176	39615,33530,31104,36654,34632,34009,42855,41703,40973,35390,38989,34903,31263,37290,33938,31603,44848,35563,35679,31449,43491,43232,43278,39432,31429,34794,35649,31705,39014,37970,34521,34565,40438,35381,43577,41296,33709,36887,33661,38594,40047,35735,34328,37402,35119,47121,41374,43796,38516,39594,36440,38248,42881,36017,31240,40642,34924,31801,41611,35780,37116,7354473,41366,35924,3772646,37720…
circadian_sleep_wake_cycle_process(5)	-0.305488	-1.7524	0.0205835	0.0639578	28	23	34181,34284,38872,37867,35540,34896,38389,2768685,42549,33571,37528,33944,31110,40162,43193,32817,31251,42676,34189,32000,2768718,36589,31955
signal_release(5)	-0.206283	-1.7526	0.0214055	0.0640993	82	52	43656,37778,41177,31382,41551,32470,32140,40506,38058,43823,32461,35404,39745,41840,32537,42656,35865,43673,42854,39016,35068,42567,32321,40993,39900,35051,39747,37528,38337,33474,40459,37912,43618,42327,33458,32797,43841,43856,33788,32435,47091,42561,32799,3355164,64877,32158,36526,40288,35977,36876,38196,35353
muscle_cell_cellular_homeostasis(5)	-0.32318	-1.75113	0.0230583	0.0641691	28	20	32007,37449,33983,32794,37190,32314,36329,45233,35609,35170,42327,36773,2768848,36945,34070,39004,36791,34304,36445,39533
regulation_of_secretion(5)	-0.242313	-1.74407	0.0255688	0.0663392	48	37	261610,37778,41177,47251,31382,41551,32140,36046,35404,42656,43673,42889,42567,32321,39900,39259,35051,39747,38337,33474,32604,42327,32797,38786,33788,32435,31877,42561,32799,36589,33277,64877,32158,40288,36876,35353,44856
positive_regulation_of_MAPK_cascade(6)	-0.203758	-1.73995	0.0166433	0.0673495	68	52	42356,35683,33682,37402,41140,3355127,3355106,33981,41042,32257,33704,43358,42253,40569,36821,33991,3354888,32256,38232,42186,35425,43775,43330,31602,36059,41020,37121,36497,33989,36952,36302,33971,40385,34608,32631,35576,34096,40858,44111,39564,35261,40660,53425,38539,31872,49260,32358,37203,40195,41704,42803,36295
circadian_sleep_wake_cycle(5)	-0.287141	-1.74054	0.0210443	0.067356	32	26	34181,34284,38872,37867,31234,35540,34896,37921,38389,36849,2768685,42549,33571,37528,33944,31110,40162,43193,32817,31251,42676,34189,32000,2768718,36589,31955
photoreceptor_cell_fate_commitment(7)	-0.219918	-1.73737	0.0219649	0.0678317	55	44	41273,33392,41140,43812,37038,34844,37455,38091,47998,43651,44505,31293,3772082,34982,37247,45959,34847,39884,252554,36411,38389,36497,38321,38785,42313,42289,36057,45307,39866,31802,43856,44548,38961,44448,45278,43825,43146,42757,36606,41491,41363,42210,42707,44856
cellularization(4)	-0.170111	-1.73791	0.0220871	0.0678557	128	76	34805,3354863,33418,43687,35289,37577,34521,36272,34500,43749,48571,39173,42063,34993,34364,35340,34726,59172,36045,34132,35696,31405,42985,39864,32537,42693,35540,32979,34896,39683,44160,34429,33890,47942,32459,35801,42889,38580,35042,33937,31350,36775,42854,42594,31521,32981,42207,31652,34894,36491,36072,37528,46243,31011,32608,34014,49701,45928,39866,34358,33946,38534,40093,40589,34954,36914,3…
protein_complex_disassembly(6)	-0.254685	-1.73284	0.0252606	0.0687543	46	33	38135,38231,38436,41719,36498,32015,40240,33346,39068,32049,48481,117365,38580,35054,43163,43901,37387,36072,41225,45374,39647,53566,40459,39505,42846,40589,36542,41694,36978,32746,317833,47091,35380
cellular_protein_complex_disassembly(7)	-0.254685	-1.7322	0.0202743	0.0687664	45	33	38135,38231,38436,41719,36498,32015,40240,33346,39068,32049,48481,117365,38580,35054,43163,43901,37387,36072,41225,45374,39647,53566,40459,39505,42846,40589,36542,41694,36978,32746,317833,47091,35380
compound_eye_photoreceptor_fate_commitment(8)	-0.235432	-1.73152	0.0287741	0.0687866	49	39	41273,33392,41140,37038,34844,37455,47998,43651,44505,31293,3772082,37247,45959,34847,39884,252554,36411,38389,36497,38321,38785,42313,42289,36057,45307,39866,43856,44548,38961,44448,45278,43146,42757,36606,41491,41363,42210,42707,44856
secondary_metabolic_process(4)	-0.200136	-1.73288	0.0234987	0.0689605	85	54	31429,117496,41641,39063,40541,33165,35047,39173,39392,35340,32831,32026,43943,38291,41211,39836,41595,32256,42521,31230,35584,34537,31381,31647,38580,36316,36775,32981,117369,43803,39900,3355130,33045,37724,30980,36727,32947,44801,44819,40410,37044,42681,43518,43799,44006,36914,31792,39617,34385,32425,36054,41025,40014,45883
muscle_system_process(5)	-0.349425	-1.73333	0.0254538	0.0690144	26	17	40796,35007,40185,38001,39864,36383,37190,43587,34251,36595,38490,34950,36071,39004,34651,44132,38769
glycerolipid_metabolic_process(5)	-0.252613	-1.7295	0.0227596	0.0692902	51	33	2768668,39220,39751,31517,42810,32436,32279,39204,32426,41605,35362,33107,2768892,47767,32585,35570,44887,37978,50392,37465,3885565,33824,35790,31826,33354,31247,37289,19835383,32340,39611,31157,31376,31716
regulation_of_secretion_by_cell(5)	-0.250092	-1.72839	0.0267732	0.069471	44	34	37778,41177,47251,31382,41551,32140,36046,35404,42656,43673,42889,42567,32321,39900,39259,35051,39747,38337,33474,42327,32797,38786,33788,32435,31877,42561,32799,36589,64877,32158,40288,36876,35353,44856
positive_regulation_of_molecular_function(4)	-0.162236	-1.72265	0.0233068	0.0713448	116	82	3354863,41532,34968,40031,42356,34181,53577,32898,34284,36017,33981,43781,39173,40677,42185,42817,48448,40009,32257,40015,37422,31234,38291,41718,43514,34633,38879,248194,32256,34896,40201,48317,3354994,117294,35425,36329,31518,33937,36059,41020,42594,32253,43242,40998,32569,41883,42652,2768677,43404,38914,32631,326198,3355133,35288,31618,31800,41549,37068,44111,39564,40700,33881,43193,35378,3565…
sensory_organ_boundary_specification(5)	-0.328011	-1.72037	0.0241919	0.0717566	24	19	39619,39013,31293,41602,43434,32724,42445,39228,32723,45307,43928,39620,34263,39572,31883,45328,43161,41085,36606
male_gamete_generation(5)	-0.124379	-1.72059	0.0252809	0.0719026	243	141	34805,3354863,8673957,34581,40109,45401,41199,37577,34521,41693,34500,48571,37617,42596,43764,42823,34411,38456,33256,36889,34833,32009,39173,37215,40667,33093,32935,40232,36309,34141,37924,45894,40489,38649,35340,37455,33782,34726,38091,36907,34689,36045,64880,37356,53432,33834,32946,35696,37492,38020,43514,34286,31566,31405,42985,47873,39864,32537,39068,33836,35540,32979,41785,14462485,34896,44…
columnar_cuboidal_epithelial_cell_differentiation(7)	-0.104086	-1.7156	0.0242277	0.0732287	315	205	32248,31151,36150,32247,34009,41703,31787,33418,37290,31603,35563,37778,33392,326174,43767,42131,33218,45973,38231,33432,39441,42066,38657,41493,38738,48805,47121,33934,44879,44098,33196,32601,42460,41140,37889,37841,42752,40642,36032,34924,41611,33981,41719,35780,33770,35851,39936,42389,34609,49424,33753,31459,40489,42817,31785,31596,37455,38091,318139,35007,42844,43528,47998,35404,41666,34242,4…
microtubule_organizing_center_organization(4)	-0.146187	-1.71373	0.0235412	0.0737034	131	99	41773,38135,33002,34404,32478,38515,37662,47121,33934,43517,40639,36560,44251,37238,33501,32133,45969,34993,40232,31208,43723,32015,40489,41365,33782,42874,43359,35130,32946,35696,31700,31153,37042,36167,39068,32049,41067,45959,48481,39484,32630,39850,38062,38389,38580,36329,34329,31613,47877,33937,34441,38208,2768940,31016,53567,34167,32543,34894,36491,43901,50070,34352,40687,38397,39647,39365,4…
regulation_of_programmed_cell_death(5)	-0.135858	-1.70855	0.0237456	0.0742593	164	117	34379,3354863,34009,35390,40832,39776,33218,38657,40092,53577,53585,42077,34328,33196,41140,35998,34284,33943,35528,34924,39173,44747,42572,35851,42389,326214,49424,42185,30982,36251,37455,40009,40015,40860,43651,33477,38936,43514,41839,39027,37247,36461,35540,36748,32979,45380,33212,34896,43673,43697,38558,32114,252554,41260,35801,36339,31339,35053,38648,31518,33156,31016,37851,42594,33648,40998…
actin_filament_polymerization(8)	-0.261412	-1.71022	0.0278501	0.0743098	37	30	34519,37841,31459,33864,35340,33444,41917,34132,32623,33834,36311,35311,38898,33346,36615,46008,43330,32981,41883,37387,38131,39505,49701,41377,33611,38534,34793,39052,31075,45931
regulation_of_microtubule_polymerization_or_depolymerization(6)	-0.29759	-1.71039	0.0243755	0.0744678	31	23	38135,38231,38436,36498,32015,48481,38580,35054,43163,43901,36072,45374,41952,39647,42846,40589,36542,36978,32746,317833,32107,41392,35380
apoptotic_process(6)	-0.131653	-1.70915	0.0251497	0.0744699	173	125	34379,3354863,34009,35390,40832,39776,33218,38657,53577,42008,53585,42077,34328,33196,36266,41140,34284,35528,34924,39173,34763,44747,42572,35851,42389,326214,49424,42185,30982,36251,37455,40009,33219,40015,45268,42253,40860,43651,33477,38936,43514,41839,39027,33271,37247,36461,35540,36748,32979,45380,33212,34896,43673,43697,38558,252554,41260,35801,36339,35053,38648,31518,31016,37851,37729,42594…
female_sex_differentiation(5)	-0.334905	-1.70858	0.0252067	0.0744712	23	18	40940,37841,39849,48535,37785,42549,41181,36380,40090,44111,32078,36283,44540,36240,35227,31883,47763,36897
second_messenger_mediated_signaling(6)	-0.305595	-1.71101	0.0224651	0.0744723	25	22	37006,31867,34284,35449,43541,36003,38765,38003,37614,31248,49045,39015,43149,36806,47384,31376,43542,40224,36104,32468,37479,36897
regulation_of_response_to_DNA_damage_stimulus(5)	-0.327681	-1.70582	0.0235365	0.0750512	25	19	33938,43577,48571,41366,36329,31518,42515,32321,38785,31497,2768677,36986,41737,35288,32869,39540,41143,41145,43160
negative_regulation_of_cell_fate_specification(6)	-0.342567	-1.70379	0.0279929	0.075627	21	17	31151,34009,33392,31293,33225,33619,34665,43928,32078,38846,36678,38424,43604,42757,47763,33916,34569
response_to_gravity(4)&gravitaxis(4)	-0.310389	-1.70256	0.0237478	0.0758556	26	21	34903,37985,33002,31234,44505,38037,34894,32349,39345,37379,32083,34096,5740590,41776,38890,31621,43193,39400,43240,38605,38007
centrosome_organization(5)	-0.147734	-1.69841	0.0315306	0.0767527	127	96	41773,38135,33002,34404,32478,38515,37662,47121,33934,43517,40639,36560,44251,37238,33501,32133,45969,34993,40232,31208,43723,32015,41365,33782,42874,43359,35130,32946,35696,31700,31153,37042,36167,39068,32049,41067,45959,48481,39484,32630,39850,38062,38389,38580,36329,34329,31613,47877,33937,34441,38208,2768940,31016,53567,34167,32543,36491,43901,50070,34352,40687,38397,39647,39365,49580,31588,3…
response_to_endoplasmic_reticulum_stress(5)	-0.267812	-1.6993	0.0279364	0.0768654	31	28	33081,42510,36242,34714,42253,38936,34065,43435,42481,33271,44226,43747,2768929,31154,31581,36244,36264,42005,36727,32416,36243,43431,42358,38473,34385,44117,38605,36930
spermatogenesis(6)	-0.123182	-1.69844	0.0287553	0.0769686	241	140	34805,3354863,8673957,34581,40109,45401,41199,37577,34521,41693,34500,48571,37617,42596,43764,42823,34411,38456,33256,36889,34833,32009,39173,37215,40667,33093,32935,40232,36309,34141,37924,45894,40489,38649,35340,37455,33782,34726,38091,36907,34689,36045,64880,37356,53432,33834,32946,35696,37492,38020,43514,34286,31566,31405,42985,47873,39864,32537,33836,35540,32979,41785,14462485,34896,44160,34…
regulation_of_gene_silencing(4)	-0.197813	-1.69713	0.0273562	0.0770226	66	53	36495,45848,36956,41102,41027,40228,42696,43016,35522,41103,37447,37790,45655,42844,37962,34592,31230,41848,31381,38648,39241,38639,41740,33669,35121,36656,35398,43924,41883,37730,42954,42034,42935,34066,32965,44819,40793,35560,42695,41143,36118,42681,43518,38779,37009,31130,41423,33442,41209,34751,37681,41025,38620
establishment_of_mitotic_spindle_localization(5)	-0.343202	-1.69207	0.0327541	0.0776051	21	17	31816,44072,31405,44839,35584,42871,37355,43392,42889,38580,32703,43901,32083,42676,40620,31874,53569
positive_regulation_of_cytoskeleton_organization(5)	-0.28939	-1.69486	0.0282657	0.0776871	30	24	34519,33864,35340,33444,41917,32623,36311,35311,38898,38580,36072,41952,39505,49701,41377,33611,42846,38534,34793,39004,32107,31075,41392,45931
neuroblast_fate_commitment(7)	-0.276648	-1.69002	0.0272764	0.0777292	30	26	31151,41032,34924,33770,30982,35135,31293,37355,37065,38012,44843,42130,36239,42037,34772,44205,34263,41265,36240,42379,45285,31003,53569,35197,33059,41363
Wnt_signaling_pathway(6)	-0.160691	-1.69232	0.0270812	0.0777309	106	82	40651,31151,34009,39751,50050,33392,37089,38515,48986,31696,33448,35115,39013,41177,39596,31382,41551,35677,31617,33627,48448,38611,42380,35756,41086,3772101,38879,41179,34592,43162,41602,45959,43673,42871,47877,36775,32838,32703,32221,44843,39259,31589,38131,42574,39753,2768852,43718,38760,31248,42632,31023,42130,36538,43791,45307,36614,49701,40090,44642,43906,32078,43565,44205,38890,37198,44830…
asymmetric_neuroblast_division(6)	-0.24736	-1.6904	0.0329823	0.0778121	38	33	34906,34903,34411,36793,31394,38765,39340,38001,44839,45959,37355,42889,34908,47877,33156,32703,32752,35881,32981,36491,42672,32585,39647,32083,34263,32544,42676,41675,42379,31874,53569,35197,41363
germarium_derived_oocyte_fate_determination(4)	-0.27481	-1.69267	0.0292664	0.0778428	30	27	38231,43577,37757,42752,35924,42693,39581,42186,38580,32703,36059,33399,37387,35051,41746,37528,2768852,43728,39169,36544,37230,44543,36001,35747,41919,36791,318579
cellular_lipid_metabolic_process(4)	-0.140307	-1.69386	0.0283056	0.0778464	158	107	2768668,39220,39751,38864,31695,36536,38147,37159,34276,42131,34977,36031,32789,251984,34313,42655,31517,42810,37285,31641,43425,38396,36242,32436,36540,326168,326148,42657,32520,41480,3772247,36045,32279,41211,38928,39204,43350,42656,43697,32426,41605,41212,35362,33900,33898,34537,36860,33107,2768892,40259,34136,41213,47767,32585,43332,42526,39860,46068,35570,44887,44544,37978,37445,50392,37465,…
mating(4)	-0.155297	-1.69076	0.0307906	0.0779001	144	87	40315,33130,117346,31228,39151,42226,37985,42478,40940,40136,117300,32060,53523,5740700,39324,35096,32022,31816,36741,31464,38746,39392,40875,35523,33817,39849,41211,32731,33823,41988,45380,43130,39650,37785,33962,43828,4379864,42567,117369,35398,34641,32428,42549,33571,39191,37844,37528,32603,30980,43265,35771,32083,31309,43396,31239,32406,34036,35073,42940,40850,43193,31251,40616,47384,31130,42…
regulation_of_cell_growth(4)	-0.255671	-1.69281	0.0301023	0.0780194	46	31	40562,32601,41140,326214,41709,36854,36702,41591,32979,40201,43673,43580,53560,32551,43904,42935,34665,3885565,249072,34772,39564,32119,41957,31331,39454,36542,43383,35259,42890,40633,35070
single_organism_membrane_fusion(4)	-0.329688	-1.68865	0.0310248	0.0780397	48	18	33418,36281,38614,34141,42854,31581,36578,42745,3355130,32947,43618,40336,40724,248102,47091,42561,36526,38196
mRNA_splicing_via_spliceosome(8)&RNA_splicing_via_transesterification_reactions_with_bulged_adenosine_as_nucleophile(9)	0.175821	2.08631	0.00281464	0.0780553	165	104	32374,40781,42958,36013,44173,35003,35571,37413,40940,37372,39408,38693,42842,48571,33680,40678,42596,36306,36314,53444,36889,32933,35047,42813,34357,42899,42274,53435,31208,44258,33781,40739,40529,42166,33264,35917,45655,38229,31442,43358,41666,43912,39202,39849,33677,33645,38291,43399,35112,41524,32373,33968,48535,42593,43415,36619,39737,33982,33967,41670,33513,39956,38062,35192,31602,34370,363…
stem_cell_fate_commitment(6)	-0.245278	-1.68476	0.0314353	0.0793139	39	33	31151,41032,41140,34924,33770,37038,30982,37455,35135,31293,34669,37355,37065,38012,44843,42130,44018,36239,42037,34772,44205,34263,41265,36240,42379,45285,31003,53569,35253,35197,33059,38168,41363
salivary_gland_histolysis(5)	-0.166745	-1.68359	0.0288518	0.0795525	91	74	39704,43497,39711,42841,43496,32285,32488,40092,36546,32595,37999,35528,39173,42185,40240,40009,33219,39675,40015,45268,32341,37356,41137,40664,37336,38936,44505,43514,31405,40378,43415,33224,37949,35540,31773,38028,39683,43293,36329,33156,34170,53567,37729,40628,39383,47878,46020,41868,38914,38630,45826,36442,34665,38487,38218,31666,38000,31020,40700,44851,42850,44830,34024,39962,42819,36914,433…
glutathione_metabolic_process(5)	0.323636	2.0935	0.00355731	0.0799506	39	30	37107,48335,35995,37143,59240,38974,41503,37112,37113,33047,35928,37960,37128,37106,38975,41132,37108,37111,38972,41502,41512,246386,248194,36927,37110,32839,53581,37109,38973,41133
cell_cycle_DNA_replication(5)	0.362028	2.11798	0.00221373	0.0799869	28	24	34009,40973,35390,38989,34903,31603,31449,39014,35381,41296,34328,47121,38516,40642,31801,34132,39375,31016,37730,31789,38661,36551,42550,43383
actin_filament_based_movement(5)	-0.305008	-1.67896	0.0303945	0.0809433	26	21	43715,43523,43716,35340,40255,31474,42889,34882,36329,36775,31554,33148,44835,3355131,32637,49045,31623,32080,3354987,35680,38531
membrane_fusion(5)	-0.329688	-1.67952	0.0333401	0.0809509	50	18	33418,36281,38614,34141,42854,31581,36578,42745,3355130,32947,43618,40336,40724,248102,47091,42561,36526,38196
single_organismal_cell_cell_adhesion(4)	-0.244941	-1.6762	0.0316213	0.0818587	51	33	31151,33392,32275,33245,39936,33627,33753,37455,36990,42871,41062,32703,37386,36746,36564,33619,40081,32631,2768852,43718,32083,31239,34330,44642,318841,31358,44653,31792,38021,42025,32661,38168,35070
organelle_fusion(4)	-0.291124	-1.67447	0.0306809	0.0820979	57	23	31263,33418,36281,38614,40232,34141,42854,31581,36578,42745,41952,3355130,32947,32152,43618,40336,40724,248102,40589,47091,42561,36526,38196
male_courtship_behavior(6)	-0.205956	-1.67365	0.0319149	0.0822007	78	48	33130,117346,31228,42226,37985,40940,39324,31816,36741,38746,35523,39849,32731,33823,41988,39650,33962,43828,42567,35398,34641,37844,37528,32603,30980,43265,32083,31239,35073,42940,40850,31251,40616,31130,31792,41182,32246,38504,39018,43669,38007,43982,32158,41363,32619,45976,32245,33739
regulation_of_circadian_sleep_wake_cycle_sleep(5)	-0.321405	-1.67448	0.0323553	0.0823257	24	19	34284,38872,37867,35540,34896,38389,2768685,42549,33571,33944,31110,40162,32817,31251,42676,34189,32000,2768718,36589
RNA_splicing_via_transesterification_reactions(8)	0.175821	2.09963	0.00298567	0.0828068	166	104	32374,40781,42958,36013,44173,35003,35571,37413,40940,37372,39408,38693,42842,48571,33680,40678,42596,36306,36314,53444,36889,32933,35047,42813,34357,42899,42274,53435,31208,44258,33781,40739,40529,42166,33264,35917,45655,38229,31442,43358,41666,43912,39202,39849,33677,33645,38291,43399,35112,41524,32373,33968,48535,42593,43415,36619,39737,33982,33967,41670,33513,39956,38062,35192,31602,34370,363…
protein_depolymerization(8)	-0.259814	-1.66805	0.0319385	0.0842679	38	29	38135,38231,38436,41719,36498,32015,33346,39068,32049,48481,38580,35054,43163,43901,37387,36072,41225,45374,39647,53566,40459,39505,42846,40589,36542,36978,32746,317833,35380
protein_phosphorylation(7)	-0.117956	-1.66453	0.0339293	0.0847804	216	149	2768900,2768906,2768896,2768873,40651,37808,40292,41690,34250,34968,40031,34780,35649,31696,42356,33448,34328,34411,43481,32120,38516,34284,31625,34774,43283,31441,42000,34924,33981,45969,34993,40232,37723,43739,38649,48448,42160,36854,32257,32097,33431,37422,40653,3355134,34132,42253,34245,41718,31293,44118,3772082,40165,3354888,41839,3355064,43415,246534,44672,34831,37247,41271,32256,32979,4178…
negative_regulation_of_cell_fate_commitment(5)	-0.327969	-1.66359	0.034462	0.0849506	23	18	31151,34009,33392,31293,33225,33619,42289,34665,43928,32078,38846,36678,38424,43604,42757,47763,33916,34569
negative_regulation_of_cell_development(5)	-0.200069	-1.66464	0.0338399	0.0849773	61	50	33392,43515,31038,38516,41140,44728,40232,40042,37455,41942,40696,38799,40860,43651,40577,31293,39744,37247,35540,32979,45959,39777,41360,41260,47877,33156,41783,33619,42313,2768677,37528,39753,42289,326152,42130,44642,39564,32119,44830,33861,32918,38067,31376,42367,31017,36384,43604,35197,41363,35070
positive_regulation_of_protein_metabolic_process(5)	-0.149809	-1.66464	0.0329736	0.0852131	124	91	3354863,42753,35342,45574,34968,40031,34780,34046,42356,53577,42821,42752,42000,41611,33981,35780,37116,39173,34595,42185,40009,32257,33686,40015,37422,42253,41718,44118,36277,43514,33968,39204,32256,32979,33212,34896,40201,43673,42871,53554,35425,34908,33937,41020,35478,31543,32221,42594,43999,40998,2768677,37795,31363,33423,39753,40138,38914,32631,37070,5740853,326198,49580,34543,31248,41094,35…
monovalent_inorganic_cation_transport(6)	-0.182935	-1.66514	0.0316058	0.0852261	114	60	33887,42222,43485,3772305,41550,33470,3885617,35131,42710,33832,44046,38133,37617,44702,43489,40580,43702,42742,39410,33897,32731,37286,34299,42770,43486,36849,34005,32428,318213,37979,35006,37844,45248,37981,246504,32092,34843,37843,37047,8674091,42940,33961,36005,32671,34587,37168,36071,37498,32020,36328,2768987,38835,38504,3346192,36589,31955,37566,37398,32619,3346226
positive_regulation_of_catalytic_activity(4)	-0.169394	-1.66221	0.031112	0.08529	101	70	3354863,34968,40031,42356,34181,53577,32898,36017,33981,43781,39173,40677,42185,42817,40009,32257,40015,37422,31234,38291,41718,43514,34633,38879,248194,32256,34896,40201,3354994,35425,33937,36059,41020,42594,32253,43242,40998,32569,42652,2768677,43404,38914,32631,326198,3355133,35288,31618,31800,41549,44111,39564,40700,33881,43193,35378,53425,38539,43149,3885573,36914,39122,34995,41756,44129,333…
establishment_of_ommatidial_planar_polarity(5)	-0.207123	-1.6588	0.0376	0.0862149	59	46	34009,33392,37089,39441,37841,39440,34179,33245,37038,44747,33627,37455,47998,31293,3772082,43673,36411,31339,36775,37386,42313,326198,36057,45307,35071,49701,43319,32078,32162,38890,43856,44548,37185,32080,40620,44448,36139,38424,44129,45343,42757,41704,36125,41491,31391,35070
circadian_behavior(4)	-0.17532	-1.65934	0.0372671	0.0862402	79	66	32579,39151,32846,34181,42503,41170,41961,34284,36032,47065,38872,42518,41709,48448,42742,37867,36702,31234,3772082,38811,32976,35540,34896,43673,37921,44965,38389,32132,41339,36849,2768685,41883,42549,33571,31363,37528,46234,33837,35486,32083,43808,43324,33944,31110,42940,40162,43193,32817,31251,43856,43149,33705,42676,31130,32080,34189,32000,2768718,42310,32020,35419,36589,31955,37953,39533,453…
negative_regulation_of_transport(3)	-0.317551	-1.65708	0.0370739	0.0867092	28	19	33921,34427,41150,46091,34969,45680,32321,41562,32604,14462605,35653,34719,37132,2768716,2768718,31877,41704,42561,40288
regulation_of_cell_death(4)	-0.122249	-1.65407	0.0326563	0.0877601	187	135	34379,3354863,34009,35390,38350,40832,39776,33218,34968,38657,40092,53577,53585,42077,34328,38895,33196,41961,41140,35998,34284,33943,35528,34924,39173,38748,44747,42572,35851,42389,326214,49424,42185,30982,36251,37455,43484,40009,40015,32026,40860,36990,43651,33477,38936,43514,41839,39027,37247,36461,35540,36748,32979,45380,33212,34896,43673,43697,38558,32114,252554,41260,35801,36339,31339,35053…
chaeta_morphogenesis(5)	-0.224185	-1.65292	0.0336558	0.0880465	46	39	44849,39013,35147,41719,30982,40714,38091,41981,36788,31293,41086,31405,32724,33759,36411,34882,45233,43700,44011,42313,40687,39753,32723,40462,37837,40090,32078,44205,41788,32918,42738,32718,31717,39122,34793,36555,318008,45328,37886
sensory_perception_of_mechanical_stimulus(7)	-0.183818	-1.65176	0.0320488	0.0882703	76	59	33130,45587,31228,37985,34615,38957,37374,41171,33093,40580,33230,35340,38611,42485,36003,40665,36381,39322,38993,34131,34547,38028,35584,34882,36329,32981,42207,37528,37724,32071,42961,33953,34843,40931,37843,35073,31826,31621,32718,37629,36084,35652,37473,33768,43542,31107,43683,48971,35061,39617,44540,37582,38835,34568,34569,42210,45338,38863,35408
response_to_alcohol(5)	-0.157347	-1.64768	0.0336538	0.0897664	104	81	33268,41742,39588,31120,37922,42066,40136,40092,34256,37010,32898,34284,35128,40650,40351,33462,37455,40680,40009,35687,40015,40696,38638,44505,39137,36692,3354888,248194,35540,31773,36390,36699,36411,39917,41353,33156,37335,34170,30971,41359,32569,40045,44811,39086,37795,38914,32349,31168,38630,41899,45826,41094,33944,32406,39409,32613,44111,39288,33684,35573,31181,44830,33861,40348,38539,39999,…
regulation_of_dendrite_development(5)	-0.251299	-1.64165	0.0357853	0.0916867	37	30	41749,38436,37524,38752,42874,35135,43651,40165,45318,41988,32919,252554,31350,30971,36377,37528,47082,32057,32528,42846,41957,35652,39122,42615,46015,36791,39717,40715,35070,36876
positive_regulation_of_protein_complex_assembly(4)	-0.287542	-1.64252	0.0385691	0.0917965	29	23	34519,33864,35340,33444,41917,32623,36311,35311,38898,42065,41952,39505,49701,41377,44642,33611,38534,34793,43256,32107,31075,41392,45931
columnar_cuboidal_epithelial_cell_development(6)	-0.100286	-1.64193	0.036283	0.0918138	309	200	32248,31151,36150,32247,34009,41703,31787,33418,37290,31603,35563,37778,33392,326174,43767,42131,33218,45973,38231,33432,39441,42066,38657,41493,38738,48805,47121,33934,44879,44098,33196,32601,42460,41140,37889,37841,42752,40642,36032,34924,41611,33981,41719,35780,33770,35851,39936,42389,34609,49424,33753,31459,40489,42817,31785,31596,37455,38091,318139,35007,42844,43528,47998,41666,34242,43651,3…
positive_regulation_of_nervous_system_development(4)	-0.189211	-1.63709	0.032846	0.0934988	69	54	35390,37778,33392,38436,34277,43481,39158,41140,32009,37447,37524,33753,36702,32623,33834,32587,3354888,38898,33346,41353,31350,37851,30971,36497,35800,39228,39212,37528,32631,32771,33529,39520,43974,39958,32083,34665,41549,42846,44096,35731,35261,38890,41957,35378,31802,36542,43725,42615,36255,35253,40715,32158,43151,38863
positive_regulation_of_synapse_assembly(4)	-0.285516	-1.6351	0.0338783	0.0941901	29	23	37778,37447,33753,32623,32587,38898,33346,41353,39212,32771,33529,39520,43974,39958,32083,41549,42846,44096,35731,38890,43725,32158,38863
positive_regulation_of_cellular_protein_metabolic_process(5)	-0.152616	-1.63077	0.0365288	0.0951668	115	83	3354863,42753,35342,45574,34968,40031,34780,34046,42356,53577,42821,42752,42000,33981,37116,39173,34595,42185,40009,32257,33686,40015,37422,42253,41718,44118,36277,43514,33968,39204,32256,32979,33212,34896,40201,43673,42871,53554,35425,34908,33937,41020,31543,32221,42594,43999,40998,2768677,37795,31363,33423,39753,38914,32631,37070,5740853,326198,49580,31248,41094,35288,43385,40966,44111,33458,39…
gastrulation(4)	-0.187046	-1.63203	0.0385537	0.0953651	79	55	31151,41558,33432,32498,42542,33445,41140,42689,35047,42541,40828,41944,33753,33607,37455,42160,39434,38879,53554,34908,44885,36775,32703,37386,36746,3346167,43999,31554,33148,42034,3355131,33110,32637,33529,38760,31912,49045,42536,42037,37655,40575,31623,43466,43769,32080,39349,43383,31874,36255,39673,38736,36555,45821,33059,36295
morphogenesis_of_embryonic_epithelium(5)	-0.145978	-1.63086	0.0344622	0.095383	126	90	31151,34009,33418,41749,37778,44849,33392,33432,44266,35147,43481,41140,33226,45884,42063,32935,41944,33753,31646,42817,37455,38091,38909,47137,34132,40999,36990,33834,38001,31293,36692,3772082,33225,33224,32256,42896,31667,36171,41118,42889,46187,41772,33156,41062,44885,36775,32028,36363,3346167,39592,35881,32981,31652,38012,33619,42549,33148,33903,41656,36057,40958,44801,37205,39387,32083,49070…
positive_regulation_of_developmental_process(3)	-0.130244	-1.63091	0.0394128	0.0956113	144	114	31151,34009,35390,37778,33392,40832,43767,38436,33432,34780,32337,34277,37899,33445,43481,39158,317824,41140,35528,43812,34179,32009,39173,37447,326214,37723,37524,37083,33753,44510,32257,36702,64880,32623,33834,49892,32587,43514,3354888,39864,38898,33346,36461,33212,39375,35425,31339,38648,41353,31350,37851,3346167,30971,31581,36578,36497,33648,42564,40998,35800,39228,42549,39212,37528,32631,420…
negative_regulation_of_MAPK_cascade(6)	-0.304361	-1.62888	0.0381695	0.0958006	25	20	43481,34774,42393,40999,33991,44289,33346,33212,31016,40081,37387,31248,40958,44801,40336,44851,37233,32963,39064,31391
metal_ion_transport(6)	-0.154368	-1.62592	0.0419304	0.0966686	127	80	33887,42222,40116,43485,3885617,35131,37985,42710,33921,326167,35579,38133,43489,37040,42490,40580,38976,41688,43702,36003,42742,47762,39410,3346208,40664,37546,32731,46035,37286,38037,34299,42770,31246,44643,44965,43486,34005,46415,32428,318213,37979,35006,37844,45248,37981,246504,32092,37912,34843,40931,37843,39932,37047,8674091,42940,33961,31601,31621,14462605,39015,36005,37132,32671,33768,435…
positive_regulation_of_growth(3)	-0.179337	-1.62613	0.035996	0.0968331	79	60	37778,40562,34780,32601,317824,41140,43812,34179,37447,326214,37723,33753,32257,36702,64880,32623,32587,38898,33346,42186,33212,43673,39375,35425,41353,37851,3346167,32551,42564,42549,39212,32771,33529,43788,39520,42935,43974,32351,32083,34665,33131,33185,41549,3885565,42846,44096,35731,38890,41957,33003,43149,36542,43725,41341,42890,40195,40633,31220,32158,38863
protein_DNA_complex_assembly(6)	0.334393	2.03993	0.00477802	0.0973927	38	26	3771935,318846,37006,3772329,36495,40973,38989,31603,31449,39014,41296,40047,37798,36498,41042,35418,35523,36390,41014,117294,42065,31680,35121,33565,2768853,31039
neuron_fate_commitment(6)	-0.194546	-1.62259	0.0435304	0.09744	63	50	41273,33392,41140,43812,34924,33770,37038,34844,37455,38091,40680,47998,43651,44505,31293,3772082,34982,37247,45959,34847,39884,252554,36411,38389,36497,38321,38785,42313,42289,36057,45307,38254,39866,31802,43856,44548,38961,44448,45278,43825,43146,42757,35764,36606,41491,41363,42210,42707,44786,44856
neutral_lipid_metabolic_process(5)&acylglycerol_metabolic_process(6)	-0.33642	-1.62325	0.0383013	0.0976528	18	16	42810,32436,39204,32426,35362,33107,47767,44887,37978,50392,33824,35790,33354,37289,39611,31376
regulation_of_gene_silencing_by_RNA(5)	-0.310725	-1.62259	0.0376214	0.0976944	20	19	36956,37447,37790,45655,31381,38639,36656,41883,34066,44819,40793,42695,42681,43518,37009,31130,41209,34751,41025
regulation_of_cell_fate_specification(6)	-0.255967	-1.62042	0.0432883	0.098223	32	28	31151,34009,41273,33392,42542,33770,42541,31293,33225,32567,48317,33619,42034,34665,43928,32078,38846,36678,38424,43825,33769,45285,43604,42757,47763,33916,34569,41363
compound_eye_cone_cell_differentiation(6)	-0.336324	-1.61882	0.0371262	0.0984562	22	16	44747,37455,38091,31293,33212,48317,42313,32273,44531,36678,31017,43825,31883,33916,41363,44856
positive_regulation_of_signal_transduction(4)	-0.105229	-1.61926	0.0431697	0.098508	241	176	40651,38513,31797,43273,42945,38833,33236,31867,36107,37922,326122,32498,38454,44046,39458,31696,42356,33972,35683,53577,33682,42544,39013,41177,37090,39596,31382,37402,34953,44098,41551,41140,3355127,37889,3355106,35449,31617,33981,35496,39173,41042,40351,41709,48448,45655,38611,32243,39434,32257,42137,36048,32941,42452,33704,43358,42253,40569,36821,35756,33991,31293,31961,41086,43514,3354888,32…
ion_transmembrane_transport(5)	-0.204378	-1.6176	0.0385296	0.0987579	71	45	42222,43707,32694,41550,39990,37985,42710,33921,35579,38133,38264,39232,42490,36003,39410,39230,36329,39662,39106,31082,35911,43265,37981,32092,31990,42245,8674091,41640,14462605,34160,37437,42723,36005,37132,37800,43542,34587,2768718,32397,32020,32695,318064,32986,37398,39533
regulation_of_translation(6)	-0.205754	-1.61685	0.0405785	0.0988572	76	45	48571,33934,42460,42689,42752,37839,40830,37116,40680,33686,41666,33968,47873,33507,41591,35501,41431,37065,42880,34946,41883,35552,31363,47781,41746,37528,40457,37744,37070,39034,38963,41094,43385,36544,5740252,38987,41066,39049,3772180,41552,43087,34897,35197,39018,39071
somatic_stem_cell_division(6)	-0.219431	-1.61612	0.0413821	0.0989413	48	39	34906,34903,43656,34411,36793,31394,35851,38765,39340,38001,44839,45959,37355,42889,34908,47877,33156,32703,37386,32752,35881,32981,36491,42672,32585,39647,32083,43650,34263,32544,42676,32080,41675,42379,31874,53569,35197,42737,41363
single_organism_cell_adhesion(3)	-0.223668	-1.61329	0.0443996	0.10002	57	37	31151,33392,32275,33245,34068,39936,33627,33753,39118,37455,36990,42871,41062,44885,32703,37386,36746,36564,33619,40081,32631,2768852,43718,32083,31239,34330,44642,318841,31358,44653,31792,39004,38021,42025,32661,38168,35070
pigment_biosynthetic_process(5)	-0.219243	-1.60685	0.044091	0.102546	56	38	40528,43938,40935,38528,42635,30994,35292,33254,32026,43943,39836,41595,43757,250735,33271,42521,31230,44643,31381,31647,326160,3355130,33045,37724,30980,34394,32947,37815,44701,44819,38871,42681,34024,43518,41678,41025,45883,38973
larval_locomotory_behavior(4)	-0.305329	-1.60694	0.0425575	0.102763	27	19	37781,32860,44817,32587,35540,30971,38296,35800,44027,37528,36810,34843,38218,38357,34251,38484,38007,44132,36876
secretion_by_cell(4)	-0.143094	-1.60561	0.0384925	0.102902	142	92	42841,32312,43656,37778,38135,42710,50210,41177,47251,31382,41551,32470,32140,40506,38058,36046,45250,43217,41870,43823,40714,35340,32461,36257,35404,36337,39745,41840,38818,32537,43415,36383,42656,35865,43673,43717,31381,31647,42889,43330,42854,39016,35068,42567,32321,40993,31698,39900,39259,35051,35627,39747,37528,43265,38337,33474,44274,40459,40958,37912,44819,33862,40710,43618,42327,33458,327…
ovarian_follicle_cell_development(4)	-0.0984771	-1.6037	0.0443875	0.103563	308	199	32248,31151,36150,32247,34009,41703,31787,33418,37290,31603,35563,37778,33392,326174,43767,42131,33218,45973,38231,33432,39441,42066,38657,41493,38738,48805,47121,33934,44879,44098,33196,32601,42460,41140,37889,37841,42752,40642,36032,34924,41611,33981,41719,35780,33770,35851,39936,42389,34609,49424,33753,31459,40489,42817,31785,31596,37455,38091,318139,35007,42844,43528,47998,41666,34242,43651,3…
macromolecular_complex_disassembly(5)	-0.231453	-1.60308	0.043487	0.103599	48	34	38135,38231,38436,41719,34357,36498,32015,40240,33346,39068,32049,48481,117365,38580,35054,43163,43901,37387,36072,41225,45374,39647,53566,40459,39505,42846,40589,36542,41694,36978,32746,317833,47091,35380
single_organism_cellular_localization(4)	-0.0882273	-1.60011	0.044868	0.104807	378	250	33097,44381,31580,31151,36942,37325,38722,36495,33418,37618,33992,34549,34481,36310,32007,33002,318636,32350,32478,38515,48986,35512,53561,34185,31517,42979,37078,35101,33078,36409,37206,37402,40678,45827,33934,37757,33196,38410,33445,32470,35899,44437,36306,46080,3355107,41140,34284,33226,31625,42752,31097,35199,40506,33981,41719,35780,39294,37040,38058,34763,42816,44747,37790,40178,40559,35924,…
lateral_inhibition(6)	-0.113749	-1.59904	0.045336	0.10507	207	145	53473,43170,43262,34906,318553,40973,31603,40190,39915,33920,31047,32479,317912,34794,44046,38133,38290,38582,44154,34414,42077,33438,35759,5740402,42326,39337,44728,44724,40308,31638,44747,33651,33602,34480,48448,42751,33782,35816,38091,34919,33686,31715,40147,33274,33656,40487,42661,37310,53562,39340,42128,42926,39922,41261,46719,31293,33968,35311,34592,43162,40607,40201,38028,37921,32763,32613…
negative_regulation_of_macromolecule_biosynthetic_process(5)&negative_regulation_of_cellular_macromolecule_biosynthetic_process(6)	-0.0916803	-1.59788	0.0446023	0.105367	361	230	32169,39615,49638,34009,36495,35390,34903,41411,44848,35563,44849,33392,36387,40832,43767,41850,33218,33583,38436,45848,39441,42542,31429,40940,34521,40092,35381,45339,41102,42544,40834,41027,40228,37090,48571,42696,41032,33934,44879,43016,35677,35522,37839,40830,35047,41103,31374,38982,31499,31379,44272,33770,31813,37215,33602,34595,35430,31834,37149,39570,33607,42092,40489,41709,33782,38091,419…
epithelial_cell_development(5)	-0.0941846	-1.59711	0.0490312	0.10549	333	219	32248,31151,36150,32247,34009,41703,31787,33418,37290,31603,33470,35563,37778,43715,33392,326174,43767,42131,33218,45973,38231,33432,34404,39441,42066,38657,41493,38738,48805,43523,47121,33934,44879,44098,33196,32601,42460,41140,37889,37841,42752,43716,40642,36032,34924,41611,33981,41719,35780,33770,37038,35851,39936,42389,34609,49424,33753,31459,40489,42817,31785,35340,31596,37455,38091,318139,3…
response_to_wounding(4)	-0.158909	-1.58803	0.0474068	0.109779	95	73	34276,39706,42973,246389,35211,40017,35190,38895,32009,42809,32991,37038,45884,32935,34993,33845,318952,33864,38746,35340,37455,33237,36702,33677,33834,38001,36692,3772082,35160,3354888,42279,34093,37949,32256,35584,53554,44965,41431,38344,36775,34432,37386,32981,43026,33619,31554,2768677,35660,40368,47729,36057,40958,44801,33653,34665,35383,38218,43319,35555,41957,44030,31717,38418,36348,39004,3…
regulation_of_cell_size(5)	-0.202135	-1.58643	0.0488528	0.110333	68	45	34780,38454,41140,34519,44251,40872,38649,41709,32257,42874,36702,64880,42253,38879,32919,40201,42866,3346167,38385,32543,43904,43026,42549,44573,32631,31903,40710,249072,5740318,34772,39564,32119,39516,41957,33003,43466,53425,33496,36542,37203,35259,43709,41341,31877,35070
autophagy(5)	-0.15998	-1.58261	0.0462462	0.111763	113	71	31738,43740,41823,39656,41860,53585,38456,46080,38516,41140,35998,39173,41944,41709,36251,38259,40009,36583,40653,38936,36821,44505,31405,3354888,32256,35540,45959,40201,40044,43580,41260,38344,2768940,42515,38455,37729,35933,39383,33283,43438,117369,35173,40998,37141,41868,42549,2768677,3355130,33474,32001,32947,44801,43312,31666,38913,40336,40700,38846,42850,43518,39454,39962,326115,34070,32429…
gene_silencing(4)	-0.130468	-1.58263	0.0481734	0.112032	205	109	32169,34632,36495,35390,41850,45848,36956,34521,40092,41102,36110,41027,40228,42696,43016,35522,41103,37447,37790,41399,32133,32935,34595,34609,34364,40739,42166,45655,33782,37204,42844,37962,41965,36993,41840,41839,42693,44703,43819,34592,31230,36615,39683,41848,31381,36301,38648,39241,38639,41740,32222,36431,44409,39722,33669,2768920,35121,38012,36656,35398,43924,41883,34541,37730,42954,35539,3…
embryonic_organ_development(4)	-0.216043	-1.58053	0.0491044	0.112566	52	38	34379,44849,34277,41140,33770,31394,34068,40232,41944,33704,31293,35540,31678,44885,36775,34280,37386,36746,35881,32981,43901,42034,40958,44801,42536,42037,43319,42846,34263,33881,38816,31717,41265,42615,31883,33769,42803,32661
salivary_gland_cell_autophagic_cell_death(6)&autophagic_cell_death(6)	-0.16343	-1.57706	0.0503698	0.113257	85	68	39704,43497,39711,42841,43496,32285,32488,40092,36546,32595,37999,39173,42185,40240,40009,33219,39675,40015,45268,32341,37356,41137,40664,37336,38936,31405,40378,43415,33224,37949,35540,31773,38028,39683,43293,36329,33156,34170,53567,37729,40628,39383,47878,46020,41868,38914,38630,45826,36442,34665,38487,38218,31666,38000,31020,40700,44851,42850,44830,34024,39962,42819,36914,43383,42898,43604,406…
positive_regulation_of_synaptic_growth_at_neuromuscular_junction(5)	-0.279541	-1.57852	0.0469865	0.113318	26	22	37778,37447,33753,32623,32587,38898,33346,41353,39212,32771,33529,39520,43974,32083,41549,42846,44096,35731,38890,43725,32158,38863
positive_regulation_of_behavior(3)	-0.3164	-1.57777	0.0497892	0.113432	19	17	34181,41709,36702,35540,37805,2768685,32771,33944,40575,43193,32817,42676,34189,32000,2768718,40195,36589
negative_regulation_of_neurogenesis(5)	-0.20918	-1.57706	0.0502582	0.113535	52	41	33392,43515,31038,38516,44728,40232,40042,41942,40696,38799,40860,43651,40577,31293,39744,37247,35540,32979,45959,39777,41360,47877,33156,41783,33619,42313,2768677,37528,42289,326152,42130,39564,32119,44830,33861,32918,31017,43604,35197,41363,35070
protein_polymerization(7)	-0.208728	-1.57407	0.0476853	0.114556	53	41	38155,34519,37841,33501,40232,31459,33864,35340,33444,41917,34132,32623,33834,32946,36311,35311,38898,33346,36615,46008,48481,43330,32981,41883,37387,38131,41952,38491,36810,39505,49701,41377,33611,38534,34793,32107,39052,31075,41392,45931,38852
cellular_homeostasis(4)	-0.165967	-1.57284	0.0459585	0.114669	101	65	41550,34111,47746,326167,32007,37449,41983,53585,41474,38456,39969,32860,42490,53578,43541,33983,38781,32849,40664,31845,32794,33212,44643,44965,37190,32314,38622,36329,45233,36905,35609,35376,42845,46415,35170,32821,38784,33492,53431,5740320,42327,36773,40336,2768848,43787,31601,37230,39089,36914,32260,38782,31376,43542,36945,34070,39004,32142,36791,36054,39005,34304,36445,43982,39533,38863
cAMP_biosynthetic_process(9)	-0.317138	-1.57295	0.0450504	0.114887	19	17	34181,41709,32485,42452,31234,42652,40754,41549,43193,40180,38539,43149,3885573,35419,42561,34878,38285
sensory_perception_of_sound(8)	-0.196898	-1.57038	0.0514953	0.115743	59	45	33130,45587,31228,34615,37374,41171,33093,33230,35340,38611,42485,36003,39322,38993,34131,34547,35584,34882,36329,42207,37724,32071,42961,33953,40931,37843,35073,31826,31621,32718,37629,36084,33768,43542,43683,48971,35061,39617,44540,37582,34568,34569,42210,38863,35408
cAMP_metabolic_process(8)	-0.317138	-1.56676	0.057423	0.117131	21	17	34181,41709,32485,42452,31234,42652,40754,41549,43193,40180,38539,43149,3885573,35419,42561,34878,38285
posttranscriptional_gene_silencing(5)&posttranscriptional_gene_silencing_by_RNA(6)	-0.205313	-1.56723	0.0510689	0.117154	45	42	36956,34521,36110,37447,37790,41399,32133,32935,34364,40739,42166,45655,36993,41840,42693,39683,36301,38639,32222,44409,39722,41883,34541,35539,34885,37844,45826,33509,34066,43808,43728,40793,36544,35385,37009,31130,35747,41919,34751,43604,3355150,38620
muscle_organ_development(5)	-0.12494	-1.5603	0.0535354	0.120061	143	114	34009,42717,37027,37778,42226,33392,32275,44173,33432,42542,38657,36956,39297,42596,37481,40657,36306,42059,36032,37238,44747,42541,34595,33753,42162,3771968,44510,40042,42817,34222,38821,37455,42160,36421,38540,35007,32268,53573,35104,38799,41718,31293,35694,32794,43288,34633,34560,45318,39744,35540,36390,36615,34429,43293,40287,39431,32314,34908,36674,39203,42300,44885,32838,38012,35485,33619,3…
neuron_maturation(6)	-0.26731	-1.56082	0.0596052	0.120069	37	24	35998,32009,39173,36702,33834,43514,35971,35540,41785,31016,37729,35933,42549,41225,3354896,33185,38218,35742,33458,42850,33765,31165,43197,40715
regulation_of_cell_fate_commitment(5)	-0.242406	-1.55471	0.051185	0.122922	34	29	31151,34009,41273,33392,42542,33770,42541,31293,33225,32567,48317,33619,42034,42289,34665,43928,32078,38846,36678,38424,43825,33769,45285,43604,42757,47763,33916,34569,41363
peripheral_nervous_system_development(5)	-0.164074	-1.55415	0.0518593	0.122941	87	65	34903,41273,44173,39441,40031,38515,38657,36306,41140,35047,34924,35001,35851,30982,38752,37455,38091,47762,37356,39340,31293,37042,38879,32567,35540,48317,37355,36775,43803,36491,38785,42313,31011,36010,43974,40958,318559,44233,31239,47285,34927,42037,44235,44205,34263,41084,44851,43466,43799,35652,36678,36945,39262,44540,33072,42757,35253,45328,43161,35045,41085,36606,38168,41363,31002
actomyosin_structure_organization(6)	-0.190108	-1.5514	0.058894	0.124223	60	49	35298,39297,42077,42596,34519,37841,40232,3771968,35340,42657,35007,35104,31129,33834,46456,40185,38001,32794,39864,38879,31004,39429,39368,37190,32314,43814,44885,36775,31166,31024,41225,39002,33110,39505,31618,43587,41377,41885,36773,318841,40849,37655,38978,37230,31157,39004,31075,32661,44013
sodium_ion_transport(7)	-0.237126	-1.54884	0.0612039	0.125384	46	30	33887,43485,3885617,42710,43489,40580,43702,32731,37286,34299,43486,34005,318213,37979,35006,37844,45248,37981,246504,34843,33961,32671,37168,37498,2768987,38835,38504,37566,32619,3346226
negative_regulation_of_RNA_metabolic_process(5)	-0.091577	-1.5476	0.0566875	0.125485	335	216	32169,49638,34009,36495,35390,34903,41411,44849,33392,36387,40832,43767,41850,33218,33583,38436,45848,39441,42542,31429,40940,34521,40092,35381,45339,41102,42544,40834,41027,40228,37090,42696,34953,41032,44879,36889,43016,35677,35522,35047,41103,31374,38982,31499,31379,44272,33770,31813,37215,33602,34595,35430,31834,37149,39570,33607,42092,40489,41709,33782,38091,41981,37204,37962,32941,41965,389…
neuroblast_division(6)&neuronal_stem_cell_division(7)	-0.222338	-1.54788	0.0581512	0.125616	39	34	34906,34903,43656,34411,36793,31394,38765,39340,38001,44839,45959,37355,42889,34908,47877,33156,32703,32752,35881,32981,36491,42672,32585,39647,32083,34263,32544,42676,41675,42379,31874,53569,35197,41363
response_to_organic_substance(4)	-0.0841864	-1.54582	0.0525181	0.12623	335	253	318736,2768715,43497,43488,37266,33268,32099,38513,39020,41742,43652,39151,42945,44849,39588,41823,31120,40925,31867,41860,43804,33432,40562,37922,32846,32498,42066,34780,38454,36428,42356,40136,40092,37264,43577,41170,38413,41641,34256,42514,48583,41726,37010,32601,42060,43481,32898,5740414,34284,42059,35128,33226,40650,40193,44251,33981,38058,36601,38872,46000,37545,35055,40351,33462,33753,3893…
gonad_development(4)&development_of_primary_sexual_characteristics(4)	-0.198501	-1.54486	0.0537656	0.126484	55	43	36150,33392,34404,40834,37841,33770,46000,34068,35851,38976,37455,42160,33782,36277,37042,48535,37386,36746,42549,41181,49580,43946,43650,40090,42536,42037,32078,40297,44855,44851,44548,37201,44540,36240,35227,47763,42803,33916,42737,34568,34569,33314,36897
regulation_of_cellular_response_to_stress(4)	-0.152494	-1.5348	0.0619662	0.131457	97	75	33938,41860,34780,43577,53585,48571,41961,43481,38516,41140,3355106,34774,36242,32009,41366,41709,36251,43484,40009,40999,42253,38936,33834,36821,33991,3354888,44289,33346,32256,33212,41260,43775,43330,36329,31518,42866,31016,42515,37729,41020,34167,32321,37121,38785,31497,37141,37387,44573,2768677,36986,41737,31248,40958,44801,35288,32869,34096,39540,44111,43905,40336,41143,41957,44851,32963,406…
multicellular_organismal_reproductive_behavior(4)	-0.148215	-1.53523	0.0616987	0.13151	129	78	40315,33130,117346,31228,39151,42226,37985,42478,40940,117300,53523,41177,38698,5740700,31382,39324,32140,35646,31816,36741,31464,38746,39392,35523,33817,39849,32731,33823,41988,45380,43130,39650,33962,43828,42567,117369,35398,34641,42549,37844,37528,32603,30980,43265,35771,32083,43396,31239,35073,42940,40850,31251,40616,36236,47384,31130,42962,31792,36780,32435,41182,36945,34070,117368,32246,477…
pigment_metabolic_process_involved_in_pigmentation(4)&pigment_metabolic_process_involved_in_developmental_pigmentation(5)&eye_pigment_metabolic_process(6)	-0.243123	-1.53576	0.0607867	0.13152	44	28	40528,43938,38528,42635,33254,32026,43943,39836,250735,33271,31230,44643,31381,31647,326160,3355130,33045,37724,32947,44819,38871,42681,34024,43518,41678,41025,45883,38973
establishment_or_maintenance_of_polarity_of_follicular_epithelium(5)	-0.280244	-1.53233	0.0674202	0.132613	26	21	42752,31459,43739,37455,47998,42091,41666,36461,42896,33156,42672,35771,34171,32083,31239,36773,31358,38961,40191,44448,45278
response_to_starvation(4)	0.145793	1.81802	0.0151606	0.133322	159	116	36135,36961,36379,38839,44005,34276,36976,41823,39915,37776,31943,41860,36144,31811,33843,34780,37662,41973,35885,37873,37769,43456,37397,33960,33966,31387,53585,42196,34184,41726,42633,31213,42060,41140,37152,38636,38889,31097,43009,38058,32935,53578,38056,41709,48448,36268,38824,36251,38259,40009,39689,36960,41438,64880,44072,46032,41647,40664,38936,31195,36821,39078,36019,3354888,36447,48535,4…
mitotic_spindle_organization(6)	0.12759	1.83113	0.0148987	0.133682	219	155	31104,31361,36495,41703,40781,35342,38155,37290,31695,34610,38135,35679,43491,33992,32478,38515,34794,53439,35649,53561,38044,44870,36364,42077,34328,40678,38656,43517,38156,38228,42060,40639,36306,36314,36440,35522,31106,31240,38341,44391,42971,44251,33981,37377,36498,33501,35001,42274,40232,53435,43723,31816,33781,32015,41365,42183,33460,43441,38812,39554,32316,35130,33645,34245,35963,32946,317…
macromolecule_catabolic_process(5)	0.129232	1.80775	0.0166026	0.134487	243	146	32173,37910,42805,37808,42753,32996,35862,32995,31795,35342,36298,45574,41379,37392,37690,35788,41823,41687,34250,34968,42900,37713,34521,42503,33386,43749,38594,32473,38656,35759,39885,39628,32274,38516,34999,31625,35522,37839,42000,34924,41611,35780,34699,40034,37790,42572,32935,35921,37723,31816,43719,37967,35893,33932,41872,34714,31835,40015,41666,36990,39340,44118,36277,41839,31258,43635,367…
nuclear_division(5)	0.0978316	1.82066	0.0139874	0.134581	445	264	39615,37808,42753,31104,36654,40892,37325,31361,36495,41703,35390,31263,32624,33418,40781,45574,38135,38958,43491,37618,33218,33992,34404,41199,42209,31038,34250,32478,34968,42066,38515,34794,53439,35649,36956,31705,31696,37671,53561,43577,36272,41296,38044,44870,39013,33661,36975,36364,42077,32473,40678,38656,47121,33934,43517,38156,34411,42060,40639,39158,38456,36306,38516,39594,41034,36440,332…
proteolysis(5)	0.121638	1.83325	0.0133011	0.13564	276	169	32173,5740130,34805,41858,3354863,49807,37910,42805,37808,42753,32996,40588,32995,35342,36298,45574,37690,251690,317858,42449,317943,32832,48450,34250,34968,37713,318050,40996,38738,53577,43749,36546,35029,318221,32473,38656,35759,39885,36266,39628,32274,38516,34999,318192,37966,35151,35522,43283,37229,42000,34924,41611,35780,34699,39173,42572,35851,37723,42185,31816,43719,318238,33932,34714,4000…
ribonucleoprotein_complex_biogenesis(4)	0.226597	1.97533	0.00624371	0.13565	71	55	37036,36831,44005,318016,37413,37662,41973,37873,36365,37397,33966,34631,31387,42842,43691,31213,42060,53444,34488,31097,44391,46201,32568,42899,31812,37790,32935,34364,34287,41372,36993,42508,31195,36774,42693,3355124,33269,33967,39683,41670,32293,41294,39722,37065,34541,40457,34066,35125,36544,53443,40862,37009,41209,41919,39195
cellular_response_to_extracellular_stimulus(4)	0.171178	1.81002	0.0140399	0.13598	114	83	36135,36379,44005,36976,41823,39915,37776,31943,41860,36144,31811,33843,37662,41973,35885,37873,37769,37397,33960,33966,31387,53585,42196,34184,42633,31213,42060,41140,38889,31097,43009,32935,41709,48448,36268,38824,36251,38259,40009,39689,44072,46032,41647,38936,31195,36821,36019,3354888,36447,39774,39904,39581,45380,32919,42811,41260,38344,42515,32132,37729,39383,43904,37141,2768677,3355130,355…
wound_healing(5)	-0.169042	-1.52617	0.0617653	0.136063	76	59	34276,39706,42973,246389,35211,40017,42809,32991,37038,32935,34993,318952,33864,35340,37455,33237,33677,33834,38001,36692,3772082,35160,3354888,42279,34093,37949,32256,35584,44965,41431,38344,36775,34432,37386,32981,43026,33619,31554,2768677,35660,40368,47729,36057,40958,44801,33653,34665,35383,43319,35555,31717,38418,36348,39004,31883,39529,34148,36079,35997
regulation_of_mitotic_cell_cycle(5)	0.128023	1.80112	0.0173073	0.13626	202	148	31738,39615,42753,34009,31361,35390,45574,44848,35563,38135,43767,31449,35122,33218,41532,34968,53439,35895,31696,39014,40092,34565,35381,36364,38656,43517,35759,33196,34411,32274,36560,38516,39594,33226,49077,35522,31240,42000,34924,326205,41611,37377,35780,40308,36498,41042,32215,45969,35851,34993,40351,37723,37083,31816,34364,43719,31052,30982,32015,38649,31044,37455,36421,35816,53428,31373,59…
organelle_fission(4)	0.0961516	1.82256	0.0134945	0.136552	455	271	39615,37808,42753,31104,36654,40892,37325,31361,36495,41703,35390,31263,32624,33418,40781,45574,38135,38958,43491,37618,33218,33992,34404,41199,42209,31038,34250,32478,34968,42066,38515,34794,53439,35649,36956,31705,31696,37671,53561,43577,36272,41296,38044,44870,39013,33661,36975,36364,42077,32473,40678,38656,47121,33934,43517,38156,37899,34411,33445,42060,40639,39158,38456,36306,38516,39594,410…
positive_regulation_of_developmental_growth(4)	-0.187051	-1.52447	0.0683795	0.136774	62	48	37778,34780,317824,43812,34179,37447,326214,37723,33753,32257,36702,64880,32623,32587,38898,33346,33212,39375,35425,41353,3346167,42564,42549,39212,32771,33529,39520,43974,32351,32083,33185,41549,3885565,42846,44096,35731,38890,41957,33003,43149,36542,43725,41341,42890,40195,31220,32158,38863
cellular_macromolecule_catabolic_process(5)	0.14052	1.84624	0.0135244	0.137155	213	126	32173,37910,42805,37808,42753,32996,32995,31795,35342,36298,45574,37690,35788,34250,34968,42900,37713,34521,43749,38594,32473,38656,35759,39885,39628,32274,38516,34999,31625,35522,37839,42000,34924,41611,35780,34699,37790,42572,32935,35921,37723,31816,43719,35893,33932,41872,34714,31835,40015,41666,36990,39340,44118,36277,41839,31258,43635,36748,40144,41785,33629,35501,42896,43673,39884,43490,412…
pigment_metabolic_process(4)	-0.153342	-1.5211	0.0613559	0.138203	108	70	44849,40528,117496,43938,41641,39063,40541,33165,40935,35047,39173,38528,42635,42162,30994,35340,35292,32831,33254,32026,43943,41407,39836,41595,43757,33225,250735,33271,32256,42521,31230,35584,44643,31381,31647,38580,326160,36775,32981,43803,39900,3355130,33045,37724,30980,36727,34394,32947,44801,37815,44701,44819,40410,38871,37044,42681,34024,43518,43799,36914,31792,39617,34385,41678,32425,3605…
protein_targeting(5)	0.176566	1.83956	0.0116233	0.138346	130	80	33097,44381,36942,38722,34549,34481,36310,33002,318636,32350,33279,38515,48986,35512,37078,35101,33078,37206,40678,35899,44437,46080,3355107,41140,33226,33981,35780,39294,37040,34763,42816,44747,40178,35784,32505,35851,36360,32015,35553,43034,46091,39745,35696,37337,41158,37042,32567,35336,36748,43673,34969,32630,36329,34527,40160,42298,33270,40581,35173,33571,41562,43041,42843,38675,32947,34053,…
eye_pigment_biosynthetic_process(6)	-0.243123	-1.52123	0.0640591	0.13844	43	28	40528,43938,38528,42635,33254,32026,43943,39836,250735,33271,31230,44643,31381,31647,326160,3355130,33045,37724,32947,44819,38871,42681,34024,43518,41678,41025,45883,38973
purine_nucleoside_triphosphate_metabolic_process(7)&purine_ribonucleoside_triphosphate_metabolic_process(8)	0.367038	1.8343	0.0129353	0.138496	75	17	43652,45401,43515,36031,32007,37728,36252,46040,34996,43739,33390,43104,36103,59170,34995,36543,32239
transmembrane_receptor_protein_tyrosine_kinase_signaling_pathway(7)	-0.127667	-1.51953	0.0600601	0.138876	147	106	33268,38513,43656,41749,43652,39151,35563,42945,40562,32498,38657,42356,41641,33111,35147,37402,41032,32601,42060,41140,43812,44251,40988,44747,35924,42572,37149,41709,37455,42160,39434,47137,64880,44095,45325,42380,33225,3354888,39744,43130,33212,39152,40201,32426,43775,36775,31016,34432,39909,35933,36497,42564,32160,38321,38785,32547,33619,40036,42549,50070,33148,32273,37528,39610,326198,42289,…
organelle_assembly(4)	-0.10417	-1.51663	0.0611336	0.1404	220	158	33130,37006,36495,37439,34250,32478,38515,53439,37413,35649,37577,53561,38044,44870,39297,43560,42842,41905,42077,38957,38656,42596,43517,38156,37798,42060,40639,3772559,36560,39492,35522,31240,38341,35199,36498,33501,37790,33093,42572,32935,34993,40232,34141,34364,33230,38780,43439,35340,41365,42657,38611,42183,35007,35104,32316,31129,35114,35130,34245,36821,35963,46456,40185,32946,38001,32794,3…
establishment_of_protein_localization_to_organelle(5)	0.179141	1.84661	0.0120506	0.140906	122	76	33097,44381,36942,38722,34549,34481,36310,33002,318636,32350,38515,35512,37078,35101,33078,37206,40678,35899,44437,46080,3355107,41140,33226,33981,35780,39294,37040,34763,42816,44747,40178,35784,32505,35851,36360,32015,35553,43034,46091,39745,35696,37337,41158,37042,32567,35336,36748,43673,34969,32630,36329,34527,40160,42298,40581,35173,33571,41562,43041,42843,38675,32947,34053,31248,48572,41152,…
modification_dependent_protein_catabolic_process(7)&ubiquitin_dependent_protein_catabolic_process(8)	0.169237	1.8944	0.00756646	0.14136	152	91	32173,37910,42805,37808,42753,32996,32995,35342,36298,45574,37690,34250,34968,37713,43749,32473,38656,35759,39628,38516,34999,35522,42000,34924,41611,35780,34699,42572,37723,31816,43719,33932,34714,31835,40015,36990,39340,44118,36277,31258,43635,36748,40144,41785,33629,42896,43673,39884,43490,41260,33451,38580,43330,33937,40508,40388,326237,31016,43747,35933,31154,32221,35954,45906,33648,43999,36…
nucleoside_monophosphate_metabolic_process(6)&ribonucleoside_monophosphate_metabolic_process(7)	0.304914	1.7879	0.0204737	0.143045	85	24	43652,45401,37834,43515,42273,36031,32007,37728,36252,46040,34996,41476,41318,33390,39479,45830,43104,37875,36103,38753,59170,34995,36543,32239
cellular_modified_amino_acid_metabolic_process(4)	0.218683	1.84882	0.0147734	0.143356	69	51	37107,48335,35995,37143,59240,38974,41503,326112,37112,37113,33047,35928,326159,37960,33911,37128,37106,38975,47895,5740402,43640,40028,41132,32212,37108,37111,43625,38972,41502,41512,32026,246386,248194,36927,43627,48552,37110,43620,3771984,43624,42681,326113,32839,36914,53581,43628,40633,43629,37109,38973,41133
adherens_junction_organization(6)	-0.290355	-1.51043	0.0695477	0.143983	31	19	31151,40517,43739,3354888,42896,34908,41062,32703,37386,32752,3355143,45928,44861,33881,44448,38418,44097,41398,31292
DNA_biosynthetic_process(6)	0.359502	1.89743	0.0110464	0.144495	24	19	41703,37290,31603,35563,40438,34328,47121,40642,34924,41611,35780,41366,31052,36461,32543,43724,40965,42550,35686
neuron_remodeling(7)	-0.261832	-1.50858	0.0685452	0.144501	35	23	35998,32009,39173,36702,33834,43514,35971,35540,41785,31016,37729,35933,42549,41225,3354896,33185,38218,35742,33458,42850,31165,43197,40715
positive_regulation_of_transport(3)	-0.165636	-1.50865	0.0690967	0.144787	88	59	261610,34976,38515,41177,31382,40678,41551,32140,40506,35780,37040,42490,31816,32015,35404,32124,35696,32537,41158,37042,35336,36748,42656,42889,38580,36329,32602,43654,42567,42199,39259,35051,39747,33211,42491,38337,32771,34053,39958,35235,31800,38218,34263,38786,38226,19835383,40863,32435,42615,37368,36791,39717,42737,45821,42646,39533,44317,36876,44856
melanotic_encapsulation_of_foreign_target(5)	-0.311454	-1.50619	0.0714286	0.14538	30	16	41641,33165,35340,35584,38580,32981,43803,39900,36727,40410,37044,43799,31792,39617,34385,32425
positive_regulation_of_protein_polymerization(5)	-0.280911	-1.50663	0.0754453	0.145423	24	20	34519,33864,35340,33444,41917,32623,36311,35311,38898,41952,39505,49701,41377,33611,38534,34793,32107,31075,41392,45931
dorsal_closure(6)	-0.146006	-1.50535	0.0645161	0.145597	103	78	31151,34009,33418,41749,37778,44849,33392,33432,44266,35147,43481,41140,33226,32935,41944,33753,42817,37455,38091,38909,34132,40999,36990,33834,38001,31293,36692,3772082,33225,33224,32256,42896,31667,36171,41118,42889,46187,41772,33156,41062,44885,36775,32028,39592,35881,32981,33619,42549,33903,41656,36057,40958,44801,37205,39387,32083,49070,34096,38489,44111,43319,32078,35256,39866,33881,44855,4…
cellular_amide_metabolic_process(5)	0.195704	1.86815	0.00943783	0.146828	96	66	37107,32099,48335,35995,37143,59240,44849,38974,41503,37112,37113,33047,35928,32488,32832,326159,37960,40815,37128,33078,39063,37106,38975,47895,35047,38396,42385,41132,39988,32212,37108,37111,37967,38972,38752,41502,41512,44339,33225,246386,248194,36748,42521,36927,34969,34761,37575,43128,42594,37110,31011,34060,41943,32152,49045,36769,32839,43612,53581,44448,43256,40644,35045,37109,38973,41133
gastrulation_with_mouth_forming_first(5)&gastrulation_involving_germ_band_extension(6)	-0.252063	-1.50247	0.0733229	0.147121	39	25	31151,33432,32498,33445,42689,35047,40828,34908,44885,36775,32703,37386,3346167,43999,33148,3355131,33110,31912,37655,40575,31623,31874,39673,45821,33059
negative_regulation_of_cell_proliferation(4)	0.20872	1.84957	0.014249	0.147218	74	57	33418,43515,33218,33432,31038,41455,40657,38516,33226,44728,42000,39173,40232,33627,42267,37967,40042,41709,45655,33782,41942,40696,42091,35135,38799,40860,43651,40577,43288,43415,39744,37247,35540,32979,45959,40201,39777,43434,41360,252554,38389,47877,33156,34495,41783,35021,41899,326152,32083,42130,33419,44830,44448,41398,35197,36962,41363
cellular_response_to_starvation(5)	0.176994	1.86123	0.0112314	0.147276	111	81	36135,36379,44005,36976,41823,39915,37776,31943,41860,36144,31811,33843,37662,41973,35885,37873,37769,37397,33960,33966,31387,53585,42196,34184,42633,31213,42060,41140,38889,31097,43009,32935,41709,48448,36268,38824,36251,38259,40009,39689,44072,46032,41647,38936,31195,36821,36019,3354888,36447,39774,39904,45380,32919,42811,41260,38344,42515,32132,37729,39383,43904,37141,2768677,3355130,35574,320…
protein_catabolic_process(5)	0.147683	1.77818	0.0174903	0.147378	174	106	32173,37910,42805,37808,42753,32996,32995,35342,36298,45574,37690,34250,34968,37713,42503,43749,32473,38656,35759,39885,39628,32274,38516,34999,35522,42000,34924,41611,35780,34699,42572,37723,31816,43719,37967,33932,34714,31835,40015,36990,39340,44118,36277,31258,43635,36748,40144,41785,33629,42896,43673,42871,39884,43490,41260,33451,38580,43330,33937,40508,40388,326237,31016,43747,35478,35933,36…
nucleoside_triphosphate_metabolic_process(6)	0.364017	1.91468	0.00732673	0.149141	77	19	34529,43652,45401,43515,36031,32007,37728,36252,46040,34996,39645,43739,33390,43104,36103,59170,34995,36543,32239
microtubule_cytoskeleton_organization(5)	0.0935621	1.85289	0.0108022	0.149179	412	296	41773,31104,33130,31361,36495,41703,37781,40781,35342,38155,37290,31695,34610,38135,35679,43491,37618,33992,38231,38436,33002,34404,34250,32478,38515,34794,53439,35649,37577,37662,53561,38044,44870,41641,41027,36364,48571,42077,34328,37402,40678,38656,47121,33934,43517,38156,37757,38228,42060,40639,3772559,36306,36314,36560,34284,36440,35522,31106,31240,38341,44391,35199,42971,44251,33981,37377,3…
cellular_protein_catabolic_process(6)	0.166156	1.89824	0.00882872	0.149809	158	95	32173,37910,42805,37808,42753,32996,32995,35342,36298,45574,37690,34250,34968,37713,43749,32473,38656,35759,39885,39628,32274,38516,34999,35522,42000,34924,41611,35780,34699,42572,37723,31816,43719,33932,34714,31835,40015,36990,39340,44118,36277,31258,43635,36748,40144,41785,33629,42896,43673,39884,43490,41260,33451,38580,43330,33937,40508,40388,326237,31016,43747,35933,31154,32221,35954,45906,33…
axonal_fasciculation(6)	-0.301552	-1.49684	0.072081	0.150465	20	17	34519,33770,41840,38898,35097,37949,38590,38002,33903,37528,44233,35652,34793,31364,35997,39873,35070
cell_division(4)	-0.0904739	-1.49508	0.0673913	0.150967	284	204	42753,31361,34906,34903,45574,43656,36831,37618,33218,33432,34404,35298,326122,32478,34968,38515,35649,36956,31696,34521,38044,34235,43547,39013,35526,33716,37090,36364,42077,34328,38656,42596,47121,43517,34411,33445,33256,40935,38516,36440,37841,35522,31240,42000,42971,34924,37377,40308,36793,45969,31394,35851,40232,34141,31816,43719,33753,32015,38649,35340,42657,35816,37962,43441,39554,38765,64…
positive_regulation_of_protein_modification_process(6)	-0.190159	-1.49554	0.0737428	0.150981	56	44	34968,40031,34780,34046,42356,42821,33981,34595,32257,40015,37422,42253,41718,39204,32256,32979,33212,40201,53554,35425,34908,33937,41020,31543,43999,40998,37795,33423,39753,32631,326198,40966,44111,33458,39564,36201,40700,35378,53425,31149,39122,32358,41341,35113
RNA_splicing(7)	0.151011	1.86933	0.0117835	0.151063	181	113	32374,40781,42958,36013,318956,44173,35003,35571,37413,40940,37372,39408,38693,42842,48571,33680,37402,40678,42596,36306,36314,53444,36889,32933,35047,42813,34357,42899,35924,42274,53435,31208,44258,33781,40739,40529,42166,33264,35917,45655,38229,31442,43358,41666,43912,39202,39849,33677,44095,33645,38291,43399,35112,41524,32373,33968,48535,42593,43415,36619,39737,33982,33967,41670,33513,39956,38…
cellular_response_to_nutrient_levels(5)	0.167898	1.76941	0.0203796	0.151278	112	82	36135,36379,44005,36976,41823,39915,37776,31943,41860,36144,31811,33843,37662,41973,35885,37873,37769,37397,33960,33966,31387,53585,42196,34184,42633,31213,42060,41140,38889,31097,43009,32935,41709,48448,36268,38824,36251,38259,40009,39689,44072,46032,41647,38936,31195,36821,36019,3354888,36447,39774,39904,45380,32919,42811,41260,38344,42515,32132,37729,39383,43904,37141,2768677,3355130,35574,320…
regulation_of_microtubule_based_process(4)	-0.210143	-1.4932	0.0740741	0.151534	49	36	37781,38135,38231,38436,38515,38656,43517,36498,45969,32015,41067,48481,38580,35054,31016,43163,42199,36491,43901,36072,45374,41952,39647,38491,36538,42846,38226,40589,36542,36978,32746,317833,36791,32107,41392,35380
negative_regulation_of_phosphorus_metabolic_process(5)&negative_regulation_of_phosphate_metabolic_process(6)	-0.181703	-1.4937	0.0731903	0.151543	56	48	37808,34250,34968,41414,43481,38516,34774,42000,45969,37723,39554,42393,40999,33991,44118,44289,33346,41785,33212,53554,36674,39156,33937,33156,31016,32752,36497,44748,40081,37387,40754,31248,40958,44801,38798,33458,40336,44851,37233,38961,34688,32963,39064,36001,42561,32975,34878,31391
gland_development(4)	-0.0954884	-1.49243	0.0716612	0.151689	233	181	38005,39704,43497,39711,34009,41887,42841,43656,41273,34302,44849,43496,32275,326112,32285,32488,33432,32498,42066,40092,34277,35147,36546,32595,41032,37999,37757,36306,35528,33226,39645,42000,37874,3772655,39173,39682,42816,45250,40833,38891,35430,41944,42185,33753,39491,40240,40599,39118,37455,42160,38076,40009,33219,39675,40015,38995,36463,45268,32341,36337,34132,32400,37356,39745,39419,41137,…
positive_regulation_of_organelle_organization(4)	-0.160735	-1.49103	0.0706587	0.152297	87	64	42753,36495,45574,41102,42696,37899,33445,34519,35522,41103,34595,33864,35340,33444,32268,41917,35523,32623,49892,44118,36311,35311,38898,33212,31230,41848,38648,34908,38580,42065,31581,37065,33669,36578,35800,36072,37795,33423,41952,5740853,49580,31248,37978,39505,40966,49701,41377,33611,42846,40336,41143,38472,38534,31149,33442,41341,35113,34793,39004,32107,31075,41392,45931,35315
cell_proliferation(3)	-0.0877312	-1.48946	0.0723212	0.153005	302	218	31738,41679,34009,34906,41703,34903,37036,33418,35342,43656,36831,43740,43515,35122,33218,38231,33432,37922,31038,42542,38657,41455,39861,32337,42595,40048,34277,34328,43764,34411,40639,40657,38516,41140,35998,35151,33226,35688,44728,42752,35047,43283,42000,40642,34924,33245,40308,39173,37038,44747,36793,42572,31394,42541,40232,326214,33627,42267,37723,31816,37967,34844,40042,38649,31646,41709,40…
proteolysis_involved_in_cellular_protein_catabolic_process(6)	0.166156	1.90168	0.00886918	0.153429	157	95	32173,37910,42805,37808,42753,32996,32995,35342,36298,45574,37690,34250,34968,37713,43749,32473,38656,35759,39885,39628,32274,38516,34999,35522,42000,34924,41611,35780,34699,42572,37723,31816,43719,33932,34714,31835,40015,36990,39340,44118,36277,31258,43635,36748,40144,41785,33629,42896,43673,39884,43490,41260,33451,38580,43330,33937,40508,40388,326237,31016,43747,35933,31154,32221,35954,45906,33…
chromatin_remodeling(6)	0.222403	1.87294	0.0118236	0.153616	74	51	37006,3772329,41850,37922,36956,40047,43560,37798,40657,39492,37116,31834,33781,43439,43017,53428,32268,39217,38055,41942,32769,35523,42253,53562,34875,33507,39744,33505,326128,36390,117294,32630,39431,42314,36431,42065,31680,44811,34172,36264,37528,33977,49580,40170,43788,37978,40966,42173,33000,35113,40111
modification_dependent_macromolecule_catabolic_process(6)	0.171186	1.91693	0.00918897	0.154273	153	92	32173,37910,42805,37808,42753,32996,32995,31795,35342,36298,45574,37690,34250,34968,37713,43749,32473,38656,35759,39628,38516,34999,35522,42000,34924,41611,35780,34699,42572,37723,31816,43719,33932,34714,31835,40015,36990,39340,44118,36277,31258,43635,36748,40144,41785,33629,42896,43673,39884,43490,41260,33451,38580,43330,33937,40508,40388,326237,31016,43747,35933,31154,32221,35954,45906,33648,43…
reproductive_structure_development(4)&reproductive_system_development(5)	-0.158648	-1.48664	0.072496	0.15455	81	63	36150,33418,33392,34404,40940,40834,42990,37841,33770,46000,34068,35851,38976,37455,42160,33782,40015,34132,37546,44505,38153,31293,36277,37042,48535,34445,37785,44885,37386,36746,35505,42549,41181,49580,43946,44801,43650,40090,42536,42037,44111,32078,40297,33881,44855,44851,44548,37201,36283,44540,36240,35227,31883,45285,47763,42803,33916,42737,31364,34568,34569,33314,36897
spindle_organization(5)	0.124225	1.94324	0.00733795	0.154701	256	182	31104,31361,36495,41703,40781,35342,38155,37290,31695,34610,38135,35679,43491,33992,34250,32478,38515,34794,53439,35649,53561,38044,44870,36364,42077,34328,40678,38656,43517,38156,38228,42060,40639,3772559,36306,36314,36440,35522,31106,31240,38341,44391,35199,42971,44251,33981,37377,36498,33501,32645,35001,42274,34993,40232,53435,34141,43723,31816,33781,32015,35340,41365,42657,42183,33460,43441,3…
pole_cell_migration(6)	-0.277018	-1.48435	0.0701189	0.155075	24	20	41887,326168,38976,42160,35966,42186,5740599,37386,44274,41094,43650,42536,42037,53558,39349,40640,47763,42803,33916,42737
genitalia_development(4)	-0.254751	-1.48368	0.0754604	0.155184	29	24	33418,40940,42990,40015,34132,44505,38153,31293,34445,37785,44885,35505,44801,42037,44111,33881,36283,36240,31883,45285,47763,31364,34568,34569
cellular_response_to_nitrogen_compound(5)	-0.171866	-1.48508	0.0743851	0.155276	68	54	38513,43652,39151,41823,40562,38454,41641,42060,40193,44251,35055,41709,42166,36993,64880,36821,42693,43130,39152,40201,32426,39683,40044,43580,38344,38639,31016,44409,39909,39383,38785,42549,35539,37528,31137,34066,43728,35742,36544,31666,38913,40700,41084,41957,42850,35385,39454,42135,33262,326115,37203,35747,34751,31220
membrane_organization(4)	-0.118959	-1.48441	0.0743163	0.155382	184	115	31151,33418,38231,36310,318636,32350,32609,48986,34185,31517,42979,36281,53585,37090,31266,33196,38410,44437,46080,39492,38614,37038,40221,42389,34141,42525,38049,35340,33782,33219,41150,43034,38362,46091,38995,36045,39745,43943,42253,35696,42642,34286,32537,38898,43350,35674,34134,32256,35540,42835,32979,42896,36615,31381,31647,42889,43775,33107,42854,39016,34527,2768929,31581,43163,36578,42845,…
establishment_or_maintenance_of_epithelial_cell_apical_basal_polarity(7)	-0.262649	-1.48275	0.0727526	0.155475	27	22	33530,37089,33245,33627,31816,42896,38580,33156,36775,32703,32752,43163,43904,41656,32083,45307,32078,36773,44861,44855,44448,41398
transcription_from_RNA_polymerase_II_promoter(7)	-0.0717685	-1.48005	0.0723232	0.155571	441	330	34379,31151,49638,40817,42717,34906,37027,34903,37631,43656,39038,32579,41273,42945,37778,44849,33392,36387,40832,43767,39036,42364,33583,38436,33432,45848,32498,39441,42542,31429,34780,40429,40826,40940,35381,43835,45339,33709,40834,39013,34277,39039,35147,36130,43833,37090,34328,42696,41032,36645,44879,261631,39313,34796,36560,41140,37889,42059,38248,43812,5740592,35677,44728,39440,43079,40830,…
heterophilic_cell_cell_adhesion_via_plasma_membrane_cell_adhesion_molecules(6)	-0.305854	-1.47944	0.0786653	0.155651	27	16	32275,34939,33245,33627,41575,31293,36692,44885,42082,42571,44129,44097,42086,31292,32661,42778
organic_acid_transmembrane_transport(5)	-0.2636	-1.4809	0.0779326	0.155673	28	22	43707,32694,39990,38264,39232,39410,39230,39662,39106,31082,35911,43265,31990,42245,41640,34160,37437,42723,37800,32397,32695,32986
response_to_ketone(5)&response_to_ecdysone(6)&response_to_sterol(6)	-0.217364	-1.48178	0.0753809	0.155779	37	33	31120,37922,40092,37010,40351,40009,40015,40696,38638,44505,35540,31773,36390,33156,37335,30971,40045,44811,37795,38914,38630,45826,39288,31181,44830,33861,38539,39999,31165,43383,42898,38543,44936
cell_cell_signaling_involved_in_cell_fate_commitment(5)	-0.10474	-1.48118	0.0788732	0.155822	210	148	31151,53473,34009,43170,43262,34906,318553,40973,31603,40190,39915,33920,31047,32479,317912,34794,44046,38133,38290,38582,44154,34414,42077,33438,35759,5740402,42326,39337,44728,44724,40308,31638,44747,33651,33602,34480,48448,42751,33782,35816,38091,34919,33686,31715,40147,33274,33656,40487,42661,37310,53562,39340,42128,42926,39922,41261,46719,31293,33968,35311,34592,43162,40607,40201,38028,37921…
anion_transmembrane_transport(6)	-0.2636	-1.48008	0.0794769	0.155891	29	22	43707,32694,39990,38264,39232,39410,39230,39662,39106,31082,35911,43265,31990,42245,41640,34160,37437,42723,37800,32397,32695,32986
generation_of_precursor_metabolites_and_energy(4)	0.194612	1.75806	0.0172241	0.157132	130	59	32441,37419,43652,31605,39588,45401,43515,41823,36031,43689,42282,37728,32545,36252,33783,46040,34996,33386,37617,35728,44149,44291,31606,33981,39988,47611,42185,31459,43102,41709,32461,33390,40696,41326,32940,318604,43183,35540,42832,41067,42993,41360,35609,39899,39228,49580,36103,41468,317974,37028,36773,31579,39454,59170,39281,34070,34995,36543,32239
negative_regulation_of_nitrogen_compound_metabolic_process(4)	-0.0843907	-1.47295	0.0746998	0.159774	354	231	32169,39615,49638,34009,36495,35390,34903,41411,44848,35563,44849,33392,36387,40832,43767,41850,33218,33583,38436,45848,39441,42542,31429,40940,34521,40092,35381,45339,41102,42544,40834,41027,40228,37090,42696,37402,34953,41032,44879,36889,43016,35677,35522,35047,41103,31374,38982,31499,31379,44272,33770,31813,41366,37215,35924,33602,34595,35430,31834,37149,39570,33607,42092,40489,41709,33782,380…
response_to_lipid(5)	-0.217364	-1.47157	0.0792695	0.160064	39	33	31120,37922,40092,37010,40351,40009,40015,40696,38638,44505,35540,31773,36390,33156,37335,30971,40045,44811,37795,38914,38630,45826,39288,31181,44830,33861,38539,39999,31165,43383,42898,38543,44936
negative_regulation_of_phosphorylation(7)	-0.199418	-1.47187	0.0812314	0.160201	46	39	37808,34250,34968,43481,38516,34774,42000,37723,42393,40999,33991,44118,44289,33346,41785,33212,53554,36674,33937,33156,31016,32752,36497,40081,37387,31248,40958,44801,38798,33458,40336,44851,37233,38961,34688,32963,39064,32975,31391
cellular_macromolecule_localization(4)	0.0998574	1.74596	0.0243807	0.16078	342	226	33097,44381,31580,31151,36942,38722,40517,41273,37618,34549,34481,36310,33002,318636,32350,32478,33279,43229,38515,38454,48986,35512,34185,31517,43577,40265,41177,42979,37078,35101,42810,33078,36409,31382,37206,37402,40678,45827,33934,34427,37757,33196,38410,41551,35899,44437,36306,46080,3355107,41140,34284,33226,42752,35199,33981,35780,39294,37040,34763,42816,44747,37790,40178,40559,35924,35784,…
ATP_metabolic_process(8)	0.400144	1.91758	0.00545014	0.161381	74	16	43652,45401,43515,36031,32007,37728,36252,46040,34996,33390,43104,36103,59170,34995,36543,32239
protein_localization_to_organelle(6)	0.155312	1.74826	0.0180807	0.162041	146	94	33097,44381,36942,38722,41273,34549,34481,36310,33002,318636,32350,43229,38515,38454,35512,37078,35101,42810,33078,37206,40678,34427,35899,44437,46080,3355107,41140,33226,33981,35780,39294,37040,34763,42816,44747,40178,35784,32505,35851,36360,43719,32015,35553,33782,43034,46091,39745,35696,37337,41158,37042,32567,35336,36748,43673,44160,41014,34969,32630,38580,36329,45680,42065,34527,40160,42298,…
axon_choice_point_recognition(6)	-0.301871	-1.4676	0.0844762	0.162466	27	16	42226,38231,40940,40680,34560,36746,36377,39958,44548,36542,32746,44355,46015,39717,36384,45821
microtubule_based_movement(5)	-0.139205	-1.46509	0.0850251	0.163182	112	81	37904,38135,37618,34944,38515,37671,53561,47216,44870,38957,43517,31240,37374,41171,37674,3771934,43820,36963,33230,38611,42485,34676,41440,5740691,31845,38020,33334,31405,32785,43310,41566,43295,39445,39068,32049,44160,32102,43392,42889,38580,31581,42199,38762,42845,37387,38851,34422,35293,36010,32071,39345,38491,36810,35576,32437,42447,38282,32057,43905,35073,43379,38226,34756,35653,39454,45683…
larval_development(5)	-0.126979	-1.46436	0.0830024	0.163341	131	98	34379,31151,34009,41887,34302,33432,42066,42502,34277,37757,44437,41140,42059,33226,35688,39645,42000,37874,3772655,39682,42816,45250,40861,38891,41944,31816,5740633,39570,39491,3771968,42817,40599,38821,42160,41937,38076,36463,42091,41137,33834,38291,37890,31293,36692,33649,32742,33225,44703,37564,45318,37949,39581,43384,42871,43717,53554,33424,42889,34882,33156,44885,3346167,37322,41225,34435,2…
establishment_or_maintenance_of_cytoskeleton_polarity(5)	-0.205225	-1.4653	0.0815511	0.163391	46	36	41641,48571,37402,37757,34284,40489,38611,41666,36592,37356,36990,32537,42186,35584,42871,33156,45233,36775,32703,43700,36059,43901,35051,41952,2768852,32071,42743,36810,34171,31239,44642,41788,40191,43331,39332,41066
asymmetric_cell_division(5)	-0.19993	-1.46569	0.0790434	0.163464	49	39	35649,34328,34411,42000,34924,40308,38649,35816,38765,35696,31293,47873,37355,38580,32703,37386,36491,43901,42313,40063,39753,33211,34543,318559,45307,36912,35154,34263,37230,44543,36001,36104,31874,36555,53569,35197,39018,41085,41363
response_to_bacterium(4)	0.13274	1.73906	0.0205811	0.16357	213	126	3885611,39708,34805,39704,39711,33764,34814,32099,36635,31797,43262,41379,43273,39776,38974,38833,41702,41650,37277,317900,34780,117460,117496,33229,53577,37769,33386,318160,43749,39700,39709,31387,39063,42644,39991,40668,42922,50133,49077,42340,44728,33374,35047,43599,40034,40988,41419,34068,44910,31669,326136,37967,35956,41709,34815,38821,42160,34726,32534,32820,39273,33853,45268,117461,36990,3…
negative_regulation_of_cellular_protein_metabolic_process(5)&negative_regulation_of_protein_metabolic_process(5)	-0.140566	-1.46313	0.0812714	0.163891	106	79	49807,37808,34250,34968,40228,48571,41414,38656,33934,35759,43481,38516,35522,37839,34774,40830,37229,42000,34924,37723,43719,48448,40680,32941,39554,41666,39340,44118,33968,47873,36748,41591,41785,35501,42896,53554,43490,36674,39156,33937,40508,33156,32752,42880,34946,35954,36497,44748,34403,35552,36361,36264,47781,37528,39753,39034,38963,31248,41094,44801,38798,36544,40848,5740252,33458,36769,3…
cellular_response_to_hypoxia(5)	-0.30496	-1.46222	0.0818379	0.164187	28	16	49168,38516,41533,40201,43580,38338,31678,34167,42298,36986,37912,31162,41084,40633,43087,44936
microtubule_depolymerization(7)	-0.25518	-1.46034	0.0872497	0.16517	30	23	38135,38231,38436,36498,32015,39068,32049,48481,38580,35054,43163,43901,36072,45374,39647,53566,42846,40589,36542,36978,32746,317833,35380
mRNA_metabolic_process(6)	0.118432	1.71713	0.0242126	0.166851	244	156	32374,40781,42958,36013,35788,44173,34548,35003,35571,42900,37413,40940,34521,37372,39408,38693,42842,48571,33680,40678,42596,36306,36314,53444,36889,43348,32933,31625,43506,42752,37839,35047,42813,34357,42899,37790,32935,42274,42240,35921,53435,31208,44258,33781,39763,40739,40529,35893,42166,33264,35917,45655,38229,31442,33259,36993,43358,36455,41666,43912,39202,40569,39849,33677,33645,38291,433…
organonitrogen_compound_metabolic_process(4)	0.0990007	1.72407	0.0255328	0.166933	404	230	41679,37107,47253,32099,35862,48335,32087,39556,35995,37143,34529,41379,59240,37392,43652,41022,44849,38974,45401,41503,42051,37834,43515,40528,326112,40925,33172,37112,35848,37113,33047,42273,36031,35928,32488,33978,32007,59261,39627,32832,41687,326159,36782,37960,37728,40815,43750,37166,38979,36252,33911,46040,34181,48805,34996,37128,41983,5740349,43456,34613,33078,39063,37106,42284,38975,35190…
ribonucleoside_triphosphate_metabolic_process(7)	0.337609	1.7203	0.0266353	0.167142	76	18	43652,45401,43515,36031,32007,37728,36252,46040,34996,39645,43739,33390,43104,36103,59170,34995,36543,32239
regulation_of_protein_localization(4)	-0.146934	-1.45699	0.0851692	0.167208	87	71	38515,34185,31517,41177,42979,47251,31382,40678,45827,34427,33196,34411,38410,41551,40650,32140,35780,37040,36046,35851,33627,32015,46091,38765,44072,39745,35696,41158,37042,35336,36748,42656,42896,43673,34969,42889,36329,45680,40725,39259,33571,41562,39747,40170,33474,34053,31248,43808,33185,31800,41957,35653,34719,19835383,32070,40620,32435,42615,37368,31877,41704,42561,43019,41469,42737,45821,…
regulation_of_photoreceptor_cell_differentiation(8)	-0.226415	-1.45574	0.0809894	0.16776	35	29	35390,33392,39885,43481,39158,41140,31293,3354888,41988,41785,39884,36497,2768677,32631,37070,42289,49070,35261,41084,33881,31802,33861,42148,31017,45278,38424,43825,41085,41363
purine_nucleoside_monophosphate_metabolic_process(7)&purine_ribonucleoside_monophosphate_metabolic_process(8)	0.308644	1.72487	0.0248199	0.169315	83	22	43652,45401,37834,43515,36031,32007,37728,36252,46040,34996,41476,41318,33390,39479,45830,43104,36103,38753,59170,34995,36543,32239
protein_DNA_complex_subunit_organization(5)	0.231867	1.71038	0.0271565	0.169673	65	39	3771935,318846,37006,3772329,36495,40973,38989,31603,31449,41850,37922,39014,41296,40047,37798,39492,31801,36498,41042,35418,43439,35523,39202,34875,33505,36390,41014,117294,42065,31680,35121,44811,40170,33565,2768853,39688,31039,41780,40111
regulation_of_cell_cycle(4)	0.111586	1.91776	0.00912224	0.169687	309	223	31738,39615,37808,42753,31397,41686,34009,31361,35390,34903,40956,45574,43656,44848,35563,38135,38958,43767,31449,35122,33218,41532,34250,34968,53439,35895,31696,39014,53561,40092,34565,35381,42544,39013,36364,40678,38656,43517,35759,33196,34411,32274,36560,38516,39594,33226,35688,49077,35522,31240,31441,42000,34924,326205,41611,37377,35780,32991,40308,36498,40677,33501,41042,32215,45969,35851,34…
protein_acetylation(8)	-0.256486	-1.45052	0.0871551	0.170076	34	22	3772329,41850,43017,53428,38055,32941,33649,34875,39744,326128,39431,31518,34172,33977,33837,41737,43788,40966,39142,43856,35113,42750
ncRNA_processing(7)	0.197587	1.70318	0.0259792	0.170084	66	54	34632,31795,36831,318956,44005,43227,37662,41973,37873,36365,37397,33966,31387,43691,31213,34488,43506,31176,39141,44391,46201,32568,42899,31812,34287,39763,35920,35234,38444,45064,42508,32745,36774,42693,33269,38639,39098,31496,41674,41801,39157,317953,34656,43728,31793,37840,33300,35385,36886,192528,35747,34751,3355010,36494
short_term_memory(6)	-0.271875	-1.45187	0.0906207	0.170166	21	20	37229,47141,44817,45064,37890,36692,30971,36497,37528,31309,33185,32406,45928,43149,44531,40052,31364,35977,38863,41616
positive_regulation_of_cell_death(4)	-0.16786	-1.45073	0.0910758	0.170282	74	54	3354863,34009,40832,39776,40092,53577,35528,34924,39173,42185,36251,43484,40009,40015,32026,43651,43514,37247,36461,35540,34896,252554,35801,36339,31339,33156,35609,42594,33648,40998,41883,39228,2768677,38914,38630,45826,35288,44830,42681,42550,39454,36914,32358,37203,43383,42898,34995,41756,41398,31883,41704,47763,40014,44936
negative_regulation_of_transcription_DNA_templated(6)&negative_regulation_of_RNA_biosynthetic_process(6)&negative_regulation_of_nucleic_acid_templated_transcription(7)	-0.0882475	-1.45088	0.0870781	0.170527	322	203	32169,49638,34009,36495,35390,34903,41411,44849,33392,36387,40832,43767,41850,33218,33583,38436,45848,39441,42542,31429,40940,34521,40092,35381,45339,41102,42544,40834,41027,40228,37090,42696,41032,44879,43016,35677,35522,35047,41103,31374,38982,31499,31379,44272,33770,31813,37215,33602,34595,35430,31834,37149,39570,33607,42092,40489,41709,33782,38091,41981,37204,37962,32941,41965,38995,36993,316…
macromolecular_complex_assembly(5)	0.105215	1.72679	0.0180723	0.170882	285	203	3771935,318846,37006,3772329,36495,40973,38989,38155,31603,38135,31449,41349,34250,32478,38515,53439,37413,35649,33776,39014,53561,41296,38044,44870,39222,40047,42842,42077,38656,43517,38156,37798,42060,40639,3772559,53444,34519,37841,49077,40650,35522,32439,246497,31240,38341,35199,36123,37116,42590,39173,36498,33501,41042,35418,37790,32935,44910,34993,40232,34141,43737,34364,31834,42825,31459,3…
response_to_extracellular_stimulus(4)	0.130689	1.70535	0.0230846	0.171044	181	127	36135,36961,36379,38839,44005,34276,36976,41823,39915,37776,31943,41860,36144,31811,33843,34780,37662,41973,35885,37873,37769,43456,37397,33960,33966,31387,53585,42196,34184,41726,42633,31213,42060,41140,37152,38636,38889,31097,43009,38058,32935,53578,38056,41709,48448,36268,38824,36251,38259,40009,44817,39689,36960,41438,39554,64880,35655,44072,46032,41647,40664,38936,31195,36821,39078,36019,335…
proteasome_mediated_ubiquitin_dependent_protein_catabolic_process(7)	0.196386	1.69232	0.0304206	0.171073	95	54	37910,42805,37808,42753,35342,45574,37690,34250,34968,32473,38656,35759,39628,38516,34999,35522,42000,34924,37723,31816,43719,34714,31835,39340,44118,36277,43635,41785,42896,43673,43490,38580,33937,40508,40388,43747,31154,32221,35954,45906,33648,36264,42105,42005,5740853,49580,31248,38798,40848,32751,33758,41531,35315,42457
tube_formation(4)	-0.282127	-1.44778	0.0854342	0.171715	23	18	34009,45884,47137,36337,43717,35362,36775,31521,38012,31554,41390,33903,44855,38067,36542,38065,43420,44540
translation(6)	0.104018	1.69442	0.0262009	0.171973	301	200	39809,117414,31228,36570,37684,42290,40261,40980,43713,326141,36976,41028,37136,37776,32530,39627,34363,39253,31398,32395,37872,44326,38345,41838,31150,318249,42870,41293,36050,43698,48571,32662,34186,34412,33934,42061,41807,42460,35299,31222,42689,42752,37839,31106,40830,33182,44251,49425,41991,37116,38302,31812,36793,40001,37750,39477,40932,37587,50381,40654,40240,41372,35145,40680,33686,40279,…
response_to_nutrient_levels(5)	0.129027	1.68738	0.0288	0.172437	179	126	36135,36961,36379,38839,44005,34276,36976,41823,39915,37776,31943,41860,36144,31811,33843,34780,37662,41973,35885,37873,37769,43456,37397,33960,33966,31387,53585,42196,34184,41726,42633,31213,42060,41140,37152,38636,38889,31097,43009,38058,32935,53578,38056,41709,48448,36268,38824,36251,38259,40009,44817,39689,36960,41438,39554,64880,35655,44072,46032,41647,40664,38936,31195,36821,39078,36019,335…
chromosome_segregation(4)	0.12777	1.67377	0.0286469	0.173526	172	128	42753,31104,36654,37325,36495,41703,35390,33418,45574,38958,41850,43491,37618,33992,34404,38515,34794,35649,31705,37671,53561,41296,44870,42077,38656,47121,33934,43517,39158,39594,36440,33226,35522,44724,31240,35199,37116,36498,33501,32645,3772646,35001,34993,33845,40232,31816,43719,33778,31373,38812,32316,31988,33435,39340,44118,44289,37042,39068,33119,32049,32979,45959,35584,32102,41014,43490,3…
DNA_conformation_change(5)	0.199591	1.68277	0.0286567	0.173664	87	51	3771935,318846,37006,3772329,41703,40973,35390,31263,43491,34794,35649,41296,33709,40047,37798,36440,38248,37116,35418,41366,45969,35001,31834,31052,38145,32268,35523,42253,33507,43819,36390,31016,42065,53567,32543,31680,41746,37528,40457,49228,35293,49580,37187,37978,32608,35225,40616,49260,41919,31039,44013
spindle_assembly(5)	0.177244	1.67647	0.0291871	0.173766	82	64	36495,34250,32478,38515,53439,35649,53561,38044,44870,42077,38656,43517,38156,42060,40639,3772559,35522,31240,38341,35199,33501,34993,40232,34141,35340,41365,42657,42183,32316,35130,34245,35963,32946,31153,38879,44839,39068,33836,33119,32049,45959,35584,39850,36329,34441,2768940,53567,32543,43901,36264,39610,49580,3354896,35576,32152,36538,43312,318146,34954,49260,41531,36791,32107,38694
proteasomal_protein_catabolic_process(6)	0.189404	1.69548	0.029964	0.173895	100	58	37910,42805,37808,42753,35342,45574,37690,34250,34968,32473,38656,35759,39885,39628,32274,38516,34999,35522,42000,34924,37723,31816,43719,34714,31835,39340,44118,36277,43635,41785,42896,43673,39884,43490,38580,33937,40508,40388,43747,31154,32221,35954,45906,33648,36264,42105,42005,5740853,49580,31248,38798,40848,32751,33758,41531,35315,36606,42457
embryonic_hemopoiesis(5)	-0.298927	-1.44312	0.092207	0.174803	26	16	34277,41140,41944,31293,44885,36775,34280,37386,32981,43901,43319,42846,33881,31717,31883,32661
defense_response_to_bacterium(5)	0.133225	1.67812	0.0291043	0.174999	195	117	3885611,39708,39704,39711,33764,34814,32099,36635,31797,43262,41379,43273,39776,38974,38833,41702,41650,37277,317900,34780,117496,33229,53577,37769,33386,318160,43749,39700,39709,31387,39063,42644,39991,40668,42922,50133,49077,42340,44728,33374,35047,43599,40034,40988,41419,34068,44910,31669,326136,37967,35956,34815,38821,42160,34726,32534,32820,39273,33853,45268,33477,31270,35966,38153,39978,390…
protein_localization(4)	-0.0759669	-1.44172	0.0919911	0.17546	395	277	33097,44381,31151,36942,38722,32312,40517,41273,38135,37618,42710,34549,34481,36310,33002,318636,32350,33279,42066,43229,40031,38515,38454,35649,48986,35512,50210,34185,31517,40265,53523,41177,42979,37078,35101,42810,47251,33078,31382,37206,37402,40678,45827,34427,33196,34411,38410,41551,35899,44437,46080,3355107,41140,33226,40650,32140,42492,35199,33981,35780,39294,37040,34872,34763,42816,44747,…
epidermis_development(5)	-0.166738	-1.43973	0.0900426	0.176575	66	54	34009,43767,37089,42542,31429,40657,37841,44272,33245,42541,35430,33627,40246,36213,45325,38001,40165,35540,34166,43673,33759,40287,34882,33156,36775,32981,31554,38131,44835,2768852,40958,39505,37205,49070,45307,32207,34927,43319,32078,44205,32162,38534,32718,31717,39122,40620,44448,36139,36104,45343,33349,42737,38755,35058
peptidyl_lysine_acetylation(9)	-0.256486	-1.43754	0.092622	0.177837	33	22	3772329,41850,43017,53428,38055,32941,33649,34875,39744,326128,39431,31518,34172,33977,33837,41737,43788,40966,39142,43856,35113,42750
heart_development(4)&cardiovascular_system_development(5)&circulatory_system_development(5)	-0.13724	-1.43634	0.0941971	0.178356	92	81	34379,31151,34009,39038,44849,43767,39036,33432,42542,34780,40048,39039,35147,31597,36032,33770,31394,42541,34068,40232,41944,33753,33607,42160,39907,33704,31293,36692,32794,33225,35540,40835,31678,46187,40553,44885,42866,32536,36363,37386,36746,35881,39212,34435,246397,42034,33529,38488,31248,37205,39387,318559,33953,42536,34927,42037,32078,34772,43565,34263,38846,37655,32544,38816,43769,31792,4…
purine_nucleoside_metabolic_process(6)&purine_ribonucleoside_metabolic_process(7)	0.263254	1.65719	0.0326668	0.180229	91	28	41679,43652,45401,37834,43515,36031,32007,37728,36252,46040,34996,43456,41476,41318,43739,33390,39479,45830,48552,43104,39976,37875,36103,59170,36914,34995,36543,32239
regulation_of_chromosome_organization(5)	-0.146848	-1.43166	0.0923441	0.181151	96	69	42753,36495,45574,45848,41102,41027,40228,42696,38656,38248,43016,35522,41103,34595,31816,43719,31834,32268,32941,35523,42253,39340,44118,34592,33212,31230,41014,41848,43490,38648,39241,34908,38580,39103,31518,40508,41740,42065,33669,35954,35121,43924,42954,36264,37795,33423,49228,5740853,49580,40170,37767,31248,37978,32965,40966,35560,40848,41143,36118,33758,38779,31149,41423,33442,41341,35113,3…
negative_regulation_of_multi_organism_process(3)	-0.266799	-1.43207	0.0968961	0.181219	27	20	42841,41379,42821,42166,43415,35540,39683,117294,41260,38648,37575,42866,44409,35933,35539,36057,42935,36769,38067,31808
cellular_macromolecular_complex_assembly(6)	0.126293	1.65288	0.0330696	0.181413	178	125	3771935,318846,37006,3772329,36495,40973,38989,38155,31603,31449,41349,38515,37413,35649,33776,39014,41296,44870,39222,40047,42842,37798,53444,34519,37841,49077,32439,36123,42590,36498,33501,41042,35418,37790,32935,44910,40232,43737,34364,42825,31459,33864,35340,33444,35007,38857,41917,46091,36993,5740691,34132,35523,32623,33834,46456,40185,32946,38001,36277,36311,35311,42693,3355124,38898,33346,…
response_to_biotic_stimulus(3)	0.10373	1.65814	0.0352282	0.181991	313	193	3885611,39708,34805,39704,39711,33764,34814,34632,32099,36635,31797,43262,39020,37290,41379,43273,44849,39776,38974,38833,34193,41702,41650,37277,32832,34652,317900,39889,34780,117460,117496,33229,53577,37769,33386,318160,43749,39700,39709,31387,33078,39063,42644,39991,47121,42821,40668,42922,50133,49077,42340,44728,33374,35047,43283,36032,41611,43599,42385,40034,40988,41419,35596,34068,44910,316…
mitotic_spindle_assembly(6)	0.232472	1.65891	0.0329027	0.183922	49	36	32478,38515,53439,35649,53561,42077,38656,43517,38156,42060,40639,35522,31240,38341,33501,41365,42183,32316,35130,34245,35963,31153,39068,33119,32049,39850,36329,2768940,32543,3354896,35576,36538,318146,49260,41531,38694
negative_regulation_of_programmed_cell_death(5)	-0.157566	-1.42586	0.0959556	0.184513	77	59	34379,34009,35390,38657,53585,42077,41140,33943,44747,42389,326214,49424,30982,36251,37455,40015,40860,33477,38936,41839,39027,37247,36748,33212,43673,43697,32114,41260,35053,31518,31016,37851,50070,36361,39753,31011,36671,40958,34665,42761,38489,44642,35742,35261,41957,42348,31376,38983,43383,42367,45278,32457,36384,42757,37516,35253,40014,45328,5740544
somatic_muscle_development(5)	-0.171018	-1.42602	0.0976186	0.184776	67	50	42717,41273,38515,39297,35728,42596,35596,44910,42162,41709,38821,42160,36421,35007,43287,40185,32742,45318,32567,31004,37355,45880,36122,32536,37322,42549,31024,41225,32540,42034,33110,41911,33692,37205,31618,36538,33253,41957,38978,37230,40363,36945,38082,36255,43190,33916,43150,36258,34569,31778
response_to_toxic_substance(4)	-0.296203	-1.42634	0.095594	0.184895	24	16	36317,42294,38935,45910,248194,44965,36316,33265,246648,46415,35832,34304,42918,10178932,32619,42920
chemosensory_behavior(4)	-0.126873	-1.42476	0.0982498	0.184983	142	93	43497,43488,37266,33268,34903,33194,37985,33540,31867,42066,38657,36203,35512,40136,37264,41726,34284,35449,40650,34872,36350,42267,31816,34364,38935,31646,37455,64880,40665,37973,39137,46719,38818,35097,248194,34831,36913,30972,32979,36171,39917,37882,35881,36497,38391,32253,41883,35552,40045,43291,38747,37528,32821,43265,326198,41899,37981,32771,38760,31248,31309,37271,36743,32406,49701,45928,3…
negative_regulation_of_stress_activated_protein_kinase_signaling_cascade(6)&negative_regulation_of_stress_activated_MAPK_cascade(7)&negative_regulation_of_JNK_cascade(8)	-0.287461	-1.42291	0.106154	0.186049	20	17	43481,34774,40999,33991,44289,33346,33212,31016,37387,31248,40958,44801,40336,44851,32963,39064,31391
protein_localization_to_membrane(4)	0.29936	1.64353	0.0401431	0.187304	40	21	31151,36310,318636,32350,48986,34185,31517,42979,33196,38410,46080,43034,46091,32979,34527,43163,37205,31800,32303,19835383,31620
Toll_signaling_pathway(6)	0.241389	1.64032	0.0375346	0.187678	44	32	41858,32099,31797,38350,43273,38833,32832,38738,37206,42821,33226,35047,43283,37956,37967,35956,40554,34077,48785,38558,53554,34969,34572,34761,40104,39610,42935,41943,49045,33458,43256,35045
multi_multicellular_organism_process(3)	-0.13174	-1.42	0.0972855	0.187937	144	85	40315,33130,117346,31228,39151,42226,37985,42478,40940,117300,32060,53523,41177,38698,5740700,31382,39324,32140,35096,35646,32022,31816,36741,31464,38746,39392,40875,35523,33817,39849,32731,33823,41988,45380,43130,39650,37785,33962,43828,4379864,42567,117369,35398,34641,42549,37844,37528,32603,30980,43265,35771,32083,43396,31239,35073,42940,40850,31251,40616,36236,47384,31130,42962,31792,36780,32…
nucleoside_metabolic_process(5)&ribonucleoside_metabolic_process(6)	0.251075	1.63412	0.0366554	0.188333	94	30	41679,43652,45401,37834,43515,36031,32007,37728,36252,46040,34996,43456,41476,41318,39645,43739,33390,39479,45830,39098,48552,43104,39976,37875,36103,59170,36914,34995,36543,32239
response_to_other_organism(3)&response_to_external_biotic_stimulus(4)	0.102836	1.63599	0.0324873	0.189103	312	192	3885611,39708,34805,39704,39711,33764,34814,34632,32099,36635,31797,43262,39020,37290,41379,43273,44849,39776,38974,38833,34193,41702,41650,37277,32832,34652,317900,39889,34780,117460,117496,33229,53577,37769,33386,318160,43749,39700,39709,31387,33078,39063,42644,39991,47121,42821,40668,42922,50133,49077,42340,44728,33374,35047,43283,36032,41611,43599,42385,40034,40988,41419,35596,34068,44910,316…
regulation_of_microtubule_depolymerization(6)	-0.264811	-1.41707	0.101493	0.189864	27	20	38135,38231,38436,36498,32015,48481,38580,35054,43163,43901,36072,45374,39647,42846,40589,36542,36978,32746,317833,35380
alpha_amino_acid_metabolic_process(5)	0.186415	1.62761	0.0375624	0.191832	72	54	47253,32087,39556,326112,33172,32488,33978,59261,326159,36782,43750,38979,33911,34613,42284,35190,30995,47895,5740402,43640,33373,40028,41132,39988,32212,40443,40349,43625,32026,41595,32640,42521,42832,41605,43627,36059,30980,43620,317953,3771984,43624,38871,40434,33117,42681,326113,36914,40145,43628,39530,40633,38484,43629,41133
cellular_amino_acid_metabolic_process(4)	0.179288	1.62232	0.0380952	0.19428	103	59	47253,32087,39556,326112,33172,32488,33978,59261,39627,326159,36782,43750,37166,38979,33911,34613,42284,35190,30995,47895,5740402,43640,33373,40028,41132,39988,32212,40443,40349,43625,32026,32297,41595,32640,42521,42832,41605,34384,43627,36059,30980,43620,38603,317953,3771984,43624,38871,40434,33117,42681,326113,36914,40145,43628,39530,40633,38484,43629,41133
regulation_of_circadian_sleep_wake_cycle(4)	-0.251965	-1.40856	0.101954	0.196253	28	22	34181,34284,38872,37867,31234,35540,34896,38389,2768685,42549,33571,33944,31110,40162,43193,32817,31251,42676,34189,32000,2768718,36589
defense_response_to_other_organism(4)	0.113494	1.6156	0.0397614	0.198102	246	150	3885611,39708,39704,39711,33764,34814,34632,32099,36635,31797,43262,41379,43273,39776,38974,38833,34193,41702,41650,37277,32832,34652,317900,39889,34780,117496,33229,53577,37769,33386,318160,43749,39700,39709,31387,39063,42644,39991,40668,42922,50133,49077,42340,44728,33374,35047,43283,41611,43599,40034,40988,41419,35596,34068,44910,31669,34364,36024,326136,40739,37967,35956,34815,38821,40554,421…
negative_regulation_of_cytoskeleton_organization(5)	-0.234874	-1.40476	0.108135	0.198942	35	25	38135,38231,38436,36498,31459,32015,33346,48481,38580,35054,43163,43901,37387,38131,45374,39647,39505,49701,38534,40589,36542,36978,32746,317833,35380
stem_cell_division(5)	-0.149026	-1.40146	0.103268	0.201278	81	64	34906,34903,43656,36831,33432,326122,34521,39013,33716,37090,34411,36793,31394,35851,33753,37962,38765,64880,39340,38001,34286,47873,42693,44839,41785,14462485,45959,37355,42889,34908,47877,41772,33156,32703,37386,32752,35881,32981,42880,36491,42672,39228,42549,32585,39647,33529,41094,32083,43650,34263,35731,32544,42676,32080,43725,41675,34751,42379,31874,43087,53569,35197,42737,41363
response_to_metal_ion(5)	-0.268003	-1.39955	0.110334	0.202465	25	19	41202,34780,37157,42253,3354888,36109,41925,32256,44965,36329,36316,42866,37428,46415,44121,44801,42424,39089,10178932
catabolic_process(3)	0.0818273	1.59631	0.0423355	0.20394	459	289	32173,43251,37910,31738,42805,41679,37808,42753,32996,35862,38864,32087,32995,31795,35342,36298,45574,41379,37392,36536,37690,38147,43740,35788,34276,41823,39656,36031,41860,32488,41687,34250,34968,42900,35439,251984,34313,37713,41954,36203,32545,38979,33911,34521,33783,42503,53577,33386,43456,43749,38594,42810,53585,40243,37285,32473,35728,38656,43247,35759,39885,38456,39628,32274,46080,32120,38…
mitochondrial_transport(5)	0.242938	1.60044	0.0471194	0.204929	55	31	33097,44381,33470,3772221,32007,318636,34500,53585,35899,3355107,39294,34763,43483,40178,47611,32505,30994,35553,37337,38572,42268,42298,42845,41157,37417,48572,37912,31990,41152,35941,33714
homeostatic_process(4)	-0.0944633	-1.39549	0.11073	0.205067	232	162	34632,41202,41550,33324,41749,34111,43232,32275,47746,326167,32007,40562,39432,41410,35579,34565,37449,31624,41983,33661,40047,35147,53585,42514,41474,38456,41140,37152,42881,39969,326216,33374,32860,36242,43831,33981,37447,7354473,42490,35851,53578,41944,34930,43541,37455,117419,33983,38933,39554,38781,32849,64880,31988,31234,34242,40664,31845,31293,32794,33225,38993,41839,37564,32322,32256,4265…
cellular_protein_localization(5)	0.104736	1.59248	0.0466855	0.20521	255	172	33097,44381,31151,36942,38722,40517,41273,37618,34549,34481,36310,33002,318636,32350,33279,43229,38515,38454,48986,35512,34185,31517,40265,41177,42979,37078,35101,42810,33078,31382,37206,40678,34427,33196,38410,41551,35899,44437,46080,3355107,41140,33226,35199,33981,35780,39294,37040,34763,42816,44747,40178,35784,32505,35851,36360,35055,40232,43018,45894,43719,32015,3771968,35553,35340,33782,4303…
asymmetric_stem_cell_division(6)	-0.176629	-1.39574	0.11089	0.205264	55	45	34906,34903,36831,34521,39013,37090,34411,36793,31394,37962,38765,64880,39340,38001,34286,44839,41785,14462485,45959,37355,42889,34908,47877,33156,32703,32752,35881,32981,42880,36491,42672,42549,32585,39647,32083,34263,32544,42676,41675,34751,42379,31874,53569,35197,41363
regulation_of_catabolic_process(4)	0.14254	1.59674	0.0478383	0.205988	129	92	31738,42753,35342,45574,43740,41823,39656,41860,34521,42503,33386,42810,53585,38656,35759,32274,46080,38516,41140,35522,42000,34924,41611,35780,39173,43719,41709,36251,40009,40015,40653,39340,38936,36821,44118,36277,3354888,32256,35540,42896,40201,43673,42871,43580,43490,41260,38344,38580,40508,37729,35478,33283,32221,43438,35954,117369,35173,43999,40998,37141,42549,2768677,36361,36264,40138,5740…
muscle_tissue_development(5)	-0.207937	-1.39352	0.114907	0.206304	35	32	42717,42542,36032,42541,34068,3771968,42817,34222,37853,39907,31293,35694,32794,44289,35540,32536,38491,38488,36810,42536,42037,34772,40849,33726,37655,42550,37368,44129,31290,47763,31292,44013
behavioral_response_to_ethanol(5)	-0.188403	-1.39272	0.113991	0.206563	54	38	41742,39588,42066,32898,34284,40650,33462,37455,40680,39137,36692,3354888,248194,36699,39917,41353,34170,41359,32569,39086,31168,41899,41094,33944,32406,39409,32613,35573,40348,36780,37203,41145,35253,34176,31364,38168,2768670,42707
post_embryonic_hemopoiesis(5)&larval_lymph_gland_hemopoiesis(6)	0.239139	1.60125	0.042344	0.206665	44	32	34009,34302,33432,42066,34277,33226,39645,42000,37874,3772655,42816,38891,41944,40599,38076,36463,41137,31293,33225,44703,45318,39581,43384,53554,39976,44548,42550,43532,32080,31883,117464,35045
flight_behavior(5)	-0.258529	-1.39099	0.110359	0.207643	53	20	32007,40087,47141,47611,40664,35584,37335,31166,32428,33110,36727,33824,31621,32358,31863,46015,36384,39195,31955,3355164
mRNA_processing(7)	0.114474	1.60251	0.0456465	0.208048	221	144	32374,40781,42958,36013,35788,44173,34548,35003,35571,42900,37413,40940,34521,37372,39408,38693,42842,48571,33680,40678,42596,36306,36314,53444,36889,43348,32933,43506,42752,35047,42813,34357,42899,42274,42240,53435,31208,44258,33781,39763,40739,40529,35893,42166,33264,35917,45655,38229,31442,33259,36993,43358,36455,41666,43912,39202,40569,39849,33677,33645,38291,43399,35112,41524,39083,32373,339…
regulation_of_Notch_signaling_pathway(5)	-0.147876	-1.3874	0.117278	0.210227	101	64	39619,42841,40314,36107,37922,326122,33972,37449,42544,34953,33196,42572,40351,31596,45655,32243,41150,42844,33983,32941,31293,32537,38898,33212,42896,43501,53554,33156,35933,36564,35483,42445,44811,31589,3355130,34543,32947,43951,39958,318559,34665,36967,45307,36912,45928,32078,39750,33458,34263,32225,38846,35378,37961,34793,44540,44129,45343,326197,35764,33441,36125,41085,36606,40675
morphogenesis_of_follicular_epithelium(6)	-0.220753	-1.38612	0.11251	0.210489	38	28	42066,42752,40177,31459,43739,37455,42844,47998,42091,41666,31293,36461,42896,42889,33156,37386,42672,35771,34171,32083,31239,36773,31181,31358,38961,40191,44448,45278
positive_regulation_of_small_GTPase_mediated_signal_transduction(6)&positive_regulation_of_Ras_protein_signal_transduction(7)	-0.190721	-1.38642	0.114908	0.210653	54	38	35683,33682,37402,3355127,33981,35496,41042,42137,33704,43358,40569,3354888,38232,36929,42186,31602,36059,33989,36952,36302,39900,33971,40385,34608,2768961,35237,43974,35576,34096,40858,40660,37451,31872,36974,49260,40205,42803,36930
regulation_of_dendrite_morphogenesis(6)	-0.237211	-1.38411	0.118239	0.211736	28	24	41749,38436,37524,38752,35135,43651,40165,45318,41988,252554,31350,30971,37528,32057,32528,42846,35652,39122,42615,46015,36791,40715,35070,36876
tissue_homeostasis(5)	-0.213255	-1.38244	0.11927	0.212766	38	30	41749,32275,40562,31624,35147,41944,37455,33225,38993,41839,42896,44643,44885,36363,37386,34012,40081,41656,3346149,43618,31826,38978,42987,31376,35078,48971,41398,32661,38168,31391
cellular_response_to_oxygen_levels(5)&cellular_response_to_decreased_oxygen_levels(6)	-0.270236	-1.38032	0.117121	0.213761	30	18	49168,38516,41533,36003,40201,43580,38338,31678,34167,42298,36986,37912,31162,41084,43542,40633,43087,44936
cellular_response_to_organic_substance(5)	-0.10273	-1.38073	0.113136	0.213817	166	133	38513,41742,43652,39151,42945,44849,41823,31867,41860,43804,33432,40562,37922,32498,34780,38454,42356,41170,41641,41726,42060,5740414,42059,33226,40193,44251,33981,36601,46000,35055,40351,33753,41709,42166,42160,39434,34714,32257,35687,36993,40696,64880,35655,38638,33477,41840,38936,36821,44505,42133,42380,34065,42693,35540,36368,42656,43130,39152,40201,32426,36390,39683,36171,40044,43580,38344,3…
histone_acetylation(5)&internal_protein_amino_acid_acetylation(9)&internal_peptidyl_lysine_acetylation(10)	-0.252119	-1.37971	0.127378	0.213859	32	21	3772329,41850,43017,53428,38055,32941,34875,39744,326128,39431,31518,34172,33977,33837,41737,43788,40966,39142,43856,35113,42750
negative_regulation_of_nucleobase_containing_compound_metabolic_process(5)	-0.0794545	-1.37873	0.11596	0.214298	350	228	32169,39615,49638,34009,36495,35390,34903,41411,44848,35563,44849,33392,36387,40832,43767,41850,33218,33583,38436,45848,39441,42542,31429,40940,34521,40092,35381,45339,41102,42544,40834,41027,40228,37090,42696,37402,34953,41032,44879,36889,43016,35677,35522,35047,41103,31374,38982,31499,31379,44272,33770,31813,41366,37215,35924,33602,34595,35430,31834,37149,39570,33607,42092,40489,41709,33782,380…
sulfur_compound_metabolic_process(4)	0.179752	1.56689	0.0530867	0.215978	72	55	36548,37107,48335,35995,37143,59240,38974,41503,37112,35848,37113,33047,35928,32789,37960,32878,41149,37128,37106,38975,3355069,41132,39988,37108,37111,38972,41502,41512,42380,3772101,246386,38288,248194,32426,36927,48552,40259,37110,41225,36760,38760,317953,31553,36614,42867,37198,32839,36914,53581,42115,39914,38736,37109,38973,41133
microtubule_cytoskeleton_organization_involved_in_mitosis(5)	0.216209	1.57358	0.0524113	0.216413	51	38	32478,38515,53439,35649,53561,42077,38656,43517,38156,42060,40639,35522,31240,38341,33501,41365,42183,32316,35130,34245,35963,31153,39068,33119,32049,39850,36329,2768940,32543,35954,43901,3354896,35576,36538,318146,49260,41531,38694
cytoplasmic_transport(6)	0.110311	1.57055	0.0532403	0.217117	235	150	33097,44381,37685,36942,38722,42841,33418,42342,34549,34481,36310,31881,33002,45848,318636,32350,38515,48986,40094,35512,34185,31517,37769,41177,42680,42979,37078,35101,33078,31382,37206,40678,38410,3772540,35899,44437,46080,3355107,41140,33226,31097,43590,33981,35780,39294,37040,34763,42816,44747,40178,35784,32505,35851,36360,43018,40981,37149,33781,32015,3771968,35553,37043,43034,46091,36337,41…
regulation_of_DNA_metabolic_process(5)	0.23601	1.56771	0.0530028	0.217506	40	31	39615,34632,34009,34903,44848,35563,31429,34521,35381,43577,34328,37402,34924,41366,35924,31834,32268,37962,35523,42253,39375,42065,34495,35173,31497,2768677,37978,35288,31789,38661,41919
mushroom_body_development(4)	-0.152637	-1.37389	0.121182	0.217639	76	58	31738,33194,43656,33521,36272,43833,39305,35998,43812,37841,41719,47141,36963,39689,36702,40664,37973,38291,34982,34560,44839,35540,30972,37323,38580,32132,43811,31521,43803,32569,33619,40045,32585,37528,32631,41899,42986,38760,43974,34665,43728,44018,37859,36974,36542,43799,44531,31165,35652,31792,35747,36791,31071,33343,31364,36125,33314,32657
cytokinetic_process(5)	0.280532	1.57474	0.0551323	0.2177	33	22	38515,43547,42077,37841,40232,31816,32015,35340,42657,33834,35696,44289,38879,39429,33890,35054,36775,43163,31652,45374,317833,31157
formation_of_primary_germ_layer(4)	-0.224675	-1.37418	0.118877	0.217801	30	26	42542,35047,42541,41944,33753,33607,42160,39434,38879,34908,36746,33148,42034,32637,33529,38760,42536,42037,37655,43769,39349,43383,36255,38736,36555,36295
cellular_response_to_external_stimulus(4)	0.145353	1.57543	0.0468719	0.219538	119	86	36135,36379,44005,36976,41823,39915,37776,31943,41860,36144,31811,33843,37662,41973,35885,37873,37769,37397,33960,33966,31387,53585,42196,34184,42633,31213,42060,41140,38889,31097,43009,32935,41709,48448,36268,38824,36251,38259,40009,39689,44072,46032,41647,38936,31195,36821,36019,3354888,36447,39774,39904,39581,45380,32919,42811,41260,38344,42515,32132,37729,39383,43904,37141,2768677,3355130,441…
regulation_of_Wnt_signaling_pathway(5)	-0.157856	-1.3698	0.120407	0.220836	68	55	40651,39751,50050,33392,38515,31696,35115,41177,39596,31382,41551,35677,33627,48448,38611,42380,35756,38879,41179,34592,43162,41602,42871,36775,32703,32221,44843,39259,42574,39753,2768852,43718,31248,42632,36538,43791,44642,43906,43565,44205,38890,44830,32818,43769,32435,30975,44355,36283,38082,39052,38736,43019,36125,36606,35997
oocyte_axis_specification(4)	0.138283	1.55433	0.0561977	0.221501	145	93	41858,31580,42945,33432,32498,35289,32478,38738,35381,41641,36409,48571,37206,37402,45827,33934,37757,36306,42460,41140,34284,42752,42000,35199,37790,36046,40559,35924,42572,31816,40489,48448,37455,43236,32257,41666,37356,36990,33834,31293,33968,39864,32537,44289,32979,42186,48785,41852,326157,41431,38389,38580,40104,33156,45233,34441,42854,32703,43700,36059,32132,35478,32752,37065,42313,34541,35…
chromatin_modification(5)	0.120421	1.5548	0.0517276	0.223421	181	123	32169,37006,3772329,36495,32079,36387,41850,37922,45848,35649,36956,41102,40047,41027,43560,40228,42696,36645,37798,40657,34528,39492,43016,35522,41103,31374,37116,41295,34595,31834,33781,34480,43439,43017,53428,32268,39217,37962,32461,38055,41942,32941,32769,35523,42253,53562,34245,41839,34875,40659,33507,39744,34592,38652,33505,326128,33212,31230,36390,41848,117294,32630,39431,42314,38648,39241…
microtubule_polymerization_or_depolymerization(6)	-0.199924	-1.36459	0.120958	0.225105	45	33	38155,38135,38231,38436,36498,33501,40232,32015,32946,39068,32049,48481,38580,35054,43163,43901,36072,45374,41952,39647,53566,38491,36810,42846,40589,36542,36978,32746,317833,32107,41392,38852,35380
peptide_metabolic_process(5)	0.173989	1.55491	0.0546404	0.225723	87	58	37107,32099,48335,35995,37143,59240,44849,38974,41503,37112,37113,33047,35928,32832,37960,40815,37128,33078,39063,37106,38975,35047,42385,41132,37108,37111,37967,38972,38752,41502,41512,44339,33225,246386,248194,36748,42521,36927,34969,34761,37575,43128,42594,37110,31011,41943,32152,49045,36769,32839,53581,44448,43256,40644,35045,37109,38973,41133
intracellular_transport(5)	-0.0732104	-1.36326	0.12205	0.225889	405	262	33097,44381,37685,36942,38722,42841,33418,33470,42342,33218,34549,3772221,34481,36310,32007,31881,33002,45848,318636,32350,33279,39862,38515,48986,40094,35512,34185,31517,37769,34500,41177,42680,42979,37078,35101,53585,33078,50363,31382,37206,38957,40678,34427,38410,3772540,41551,35899,44437,46080,3355107,41140,38614,33226,31097,32140,42492,43590,40506,33981,35780,39294,37040,34763,42816,44747,40…
amino_acid_transmembrane_transport(6)	-0.248385	-1.36241	0.130757	0.226215	27	21	43707,32694,39990,38264,39232,39410,39230,39662,39106,31082,35911,43265,31990,42245,34160,37437,42723,37800,32397,32695,32986
positive_regulation_of_ERK1_and_ERK2_cascade(7)	-0.216998	-1.36026	0.127591	0.227752	36	28	35683,33682,37402,3355127,41042,33704,43358,40569,3354888,38232,42186,31602,36059,33989,36952,36302,33971,40385,34608,35576,34096,40858,40660,53425,31872,49260,40195,42803
oocyte_construction(4)	0.134254	1.5403	0.0622365	0.228892	149	96	41858,31580,42945,38231,33432,32498,35289,32478,38738,35381,41641,36409,48571,37206,37402,45827,33934,37757,36306,42460,41140,34284,42752,42000,35199,37790,36046,40559,35924,42572,31816,40489,48448,37455,43236,32257,41666,37356,36990,33834,31293,33968,39864,32537,44289,32979,42186,48785,41852,326157,41431,38389,38580,40104,33156,45233,34441,42854,32703,43700,36059,32132,35478,32752,37065,43901,42…
head_involution(5)	-0.21612	-1.35762	0.134956	0.229758	42	28	41749,36252,39173,35430,38091,40009,34132,40999,36990,38291,38001,37042,35540,42871,41772,37386,39270,39592,41656,41094,44642,43319,35256,44855,37201,44858,39284,45282
energy_derivation_by_oxidation_of_organic_compounds(4)	0.193554	1.54075	0.0587885	0.230782	112	45	32441,37419,43652,31605,39588,45401,41823,42282,37728,46040,33386,44149,44291,31606,33981,39988,47611,42185,31459,43102,41709,32461,33390,40696,41326,32940,318604,35540,42832,41067,42993,41360,35609,39899,39228,36103,41468,317974,31579,39454,59170,39281,34070,36543,32239
glycosyl_compound_metabolic_process(4)	0.234918	1.54299	0.0583665	0.230861	96	31	41679,43652,45401,37834,43515,36031,32007,37728,36252,46040,34996,43456,41476,41318,39645,43739,33390,39479,45830,39098,48552,34835,43104,39976,37875,36103,59170,36914,34995,36543,32239
protein_complex_biogenesis(4)	0.104171	1.53513	0.0575697	0.231977	227	160	3771935,318846,37006,3772329,36495,38155,38135,41349,34250,32478,38515,53439,35649,33776,53561,38044,44870,39222,40047,42077,38656,43517,38156,37798,42060,40639,3772559,34519,37841,49077,40650,35522,32439,246497,31240,38341,35199,36123,42590,39173,36498,33501,35418,44910,34993,40232,34141,43737,42825,31459,33864,35340,41365,42657,42183,33444,35007,38857,41917,46091,32316,5740691,34132,35130,32623…
regulation_of_apoptotic_process(6)	-0.117671	-1.35372	0.125874	0.232443	139	98	34379,3354863,34009,35390,40832,39776,33218,38657,53577,53585,42077,34328,33196,41140,34284,34924,39173,44747,42572,35851,42389,326214,49424,42185,30982,36251,37455,40009,40015,40860,43651,33477,38936,43514,41839,39027,37247,36461,35540,36748,32979,45380,33212,34896,43673,43697,38558,252554,41260,35801,36339,35053,38648,31518,31016,37851,42594,33648,40998,50070,2768677,36361,39753,38914,36671,448…
regulation_of_RNA_splicing(6)	-0.154887	-1.35283	0.128247	0.232828	70	55	42958,36013,39408,42596,53444,36889,35047,42813,42899,42274,31208,33781,40739,40529,35917,45655,31442,41666,39202,44095,43399,41524,32373,33968,48535,43415,36619,39737,33982,41670,34370,32602,36561,36527,7354399,33989,31481,32464,37559,38184,40064,38937,40676,43385,36514,47869,31837,40938,43810,42358,36945,37681,3772180,40436,45961
vesicle_organization(4)	-0.178943	-1.35374	0.130224	0.232873	74	41	261610,33418,37507,33445,44437,38614,40221,42525,41150,39219,36592,39745,43943,42642,32537,42835,32724,31381,31647,42854,246439,37528,3355130,33211,32947,32723,44819,32987,45928,43618,31842,43518,248102,40863,42615,47091,42561,40052,36526,36876,38196
chemical_homeostasis(5)	-0.132505	-1.35227	0.130338	0.232896	110	75	41202,41550,33324,34111,47746,326167,32007,41410,35579,42514,41474,37152,326216,33374,32860,36242,33981,42490,35851,43541,38933,39554,38781,31234,40664,31845,32256,42656,44643,42993,44965,50252,32314,38622,42515,36905,35376,117369,46415,40045,33935,32821,46234,38784,33942,33492,43324,53431,42424,34258,37363,5740320,40336,35790,34380,43787,31601,36236,39089,33062,39611,36914,32260,43867,38782,3137…
positive_regulation_of_actin_filament_polymerization(6)	-0.271978	-1.35125	0.135437	0.232921	21	17	34519,33864,35340,33444,41917,32623,36311,35311,38898,39505,49701,41377,33611,38534,34793,31075,45931
secretion(4)	-0.116146	-1.35157	0.133875	0.233086	151	99	261610,42841,32312,43656,37778,38135,42710,47746,50210,34181,41170,41177,47251,31382,41551,32470,32140,40506,38058,36046,45250,43217,41870,43823,40714,35340,36003,32461,36257,35404,36337,39745,41840,38818,32537,43415,36383,42656,35865,43673,43717,31381,31647,42889,43330,42854,39016,35068,42567,32321,40993,31698,39900,39259,35051,35627,39747,37528,43265,38337,33474,44274,40459,40958,37912,44819,33…
regulation_of_protein_complex_disassembly(4)&regulation_of_protein_depolymerization(5)	-0.242087	-1.35002	0.132109	0.233594	29	22	38135,38231,38436,36498,32015,33346,48481,38580,35054,43163,43901,37387,36072,45374,39647,42846,40589,36542,36978,32746,317833,35380
developmental_maturation(4)	-0.0967842	-1.34726	0.137035	0.235739	213	143	41858,42560,31580,42945,34845,38231,33432,32498,35289,32478,34780,38738,35381,41641,36409,48571,37206,37402,45827,33934,35190,37757,36306,317824,42460,41140,35998,34284,42752,42000,35199,32009,39173,37790,36046,40559,35924,42572,36386,31816,35332,40489,38746,48448,37455,43236,32257,36702,41666,37356,36990,33477,33834,31293,43514,33968,39864,32537,35971,44289,35540,32979,41785,42521,42186,48785,41…
organic_substance_catabolic_process(4)	0.0891117	1.52881	0.05943	0.23628	351	221	32173,43251,37910,42805,41679,37808,42753,32996,35862,38864,32087,32995,31795,35342,36298,45574,41379,37392,36536,37690,38147,35788,34276,41823,36031,32488,41687,34250,34968,42900,35439,251984,34313,37713,41954,36203,32545,38979,33911,34521,33783,42503,33386,43456,43749,38594,42810,40243,37285,32473,35728,38656,43247,35759,39885,39628,32274,32120,38516,34999,31641,31625,35522,37839,42000,36242,34…
positive_regulation_of_programmed_cell_death(5)	-0.164358	-1.3434	0.134254	0.236704	66	48	3354863,34009,40832,39776,40092,53577,35528,34924,39173,42185,36251,40009,40015,43651,43514,37247,36461,35540,34896,252554,35801,36339,31339,33156,42594,33648,40998,39228,2768677,38914,38630,45826,35288,44830,42550,39454,36914,37203,43383,42898,34995,41756,41398,31883,41704,47763,40014,44936
regulation_of_cell_cycle_process(5)	0.13769	1.52602	0.0626341	0.236873	121	89	42753,34009,31361,34903,45574,38135,43767,33218,34968,31696,35381,36364,38656,43517,33196,32274,38516,35522,31240,34924,326205,37377,36498,32215,45969,34993,31816,43719,31052,32015,37455,41942,43441,39554,40653,39340,33991,31293,44118,44289,39744,39429,42186,41067,39375,48481,43490,40287,31678,38580,48309,47877,35054,40508,31016,33399,32543,43163,35954,43999,35800,43901,36264,45374,5740853,49580,…
extracellular_structure_organization(4)	-0.19093	-1.34273	0.136744	0.236894	52	36	31787,45973,42066,32683,34068,40232,33022,39118,43528,34132,37356,35696,32537,44289,37949,32256,43717,38580,43654,35627,42954,33903,45374,34435,33830,42491,32616,49070,31800,45928,31247,37230,45994,5740204,35997,38769
encapsulation_of_foreign_target(4)	-0.248954	-1.34455	0.131859	0.236925	39	20	34137,37029,41641,33165,35340,35584,37323,38580,32981,43803,39900,36727,40410,37044,43799,31792,39617,34385,32425,117464
regulation_of_tube_architecture_open_tracheal_system(4)	-0.13853	-1.34539	0.132388	0.237024	73	67	41749,37089,32275,33432,32683,42356,34646,31644,40150,33245,37038,45884,45250,33627,43739,36588,32056,37455,33237,33983,47137,40149,36337,64880,35504,38638,38001,32537,37949,31101,48317,39321,43717,35362,40287,46187,44885,36775,36363,37386,31554,40081,41390,33903,35343,37205,39387,33953,45307,45928,34927,32078,44855,38978,37185,40285,38067,36542,31792,48971,43420,31075,32661,31364,36125,38168,313…
regulation_of_hormone_levels(4)	-0.163521	-1.34348	0.133558	0.237078	59	48	32413,34977,32789,32414,31429,251984,41710,43614,33374,5740633,39392,35404,5740359,38291,41211,32418,36318,32858,42656,43673,34537,31581,39592,117369,47249,2768685,19835504,33474,43512,32412,32857,32422,32415,32423,34358,32416,38961,39999,32419,44858,44006,36780,32424,40644,42561,32420,36876,45282
ecdysteroid_metabolic_process(5)	-0.205156	-1.34482	0.136071	0.237113	32	30	32413,32789,32414,41710,33374,5740633,5740359,38291,32418,36318,32858,31581,39592,47249,2768685,19835504,43512,32412,32857,32422,32415,32423,34358,32416,39999,32419,44858,32424,32420,45282
anatomical_structure_homeostasis(5)	-0.127065	-1.34351	0.133201	0.237485	104	81	34632,41749,43232,32275,32007,40562,39432,34565,37449,31624,41983,33661,40047,35147,53585,42881,7354473,41944,34930,37455,117419,33983,32849,64880,31988,34242,32794,33225,38993,41839,37564,32322,33212,42896,44643,37190,32314,39241,36329,44885,45233,36363,35609,37386,36957,47249,34012,40081,42549,35170,41656,32608,3346149,43618,42327,36773,40336,31826,2768848,38978,42987,37230,36914,40003,31376,35…
cell_type_specific_apoptotic_process(7)	-0.197979	-1.34147	0.133333	0.237613	39	33	35390,53585,35528,39173,44747,42389,40015,45268,40860,43514,41839,39027,37247,36461,45380,33212,38558,41260,37729,33648,40998,44887,37555,42761,42348,44548,42550,39454,36914,38983,31716,40014,5740544
regulation_of_protein_modification_by_small_protein_conjugation_or_removal(7)	-0.239444	-1.33898	0.134307	0.239495	26	22	34968,42821,35151,34924,48448,40015,53554,31381,33937,43999,34403,33423,39753,192509,32001,32947,41816,33458,36201,37344,32358,42737
digestive_tract_development(4)&digestive_system_development(5)	-0.12351	-1.33722	0.13706	0.240691	110	86	49638,40817,34009,41749,32275,33583,33432,34404,38657,36252,42990,42059,43354,36032,32068,45884,40833,46000,33602,35430,31208,41944,39570,31646,39118,37455,33782,38091,40605,37546,38291,45325,38001,31293,36692,37042,38879,32976,35540,42896,34445,36171,40835,34908,41772,44885,36775,37386,36746,39592,38012,36491,42034,42743,33529,43946,40958,44801,42536,42037,35256,33726,44855,44851,37655,53425,401…
methylation(3)	0.225159	1.51616	0.0660873	0.242612	49	32	34632,32079,36022,31387,40228,36645,34528,43016,37664,31176,41295,34595,34480,53428,42844,37962,32941,45064,36301,39203,39103,37851,31880,30971,41219,35552,37795,41737,33761,31149,31015,31355
rhabdomere_development(4)	-0.208656	-1.33392	0.148675	0.243389	41	29	326122,31517,42979,41474,38410,37841,37038,44747,31816,36990,35674,36383,42896,36329,45233,35609,246493,31802,19835383,39293,42358,39122,42367,36945,36791,35680,3771890,36445,39533
regulation_of_embryonic_cell_shape(5)	-0.233623	-1.33298	0.143573	0.24384	31	23	34009,43715,43687,43523,43716,35340,48317,40255,31667,41118,41062,36775,44835,3355131,44111,43319,32078,33881,44851,44030,32080,3354987,38531
meiotic_spindle_organization(4)	0.229495	1.51697	0.0657334	0.244144	38	31	31104,34250,32478,35649,38044,44870,43517,35199,32645,40232,34141,41365,42657,44072,35130,34286,44839,39068,33836,32049,48481,35054,34441,53567,43163,45374,32152,37230,34954,317833,32107
regulation_of_behavior(3)	-0.149306	-1.33054	0.14217	0.245704	79	58	47746,34181,41177,38698,31382,41726,34284,32140,32398,35646,38872,34364,41709,39392,37867,36702,35655,32400,31234,33817,40664,33649,35540,34896,38622,38389,37805,2768685,41883,42549,33571,37528,32771,33944,34843,31239,32406,249072,31110,36544,40162,40575,43193,32817,53425,31251,36236,42676,37342,34189,32000,32435,35259,2768718,40195,40248,36589,35070
intracellular_mRNA_localization(5)	-0.144957	-1.3279	0.139026	0.247801	95	61	31580,32478,43577,36409,37402,45827,33934,37757,36306,34284,42752,37790,40559,35924,42572,39570,31459,40489,48448,43236,41666,36990,33834,33968,39864,32537,33507,32979,41852,41431,38389,38580,34441,42854,43700,32132,37065,34541,35051,47781,41746,41952,37417,2768852,42743,36810,32152,33611,36809,34967,38067,43331,44543,41919,41066,36791,42379,35680,318579,45931,37345
cell_maturation(5)	-0.103634	-1.32408	0.147917	0.25105	186	121	41858,31580,42945,38231,33432,32498,35289,32478,38738,35381,41641,36409,48571,37206,37402,45827,33934,37757,36306,42460,41140,35998,34284,42752,42000,35199,32009,39173,37790,36046,40559,35924,42572,36386,31816,40489,48448,37455,43236,32257,36702,41666,37356,36990,33834,31293,43514,33968,39864,32537,35971,44289,35540,32979,41785,42186,48785,41852,326157,41431,38389,38580,40104,33156,45233,34441,42…
ncRNA_metabolic_process(6)	0.15723	1.50367	0.0682	0.25396	109	67	34632,45360,31795,36831,318956,44005,39627,43227,37662,41973,37873,36365,37397,33966,31387,43691,44879,31213,34488,43506,31176,39141,44391,46201,32568,42899,31812,34609,34287,39763,35920,35234,38444,35781,45064,42508,32745,36774,42693,43350,33269,38793,38639,39098,40171,31496,41674,41801,39157,317953,37701,34656,43728,42695,31793,37840,33300,35385,36886,192528,35795,35747,34751,3355010,36494,3519…
calcium_dependent_cell_cell_adhesion_via_plasma_membrane_cell_adhesion_molecules(6)	-0.251046	-1.31915	0.153356	0.255478	21	19	41302,41441,33245,39936,33627,43528,36692,44885,37386,43026,43824,35071,42006,40191,43033,35216,36125,41774,35070
positive_regulation_of_endocytosis(4)	-0.264997	-1.31791	0.156194	0.255784	21	17	34976,40506,31816,32124,32537,43654,42567,35051,33211,42491,32771,39958,38218,34263,40863,39717,42646
cardioblast_differentiation(6)	-0.26455	-1.3183	0.149168	0.255868	20	17	31151,34009,44849,33432,33770,42160,31293,35540,42536,42037,32078,38846,36255,33769,42757,47763,41491
negative_regulation_of_cellular_catabolic_process(5)	0.256734	1.49841	0.074483	0.257442	36	24	31738,41860,38656,35759,46080,41140,35522,42000,34924,43719,39340,38936,3354888,42896,43490,41260,40508,35954,42549,36361,36264,33474,40848,33758
phagocytosis(4)	-0.0898642	-1.31453	0.154418	0.258621	222	159	32441,43262,33470,48772,33581,33172,32846,34976,34968,37903,39862,39669,36830,34322,42895,34277,2768889,34965,35526,33353,39063,42498,37617,38994,38410,43873,41551,38456,33165,34519,38614,39440,33981,42816,45250,41787,34063,35784,40232,42389,41944,41533,40924,35332,42162,33864,34419,36984,38259,33444,34094,32820,33219,36337,35099,36989,32124,42253,39949,31708,41718,31995,36692,33289,35971,38898,3…
positive_regulation_of_cell_development(5)	-0.15618	-1.31311	0.151721	0.259557	61	51	34009,35390,33392,40832,38436,34277,43481,39158,41140,35528,32009,39173,37524,36702,33834,43514,3354888,39864,36461,31339,38648,31350,37851,30971,36497,33648,40998,35800,39228,37528,32631,34665,42846,35261,41957,35378,31802,42550,39454,36542,36914,42615,39004,31883,36255,35680,47763,31075,35253,40715,43151
protein_complex_assembly(5)	0.102679	1.49427	0.0684019	0.259583	224	159	3771935,318846,37006,3772329,36495,38155,38135,41349,34250,32478,38515,53439,35649,33776,53561,38044,44870,39222,40047,42077,38656,43517,38156,37798,42060,40639,3772559,34519,37841,49077,40650,35522,32439,246497,31240,38341,35199,36123,42590,39173,36498,33501,35418,44910,34993,40232,34141,43737,42825,31459,33864,35340,41365,42657,42183,33444,35007,38857,41917,46091,32316,5740691,34132,35130,32623…
pole_plasm_RNA_localization(5)	-0.170141	-1.30851	0.150762	0.25992	73	42	31580,36409,37402,45827,33934,36306,34284,42752,37790,40559,35924,40489,43236,41666,36990,33834,33968,39864,32537,32979,41852,41431,38389,42854,43700,37065,34541,47781,2768852,42743,36810,33611,34967,38067,43331,44543,41919,41066,42379,35680,45931,37345
regulation_of_establishment_of_protein_localization(5)	-0.143856	-1.30887	0.150523	0.260035	73	59	38515,34185,31517,41177,42979,47251,31382,40678,45827,34427,33196,38410,41551,32140,35780,37040,36046,35851,32015,46091,39745,35696,41158,37042,35336,36748,42656,42896,43673,34969,36329,45680,40725,39259,33571,41562,39747,33474,34053,31248,31800,41957,35653,34719,19835383,32070,32435,42615,37368,31877,41704,42561,43019,42737,45821,40288,44317,36876,44856
cytoplasm_organization(4)	-0.154817	-1.30905	0.151154	0.260334	85	51	31580,35289,36409,37402,45827,33934,36306,34284,42752,37790,40559,35924,31816,40489,40714,43236,41666,64880,36990,33834,33968,39864,32537,32979,41852,326157,41431,38389,42854,43700,37065,37218,34541,42549,47781,37417,2768852,42743,36810,33611,36809,34967,38067,43331,44543,41919,41066,42379,35680,45931,37345
terminal_button_organization(4)	-0.263223	-1.3092	0.149702	0.260647	30	17	37781,34780,37078,32623,38898,40201,42567,39520,40966,42846,39454,43838,40143,32429,42646,31364,53472
ommatidial_rotation(5)	-0.238074	-1.31149	0.155917	0.260714	24	21	34009,33245,44747,33627,37455,47998,36411,31339,36775,37386,326198,45307,35071,49701,38890,32080,40620,38424,36125,31391,35070
sulfur_compound_biosynthetic_process(5)	-0.237608	-1.30992	0.158365	0.260876	24	21	37143,35848,41149,3355069,42380,3772101,38288,248194,32426,48552,40259,36760,38760,31553,36614,42867,37198,53581,42115,39914,38736
pole_plasm_mRNA_localization(5)	-0.170141	-1.30941	0.154738	0.260925	72	42	31580,36409,37402,45827,33934,36306,34284,42752,37790,40559,35924,40489,43236,41666,36990,33834,33968,39864,32537,32979,41852,41431,38389,42854,43700,37065,34541,47781,2768852,42743,36810,33611,34967,38067,43331,44543,41919,41066,42379,35680,45931,37345
regulation_of_JAK_STAT_cascade(6)	-0.211434	-1.31068	0.159927	0.261046	44	27	33236,39458,53577,37889,40351,40696,31961,45318,41602,37785,41431,41445,33489,39161,41447,44811,50070,35771,32965,34416,3346149,37859,39082,32080,32260,42898,32975
olfactory_behavior(5)	-0.1198	-1.30995	0.161744	0.261318	122	88	43497,43488,37266,33268,34903,33194,37985,33540,31867,42066,38657,36203,35512,40136,37264,41726,34284,35449,40650,34872,36350,42267,31816,34364,31646,37455,64880,40665,37973,39137,46719,38818,35097,248194,34831,36913,30972,32979,36171,39917,37882,36497,38391,32253,41883,35552,40045,43291,38747,37528,32821,326198,41899,37981,32771,38760,31248,31309,37271,36743,32406,49701,45928,36544,36118,53425,3…
response_to_alkaloid(5)	-0.194195	-1.30627	0.153398	0.26168	41	32	41823,32846,43577,32898,38872,38935,37594,40860,36821,41839,35540,40201,43673,40333,40044,42876,38344,39383,42549,31168,32608,37916,31666,38913,40162,40700,42850,39454,326115,39530,44259,42568
male_courtship_behavior_veined_wing_vibration(8)	-0.243971	-1.30429	0.15533	0.263206	23	20	33130,42226,40940,31816,35523,39849,39650,33962,35398,32603,35073,42940,40850,31251,40616,41182,38504,43669,32158,32619
negative_regulation_of_cell_cycle(4)	0.12675	1.48373	0.0721957	0.264252	132	100	37808,34009,34903,31449,35122,33218,34250,34968,53439,35895,39014,40092,34565,35381,38656,35759,33196,34411,36560,38516,39594,33226,49077,35522,42000,326205,41611,35780,40308,41042,32215,34993,37723,34364,43719,31052,38649,31044,37455,35816,53428,31373,41942,42661,38799,39340,33991,44118,41498,41839,41158,39744,43183,2768674,32979,41785,42186,43490,31678,48309,33937,40508,32100,31016,35954,43999,…
DNA_repair(4)	0.149647	1.48557	0.0755094	0.264577	101	72	33530,36654,42855,37290,33938,34565,40438,43577,36887,38594,35735,35119,43796,39594,31801,41611,41366,3772069,34930,39952,31044,41231,31072,41872,117419,31373,34842,43785,39202,41571,34434,40860,39654,33991,35938,47186,32492,41839,38257,37564,33507,32322,2768674,42876,31518,37860,33399,32221,31497,35322,2768677,42758,41746,40457,41384,42322,35796,43724,32608,35288,42761,37916,40965,35365,2768853,…
regulation_of_cellular_catabolic_process(5)	0.142592	1.48675	0.0754679	0.265713	115	80	31738,42753,35342,45574,43740,41823,39656,41860,34521,33386,42810,53585,38656,35759,32274,46080,38516,41140,35522,42000,34924,39173,43719,41709,36251,40009,40015,40653,39340,38936,36821,44118,36277,3354888,32256,35540,42896,40201,43673,43580,43490,41260,38344,38580,40508,37729,33283,32221,43438,35954,117369,35173,43999,40998,37141,42549,2768677,36361,36264,5740853,49580,33474,32001,31248,41094,44…
nucleus_organization(4)	0.176093	1.47027	0.0785588	0.267791	70	50	34805,37006,31263,33002,32350,35512,40433,41262,43560,37090,37798,39492,44747,42063,40232,326214,42825,3771968,43439,33782,34726,32851,46091,36397,35785,34286,31405,35674,33505,36390,36615,32630,42889,33107,35054,34527,31680,41181,41952,39753,37070,41804,32152,40589,38067,34954,47384,41265,40598,32353
oxidation_reduction_process(4)	0.154263	1.4722	0.0802269	0.267925	141	67	32441,38864,37419,43652,36536,31605,38147,39588,34276,45401,41823,36031,42282,37728,34313,46040,33386,37285,37617,44149,44291,31641,31606,36242,33981,39988,47611,42185,31459,43102,41709,41480,32461,33390,40696,41326,32940,318604,35540,42656,42832,41067,42993,33898,41360,35609,39899,39228,41225,43332,49580,44544,37445,36768,36103,41468,317974,37028,31579,41275,39454,59170,35213,39281,34070,36543,3…
regulation_of_innate_immune_response(5)	0.180352	1.47572	0.0780811	0.268661	73	48	34632,35862,39020,39776,38974,41702,34780,37769,33386,43749,39063,42922,44728,40033,40034,34068,44910,37967,38821,42160,34726,32534,32820,33853,32831,31270,35966,44339,41839,40378,32976,117365,38648,37339,42594,44811,42299,31011,42935,45467,31800,34311,35731,42850,40191,40248,40510,35997
cellular_catabolic_process(4)	0.0815505	1.47323	0.0791209	0.269151	393	246	32173,37910,31738,42805,41679,37808,42753,32996,38864,32087,32995,31795,35342,36298,45574,36536,37690,38147,43740,35788,34276,41823,39656,36031,41860,32488,34250,34968,42900,251984,34313,37713,38979,33911,34521,53577,33386,43456,43749,38594,42810,53585,37285,32473,38656,35759,39885,38456,39628,32274,46080,38516,41140,35998,34999,31641,31625,35522,37839,42000,36242,34924,41611,35780,34699,39173,32…
spindle_assembly_involved_in_meiosis(5)	0.283638	1.47702	0.0768465	0.269587	21	19	34250,32478,35649,38044,43517,35199,40232,34141,41365,35130,44839,39068,33836,32049,34441,53567,32152,34954,32107
ectoderm_development(5)	-0.241752	-1.29723	0.161019	0.269896	22	20	34009,44849,33432,32498,35047,42162,31293,33225,36171,38785,42313,34330,34673,41612,45285,36555,31003,43161,41085,31391
trachea_development(4)	-0.226922	-1.29661	0.170775	0.270045	43	23	38516,41140,38614,45884,41876,37548,39434,47137,40149,43651,42064,43580,41062,41390,43950,39564,38978,41694,48971,39004,40633,42757,47763
gene_silencing_by_miRNA(7)	-0.230897	-1.29569	0.162909	0.270513	22	22	36956,37447,37790,34364,42166,45655,42693,38639,44409,39722,41883,34541,35539,43808,43728,40793,36544,35385,37009,31130,35747,34751
response_to_oxygen_containing_compound(4)	-0.0886564	-1.29376	0.158289	0.272008	212	157	33268,32099,38513,41742,43652,39151,39588,31120,40925,31867,40562,37922,32846,42066,34780,38454,36428,40136,40092,40048,38413,41641,34256,48583,41726,37010,32601,42060,32898,34284,35128,40650,40193,44251,38058,38872,37545,35055,40351,33462,36741,41709,37594,45910,37455,40680,40009,44817,35687,40015,40696,64880,35655,36990,38638,33477,44505,39137,31845,36692,3354888,248194,35540,31773,43130,39152,…
cellular_ketone_metabolic_process(4)	-0.177149	-1.29279	0.170256	0.272528	43	38	32413,32789,32414,41710,33374,32272,40988,5740633,34961,5740359,32026,38291,32418,36318,32858,31581,39592,47249,2768685,19835504,43512,32412,32857,32422,35383,32415,32423,35790,34358,32416,42681,39999,32419,246650,44858,32424,32420,45282
regulation_of_nucleocytoplasmic_transport(7)	-0.200655	-1.2922	0.165101	0.272668	37	29	38515,40678,35780,37040,35851,32015,46091,35696,41158,37042,35336,36748,43673,34969,36329,32602,33571,41562,34053,31248,35235,41957,35653,34719,37368,41704,42737,45821,44317
potassium_ion_transport(7)	-0.254003	-1.29105	0.167747	0.273371	31	18	42222,35131,42710,38133,42742,39410,42770,32428,32092,37843,37047,8674091,42940,36005,36071,32020,31955,37398
regulation_of_immune_response(4)	0.139631	1.46308	0.0822734	0.273953	120	80	34632,32099,35862,39020,44849,39776,38974,41702,32832,34780,37769,33386,43749,33078,39063,42644,42821,42922,44728,40033,35047,42385,40034,34068,44910,42389,37967,35956,38752,38821,42160,33782,34726,32534,32820,33853,32831,49808,64880,31270,35966,44339,33225,41839,40378,32976,36748,117365,117294,34969,38648,34761,37575,42866,37339,42594,44811,42299,31011,36057,42935,40958,41943,32152,45467,49045,4…
regulation_of_mRNA_splicing_via_spliceosome(7)	-0.150616	-1.28898	0.167799	0.275014	65	52	42958,36013,39408,42596,53444,36889,35047,42813,42899,42274,31208,33781,40739,40529,35917,45655,31442,41666,39202,43399,41524,32373,33968,48535,43415,36619,39737,33982,41670,34370,32602,36561,36527,7354399,33989,31481,32464,37559,38184,40064,38937,40676,43385,36514,47869,31837,40938,43810,36945,3772180,40436,45961
regulation_of_mRNA_metabolic_process(6)	-0.142859	-1.28569	0.169702	0.277502	74	59	42958,36013,34521,39408,42596,53444,36889,35047,42813,42899,42274,31208,33781,40739,40529,35917,45655,31442,41666,39202,43399,41524,32373,33968,48535,43415,36619,39737,33982,41670,34370,32602,36561,36527,7354399,33989,31481,32464,37559,38184,40064,38937,41094,40676,43385,35235,36514,47869,31837,40938,43810,42897,36945,41919,3772180,40436,45961,3355150,31000
regulation_of_mRNA_processing(6)	-0.142859	-1.28506	0.176144	0.277686	73	59	42958,36013,34521,39408,42596,53444,36889,35047,42813,42899,42274,31208,33781,40739,40529,35917,45655,31442,41666,39202,43399,41524,32373,33968,48535,43415,36619,39737,33982,41670,34370,32602,36561,36527,7354399,33989,31481,32464,37559,38184,40064,38937,41094,40676,43385,35235,36514,47869,31837,40938,43810,42897,36945,41919,3772180,40436,45961,3355150,31000
lipid_biosynthetic_process(5)	-0.138259	-1.28597	0.160501	0.277689	91	62	2768668,39220,31695,37159,42131,34977,36203,42655,31517,41710,33374,43425,5740633,326148,42657,32520,3772247,32279,5740359,38291,41211,36318,39204,43350,43697,41212,34537,36860,33107,40259,31581,41213,39592,47249,2768685,42526,39860,44887,43512,37978,50392,32857,34910,35790,40567,31826,34358,42659,31358,34215,40943,53586,19835383,44858,317833,31376,41678,36585,42803,39245,246388,45282
regulation_of_transcription_from_RNA_polymerase_II_promoter(7)	-0.065099	-1.28379	0.169715	0.278515	379	297	34379,31151,49638,40817,42717,34906,37027,34903,37631,43656,39038,32579,41273,42945,37778,44849,33392,36387,40832,43767,39036,33583,38436,33432,45848,32498,39441,42542,31429,34780,40826,40940,35381,43835,45339,33709,40834,39013,34277,39039,35147,43833,37090,34328,42696,41032,36645,44879,39313,36560,41140,37889,42059,38248,43812,5740592,35677,44728,39440,43079,40830,35047,36032,38982,31499,31379,4…
nuclear_transport(6)	0.142453	1.45529	0.0834655	0.27854	98	77	37685,36942,38722,42342,34549,34481,31881,33002,45848,32350,38515,35512,37769,42680,37078,35101,33078,40678,44437,41140,33226,31097,33981,35780,37040,42816,44747,35784,35851,36360,43018,37149,33781,32015,37043,46091,41666,31195,35696,41158,37042,35849,32567,35336,36748,43673,34969,32630,36329,32602,326153,34527,40160,34167,40581,33571,41562,43041,38675,34053,31248,35235,43944,39843,40723,41957,35…
negative_regulation_of_apoptotic_process(6)	-0.153082	-1.28256	0.177665	0.27934	69	51	34379,34009,35390,38657,53585,42077,41140,44747,42389,326214,49424,30982,36251,37455,40015,40860,33477,38936,41839,39027,37247,36748,33212,43673,43697,41260,35053,31518,31016,37851,50070,36361,39753,36671,40958,34665,42761,38489,35742,35261,41957,42348,38983,43383,45278,42757,37516,35253,40014,45328,5740544
macromolecule_methylation(4)	0.220077	1.45637	0.0816613	0.279658	48	31	34632,32079,36022,31387,40228,36645,34528,43016,37664,31176,41295,34595,34480,53428,42844,37962,32941,45064,36301,39203,39103,37851,31880,30971,41219,37795,41737,33761,31149,31015,31355
negative_regulation_of_mitotic_cell_cycle(5)	-0.12003	-1.28059	0.166161	0.279953	113	84	31449,35122,53439,35895,39014,40092,34565,35381,38656,35759,33196,34411,36560,39594,33226,49077,35522,42000,326205,41611,35780,40308,41042,32215,34993,34364,43719,31052,38649,31044,37455,35816,53428,31373,41942,42661,38799,39340,33991,41498,41839,41158,39744,43183,2768674,42186,43490,31678,48309,40508,32100,31016,35954,43999,41801,44811,39157,40063,36264,40578,43529,33529,41911,43724,32608,35288,…
establishment_or_maintenance_of_microtubule_cytoskeleton_polarity(6)	-0.187416	-1.27995	0.17035	0.280162	43	33	41641,48571,37402,37757,34284,40489,38611,41666,37356,36990,32537,42186,35584,42871,33156,45233,32703,43700,36059,43901,35051,41952,2768852,32071,42743,36810,34171,31239,44642,41788,43331,39332,41066
nucleus_localization(5)	-0.187827	-1.28131	0.17209	0.280176	40	33	43749,37757,39879,35199,35924,40232,40489,3771968,33782,37356,43288,35594,44289,39683,42871,41848,42889,38580,31554,35051,2768852,42743,38491,36810,34171,32152,318841,41788,34967,44030,40589,38067,36791
larval_midgut_cell_programmed_cell_death(6)	-0.249471	-1.28068	0.176423	0.280345	19	18	38456,35998,42185,40009,40015,38344,39383,40998,37141,32001,31666,38913,40700,42850,39454,326115,42898,44936
ERK1_and_ERK2_cascade(6)&regulation_of_ERK1_and_ERK2_cascade(7)	-0.195546	-1.27867	0.178204	0.280984	40	30	35683,33682,37402,43481,3355127,41042,33704,43358,42393,40569,3354888,38232,42186,31602,36059,33989,36952,36302,33971,40385,34608,35576,34096,40858,40660,53425,31872,49260,40195,42803
DNA_packaging(4)	0.183694	1.45041	0.0892388	0.281986	79	45	3771935,318846,37006,3772329,41703,40973,35390,31263,43491,34794,35649,41296,40047,37798,36440,37116,35418,45969,35001,31834,31052,32268,35523,42253,33507,36390,31016,42065,53567,32543,31680,41746,37528,49228,35293,49580,37187,37978,32608,35225,40616,49260,41919,31039,44013
germarium_derived_egg_chamber_formation(4)	-0.120435	-1.27675	0.175885	0.282038	116	83	31151,36150,33418,40517,40314,38231,42066,43577,32337,37757,34411,36560,36440,42752,42000,40308,35924,40443,32015,38649,31646,35816,42844,35104,41666,34132,31293,42642,44289,42693,38879,32976,39581,42186,42871,43434,38580,33156,32703,36059,32536,37335,33399,37386,32752,32981,43901,42313,37387,35051,40063,41746,37528,42491,2768852,32616,42961,41911,42588,43728,39169,31239,45928,44642,42695,36544,3…
glial_cell_migration(5)	-0.205087	-1.27722	0.175967	0.282042	31	27	42356,42596,43812,32398,42000,31208,42160,32400,31293,45380,36775,36746,36377,42313,49701,34772,39564,44205,40030,34263,35555,41084,43856,36703,36255,35662,42737
cell_fate_commitment_involved_in_pattern_specification(5)	-0.209998	-1.27565	0.178744	0.282716	32	26	39619,34009,38657,35147,44747,37455,31293,35540,41602,43434,42445,39228,42034,45307,43928,42037,39620,34263,39572,31883,45328,43161,41085,36606,34569,38168
regulation_of_cellular_component_movement(4)	-0.207034	-1.27516	0.179093	0.282738	41	27	42356,48805,32398,35851,38746,36702,32400,39745,36692,33649,43580,38580,44885,36746,42199,53566,38491,249072,33458,38226,37201,37342,35259,39004,36791,42737,35070
regulation_of_reproductive_process(3)	-0.161413	-1.27372	0.172591	0.283755	60	45	31580,41177,38698,36409,31382,37402,45827,33934,34284,32140,35646,35924,40489,39392,31564,33817,33968,39864,43415,36461,45380,41260,43828,42854,43700,37065,40998,2768852,42743,44887,36810,32083,31239,42550,39454,36236,38067,44543,32435,41919,42379,35680,40248,43982,37345
formation_of_organ_boundary(5)	-0.181416	-1.26904	0.172045	0.288217	42	35	39619,41273,32275,33432,39013,40833,35430,33753,32400,31293,32567,41602,36171,43434,32724,41772,36746,42445,36377,39228,33529,32723,45307,43928,39620,34263,39572,36703,43725,31883,47763,45328,43161,41085,36606
regulation_of_neural_precursor_cell_proliferation(5)	-0.201016	-1.2684	0.182365	0.288437	35	28	43515,31038,44728,40232,40042,41942,40696,38799,40860,40577,39744,35540,45959,39777,41360,47877,33156,35800,39228,37528,326152,34665,42130,44830,35378,35197,43151,41363
regulation_of_chromatin_organization(5)	-0.153363	-1.26638	0.175375	0.290132	69	49	36495,45848,41102,41027,40228,42696,38248,43016,35522,41103,34595,31834,32268,32941,35523,42253,34592,33212,31230,41848,38648,39241,34908,39103,31518,41740,42065,33669,35121,43924,42954,37795,33423,49228,37767,37978,32965,40966,35560,41143,36118,38779,31149,41423,33442,41341,35113,32353,38620
intracellular_mRNA_localization_involved_in_pattern_specification_process(5)	-0.153174	-1.26581	0.185126	0.290247	81	49	31580,32478,36409,37402,45827,33934,36306,34284,42752,37790,40559,35924,42572,39570,40489,48448,43236,41666,36990,33834,33968,39864,32537,32979,41852,41431,38389,34441,42854,43700,32132,37065,34541,47781,41952,2768852,42743,36810,33611,34967,38067,43331,44543,41919,41066,42379,35680,45931,37345
regulation_of_neuroblast_proliferation(6)	-0.201016	-1.26441	0.18847	0.291272	34	28	43515,31038,44728,40232,40042,41942,40696,38799,40860,40577,39744,35540,45959,39777,41360,47877,33156,35800,39228,37528,326152,34665,42130,44830,35378,35197,43151,41363
striated_muscle_tissue_development(6)	-0.198139	-1.26322	0.182586	0.292052	32	29	42717,42542,36032,42541,34068,3771968,42817,34222,39907,31293,35694,32794,44289,35540,32536,38491,38488,36810,42536,42037,34772,33726,37655,37368,44129,31290,47763,31292,44013
ribonucleoprotein_complex_subunit_organization(5)	-0.19315	-1.26165	0.177866	0.293266	40	30	37413,42842,53444,34357,37790,32935,34364,36993,42693,3355124,33967,39683,41670,32293,41294,39722,37065,34541,40457,37417,34066,36544,53443,36809,40862,37009,41209,41919,41066,39195
multicellular_organismal_homeostasis(4)	-0.181859	-1.26067	0.183575	0.293856	43	34	41749,32275,40562,31624,35147,37447,42490,41944,37455,33225,38993,41839,42896,44643,44885,36363,37386,34012,40081,33571,41656,3346149,43618,31826,38978,31251,42987,31376,35078,48971,41398,32661,38168,31391
regulation_of_cell_proliferation(4)	-0.0962647	-1.25826	0.189047	0.296033	166	125	31738,34009,37036,33418,43515,35122,33218,33432,37922,31038,38657,41455,39861,40048,34277,34328,40657,38516,41140,33226,35688,44728,35047,42000,34924,39173,37038,40232,326214,33627,42267,37723,31816,37967,40042,41709,45655,37455,36421,33782,41942,40696,42091,35135,38799,40860,43651,40577,39137,46719,31293,32098,3354888,43288,33823,43415,32976,39744,37247,35540,32979,42896,45959,40201,39777,43434,…
RNA_3_end_processing(7)	-0.162298	-1.25599	0.189751	0.29705	54	42	31795,36013,35788,43227,34521,43506,42752,39141,42240,39763,35893,33259,36455,40569,32745,44250,35501,43426,41339,42880,31496,41674,41801,39157,39034,41094,32152,35235,49636,36141,43944,5740252,42602,31793,37840,33300,35385,36886,42897,41919,3355150,31000
response_to_nitrogen_compound(4)	-0.115196	-1.25639	0.184521	0.297094	110	87	32099,38513,43652,39151,41823,40562,32846,38454,36428,43577,41641,48583,32601,42060,32898,40193,44251,38872,37545,35055,38935,41709,42166,37594,36993,64880,40860,36990,33477,36821,41839,42693,35540,43130,39152,40201,43673,32426,40333,39683,40044,38725,42876,43580,38344,38639,31016,44409,39909,39383,38785,42549,42852,35539,37528,31137,31168,34686,34066,32608,246552,43728,37068,37916,35742,36544,31…
negative_regulation_of_cell_death(4)	-0.131827	-1.25671	0.186219	0.297247	87	66	34379,34009,35390,34968,38657,53585,42077,41961,41140,33943,38748,44747,42389,326214,49424,30982,36251,37455,40015,40860,36990,33477,38936,41839,39027,37247,36748,33212,43673,43697,32114,41260,35053,31518,31016,37851,50070,36361,39753,37070,31011,36671,40958,34665,42447,42761,38489,44642,35742,35261,41957,42348,31376,38983,43383,42367,45278,32457,36384,42757,37516,35253,40014,45328,5740544,31002
protein_targeting_to_nucleus(5)	0.168448	1.43512	0.0911848	0.298313	63	53	36942,38722,34549,34481,33002,32350,38515,35512,37078,35101,33078,40678,44437,41140,33226,33981,35780,37040,42816,44747,35784,35851,36360,32015,46091,35696,41158,37042,32567,35336,36748,43673,34969,32630,36329,34527,40160,40581,33571,41562,43041,38675,34053,31248,41957,35653,34719,32080,37368,50391,41704,42737,44317
negative_regulation_of_translation(6)	-0.209758	-1.25178	0.193039	0.301175	37	25	48571,33934,37839,40830,40680,41666,33968,47873,41591,35501,42880,34946,35552,47781,37528,39034,38963,41094,36544,5740252,3772180,41552,43087,34897,39018
inorganic_ion_transmembrane_transport(5)	-0.239595	-1.24985	0.194912	0.302814	38	19	42222,41550,37985,42710,35579,38133,42490,36003,37981,32092,8674091,41640,14462605,36005,37132,43542,34587,32020,37398
protein_import(4)	0.161723	1.42957	0.0949555	0.302831	69	56	36942,38722,34549,34481,33002,318636,32350,38515,35512,37078,35101,33078,40678,44437,41140,33226,33981,35780,39294,37040,42816,44747,35784,35851,36360,32015,46091,35696,41158,37042,32567,35336,36748,43673,34969,32630,36329,39566,40160,40581,33571,41562,43041,38675,34053,31248,41957,38846,35653,34719,32080,37368,50391,41704,42737,44317
epithelial_cell_migration_open_tracheal_system(7)	-0.181962	-1.24906	0.188732	0.30319	41	33	41887,34903,41749,32275,33432,42356,48805,41032,37447,35851,43739,42162,38746,35007,40287,44885,36746,38760,45928,35256,33458,39564,41957,44855,40285,45278,38736,42757,32661,42737,41770,34569,44856
protein_import_into_nucleus(5)&single_organism_nuclear_import(5)	0.164415	1.40623	0.107258	0.303301	62	52	36942,38722,34549,34481,33002,32350,38515,35512,37078,35101,33078,40678,44437,41140,33226,33981,35780,37040,42816,44747,35784,35851,36360,32015,46091,35696,41158,37042,32567,35336,36748,43673,34969,32630,36329,40160,40581,33571,41562,43041,38675,34053,31248,41957,35653,34719,32080,37368,50391,41704,42737,44317
protein_processing(5)	0.166316	1.41712	0.103614	0.303896	80	53	41858,3354863,49807,40315,42945,40815,38738,42944,36281,37206,38656,35759,35522,37229,42000,34924,39173,36046,32505,42185,43719,35511,39340,37337,43514,36748,42896,35748,34896,43490,37232,40104,40508,43128,42594,35954,39165,2768677,36361,36264,39753,38914,31011,35288,40848,36769,33758,36914,34995,40644,42737,44936,38168
regulation_of_protein_catabolic_process(5)	0.185223	1.40715	0.109455	0.304501	53	41	42753,35342,45574,42503,38656,35759,32274,35522,42000,34924,41611,35780,43719,40015,39340,44118,36277,42896,43673,42871,43490,38580,40508,35478,32221,35954,43999,36361,36264,40138,5740853,49580,34543,31248,33854,40596,40848,36201,33758,36460,35315
regulation_of_tube_size_open_tracheal_system(5)	-0.15897	-1.24633	0.193849	0.304696	45	44	37089,33432,32683,34646,40150,33245,37038,45884,45250,33627,36588,32056,33237,47137,40149,36337,64880,35504,38001,32537,37949,31101,48317,39321,43717,40287,46187,36775,36363,31554,33903,35343,37205,39387,33953,45307,34927,32078,37185,40285,31792,48971,31364,36125
intracellular_protein_transport(6)	0.115157	1.40886	0.107901	0.30471	177	111	33097,44381,36942,38722,34549,34481,36310,33002,318636,32350,33279,38515,48986,35512,34185,31517,41177,42979,37078,35101,33078,31382,37206,40678,38410,41551,35899,44437,46080,3355107,41140,33226,33981,35780,39294,37040,34763,42816,44747,40178,35784,32505,35851,36360,43018,32015,35553,43034,46091,39745,35696,37337,42985,41158,37042,38898,32567,35336,36748,42896,43673,34969,32630,38580,36329,32028,…
regulation_of_protein_transport(5)	-0.142552	-1.2472	0.198159	0.304741	69	55	38515,34185,31517,41177,42979,47251,31382,40678,34427,38410,41551,32140,35780,37040,36046,35851,32015,46091,39745,35696,41158,37042,35336,36748,42656,42896,43673,34969,36329,45680,39259,33571,41562,39747,33474,34053,31248,31800,41957,35653,34719,19835383,32070,32435,42615,37368,31877,41704,42561,42737,45821,40288,44317,36876,44856
organ_growth(3)	0.173465	1.41251	0.108849	0.304905	70	48	34009,37089,33218,33432,40940,39013,39596,317824,34179,31379,326214,33627,33753,43958,40009,59172,47998,64880,43651,42380,31293,37247,32979,33212,42896,40201,43673,39375,252554,34495,33619,42549,2768677,42758,44027,41181,37528,42034,32351,35771,33185,43728,41957,40191,44448,3772180,38736,42737
skeletal_muscle_organ_development(6)	-0.154607	-1.24654	0.193715	0.304975	54	47	42717,32275,42542,38657,39297,36032,37238,44747,42541,42162,3771968,42817,34222,38821,37455,36421,38540,53573,35104,41718,31293,35694,32794,34633,34560,45318,44885,32838,31024,32990,38491,36810,31618,34772,35207,36773,33726,38978,36542,44653,36084,44355,37368,50391,43190,32661,44013
head_development(4)	-0.0979958	-1.24539	0.194821	0.305235	151	118	31738,40817,34009,34906,40517,33194,43656,32579,41273,40832,41697,38657,33521,40826,36272,40834,34277,43833,41032,39305,35998,43812,37841,41719,44272,47141,40833,35430,39570,33607,36963,38752,37455,38091,39689,38995,36702,40664,37336,37973,33834,38291,34982,250735,34560,45318,43415,32567,44839,35540,36913,30972,34847,48317,42871,37323,35942,40835,38580,32132,43811,37386,31521,43803,32569,33619,40…
regulation_of_response_to_biotic_stimulus(4)	0.18169	1.41773	0.0970028	0.305549	66	43	34632,32099,41379,44849,41650,32832,33078,39063,42644,42821,35047,42385,34364,40739,37967,35956,38752,36993,49808,35112,44339,33225,36748,117294,34969,38648,34761,37575,42866,37339,42594,37141,31011,36057,42935,41943,32152,49045,38913,36769,44448,43256,35045
motor_neuron_axon_guidance(7)	-0.1596	-1.24407	0.196397	0.306205	57	44	38350,34193,42066,39013,35147,42944,34953,31425,32398,37447,39491,36588,38752,32400,40330,31293,38558,31843,36775,43766,32981,36377,36727,39493,43650,33339,40090,32078,39866,40962,44858,32782,36703,35259,45326,43256,34385,35066,45821,35997,36436,38769,43300,35184
regulation_of_response_to_stress(4)	0.0983629	1.41338	0.101409	0.306222	215	152	34632,32099,35862,39020,33938,41379,39776,38974,41702,41860,41650,32832,34780,43577,37769,33386,43749,53585,39063,48571,41961,43481,42922,38516,41140,3355106,44728,34774,40033,35047,36242,32009,40034,37038,41366,34068,44910,34364,40739,37967,35956,41709,35340,38821,36251,37455,42160,34726,43484,32534,40009,32820,33853,32831,36993,40999,42253,38936,33834,36821,31270,35966,33991,35112,44339,3354888…
regulation_of_defense_response(5)	0.143805	1.40921	0.102172	0.306633	107	70	34632,32099,35862,39020,41379,39776,38974,41702,41650,32832,34780,37769,33386,43749,39063,42922,44728,40033,35047,40034,34068,44910,34364,40739,37967,35956,38821,42160,34726,32534,32820,33853,32831,36993,31270,35966,35112,44339,41839,40378,32976,36748,53554,117365,34969,38648,34761,37575,37339,42594,37141,44811,42299,31011,42935,41943,45467,31800,34311,38913,35731,36769,42850,40191,44448,43256,40…
detection_of_chemical_stimulus(4)	0.15163	1.42229	0.0971049	0.3071	138	64	318736,41119,42768,37917,2768715,42415,31694,7354416,41008,39020,36187,33450,42471,34918,31867,246630,37881,39269,41654,42514,33157,39983,33126,35449,40650,39194,43753,36350,7354418,2768714,31692,40744,7354417,36257,32189,3885628,41007,318728,318912,40333,8673994,34603,36329,40157,35958,39110,39191,36715,31207,246471,117481,39015,35743,35652,31376,43551,14462661,33683,41469,31975,33251,37252,7354…
nucleocytoplasmic_transport(7)	0.139335	1.4179	0.104064	0.307827	97	76	37685,36942,38722,42342,34549,34481,31881,33002,45848,32350,38515,35512,37769,42680,37078,35101,33078,40678,44437,41140,33226,31097,33981,35780,37040,42816,44747,35784,35851,36360,43018,37149,33781,32015,37043,46091,41666,31195,35696,41158,37042,35849,32567,35336,36748,43673,34969,32630,36329,32602,326153,40160,34167,40581,33571,41562,43041,38675,34053,31248,35235,43944,39843,40723,41957,35653,34…
oocyte_differentiation(4)	-0.0960931	-1.24111	0.195764	0.308486	183	122	41858,31580,42945,38231,33432,32498,35289,32478,38738,35381,43577,41641,36409,48571,37206,37402,45827,33934,37757,36306,42460,41140,34284,42752,42000,35199,37790,36046,40559,35924,42572,40232,36386,31816,40489,40714,48448,37455,43236,32257,41666,37356,36990,33834,31293,36692,33968,39864,32537,44289,42693,39581,32979,42186,48785,41852,326157,41431,38389,38580,40104,33156,45233,34441,42854,32703,43…
regulation_of_gene_expression_epigenetic(6)	-0.105131	-1.24129	0.201349	0.308785	197	103	32169,34632,36495,35390,41850,45848,36956,34521,40092,41102,36110,41027,40228,42696,43016,35522,41103,37874,37447,37790,41399,32133,32935,34595,34364,40739,38145,42166,45655,33782,37204,39217,37962,41965,36993,35523,53562,41840,41839,42693,44703,43819,34592,31230,36615,39683,41848,36301,38648,39241,38639,31518,41740,32222,36431,44409,39722,33669,35121,38012,35800,43924,41883,34541,42954,35539,348…
meiotic_cytokinesis(4)	0.235773	1.4	0.110732	0.308936	41	25	35298,32478,43547,42077,31240,40232,34141,35340,42657,35696,38879,39068,39429,32979,43717,36699,35054,34441,43163,45374,41181,37070,34244,317833,33562
eye_pigmentation(5)	-0.180023	-1.24001	0.201331	0.309219	54	34	34009,39751,34903,40528,43938,38528,42635,33254,32026,43943,39836,250735,33271,31230,44643,41605,31381,31647,326160,3355130,33045,37724,32947,44819,32078,38871,42681,34024,43518,41678,31194,41025,45883,38973
regulation_of_response_to_external_stimulus(4)	-0.116649	-1.23805	0.201586	0.309399	116	83	34632,32099,41379,44849,41860,41650,32832,53585,33078,39063,42644,42821,41140,35047,32398,32009,42385,34364,40739,37967,35956,38752,41709,36251,40009,44817,36993,36702,49808,32400,33834,35112,33649,44339,33225,3354888,38993,36748,53554,35974,117294,34969,41260,38648,36329,34761,37575,42866,37339,37729,42594,34012,37141,2768677,3355013,31011,36057,42935,41943,32152,49045,32378,249072,38913,31826,3…
regulation_of_BMP_signaling_pathway(6)	-0.225294	-1.23848	0.202804	0.309425	26	21	42945,32498,34780,43835,39013,37090,36048,37838,33107,46068,32930,34681,35790,35731,41921,31665,36791,45280,39052,32429,40288
cytokinesis(5)	0.145419	1.42235	0.0985667	0.309572	101	69	37618,34404,35298,32478,38515,35649,36956,34235,43547,35526,42077,47121,33445,36440,37841,31240,42971,40232,34141,31816,32015,35340,42657,34245,33834,38001,35696,44289,37042,38879,39068,39429,32979,35865,42871,43717,33890,36699,35801,35054,34441,36775,42854,32703,43654,35483,32543,31521,43163,31652,31554,45374,41181,37070,46234,36538,45928,34244,34688,317833,44006,32080,31157,38418,37368,33562,40…
maternal_determination_of_anterior_posterior_axis_embryo(8)	-0.131591	-1.23925	0.196647	0.309587	102	64	31580,35289,32478,35381,36409,37402,45827,33934,36306,34284,42752,40830,35047,42000,37790,40559,35924,42572,31816,40489,43236,41666,36990,33834,31293,33968,39864,32537,32979,41852,326157,41431,38389,33156,34441,42854,32703,43700,35478,37065,42313,34541,35051,47781,41952,37417,2768852,42743,36810,34171,33611,36773,36809,35731,34967,38067,43331,44543,41919,41066,42379,35680,45931,37345
antennal_development(6)	-0.225755	-1.23856	0.202466	0.30984	25	21	32579,42544,36741,40009,36213,39419,37973,40165,34982,41988,34882,42313,39753,32718,31717,36612,39122,44540,31883,34568,34569
protein_localization_to_nucleus(7)	0.161723	1.41817	0.100908	0.309995	68	56	36942,38722,41273,34549,34481,33002,32350,38515,35512,37078,35101,33078,40678,44437,41140,33226,33981,35780,37040,42816,44747,35784,35851,36360,32015,33782,46091,35696,41158,37042,32567,35336,36748,43673,34969,32630,36329,34527,40160,40581,33571,41562,43041,38675,34053,31248,41957,35653,34719,32080,37368,50391,41704,42737,41363,44317
nuclear_import(8)	0.164415	1.39347	0.116617	0.310232	63	52	36942,38722,34549,34481,33002,32350,38515,35512,37078,35101,33078,40678,44437,41140,33226,33981,35780,37040,42816,44747,35784,35851,36360,32015,46091,35696,41158,37042,32567,35336,36748,43673,34969,32630,36329,40160,40581,33571,41562,43041,38675,34053,31248,41957,35653,34719,32080,37368,50391,41704,42737,44317
multicellular_organismal_aging(5)	-0.101271	-1.23618	0.202697	0.310489	160	109	31738,34632,33081,38513,36961,33324,38839,33392,34276,40049,32007,37728,42066,34780,35579,44046,33386,44787,40048,43481,40935,38636,38058,39173,40988,53578,38056,41709,326264,32534,39675,36960,41438,36048,31564,36011,64880,34132,35523,36990,33991,39078,31293,39075,46035,36447,32256,35540,42186,40201,41605,37323,33759,31381,31647,37232,44885,42866,31154,42199,40901,2768685,37141,42549,2768677,4285…
single_organism_intracellular_transport(4)	-0.0701314	-1.2363	0.197877	0.310866	369	234	33097,44381,37685,36942,38722,42841,33418,33470,33218,34549,3772221,34481,36310,32007,33002,45848,318636,32350,33279,39862,38515,48986,40094,35512,34185,31517,37769,34500,41177,42979,37078,35101,53585,33078,31382,37206,38957,40678,34427,38410,3772540,35899,44437,46080,3355107,41140,38614,33226,31097,32140,42492,43590,40506,33981,35780,39294,37040,34763,42816,44747,40250,43483,40178,45250,47611,35…
JAK_STAT_cascade(6)	-0.183675	-1.2346	0.201626	0.311741	50	32	33236,39458,53577,37889,34924,40351,36854,40696,31961,42453,45318,32976,41602,37785,41431,41445,32551,33489,39161,41447,44811,50070,35771,32965,34416,3346149,37859,39082,32080,32260,42898,32975
lymph_gland_development(5)	0.179679	1.39397	0.112807	0.311928	58	43	34009,34302,44849,33432,42066,34277,35147,36306,33226,39645,42000,37874,3772655,42816,38891,41944,40599,42160,38076,36463,41137,38291,31293,33225,44703,45318,39581,43384,53554,40835,37187,43650,33487,39976,42536,34772,44548,42550,43532,32080,31883,117464,35045
cardiac_cell_fate_commitment(6)	-0.256811	-1.23258	0.208893	0.312002	19	16	31151,34009,44849,33770,31293,35540,39212,42034,42536,42037,32078,38846,33769,42757,47763,41491
inorganic_anion_transport(6)	-0.241856	-1.2334	0.206194	0.312082	25	18	47253,33470,45910,41428,39410,33897,33695,36849,34005,32349,53431,41640,37168,41426,31071,3346192,36589,33109
male_genitalia_development(5)	-0.254527	-1.2338	0.211084	0.31213	19	16	33418,42990,40015,44505,38153,31293,34445,44885,35505,44801,44111,36283,47763,31364,34568,34569
heterochromatin_organization(5)	0.266791	1.39549	0.114083	0.312305	27	19	35390,34521,43016,37116,32514,31834,33782,32268,36993,35523,42253,39581,39683,34885,37528,36278,37978,34066,35397
filopodium_assembly(6)	-0.186449	-1.23271	0.204303	0.31236	33	31	34009,39861,42356,34519,246497,35340,40680,35104,32623,33834,31293,38898,33346,32256,43828,36775,32703,32028,32752,32981,37387,43892,32078,39564,37201,31717,36542,34793,2768716,31075,36876
protein_deubiquitination(9)	-0.229352	-1.22991	0.21061	0.314526	40	20	32173,32169,45848,43749,33671,41179,34384,38648,45830,39671,36361,42935,38603,36794,31789,40030,34380,36612,31560,43617
pole_plasm_assembly(5)	-0.151394	-1.229	0.21038	0.315048	79	47	31580,35289,36409,37402,45827,33934,36306,34284,42752,37790,40559,35924,31816,40489,43236,41666,36990,33834,33968,39864,32537,32979,41852,326157,41431,38389,42854,43700,37065,34541,47781,37417,2768852,42743,36810,33611,36809,34967,38067,43331,44543,41919,41066,42379,35680,45931,37345
mesoderm_development(5)	-0.126069	-1.22808	0.210558	0.315109	83	69	50147,34009,33432,34404,42542,39861,36515,40834,19835749,42596,41822,35047,36032,46000,42541,41944,38976,33607,43323,42160,39434,31129,38153,31293,35694,37042,38879,34445,32314,34908,36674,43814,37386,36746,42313,33148,42034,39002,32637,38760,43946,43650,34330,42536,42037,40297,39153,37655,43466,53425,38534,43769,39349,45278,36255,53448,38736,36555,47763,43190,33916,42737,32420,44013,41770,43161,…
mesoderm_formation(5)	-0.214542	-1.22847	0.21508	0.315161	25	23	42542,35047,42541,41944,33607,42160,39434,38879,34908,36746,33148,42034,32637,38760,42536,42037,37655,43769,39349,36255,38736,36555,36295
negative_regulation_of_catabolic_process(4)	0.22787	1.38637	0.11574	0.316985	38	26	31738,41860,38656,35759,46080,41140,35522,42000,34924,43719,39340,38936,3354888,42896,43490,41260,40508,35954,42549,36361,36264,33474,32437,50392,40848,33758
positive_regulation_of_hydrolase_activity(5)	-0.169727	-1.22333	0.215351	0.319965	63	37	3354863,53577,32898,36017,43781,39173,42185,42817,40009,40015,43514,34633,38879,34896,40201,42594,32253,43242,32569,2768677,43404,38914,3355133,35288,31618,31800,33881,36914,34995,41756,44129,33338,36384,40644,34803,40014,44936
imaginal_disc_derived_genitalia_development(5)	-0.229584	-1.22213	0.213983	0.320324	24	20	33418,40940,42990,40015,34132,38153,31293,34445,37785,44885,35505,44801,44111,33881,36283,36240,31883,45285,47763,31364
steroid_metabolic_process(5)	-0.172267	-1.22219	0.199758	0.320759	37	35	32413,32789,32414,36203,41710,33374,5740633,2768687,5740359,38291,318955,32418,36318,32858,31581,39592,47249,2768685,34835,19835504,43512,32412,32857,32422,32415,32423,34358,32416,39999,32419,44858,32424,318954,32420,45282
maintenance_of_protein_location(4)	-0.16584	-1.22101	0.217152	0.32111	49	39	31151,40517,37618,38515,34427,35199,45894,3771968,35340,53573,31129,33834,38001,31405,38879,44839,39068,34969,45680,41144,31166,31521,35954,43901,50070,2768852,43770,36538,36773,35653,38978,37233,33732,34719,38067,45343,38021,32661,38863
chromosome_separation(5)	0.203446	1.37937	0.117846	0.321416	42	33	42753,36654,45574,41850,34404,31705,41296,38656,47121,35522,33501,35001,31816,43719,33778,31373,39340,44118,37042,32979,43490,38580,40508,35954,36264,41289,5740853,49580,31248,34964,40848,33758,35315
muscle_attachment(4)	-0.179492	-1.22014	0.21399	0.321625	40	33	32275,38657,39297,37238,44747,42162,42817,38821,37455,36421,38540,53573,35104,41718,34633,34560,45318,44885,32838,31024,32990,31618,35207,36773,38978,36542,44653,36084,44355,50391,43190,32661,44013
regulation_of_locomotion(3)	-0.199869	-1.218	0.222667	0.323564	40	26	42356,48805,32398,35851,38746,36702,32400,39745,36692,33649,43580,44885,36746,42567,53566,33944,249072,33458,37201,37342,35259,39004,42737,42646,35070,36876
telomere_maintenance(4)&telomere_organization(5)	0.256673	1.37945	0.118471	0.323662	23	20	34632,43232,39432,34565,33661,40047,42881,7354473,34930,117419,31988,41839,37564,32322,39241,36957,47249,32608,40003,44259
pole_plasm_oskar_mRNA_localization(6)	-0.167549	-1.21743	0.221822	0.323719	68	38	31580,36409,37402,45827,33934,36306,34284,42752,37790,40559,35924,40489,43236,41666,36990,33834,33968,39864,32537,41852,41431,42854,43700,37065,34541,2768852,42743,36810,33611,34967,38067,43331,44543,41919,42379,35680,45931,37345
intracellular_mRNA_localization_involved_in_anterior_posterior_axis_specification(6)	-0.150448	-1.21405	0.219701	0.326097	78	46	31580,32478,36409,37402,45827,33934,36306,34284,42752,37790,40559,35924,42572,40489,43236,41666,36990,33834,33968,39864,32537,32979,41852,41431,38389,34441,42854,43700,37065,34541,47781,41952,2768852,42743,36810,33611,34967,38067,43331,44543,41919,41066,42379,35680,45931,37345
membrane_budding(5)	-0.242696	-1.21427	0.218651	0.326351	25	17	44437,40221,42525,41150,43943,42642,32537,42835,31381,31647,37528,33211,32987,45928,31842,40863,42615
RNA_interference(7)	-0.207401	-1.21329	0.209121	0.32645	26	24	34521,36110,41399,32133,32935,40739,42166,36993,41840,42693,39683,32222,44409,35539,34885,37844,45826,33509,34066,36544,41919,34751,43604,38620
regulation_of_tube_size(5)	-0.147617	-1.21443	0.217798	0.326688	49	48	37089,33432,32683,42990,34646,40150,33245,37038,45884,45250,33627,36588,32056,33237,47137,40149,36337,64880,35504,38001,32537,37949,35540,31101,48317,39321,43717,40287,46187,36775,36363,31554,33903,35343,37205,39387,33953,45307,34927,32078,44855,44851,37185,40285,31792,48971,31364,36125
histone_modification(4)&covalent_chromatin_modification(6)	-0.130736	-1.21175	0.218229	0.327226	97	62	32169,3772329,32079,41850,45848,35649,40228,36645,34528,43016,31374,41295,34595,34480,43017,53428,37962,32461,38055,32941,34245,41839,34875,40659,39744,38652,326128,33212,39431,38648,39241,34908,45830,39203,39103,31518,37851,31880,30971,41219,34172,37795,33423,33977,33837,41737,43788,36794,40966,35744,39142,318918,33761,40030,41090,43856,31149,36612,31015,41341,35113,42750
negative_regulation_of_microtubule_depolymerization(6)	-0.23692	-1.21211	0.22121	0.327311	24	18	38135,38231,38436,36498,32015,48481,38580,35054,43163,43901,45374,39647,40589,36542,36978,32746,317833,35380
regulation_of_stem_cell_proliferation(5)	-0.180326	-1.21028	0.225155	0.327914	40	32	34009,43515,31038,44728,40232,37967,40042,41942,40696,38799,40860,40577,39744,35540,45959,39777,41360,47877,33156,35800,39228,37528,326152,34665,45467,42130,44830,35378,43769,35197,43151,41363
male_courtship_behavior_veined_wing_extension(7)	-0.220259	-1.20949	0.230583	0.328335	24	21	33130,42226,40940,31816,35523,39849,39650,33962,35398,32603,30980,35073,42940,40850,31251,40616,41182,38504,43669,32158,32619
stem_cell_differentiation(6)	-0.0972489	-1.21032	0.230309	0.328384	145	115	31151,36150,34009,34903,37778,44849,40314,33432,41697,34968,43229,34521,32337,39013,37090,42596,41032,35759,33196,41140,42059,35151,42000,40506,34924,40308,33770,37038,42816,33753,30982,41709,45655,37455,42160,35816,36048,33686,35135,42661,33834,31293,34286,47873,35540,39581,34669,41785,43697,37355,40835,252554,38793,38648,42300,41772,44885,37386,37065,42445,38012,43901,44843,42313,39228,2768677,…
macroautophagy(5)	-0.194259	-1.20889	0.223092	0.328526	45	27	41823,41860,53585,41140,41709,36251,38259,40009,36821,3354888,41260,38344,37729,39383,37141,2768677,3355130,32001,32947,31666,38913,40700,39454,326115,34070,32871,50253
trachea_morphogenesis(5)	-0.237036	-1.20711	0.226567	0.329581	36	18	38614,45884,41876,47137,40149,43651,42064,41062,41390,43950,39564,38978,41694,48971,39004,40633,42757,47763
negative_regulation_of_microtubule_polymerization_or_depolymerization(6)	-0.23692	-1.20754	0.223536	0.329584	25	18	38135,38231,38436,36498,32015,48481,38580,35054,43163,43901,45374,39647,40589,36542,36978,32746,317833,35380
cellular_respiration(5)	0.189246	1.37101	0.124182	0.330188	103	37	32441,43652,31605,45401,42282,37728,46040,44149,44291,31606,33981,39988,47611,42185,31459,43102,32461,33390,40696,41326,32940,318604,35540,42832,41067,41360,35609,39899,39228,36103,41468,317974,31579,59170,39281,36543,32239
positive_regulation_of_protein_phosphorylation(7)	-0.204932	-1.20442	0.231317	0.332245	31	24	40031,34780,42356,33981,32257,37422,42253,41718,32256,32979,40201,35425,41020,31543,40998,32631,326198,44111,39564,40700,35378,53425,39122,41341
inter_male_aggressive_behavior(5)	-0.162369	-1.20276	0.234241	0.333148	59	40	43656,43496,32846,35138,37449,41177,39336,37549,33462,38091,43912,33807,32731,32373,36913,30972,34847,48317,32754,33962,34761,36964,32221,39271,31521,33619,37844,41899,38610,38760,318841,41776,46156,32889,44548,40327,31071,37573,41085,32657
positive_regulation_of_gene_expression(5)	-0.0680437	-1.20307	0.230692	0.333313	312	237	34379,31151,49638,40817,42717,34906,37027,34903,43656,39038,32579,41273,44849,36387,40832,43767,39036,33583,41199,45848,32846,39441,31429,53439,36956,40940,34521,42544,40834,34277,39039,35147,43833,40228,34328,41032,44879,31213,41961,40657,39313,36560,37889,38248,43812,5740592,42752,39440,40830,35047,36032,38982,37116,39682,33770,31813,37038,32068,40833,38872,40828,33602,41944,31834,39570,30982,3…
chitin_based_cuticle_development(5)	-0.141769	-1.20134	0.230071	0.334295	77	52	43210,31151,43206,318586,32154,37929,44437,39682,43208,37038,45884,44790,32056,33022,33782,40875,47137,40537,34409,33477,38291,34134,35540,48317,42871,43717,33424,42889,34882,38580,326223,33156,35494,8674055,33903,31248,40958,37205,37815,44233,39831,44642,35256,44861,41957,33613,40535,42615,43245,318093,318102,45282
regulation_of_filopodium_assembly(5)	-0.211252	-1.19797	0.23326	0.337714	24	22	39861,34519,246497,35340,40680,35104,32623,33834,31293,38898,33346,43828,36775,32703,32752,32981,37387,43892,37201,36542,34793,31075
purine_nucleotide_biosynthetic_process(7)&purine_ribonucleotide_biosynthetic_process(8)	-0.187325	-1.19628	0.2266	0.339203	37	29	37834,32007,34181,5740349,41476,41318,43739,41709,32485,42452,31234,39479,45830,42652,40754,43104,41549,38753,43193,40180,41825,38539,43149,3885573,43682,35419,42561,34878,38285
larval_midgut_histolysis(5)	-0.229245	-1.19418	0.236592	0.340676	22	19	38456,35998,42185,40009,40015,40201,38344,39383,40998,37141,32001,31666,38913,40700,42850,39454,326115,42898,44936
actin_mediated_cell_contraction(6)	-0.245212	-1.19446	0.229713	0.340868	21	16	43715,43523,43716,35340,40255,36775,31554,33148,44835,3355131,32637,49045,31623,32080,3354987,38531
defense_response_to_Gram_negative_bacterium(6)	0.148507	1.36042	0.131359	0.342012	96	60	36635,31797,39776,38974,38833,41702,317900,37769,33386,43749,39063,42644,42922,42340,44728,35047,43599,40988,41419,34068,44910,31669,37967,38821,42160,34726,32820,39273,33853,45268,31270,35966,39978,44339,40378,32976,36748,38100,37355,117365,37575,32408,42594,42299,35539,31011,38488,45467,31800,34311,35731,36769,42850,35277,40191,36054,40248,40510,36664,35045
cellular_component_disassembly(4)	-0.147496	-1.18963	0.243023	0.345573	68	47	38135,39656,38231,38436,38516,39492,36440,41719,34357,36498,32015,40240,33022,36583,34286,33346,39068,37949,32256,32049,48481,117365,38580,35054,39016,43163,43901,37387,36072,41225,45374,39647,53566,40459,39505,42846,40336,40589,36542,41694,34954,36978,32746,317833,47091,35997,35380
chromatin_assembly(5)	0.264163	1.35557	0.130911	0.34621	31	18	3771935,318846,37006,3772329,40047,37798,37116,35418,31834,32268,35523,42253,36390,42065,31680,37528,37978,31039
pigmentation(3)	-0.125803	-1.18853	0.24836	0.346394	97	65	42560,34009,39751,34903,40528,33432,31429,34780,40940,43938,35190,31379,38528,42635,35332,38746,32257,37867,33254,39219,32026,36592,43943,33477,39836,41595,250735,33271,42521,31230,44643,41605,32724,31381,31647,326160,42866,41020,246439,8674055,3355130,33045,37724,30980,32947,32723,44819,32078,38871,42681,34024,43518,42615,31017,32142,31863,41678,31194,47763,33916,41025,40052,42737,45883,38973
anion_transport(5)	-0.119738	-1.18751	0.245447	0.346541	97	72	34660,47253,43707,32694,33470,39990,39954,3772221,32007,37657,39625,32609,34046,33927,40941,38264,38727,39232,43483,37545,41448,31457,45910,41428,39410,33897,33695,39660,39230,31255,32008,34624,34662,2768929,38572,42268,39662,39106,31082,36849,34005,35911,41157,32349,43265,41449,31553,31990,53431,42245,36488,41640,34736,32610,34160,37437,42723,35941,37800,37168,41426,42115,32397,31071,32695,40510…
regulation_of_system_process(4)	-0.185759	-1.18756	0.234934	0.347017	39	29	42683,41742,37985,41726,42596,34364,44817,31845,250710,39864,36383,43673,33759,34537,43904,32253,34495,41883,37528,36057,32406,36544,31601,53425,34251,34189,36071,32020,32158
glycerophospholipid_metabolic_process(6)	-0.232051	-1.18345	0.247664	0.350962	35	18	2768668,39220,39751,31517,32279,41605,2768892,32585,35570,37465,3885565,31826,31247,19835383,32340,31157,31376,31716
axis_specification(5)	0.0946337	1.34305	0.129618	0.351192	232	150	41858,31580,34009,43656,42945,45973,33432,32498,35289,32478,38738,35381,43577,43749,41641,35147,36409,48571,37206,37402,45827,41032,33934,37757,39158,36306,42460,41140,34284,33226,42752,40830,35047,43283,42000,35199,37790,36046,40559,35924,42572,40828,33602,31816,39570,31459,40489,48448,40554,37455,43236,32257,47137,47998,41666,37356,36990,40577,33834,45325,38001,31293,33225,3354888,33968,39864,3…
cellular_protein_complex_assembly(6)	0.133463	1.34836	0.131933	0.351256	110	76	36495,38155,41349,38515,35649,33776,44870,39222,34519,37841,49077,32439,36123,42590,36498,33501,44910,40232,43737,42825,31459,33864,35340,33444,35007,38857,41917,46091,5740691,34132,32623,33834,46456,40185,32946,38001,36277,36311,35311,38898,33346,35336,36615,46008,41014,48481,38389,43330,42065,32981,41883,37387,38131,33423,41952,3355130,39345,34394,38491,32947,36810,39505,49701,41377,33611,31842…
neuron_death(5)	-0.190324	-1.18184	0.245785	0.351319	32	27	53585,38895,41961,44747,42389,43484,40015,32026,40860,41839,39027,37247,33212,38558,35609,41883,37070,42447,42761,41957,42681,42348,38983,31716,40014,5740544,31002
regulation_of_protein_ubiquitination(8)	-0.221088	-1.18191	0.249006	0.351772	24	20	34968,42821,35151,34924,48448,40015,31381,33937,43999,33423,39753,192509,32001,32947,41816,33458,36201,37344,32358,42737
regulation_of_cell_projection_assembly(4)	-0.190646	-1.1821	0.247881	0.352077	30	27	39861,34519,37841,246497,41719,42389,35340,40680,35104,32623,33834,31293,38898,33346,41852,43828,36775,32703,32752,32981,37387,42986,43892,37201,36542,34793,31075
fatty_acid_oxidation(6)	0.269174	1.34558	0.137497	0.352625	21	17	38864,36536,38147,34276,36031,34313,37285,31641,36242,41480,42656,33898,43332,37445,37028,41275,35213
head_segmentation(5)	0.244446	1.34365	0.139525	0.352809	24	21	34009,41273,40832,41697,40826,40834,34277,41032,44272,40833,35430,33607,38995,45318,40835,31912,35555,31802,40374,36240,42737
negative_regulation_of_stem_cell_proliferation(5)	0.236233	1.3484	0.135835	0.353674	30	23	43515,31038,44728,40232,37967,40042,41942,40696,38799,40860,40577,39744,35540,45959,39777,41360,47877,33156,326152,42130,44830,35197,41363
oocyte_anterior_posterior_axis_specification(5)	-0.128453	-1.17864	0.251453	0.354677	99	61	31580,35289,32478,35381,36409,37402,45827,33934,36306,34284,42752,42000,37790,40559,35924,42572,31816,40489,43236,41666,36990,33834,31293,33968,39864,32537,32979,41852,326157,41431,38389,33156,34441,42854,32703,43700,35478,37065,42313,34541,35051,47781,41952,37417,2768852,42743,36810,34171,33611,36773,36809,34967,38067,43331,44543,41919,41066,42379,35680,45931,37345
female_germ_line_stem_cell_maintenance(6)	0.278364	1.33619	0.142379	0.355945	20	16	37778,40314,33432,35759,35151,42000,40308,41709,35816,33686,42661,37386,40063,43385,36544,37859
mRNA_transport(6)	0.256662	1.3379	0.134405	0.355981	24	19	37685,34549,34481,45848,37769,42680,37078,43517,37757,33781,35849,326153,35051,37528,32057,43944,39843,40723,44271
fatty_acid_catabolic_process(6)	0.269174	1.32914	0.139296	0.356165	23	17	38864,36536,38147,34276,36031,34313,37285,31641,36242,41480,32426,33898,43332,37445,37028,41275,35213
DNA_damage_checkpoint(6)	0.146322	1.33386	0.139134	0.356827	82	60	31449,35122,53439,35895,39014,40092,34565,35759,34411,36560,33226,49077,42000,41611,35780,40308,41042,34993,34364,31052,38649,31044,35816,53428,31373,42661,38799,33991,41498,41839,41158,41615,43183,2768674,42186,31678,48309,31518,32100,31016,41801,44811,39157,40063,40578,43529,41911,32608,35288,40858,35742,53443,35225,5740252,42175,40003,42898,41341,44259,40598
regulation_of_proteasomal_protein_catabolic_process(7)	0.213443	1.32997	0.142428	0.357389	37	27	42753,35342,45574,38656,35759,32274,35522,42000,34924,43719,39340,44118,36277,42896,43673,43490,38580,40508,32221,35954,36264,5740853,49580,31248,40848,33758,35315
cell_fate_specification(5)	-0.116699	-1.17532	0.255516	0.358168	89	73	31151,39619,34009,34903,43656,41273,33392,33432,42542,38657,40834,35147,41140,37889,43812,35047,34924,33770,44747,42541,33753,37455,43651,37890,31293,33225,34982,45318,32567,37247,48317,40835,252554,34908,36674,41062,37851,38785,44843,33619,42313,39212,42034,33529,34171,34665,40879,43928,42536,42037,32078,39564,39620,34263,38846,37655,36678,38424,43825,43155,33769,45285,43604,42757,43157,47763,43…
regulation_of_alternative_mRNA_splicing_via_spliceosome(8)&alternative_mRNA_splicing_via_spliceosome(9)	0.163456	1.33078	0.144462	0.358611	59	48	42958,36013,39408,42596,53444,36889,35047,42813,42899,42274,31208,33781,40739,40529,35917,45655,31442,41666,39202,43399,41524,32373,48535,43415,36619,39737,33982,41670,32602,36561,36527,7354399,33989,31481,32464,37559,38184,40064,38937,40676,43385,36514,31837,40938,43810,36945,3772180,40436
dorsal_appendage_formation(4)	-0.165138	-1.17354	0.261529	0.359813	52	36	33432,39441,44098,42460,33981,39936,34609,31459,40489,37455,38091,31293,33507,39445,32256,48317,34969,53560,35478,32981,2768920,33619,36057,38610,36810,40958,44801,34171,34665,45928,44111,41788,34967,32581,41919,318579
genital_disc_development(5)	-0.158348	-1.17269	0.250197	0.360333	46	39	34009,34903,33418,43767,33432,42542,40940,42356,42990,42541,35851,33753,37455,40015,34132,37973,38153,31293,34982,34445,37785,44885,35505,44801,42037,44111,39564,33881,36283,36240,41612,31883,45285,42757,47763,35253,42737,31364,38168
regulation_of_microtubule_cytoskeleton_organization(5)	-0.175205	-1.17147	0.254914	0.361274	41	32	37781,38135,38231,38436,38515,38656,43517,36498,45969,32015,41067,48481,38580,35054,31016,43163,36491,43901,36072,45374,41952,39647,36538,42846,40589,36542,36978,32746,317833,32107,41392,35380
negative_regulation_of_protein_complex_disassembly(4)&negative_regulation_of_protein_depolymerization(5)	-0.216358	-1.17092	0.259148	0.361387	26	20	38135,38231,38436,36498,32015,33346,48481,38580,35054,43163,43901,37387,45374,39647,40589,36542,36978,32746,317833,35380
imaginal_disc_fusion(4)&imaginal_disc_fusion_thorax_closure(4)	-0.242329	-1.16791	0.260331	0.364538	19	16	43481,32935,43958,33991,3772082,32256,31667,43775,41458,36057,40958,44801,43928,44111,44030,35997
regulation_of_immune_system_process(3)	0.0994958	1.31763	0.148075	0.369936	186	130	34632,32099,35862,34009,39020,37036,44849,33392,39776,38974,41702,32832,37922,42066,34780,41455,39861,37769,33386,40048,43749,34277,33078,39063,42644,42821,42922,41140,33226,35688,44728,40033,35047,42000,40506,42385,40034,34068,44910,42389,41944,34364,40739,37967,35956,38752,41709,38821,45655,37455,42160,33782,34726,32534,32820,33853,32831,36993,49808,64880,31270,35966,31293,35112,44339,32098,332…
carboxylic_acid_metabolic_process(6)	0.0971441	1.31545	0.150546	0.370589	224	138	47253,32441,38864,32087,39556,31695,36536,31605,38147,37159,34276,42131,326112,33172,36031,32488,33978,43244,59261,39627,32789,326159,36782,43750,34313,37166,32545,38979,33911,42655,34613,37285,34256,35728,42284,35190,30995,44149,47895,44291,31641,5740402,43640,31606,33373,36242,33981,40028,41132,39988,32212,40443,36540,318995,40349,42185,31459,43625,43102,326148,42657,41480,31406,31960,32461,434…
establishment_of_RNA_localization(4)	0.163717	1.31175	0.151749	0.371113	60	46	37685,42841,42360,34549,34481,45848,37769,42680,37078,43517,37757,43096,35924,41870,33781,42618,36993,41666,39745,39090,42642,32537,42693,35849,39683,38580,32602,43662,326153,35400,34012,35051,37528,3355130,37417,39034,31239,35235,32057,41634,43944,39843,40723,32510,44271,33562
aging(4)	-0.0942273	-1.16182	0.25917	0.371635	164	112	31738,34632,33081,38513,36961,33324,38839,33392,34276,40049,32007,37728,42066,34780,35579,44046,33386,44787,40048,43481,40935,38636,38058,39173,40988,42063,53578,38056,41709,326264,33782,43484,32534,39675,36960,41438,36048,31564,36011,64880,34132,35523,36990,33991,39078,31293,39075,46035,36447,32256,35540,42186,40201,41605,37323,33759,31381,31647,37232,44885,42866,31154,42199,40901,2768685,37141,…
positive_regulation_of_neurogenesis(5)	-0.173682	-1.16079	0.265994	0.371846	41	32	35390,33392,38436,34277,43481,39158,41140,32009,37524,36702,33834,3354888,31350,37851,30971,36497,35800,39228,37528,32631,34665,42846,35261,41957,35378,31802,36542,42615,36255,35253,40715,43151
mitotic_DNA_integrity_checkpoint(7)	0.1446	1.31289	0.153406	0.371862	78	59	31449,35122,53439,35895,39014,40092,34565,35759,34411,36560,33226,49077,42000,326205,41611,35780,40308,41042,34993,34364,31052,38649,31044,35816,53428,31373,42661,38799,33991,41498,41839,41158,43183,2768674,42186,31678,48309,32100,31016,41801,44811,39157,40063,40578,43529,41911,32608,35288,40858,35742,53443,35225,5740252,42175,40003,42898,41341,44259,40598
spiracle_morphogenesis_open_tracheal_system(4)	-0.208706	-1.16081	0.257685	0.372389	23	21	34009,41749,43767,41697,37455,34132,45325,38001,36311,31773,36775,31554,36609,43769,38065,44540,36240,47763,35253,42737,34569
locomotor_rhythm(4)	-0.138495	-1.15745	0.268472	0.374918	56	49	32579,39151,32846,42503,41170,41961,36032,47065,38872,42518,41709,48448,42742,36702,31234,3772082,38811,32976,34896,43673,37921,44965,32132,41339,41883,33571,31363,37528,46234,33837,35486,32083,43808,43324,40162,43193,31251,43856,43149,33705,31130,32080,42310,32020,35419,36589,37953,39533,45338
ribonucleoprotein_complex_assembly(5)	-0.190494	-1.15584	0.275005	0.375282	34	26	37413,42842,53444,37790,32935,34364,36993,42693,3355124,33967,39683,41670,32293,41294,39722,37065,34541,40457,34066,36544,53443,40862,37009,41209,41919,39195
detection_of_stimulus(3)	-0.0916729	-1.15756	0.268107	0.375347	207	117	318736,41119,42768,37917,2768715,42415,40116,31694,7354416,41008,39020,36187,33450,42471,34918,37985,31867,34615,246630,37881,39269,117496,41654,34500,39596,43493,42514,33157,39983,33126,35449,40650,39194,37447,43753,36350,40580,42635,7354418,45382,2768714,31692,40744,36003,47762,7354417,36257,33897,32189,3885628,41007,38993,318728,42481,33271,318912,35865,40333,8673994,35974,326160,34603,36329,4…
regulation_of_chromatin_modification(6)	-0.146459	-1.15661	0.27319	0.375429	65	45	36495,45848,41102,41027,40228,42696,43016,35522,41103,34595,31834,32268,32941,35523,42253,34592,33212,31230,41848,38648,39241,34908,39103,31518,41740,42065,33669,35121,43924,42954,37795,33423,37978,32965,40966,35560,41143,36118,38779,31149,41423,33442,41341,35113,38620
aggressive_behavior(4)	-0.151641	-1.15613	0.266387	0.375482	62	42	43656,42226,43496,32846,35138,37449,41177,39336,37549,33462,38091,43912,33807,32731,32373,36913,30972,34847,48317,32754,33962,34761,36964,32221,39271,31521,33619,37844,41899,38610,38760,318841,41776,46156,32889,44548,40327,31071,37573,36664,41085,32657
determination_of_adult_lifespan(4)	-0.0962168	-1.15381	0.26453	0.377307	157	107	31738,34632,33081,38513,36961,33324,38839,33392,34276,40049,32007,37728,42066,34780,35579,44046,33386,44787,40048,43481,40935,38636,38058,39173,40988,53578,38056,41709,326264,32534,39675,36960,41438,36048,31564,36011,64880,34132,35523,36990,33991,39078,31293,39075,46035,36447,32256,35540,42186,40201,41605,37323,31381,31647,37232,44885,42866,31154,42199,40901,2768685,37141,42549,2768677,42852,4537…
cell_substrate_adhesion(4)	-0.239206	-1.15157	0.281142	0.379583	23	16	32275,34068,36386,39118,53573,36692,40255,44885,35627,44835,38488,32183,39004,3354987,32661,38531
regulation_of_intracellular_transport(5)	-0.140219	-1.14971	0.275166	0.380825	67	49	38515,34185,31517,41177,42979,31382,40678,38410,35780,37040,35851,32015,41150,46091,39745,35696,41158,37042,35336,36748,42896,43673,44643,34969,38580,36329,32602,42199,39259,33571,41562,34053,31248,35235,31800,49701,41957,38226,35653,34719,38067,19835383,42615,37368,36791,41704,42737,45821,44317
regulation_of_neuron_death(5)	-0.190303	-1.14998	0.274117	0.381041	31	26	53585,38895,41961,44747,42389,43484,40015,32026,40860,41839,39027,37247,33212,38558,35609,41883,37070,42447,42761,41957,42681,42348,38983,40014,5740544,31002
mitotic_G2_M_transition_checkpoint(7)	0.151903	1.30262	0.158774	0.381845	72	53	31449,53439,35895,39014,40092,34565,35759,34411,36560,33226,49077,42000,326205,41611,35780,40308,41042,34993,34364,31052,38649,31044,35816,53428,31373,42661,38799,41498,41839,41158,43183,42186,48309,32100,31016,41801,44811,39157,40063,40578,43529,41911,32608,40858,35742,53443,35225,5740252,42175,40003,42898,41341,44259
regulation_of_multi_organism_process(3)	-0.100565	-1.14814	0.268123	0.382268	139	96	31580,34632,32099,42841,41379,44849,41650,32832,41177,38698,33078,39063,36409,31382,37402,42644,45827,33934,42821,34284,32140,35047,42385,35646,35924,34364,40739,37967,40489,35956,38752,39392,42166,36993,49808,33817,35112,44339,33225,33968,39864,43415,36461,35540,36748,45380,39683,117294,34969,41260,38648,34761,37575,43828,42866,42854,43700,37339,44409,35933,42594,37065,40998,37141,35539,31011,27…
regulation_of_protein_secretion(6)	-0.237851	-1.14768	0.275429	0.382309	18	16	41177,47251,31382,41551,32140,36046,42656,39259,39747,33474,32435,31877,42561,40288,36876,44856
germ_cell_migration(5)	-0.146639	-1.14676	0.277077	0.382322	51	44	41887,33432,36428,40834,43749,33226,35047,53578,41944,326168,38976,33753,42160,43334,36045,40605,35966,42186,5740599,33890,36775,37386,36209,39753,49228,41737,49580,44274,41094,43650,36614,42536,42037,53558,40093,38816,39349,2768716,40640,47763,42803,33916,42737,33863
positive_regulation_of_peptidase_activity(6)	-0.217353	-1.1469	0.279855	0.382721	26	19	3354863,53577,39173,42185,40009,40015,43514,34896,42594,2768677,38914,35288,36914,34995,41756,44129,40644,40014,44936
establishment_of_imaginal_disc_derived_wing_hair_orientation(5)	-0.219665	-1.14587	0.288684	0.382901	27	19	37089,37841,33245,33627,40246,34166,43673,36775,38131,2768852,45307,32207,43319,32078,44448,36139,36104,45343,33349
male_courtship_behavior_veined_wing_generated_song_production(7)	-0.217573	-1.14464	0.281699	0.383936	22	19	33130,42226,40940,31816,35523,39849,39650,33962,35398,32603,35073,42940,40850,31251,40616,41182,38504,32158,32619
cellular_hormone_metabolic_process(4)	-0.1655	-1.14391	0.275154	0.384303	39	34	32413,34977,32789,32414,251984,41710,33374,5740633,5740359,38291,32418,36318,32858,34537,31581,39592,47249,2768685,19835504,43512,32412,32857,32422,32415,32423,34358,32416,39999,32419,44858,36780,32424,32420,45282
organophosphate_metabolic_process(4)	-0.103394	-1.14192	0.281294	0.386243	189	89	2768668,39220,39751,34529,43652,33236,45401,42051,37834,43515,40925,32285,42273,36031,32007,37728,36252,46040,34181,31517,34996,5740349,43456,33716,41476,41318,39645,38396,43739,41709,43017,32485,39434,42452,33390,32279,39226,31234,30973,43350,42832,41605,39479,45830,2768892,39238,42652,32585,41225,33045,32122,35570,42624,40754,43104,41549,37465,32406,37875,3885565,36103,33824,38753,31826,37360,4…
mitotic_sister_chromatid_segregation(6)	0.138723	1.29729	0.162006	0.387175	84	63	42753,37325,36495,41703,45574,43491,37618,33992,34404,34794,37671,53561,38656,47121,39594,36440,35522,44724,33501,35001,31816,43719,38812,32316,31988,39340,44118,37042,33119,32049,32102,41014,43490,38580,40508,40388,53567,35954,36957,38762,43901,3355136,36264,35293,5740853,53566,49580,37187,3354896,45826,31248,318874,39169,40848,35225,42846,33758,40616,2768719,49260,41919,35315,44013
regulation_of_cell_adhesion(4)	-0.234996	-1.13978	0.2782	0.388443	29	16	31151,33392,36386,33753,36990,41062,32703,36746,35627,32631,2768852,43718,32083,44653,35259,39004
establishment_or_maintenance_of_bipolar_cell_polarity(5)&establishment_or_maintenance_of_apical_basal_cell_polarity(6)	-0.186739	-1.13477	0.285911	0.393793	36	26	33530,33418,37089,41140,33245,33627,31816,37455,42896,38580,33156,36775,32703,32752,43163,43904,41656,32083,45307,32078,36773,44861,44855,44448,41398,43930
regulation_of_protein_localization_to_nucleus(6)	-0.190366	-1.13501	0.296634	0.394048	32	25	38515,40678,35780,37040,35851,32015,35696,41158,37042,35336,36748,43673,34969,36329,33571,34053,31248,41957,35653,34719,37368,41704,42737,41363,44317
appendage_segmentation(5)&imaginal_disc_derived_leg_segmentation(6)	0.227939	1.27518	0.182165	0.395733	26	22	49638,33418,40314,33581,37089,33583,32846,31429,37841,33602,37546,31293,41988,42313,41801,31589,39157,43906,32078,44830,32918,45343
regulation_of_proteasomal_ubiquitin_dependent_protein_catabolic_process(8)	0.209133	1.27361	0.177589	0.395743	35	26	42753,35342,45574,38656,35759,35522,42000,34924,43719,39340,44118,36277,42896,43673,43490,38580,40508,32221,35954,36264,5740853,49580,31248,40848,33758,35315
cell_projection_assembly(5)	-0.113829	-1.13177	0.287647	0.396495	99	72	33130,34009,37439,38657,39861,37577,42356,41905,38957,34519,37841,246497,41719,33093,33845,42389,33864,33230,38780,35340,38611,37455,40680,35104,35114,32623,33834,41718,31293,35311,36167,38898,33346,32256,41852,43828,44885,36775,32703,32028,37386,32752,32981,42207,35349,37387,42574,37528,39647,36010,32071,42986,43892,40462,38282,43319,32078,39564,33881,38219,37201,31717,36542,41739,34793,2768716,…
defense_response(4)	0.0770574	1.27618	0.172006	0.396643	333	205	50207,3885611,39708,37100,39704,39711,50126,33764,34814,34632,32099,36635,35862,31797,43262,39020,41379,43273,39776,38974,38833,39706,34193,41702,41650,37277,32832,34652,317900,39889,34780,117496,33229,53577,37769,33386,318160,43749,39700,41641,39709,31387,35211,39063,42032,40732,40541,42644,39991,40017,33165,40668,42922,50133,49077,42340,44728,33374,40033,35047,43283,41611,43599,40034,39173,4098…
positive_regulation_of_cell_differentiation(4)	-0.132399	-1.13196	0.291237	0.396824	64	53	34009,35390,33392,40832,43767,38436,32337,34277,43481,39158,41140,35528,32009,39173,37524,36702,33834,43514,3354888,39864,36461,31339,38648,31350,37851,30971,36497,33648,40998,35800,39228,37528,32631,34665,42846,35261,41957,35378,31802,42550,39454,36542,36914,42615,39004,31883,36255,35680,47763,31075,35253,40715,43151
mitotic_cell_cycle_checkpoint(6)	0.130404	1.27091	0.172414	0.397377	93	69	31449,35122,53439,35895,39014,40092,34565,38656,35759,34411,36560,33226,49077,35522,42000,326205,41611,35780,40308,41042,34993,34364,43719,31052,38649,31044,35816,53428,31373,42661,38799,33991,41498,41839,41158,43183,2768674,42186,43490,31678,48309,40508,32100,31016,35954,41801,44811,39157,40063,36264,40578,43529,41911,32608,35288,40858,35742,53443,40848,35225,5740252,33758,42175,40003,42898,4134…
glutamine_family_amino_acid_metabolic_process(6)	0.266518	1.28704	0.172373	0.397522	21	16	47253,32087,39556,33172,32488,36782,42284,33373,40443,32640,42832,41605,40434,33117,39530,38484
DNA_integrity_checkpoint(6)	0.135182	1.26264	0.187736	0.398095	85	63	31449,35122,53439,35895,39014,40092,34565,47121,35759,34411,36560,33226,49077,42000,326205,41611,35780,40308,41042,34993,34364,31052,38649,31044,35816,53428,31373,42661,38799,33991,41498,41839,41158,41615,43183,2768674,42186,31678,48309,31518,32100,31016,41801,44811,39157,40063,40578,43529,41911,32608,35288,40858,35742,53443,35225,5740252,42175,43856,40003,42898,41341,44259,40598
cytoskeleton_dependent_cytokinesis(6)	0.139378	1.26566	0.180486	0.398214	91	60	37618,35298,32478,38515,36956,34235,43547,35526,42077,33445,36440,37841,31240,42971,40232,34141,31816,32015,35340,42657,34245,33834,38001,35696,44289,38879,39068,39429,32979,35865,43717,33890,36699,35801,35054,34441,36775,42854,32703,35483,31521,43163,31652,31554,45374,41181,37070,36538,45928,34244,34688,317833,44006,31157,38418,37368,33562,40852,33798,38168
RNA_transport(5)&nucleic_acid_transport(7)	0.160702	1.26099	0.188806	0.398271	58	44	37685,42841,42360,34549,34481,45848,37769,42680,37078,43517,37757,43096,41870,33781,42618,36993,41666,39745,39090,42642,32537,42693,35849,39683,38580,32602,43662,326153,35400,34012,35051,37528,3355130,37417,31239,35235,32057,41634,43944,39843,40723,32510,44271,33562
G2_DNA_damage_checkpoint(7)&mitotic_G2_DNA_damage_checkpoint(8)	0.150061	1.27634	0.178024	0.398766	71	52	31449,53439,35895,39014,40092,34565,35759,34411,36560,33226,49077,42000,41611,35780,40308,41042,34993,34364,31052,38649,31044,35816,53428,31373,42661,38799,41498,41839,41158,43183,42186,48309,32100,31016,41801,44811,39157,40063,40578,43529,41911,32608,40858,35742,53443,35225,5740252,42175,40003,42898,41341,44259
regulation_of_cellular_protein_catabolic_process(6)&regulation_of_proteolysis_involved_in_cellular_protein_catabolic_process(7)	0.195554	1.28784	0.175095	0.398827	41	31	42753,35342,45574,38656,35759,32274,35522,42000,34924,43719,40015,39340,44118,36277,42896,43673,43490,38580,40508,32221,35954,43999,36361,36264,5740853,49580,31248,40848,36201,33758,35315
mitochondrion_organization(4)	0.127169	1.26364	0.179306	0.398921	123	71	33097,44381,47253,42182,39656,33172,41349,40562,318636,44326,34500,36281,53585,34328,31266,37899,33445,35899,3355107,38516,43831,39294,34763,40178,34837,32505,36309,34141,38049,35553,34792,36854,43236,38857,36583,40279,49892,41968,37337,36733,318604,35969,32314,38580,35246,53567,31581,32551,42298,36578,42845,33148,42745,40138,43104,36810,48572,37912,36614,40336,41152,40434,38472,41228,45683,47384…
regulation_of_imaginal_disc_growth(5)	0.20726	1.26627	0.178914	0.399608	30	26	33218,33432,40940,39013,39596,317824,34179,326214,33627,33753,59172,47998,43651,42380,33212,42896,39375,252554,44027,37528,42034,32351,35771,40191,44448,38736
positive_regulation_of_immune_system_process(3)	0.155434	1.2766	0.173026	0.400802	70	48	34632,32099,34009,39020,39776,41702,32832,39861,33078,39063,42922,40033,35047,40034,34068,42389,37967,35956,38752,38821,42160,32534,32820,33853,64880,31270,44339,32098,40378,36748,117365,34969,34761,37339,42594,42299,31011,40958,41943,45467,31800,34311,40191,44448,43256,40248,35045,35997
negative_regulation_of_neural_precursor_cell_proliferation(5)&negative_regulation_of_neuroblast_proliferation(6)	0.226301	1.26675	0.180796	0.401223	27	22	43515,31038,44728,40232,40042,41942,40696,38799,40860,40577,39744,35540,45959,39777,41360,47877,33156,326152,42130,44830,35197,41363
mitotic_DNA_damage_checkpoint(7)	0.14282	1.27715	0.172992	0.402408	77	58	31449,35122,53439,35895,39014,40092,34565,35759,34411,36560,33226,49077,42000,41611,35780,40308,41042,34993,34364,31052,38649,31044,35816,53428,31373,42661,38799,33991,41498,41839,41158,43183,2768674,42186,31678,48309,32100,31016,41801,44811,39157,40063,40578,43529,41911,32608,35288,40858,35742,53443,35225,5740252,42175,40003,42898,41341,44259,40598
male_meiosis_cytokinesis(5)	0.244498	1.25636	0.190789	0.402921	26	18	35298,32478,43547,40232,34141,42657,35696,39429,32979,43717,36699,35054,34441,45374,41181,37070,34244,33562
regulation_of_cell_cycle_phase_transition(6)&regulation_of_mitotic_cell_cycle_phase_transition(6)	0.161361	1.27736	0.175534	0.404582	62	45	42753,45574,43767,35381,38656,33196,32274,35522,34924,326205,32215,34993,43719,31052,37455,41942,40653,39340,33991,31293,44118,39744,43490,31678,38580,48309,40508,32543,35954,36264,5740853,49580,33529,38256,31248,43724,40958,32608,40848,33758,40003,36001,39673,35315,41941
positive_regulation_of_catabolic_process(4)	0.158221	1.27881	0.170741	0.404893	59	47	42753,35342,45574,43740,41823,34521,33386,42810,53585,42000,41611,35780,36251,40009,40015,40653,36821,44118,36277,32256,40201,43673,42871,43580,37729,35478,33283,32221,43999,37141,2768677,40138,5740853,49580,34543,31248,41094,44801,33854,40596,36201,39454,36460,41919,3355150,35315,32871
aerobic_respiration(6)	0.216041	1.24548	0.20662	0.405634	37	23	32441,31605,44149,44291,31606,33981,39988,42185,31459,43102,32461,41326,32940,42832,41067,41360,35609,39899,39228,41468,317974,31579,39281
cell_cycle_checkpoint(5)	0.12475	1.25115	0.199026	0.406089	101	74	31449,35122,53439,35895,39014,40092,34565,38656,47121,35759,34411,36560,33226,49077,35522,42000,326205,41611,35780,40308,41042,34993,34364,43719,31052,38649,31044,35816,53428,31373,42661,38799,33991,41498,41839,41158,41615,43183,2768674,42186,43490,31678,48309,31518,40508,32100,31016,35954,41801,44811,39157,40063,36264,40578,43529,41911,32608,35288,37916,40858,35742,53443,40848,35225,5740252,3375…
positive_regulation_of_apoptotic_process(6)	-0.162817	-1.12216	0.298728	0.406321	50	34	3354863,40832,39776,53577,34924,39173,42185,40009,40015,43651,43514,37247,36461,35540,34896,252554,35801,36339,42594,33648,40998,2768677,38914,35288,42550,39454,36914,37203,34995,41756,41704,47763,40014,44936
protein_methylation(5)&protein_alkylation(7)	0.219497	1.27946	0.170509	0.406412	40	24	32079,36022,40228,36645,34528,43016,37664,41295,34595,34480,53428,37962,32941,39203,39103,37851,31880,30971,41219,37795,41737,33761,31149,31015
anterior_posterior_pattern_specification(6)	-0.08329	-1.12247	0.298696	0.406525	202	135	31580,34009,43656,42945,43767,45973,33583,33432,32498,35289,32478,35381,43577,40834,35147,36409,37402,45827,41032,33934,33196,39158,36306,41140,34284,42059,42752,40830,35047,42000,31379,33981,37790,40559,35924,42572,35851,33602,31816,33753,40489,37455,43236,47137,38995,36463,41666,36990,40577,33834,45325,31293,33225,3354888,33968,39864,32537,35540,32979,41852,36171,326157,40835,41431,53560,40287,…
phenol_containing_compound_metabolic_process(5)	-0.149763	-1.12282	0.303297	0.406607	64	40	117496,48805,41983,41641,39063,40541,35190,33165,3772559,35047,39173,38746,35340,37867,32831,41595,32256,42521,35584,38580,36775,36059,32981,43803,39900,30980,36727,44801,40410,37044,43799,36914,31792,39617,34385,31863,32425,36054,40014,40052
wing_disc_dorsal_ventral_pattern_formation(7)	-0.15233	-1.12348	0.302488	0.406911	46	39	34009,39751,42841,40314,50005,39013,39596,42492,40844,36421,41137,53562,31293,33224,42186,36171,44021,41387,40295,53560,45233,40171,40046,42445,37842,42313,44027,36772,42130,38218,43928,43906,39572,32918,33496,42757,43126,43151,31391
hindgut_morphogenesis(4)&hindgut_development(5)	-0.140631	-1.12294	0.301095	0.407041	63	46	49638,34009,41749,33583,33432,34404,36252,42990,42059,45884,33602,31208,39570,37455,38291,45325,38001,31293,37042,38879,32976,35540,42896,36171,34908,41772,36775,38012,33529,33726,44855,44851,37655,40191,32080,39349,43383,38065,44540,36255,42757,35253,42737,36258,38168,41491
prepupal_development(6)	0.26036	1.24881	0.197353	0.407333	16	16	31120,36203,42514,37010,33981,36311,35540,32858,39909,47767,36578,40045,44811,34352,31162,31165
oocyte_development(5)	0.104426	1.24723	0.191456	0.407487	163	105	41858,31580,42945,38231,33432,32498,35289,32478,38738,35381,41641,36409,48571,37206,37402,45827,33934,37757,36306,42460,41140,34284,42752,42000,35199,37790,36046,40559,35924,42572,36386,31816,40489,40714,48448,37455,43236,32257,41666,37356,36990,33834,31293,36692,33968,39864,32537,44289,32979,42186,48785,41852,326157,41431,38389,38580,40104,33156,45233,34441,42854,32703,43700,36059,32132,35478,32…
germ_line_stem_cell_maintenance(5)	0.150653	1.24563	0.193142	0.407628	63	49	36150,34903,37778,40314,33432,34968,43229,34521,39013,37090,42596,35759,42059,35151,42000,40308,42816,33753,41709,45655,37455,35816,36048,33686,42661,33834,31293,34286,47873,39581,41785,38793,41772,44885,37386,42313,40063,33529,41911,43385,36544,37850,37859,35731,33881,43725,34751,36555,41085
coenzyme_biosynthetic_process(6)	0.252305	1.2513	0.192897	0.408145	23	17	40925,326159,41149,32272,3355069,40988,32212,43017,34961,30973,32426,48552,40259,39238,36760,42867,246650
Golgi_vesicle_transport(5)	0.156621	1.24207	0.200121	0.408419	75	45	39862,48986,40094,34185,31517,41177,42979,31382,37206,34427,38410,3772540,44437,38614,32140,43590,40506,45250,40981,41870,42905,32820,36337,39745,39090,39657,31001,43717,47942,33908,42843,31902,39430,31800,40710,34967,248102,19835383,41694,39051,40140,42615,33562,43223,33516
sex_differentiation(4)	-0.109751	-1.11977	0.306246	0.408931	96	76	43568,36150,34009,33418,42226,33392,43569,33432,34404,40940,40834,42990,37841,33770,40833,46000,34068,35851,38976,37455,42160,33782,40009,40015,34132,39849,44505,38153,31293,36277,34982,37042,48535,43415,34445,37785,45881,44885,37386,36746,35505,42549,41181,49580,34992,43946,44801,43650,36380,40090,42536,42037,44111,32078,40297,33881,44855,44851,44548,37201,36283,44540,36240,35227,3772180,31883,4…
enzyme_linked_receptor_protein_signaling_pathway(6)	-0.0750844	-1.11931	0.307353	0.408961	216	166	33268,38513,43656,41749,43652,39151,35563,42945,37778,44849,33218,34549,34481,43804,33002,33432,40562,32498,32350,38657,34780,42356,43835,39013,41641,33111,35147,37078,37090,37402,41032,32601,42060,44437,41140,5740414,42059,43812,44251,37549,40988,42816,44747,35924,35784,42572,46000,37149,33753,41709,37455,42160,39434,32257,47137,36048,46091,40605,64880,44095,45325,42380,37838,33225,3354888,37721…
regulation_of_organ_growth(4)	0.168873	1.24024	0.199881	0.408981	49	38	33218,33432,40940,39013,39596,317824,34179,326214,33627,33753,40009,59172,47998,64880,43651,42380,37247,32979,33212,42896,40201,39375,252554,34495,33619,42549,2768677,44027,37528,42034,32351,35771,33185,41957,40191,44448,38736,42737
eggshell_chorion_assembly(4)	0.142245	1.23844	0.201162	0.409444	83	55	41703,31787,37290,31603,35563,326174,42131,33432,39441,38738,47121,44098,42460,40642,34924,41611,33981,35780,39936,34609,31459,40489,37455,38091,31293,33507,39445,36461,32256,48317,34969,53560,35478,32543,32981,2768920,33619,42954,36057,38610,31368,36810,40958,44801,34171,34665,45928,44111,41788,34967,42550,34271,32581,41919,318579
oocyte_microtubule_cytoskeleton_organization(5)	-0.179965	-1.11781	0.306203	0.410358	37	27	41641,48571,37402,37757,34284,40489,41666,37356,36990,32537,42186,33156,45233,32703,43700,36059,43901,35051,41952,2768852,42743,36810,34171,31239,41788,43331,41066
regulation_of_mitotic_nuclear_division(6)	0.157791	1.23625	0.203283	0.41051	59	44	42753,31361,45574,33218,34968,31696,36364,38656,43517,38516,35522,31240,34924,37377,45969,31816,43719,43441,39554,39340,44118,42186,43490,40287,38580,47877,40508,32543,35954,43999,35800,43901,36264,5740853,49580,31248,32608,31535,40848,33758,43856,40285,39673,35315
inorganic_cation_transmembrane_transport(5)&cation_transmembrane_transport(6)	-0.21613	-1.11033	0.313061	0.419845	36	18	42222,41550,37985,42710,35579,38133,42490,36003,37981,32092,8674091,14462605,36005,37132,43542,34587,32020,37398
nucleosome_organization(5)	0.218581	1.22776	0.212699	0.420987	38	22	3771935,318846,37006,3772329,41850,37922,40047,37798,39492,31801,35418,43439,34875,33505,36390,42065,31680,44811,40170,31039,41780,40111
RNA_processing(6)	0.0802903	1.22607	0.210824	0.421342	262	176	32374,31795,40781,42958,36013,35788,318956,44173,34548,35003,35571,42900,37413,43227,37662,40940,34521,37372,39408,38693,42842,48571,33680,37402,40678,42596,36306,36314,53444,36889,43348,32933,43506,42752,35047,31176,39141,42813,34357,42899,35924,42274,42240,53435,31208,44258,33781,39763,40739,40529,35893,42166,33264,35917,45655,38229,31442,33259,36993,43358,36455,41666,43912,39202,40569,39849,33…
monocarboxylic_acid_catabolic_process(7)	0.239734	1.22365	0.211431	0.422751	25	18	38864,36536,38147,34276,36031,34313,37285,31641,36242,41480,32426,33898,31587,43332,37445,37028,41275,35213
lipid_oxidation(5)	0.239734	1.21945	0.220808	0.424747	22	18	38864,36536,38147,34276,36031,34313,37285,31641,36242,41480,42656,33898,43332,44544,37445,37028,41275,35213
peptidyl_lysine_modification(8)	0.149074	1.22069	0.218441	0.42509	76	48	3772329,32079,43740,41850,317858,41532,40228,38917,36645,33226,43016,33981,38748,34595,34480,43017,53428,37962,38055,32941,33649,34875,40659,39744,326128,53554,39431,39203,39103,31518,37851,31880,30971,34172,37795,33977,33837,41737,43788,40966,39142,33761,32229,43856,31149,31015,35113,42750
lipid_transport(4)	-0.189853	-1.10301	0.320064	0.428002	28	24	41233,37657,32609,41710,32475,33374,326136,41232,33334,38928,43673,326160,2768929,36488,34283,34736,34358,32610,33496,38067,33072,41469,42646,42864
epithelial_cell_morphogenesis(6)	-0.20577	-1.10332	0.326709	0.4282	26	20	33470,43715,43523,43716,37038,35340,3355072,40255,31554,33148,44835,3355131,31248,49045,31623,37201,32080,3354987,38531,45821
cellular_response_to_organonitrogen_compound(5)	-0.14485	-1.10223	0.321954	0.428446	55	41	38513,43652,39151,41823,40562,38454,41641,42060,40193,44251,35055,41709,64880,36821,43130,39152,40201,32426,40044,43580,38344,31016,39909,39383,38785,42549,37528,31137,35742,31666,38913,40700,41084,41957,42850,39454,42135,33262,326115,37203,31220
cell_cycle_phase_transition(5)	-0.121072	-1.10345	0.322542	0.428639	80	59	42753,45574,43767,35381,39013,38656,33196,34411,32274,41140,35522,34924,326205,32215,34993,31816,43719,31052,38649,37455,41942,40653,43651,39340,33991,31293,44118,34286,3772082,42453,39744,43490,31678,38580,48309,40508,32543,35954,36264,5740853,49580,33529,38256,31248,43724,40958,32608,40848,33758,43466,42550,42819,34954,40003,36001,39049,39673,35315,41941
positive_regulation_of_GTPase_activity(6)	-0.222699	-1.0998	0.322535	0.430596	33	17	32898,36017,43781,42817,34633,38879,40201,32253,43242,32569,43404,3355133,31618,31800,33881,33338,34803
establishment_of_nucleus_localization(5)	-0.179712	-1.10003	0.321748	0.430889	32	26	43749,37757,39879,35924,40232,40489,3771968,33782,43288,35594,44289,39683,42871,41848,38580,31554,35051,38491,36810,34171,32152,34967,44030,40589,38067,36791
formation_of_anatomical_boundary(4)	-0.14152	-1.09769	0.334548	0.432892	51	43	39619,41273,32275,33432,39441,39013,39440,33245,40833,35430,33627,33753,32400,31293,32567,41602,36171,43434,32724,41772,36746,42445,36377,31554,39228,33529,32723,45307,43928,39620,34263,39572,37201,32080,36703,43725,44540,31883,47763,45328,43161,41085,36606
G2_M_transition_of_mitotic_cell_cycle(7)	-0.219066	-1.09563	0.326772	0.434486	20	17	34411,326205,32215,34993,38649,37455,40653,3772082,42453,48309,32543,38256,40958,32608,43466,40003,39673
hormone_metabolic_process(3)	-0.143236	-1.09596	0.325474	0.434643	52	42	32413,34977,32789,32414,31429,251984,41710,43614,33374,5740633,39392,5740359,38291,41211,32418,36318,32858,34537,31581,39592,117369,47249,2768685,19835504,43512,32412,32857,32422,32415,32423,34358,32416,38961,39999,32419,44858,44006,36780,32424,40644,32420,45282
regulation_of_protein_targeting(6)	-0.186139	-1.09477	0.33199	0.435058	32	24	38515,40678,35780,37040,35851,32015,35696,41158,37042,35336,36748,43673,34969,36329,33571,34053,31248,41957,35653,34719,37368,41704,42737,44317
DNA_endoreduplication(6)	0.236541	1.21066	0.221316	0.435932	22	18	34009,35390,34903,35381,41296,34328,47121,38516,31801,34132,39375,31016,37730,31789,38661,36551,42550,43383
maintenance_of_protein_location_in_cell(5)	-0.152914	-1.09256	0.332261	0.437512	46	36	31151,40517,37618,38515,34427,35199,45894,3771968,35340,53573,31129,33834,38001,31405,38879,44839,39068,34969,45680,41144,31166,31521,35954,43901,50070,43770,36538,36773,35653,38978,37233,33732,34719,38067,38021,38863
instar_larval_development(6)	0.156678	1.20809	0.228899	0.437682	59	43	31151,34009,41887,37757,44437,41140,42059,35688,39682,45250,40861,31816,5740633,39570,39491,41937,42091,33834,38291,37890,33649,37564,37949,42871,43717,53554,33424,42889,34882,33156,3346167,45826,39493,31248,32083,44642,40850,38433,44448,42615,42737,38168,40514
positive_regulation_of_cell_projection_organization(4)	-0.185942	-1.09192	0.332332	0.437768	29	24	38436,34519,246497,32009,42389,37524,40680,35104,36702,33834,38898,31350,32752,30971,32981,43892,42846,41957,37201,36542,42615,34793,31075,40715
positive_regulation_of_autophagy(6)	-0.227449	-1.09102	0.33571	0.438369	21	16	43740,53585,36251,40009,40653,36821,32256,40201,43580,37729,33283,37141,2768677,44801,39454,32871
phospholipid_metabolic_process(5)	-0.198327	-1.0905	0.332596	0.438466	41	21	2768668,39220,39751,31517,38396,32279,43350,41605,2768892,32585,35570,37465,3885565,31826,31247,19835383,32340,43612,31157,31376,31716
regulation_of_antimicrobial_humoral_response(4)	0.176538	1.20409	0.223978	0.441633	51	33	32099,44849,32832,33078,39063,42644,42821,35047,42385,37967,35956,38752,49808,44339,33225,36748,117294,34969,34761,37575,42866,37339,42594,31011,36057,42935,41943,32152,49045,36769,44448,43256,35045
regulation_of_protein_import_into_nucleus(6)	-0.186139	-1.08675	0.337598	0.441861	31	24	38515,40678,35780,37040,35851,32015,35696,41158,37042,35336,36748,43673,34969,36329,33571,34053,31248,41957,35653,34719,37368,41704,42737,44317
protein_acylation(7)	-0.152936	-1.08708	0.335894	0.442037	57	36	3772329,36939,41850,36757,44098,39886,59171,43017,53428,38909,38055,32941,37565,33649,34875,39744,326128,39431,31518,36043,34172,39747,33977,33837,41737,43788,40966,34503,39142,36465,43856,41522,43268,35113,33516,42750
endosomal_transport(5)	-0.149288	-1.08596	0.33646	0.442334	70	38	42841,33418,33218,3772540,42492,40506,40250,42572,33845,43823,41150,39745,31105,36311,43310,38750,32979,45380,47942,36699,41992,38455,35933,43163,40993,40036,46068,34543,32947,40791,38599,49701,33458,33689,41459,38418,35221,40290
male_sex_differentiation(5)	-0.194269	-1.08713	0.336985	0.442584	28	22	36150,33418,42226,40940,42990,40015,44505,38153,31293,36277,34445,44885,35505,44801,44111,36283,35227,47763,33916,31364,34568,34569
protein_folding(6)	0.160162	1.19799	0.226831	0.448878	60	40	41712,37902,42851,31443,41570,41860,37214,40332,36270,41609,39476,43354,37472,34763,44910,31335,318211,32180,31215,36583,41840,33271,38643,38389,36059,39557,34707,33399,39679,42852,43630,48572,38500,39542,32620,36797,39651,37384,34897,38870
imaginal_disc_derived_male_genitalia_development(6)	-0.212833	-1.08081	0.345269	0.448937	22	18	33418,40940,42990,40015,34132,38153,31293,34445,37785,44885,35505,44801,44111,33881,36283,36240,45285,31364
regulation_of_protein_stability(4)	-0.156537	-1.08011	0.337465	0.449293	44	34	31696,36110,35759,41551,35151,49077,31617,42000,40308,48448,35816,35007,36463,42661,46035,40144,41785,42896,53554,47877,31016,36059,34403,40063,42935,36750,35560,32162,36201,35653,31874,41704,32151,45821
female_mating_behavior(5)	-0.205241	-1.07876	0.352079	0.450575	32	19	40315,39151,37985,42478,53523,31464,39392,45380,43130,42549,43396,31239,47384,42962,31792,36945,47763,43669,45976
response_to_inorganic_substance(4)	-0.169004	-1.07677	0.353752	0.452724	40	29	41202,43652,31867,34780,40048,36741,37157,42253,31845,3354888,36109,41925,32256,44965,36329,36316,42866,37428,46415,44121,44801,40931,42424,41292,39089,32671,36384,45234,10178932
protein_polyubiquitination(10)	-0.159682	-1.07458	0.353358	0.454528	45	32	32402,38591,34777,42821,35998,40040,32403,40556,37349,31749,33318,39691,3355079,39735,36748,41785,44131,41260,37876,39079,35170,41181,39753,39818,31214,34487,39750,40336,36820,32358,41085,38715
positive_regulation_of_biosynthetic_process(4)&positive_regulation_of_cellular_biosynthetic_process(5)	-0.0596555	-1.07465	0.345115	0.455063	332	243	34379,31151,49638,32099,40817,42717,34906,37027,34903,43656,39038,32579,41273,44849,36387,40832,43767,39036,33583,32007,32832,41199,45848,32846,39441,31429,36956,40940,34181,42544,40834,34277,39039,35147,43833,40228,33078,39063,34328,41032,44879,31213,40657,39313,36560,37889,38248,43812,5740592,42752,39440,40830,35047,36032,38982,37116,39682,33770,31813,37038,32068,40833,38872,40828,33602,41944,3…
regulation_of_transferase_activity(5)	0.133031	1.19237	0.237086	0.455484	73	58	2768900,2768906,2768896,2768873,37808,41690,34250,34968,40031,42356,37617,43481,38516,35151,34774,31441,42000,34924,33981,37723,32257,37422,41718,44118,3772082,246534,41271,32256,41785,53554,35425,36674,33937,33156,41020,32752,36497,40998,32631,326198,49580,192509,31248,44801,41816,38798,44111,39564,40700,35378,53425,37233,38961,34688,32963,39122,37344,36001
cellular_lipid_catabolic_process(5)	0.200692	1.19013	0.243828	0.45683	32	25	38864,36536,38147,34276,36031,251984,34313,42810,37285,31641,36242,32436,41480,32426,33898,34136,43332,37445,43618,37028,41275,39611,35213,36780,250736
positive_regulation_of_JAK_STAT_cascade(6)	-0.211225	-1.07214	0.357748	0.457313	24	18	33236,39458,53577,37889,31961,45318,41602,41431,41445,33489,39161,41447,50070,32965,3346149,39082,32260,42898
DNA_templated_transcription_initiation(7)	-0.146254	-1.0715	0.351903	0.457572	69	38	42364,40429,36130,39313,44728,31441,42385,41042,40667,43952,37639,37305,33973,40696,39202,38799,40577,32762,3354977,32587,31773,37535,39777,40403,117294,41801,39157,43816,38914,38073,44451,43906,44830,42175,41288,39688,45432,33223
mitotic_cell_cycle_phase_transition(6)	0.135117	1.18819	0.237645	0.457632	76	55	42753,45574,43767,35381,38656,33196,34411,32274,41140,35522,34924,326205,32215,34993,31816,43719,31052,38649,37455,41942,40653,43651,39340,33991,31293,44118,3772082,42453,39744,43490,31678,38580,48309,40508,32543,35954,36264,5740853,49580,33529,38256,31248,43724,40958,32608,40848,33758,43466,42550,42819,40003,36001,39673,35315,41941
retinal_cell_programmed_cell_death(6)	-0.173846	-1.07066	0.356306	0.45812	30	27	31151,34009,41140,35528,39173,37455,40009,31293,43514,32537,37247,32979,252554,31339,33648,42313,39228,39753,45928,44642,36914,31376,42367,34995,31883,36384,31290
negative_regulation_of_cell_cycle_phase_transition(5)&negative_regulation_of_mitotic_cell_cycle_phase_transition(6)	-0.169841	-1.06875	0.361918	0.460217	35	28	35381,38656,33196,35522,326205,32215,34993,43719,37455,41942,39340,33991,39744,43490,31678,48309,40508,35954,36264,33529,43724,32608,40848,33758,40003,36001,39673,41941
cell_cycle_G1_S_phase_transition(6)&G1_S_transition_of_mitotic_cell_cycle(7)	0.21007	1.183	0.254982	0.461309	33	22	43767,35381,33196,34411,32274,41140,34924,31052,37455,41942,43651,33991,31293,42453,39744,31678,33529,43724,42550,42819,36001,41941
transcription_initiation_from_RNA_polymerase_II_promoter(8)	-0.146254	-1.06663	0.355205	0.462573	67	38	42364,40429,36130,39313,44728,31441,42385,41042,40667,43952,37639,37305,33973,40696,39202,38799,40577,32762,3354977,32587,31773,37535,39777,40403,117294,41801,39157,43816,38914,38073,44451,43906,44830,42175,41288,39688,45432,33223
circulatory_system_process(5)&heart_process(6)	-0.160476	-1.0657	0.359423	0.462601	40	31	42683,41742,44849,37985,42596,33770,37455,44817,31129,31845,250710,32794,33759,34537,46187,35881,32253,34495,42672,36057,37205,39387,31601,33361,34189,36071,32020,33769,35253,32158,44856
cellular_carbohydrate_metabolic_process(4)	-0.185906	-1.06466	0.361297	0.462797	29	23	37419,39588,41823,33386,44291,47611,41709,35671,3772101,42993,47767,33137,36614,35689,36773,37198,31623,39454,326119,34070,41701,38736,40248
G_protein_coupled_receptor_signaling_pathway_coupled_to_cyclic_nucleotide_second_messenger(7)&adenylate_cyclase_modulating_G_protein_coupled_receptor_signaling_pathway(8)	-0.220748	-1.06586	0.358164	0.463014	17	16	34181,41726,33196,43484,42452,31234,38296,42652,41549,37191,43193,38539,38298,3885573,42135,43669
sensory_perception_of_smell(8)	-0.12054	-1.06494	0.362374	0.463034	98	56	41119,41333,42415,41008,36187,33450,32562,34918,32275,31867,35516,40136,37264,42514,41011,35449,40650,38354,36350,33381,38611,40648,40744,37269,42452,41007,35813,34831,34603,36329,44885,40157,35958,39191,32071,33623,37271,31207,31826,31621,35743,32340,39332,31376,31716,43551,35543,42601,36384,33683,37716,41469,32661,31975,34601,40198
response_to_transforming_growth_factor_beta(4)&cellular_response_to_transforming_growth_factor_beta_stimulus(5)	0.206974	1.18318	0.242866	0.46332	26	23	42945,44849,43804,33432,32498,34780,5740414,42059,33226,33981,46000,33753,32257,36171,41772,33156,32981,32160,33529,33474,35731,43725,31665
carbohydrate_biosynthetic_process(5)	-0.207586	-1.06315	0.365912	0.46431	23	18	37419,32836,38346,36717,326151,35671,39715,3772101,35627,36614,43394,39713,37198,37130,34070,38736,33556,33568
sensory_perception_of_taste(8)	-0.150938	-1.06131	0.361067	0.466271	61	35	117471,117346,117488,117338,117496,39324,117470,43489,43753,38098,117349,42490,35655,40664,32189,34299,40333,37805,117472,34641,117480,117481,37725,33453,117343,39015,31376,37502,36104,14462661,117348,42568,33251,41363,43305
histone_methylation(5)	0.208058	1.17596	0.255744	0.470386	38	22	32079,40228,36645,34528,43016,41295,34595,34480,53428,37962,32941,39203,39103,37851,31880,30971,41219,37795,41737,33761,31149,31015
embryonic_axis_specification(6)	-0.0890651	-1.05516	0.374553	0.474482	162	103	31580,34009,43656,42945,45973,33432,32498,35289,32478,35381,35147,36409,37402,45827,41032,33934,39158,36306,41140,34284,33226,42752,40830,35047,43283,42000,37790,40559,35924,42572,33602,31816,40489,43236,47137,41666,36990,40577,33834,45325,31293,33225,3354888,33968,39864,32537,32979,41852,326157,41431,53560,40287,38389,33156,34441,42854,32703,43700,35478,37065,36497,42564,32160,36952,38012,38321,…
glycosylation(5)	0.1494	1.17147	0.247212	0.475291	54	44	42991,42510,261610,33481,33717,35240,40314,326122,3772288,39297,40506,38528,40981,42518,35792,43823,42146,34409,39745,43031,250735,33271,34134,37323,36699,33424,246627,36564,40993,31024,35627,38106,32122,33216,35486,31553,41191,31623,34215,43563,5740876,39653,31098,39732
proximal_distal_pattern_formation_imaginal_disc(6)	0.223849	1.1684	0.259157	0.475629	20	19	34009,32579,41273,33432,38657,31813,35430,37455,36421,37973,31293,34982,32567,32724,32723,35555,42737,38168,44856
positive_regulation_of_intracellular_transport(4)	-0.171091	-1.05308	0.372655	0.476822	39	27	38515,41177,31382,40678,35780,37040,32015,35696,41158,37042,35336,36748,38580,36329,32602,42199,34053,35235,31800,38226,19835383,42615,37368,36791,42737,45821,44317
tricarboxylic_acid_cycle(4)	0.208093	1.16875	0.254781	0.477358	35	22	32441,31605,44149,44291,31606,33981,39988,42185,31459,43102,32461,41326,32940,41067,41360,35609,39899,39228,41468,317974,31579,39281
regulation_of_cellular_protein_localization(5)	-0.136694	-1.05171	0.36883	0.478143	52	42	38515,34185,31517,41177,42979,31382,40678,33196,38410,35780,37040,35851,32015,46091,39745,35696,41158,37042,35336,36748,42896,43673,34969,36329,39259,33571,41562,40170,34053,31248,31800,41957,35653,34719,19835383,42615,37368,41704,42737,45821,41363,44317
organic_acid_catabolic_process(5)&carboxylic_acid_catabolic_process(6)	0.170777	1.16395	0.265087	0.4782	46	33	38864,32087,36536,38147,34276,36031,32488,34313,38979,33911,37285,31641,36242,41132,39988,40349,41480,32026,42832,32426,33898,31587,43332,37445,37028,38871,41275,33117,35213,36914,39530,38484,41133
protein_glycosylation(4)&macromolecule_glycosylation(6)	0.1494	1.1651	0.256512	0.47864	53	44	42991,42510,261610,33481,33717,35240,40314,326122,3772288,39297,40506,38528,40981,42518,35792,43823,42146,34409,39745,43031,250735,33271,34134,37323,36699,33424,246627,36564,40993,31024,35627,38106,32122,33216,35486,31553,41191,31623,34215,43563,5740876,39653,31098,39732
cellular_response_to_alcohol(6)	-0.205677	-1.04949	0.373318	0.48068	22	18	41742,37922,40351,35687,40696,38638,44505,35540,36390,30971,44811,37795,39409,44111,39288,31165,38543,44936
cellular_chemical_homeostasis(5)	-0.150423	-1.04891	0.38432	0.480914	53	34	41550,34111,47746,326167,32007,41474,32860,42490,43541,38781,40664,31845,44643,44965,32314,38622,36905,35376,46415,32821,38784,33492,53431,5740320,43787,31601,39089,32260,38782,31376,43542,32142,39005,43982
regulation_of_developmental_pigmentation(4)	0.23352	1.15948	0.265591	0.480927	24	17	42560,34009,39751,34903,34780,40940,35190,35332,38746,32257,42521,42866,41020,8674055,30980,32078,42615
regulation_of_nuclear_division(5)	0.143872	1.15615	0.271739	0.481786	61	46	42753,31361,45574,33218,34968,31696,36364,38656,43517,38516,35522,31240,34924,37377,45969,31816,43719,43441,39554,39340,44118,42186,43490,40287,38580,47877,40508,33399,32543,35954,43999,35800,43901,36264,5740853,49580,31248,32608,31535,37916,40848,33758,43856,40285,39673,35315
positive_regulation_of_cellular_catabolic_process(5)	0.159108	1.16032	0.261938	0.48185	49	38	42753,35342,45574,43740,41823,34521,33386,42810,53585,42000,36251,40009,40015,40653,36821,44118,36277,32256,40201,43673,43580,37729,33283,32221,43999,37141,2768677,5740853,49580,31248,41094,44801,36201,39454,41919,3355150,35315,32871
nucleobase_containing_compound_transport(6)	0.134551	1.15706	0.268136	0.482585	72	53	37685,42841,42360,34549,34481,33921,32007,45848,37769,42680,37078,43517,37757,43096,40981,41870,33781,42618,36993,41666,39745,39090,42642,32537,42693,35849,31255,32008,39683,38580,32602,43662,326153,35400,34012,35051,37528,3355130,37417,33207,31553,31239,35235,32057,41634,43944,39843,40723,32510,44271,42115,33562,39461
regulation_of_peptidase_activity(6)	-0.174958	-1.04703	0.385081	0.483006	33	25	3354863,53577,37229,39173,42185,40009,40015,43514,36748,34896,45830,42594,2768677,39753,38914,35288,39364,36612,36914,34995,41756,44129,40644,40014,44936
ion_homeostasis(6)	-0.12848	-1.04497	0.385731	0.484027	75	48	41202,41550,34111,47746,326167,32007,41410,35579,41474,326216,32860,42490,43541,38933,38781,31234,40664,31845,44643,44965,50252,32314,38622,36905,35376,46415,32821,38784,33492,43324,42424,34258,37363,5740320,40336,43787,31601,39089,33062,32260,38782,31376,43542,32142,36099,39005,43982,33735
detection_of_stimulus_involved_in_sensory_perception(4)	-0.12325	-1.0454	0.384417	0.484038	92	52	41119,42415,40116,41008,36187,33450,42471,34918,37985,31867,39596,42514,33157,39983,35449,40650,37447,36350,40580,40744,47762,33897,41007,318912,40333,8673994,34603,40157,35958,42207,39191,37528,31207,34843,39932,117481,39015,35743,37629,35652,33768,31376,43542,43551,14462661,38835,33683,41469,31975,32158,36897,40198
segment_specification(5)	-0.169099	-1.04568	0.383299	0.484307	48	27	41273,40832,40826,39297,44272,40833,35430,33607,45318,34134,40835,117294,37386,38817,42034,42130,33185,36794,44205,35555,41090,40374,46156,33496,43020,43023,47763
maintenance_of_location_in_cell(4)	-0.140089	-1.04339	0.387868	0.484353	51	39	31151,40517,37618,38515,37402,34427,35199,45894,3771968,35340,53573,31129,37356,33834,38001,31405,38879,44839,39068,34969,45680,41144,31166,31521,35954,43901,50070,43770,42743,36538,36773,35653,38978,37233,33732,34719,38067,38021,38863
cellular_response_to_growth_factor_stimulus(6)	-0.14025	-1.04348	0.385452	0.484875	44	39	42945,44849,43804,33432,32498,34780,42356,5740414,42059,33226,33981,46000,33753,42160,39434,32257,42380,36171,41772,33156,32981,32160,33529,33474,38760,33458,39564,35731,43725,45278,38424,31665,36255,38736,42737,33814,41770,36258,35997
positive_regulation_of_nitrogen_compound_metabolic_process(4)	-0.0594011	-1.04361	0.387039	0.485333	320	237	34379,31151,49638,32099,40817,42717,34906,37027,34903,43656,39038,32579,41273,44849,36387,40832,43767,39036,33583,32007,32832,41199,45848,32846,39441,31429,36956,40940,34521,34181,42544,40834,34277,39039,35147,43833,40228,33078,39063,34328,41032,44879,31213,40657,39313,36560,37889,38248,43812,5740592,39440,40830,35047,36032,38982,39682,33770,31813,37038,32068,40833,38872,40828,33602,41944,31834,3…
positive_regulation_of_kinase_activity(6)&positive_regulation_of_protein_kinase_activity(7)	-0.204797	-1.04181	0.389848	0.485986	22	18	40031,42356,33981,32257,37422,41718,32256,35425,41020,40998,32631,326198,44111,39564,40700,35378,53425,39122
negative_regulation_of_immune_system_process(3)	0.15549	1.1498	0.282768	0.48753	54	39	35862,34009,38974,42066,41455,37769,33386,43749,34277,42821,33226,44728,42000,44910,41944,45655,33782,34726,35966,33225,41839,32976,53554,117294,38648,37575,42866,34280,44811,41899,36057,42935,35731,36769,42850,36914,40510,36962,117464
cortical_cytoskeleton_organization(5)	-0.199075	-1.03935	0.388978	0.488957	30	19	41749,34519,33845,31816,33864,38765,37356,41718,33649,35311,42871,36775,32981,42672,31168,40462,45928,36104,35977
positive_regulation_of_immune_response(4)	0.143279	1.14182	0.286748	0.489226	65	45	34632,32099,39020,39776,41702,32832,33078,39063,42922,40033,35047,40034,34068,42389,37967,35956,38752,38821,42160,32534,32820,33853,64880,31270,44339,40378,36748,117365,34969,34761,37339,42594,42299,31011,40958,41943,45467,31800,34311,40191,44448,43256,40248,35045,35997
sister_chromatid_segregation(5)	0.117398	1.14586	0.270623	0.489357	89	68	42753,37325,36495,41703,45574,43491,37618,33992,34404,34794,35649,37671,53561,38656,47121,39594,36440,35522,44724,33501,35001,31816,43719,38812,32316,31988,39340,44118,37042,33119,32049,32102,41014,43490,38580,40508,40388,53567,35954,36957,38762,43901,3355136,36264,37687,35293,5740853,53566,49580,37187,3354896,45826,31248,318874,39169,37523,40848,35225,42846,33758,40616,34244,2768719,49260,41919,…
carbohydrate_derivative_metabolic_process(4)	0.0858732	1.14703	0.278669	0.489712	242	132	41679,39220,35862,42991,39751,42510,261610,33481,34529,41379,33717,37392,43652,35240,40314,45401,37834,43515,35848,42273,36031,32007,41687,326122,37728,3772288,36252,33783,46040,34181,31517,34996,5740349,43456,39297,33716,41476,41318,43425,39645,40506,40034,38528,45884,40981,42518,35792,43739,43823,32056,41709,32485,39434,47137,42452,33390,42146,34409,31234,39745,42380,43031,250735,3772101,33271,…
female_meiotic_division(5)	0.125112	1.14984	0.267746	0.489769	84	60	31104,35390,32624,33418,38958,34250,32478,34968,38515,35649,43577,38044,44870,33661,33934,39158,33226,35522,31240,35199,32645,3772646,45969,34993,40232,45894,38649,43439,31373,35130,33435,44839,32049,41014,36411,39241,33937,34441,42065,31187,36491,35398,37687,41952,31248,43724,32608,32152,37523,34927,46006,32119,40589,34954,47384,40003,32721,32107,45871,32353
imaginal_disc_derived_leg_morphogenesis(6)	0.123802	1.1427	0.274232	0.489997	81	62	49638,33418,41273,40314,33581,37089,33583,32846,42542,31429,40092,42544,39013,37841,33245,31813,32729,42541,33602,35430,36741,36421,32097,41942,37546,37973,31293,41086,39744,32858,41988,36929,36775,32536,39900,42313,39259,41801,40045,31589,39157,42954,42034,38630,33529,43974,31912,42130,32965,40879,43906,35560,32078,39750,44830,32918,46156,40205,43725,37134,33048,45343
protein_dephosphorylation(7)	-0.14605	-1.03742	0.398384	0.490466	58	36	32624,3772179,41414,31266,37899,42922,31425,31074,38049,39554,36285,46456,44289,39204,45959,33107,39156,47877,2768940,33270,44748,40081,48532,40958,31979,43466,43670,34954,49260,35259,36001,40224,45278,33916,261628,44317
positive_regulation_of_nucleobase_containing_compound_metabolic_process(5)	-0.0602967	-1.03745	0.385054	0.491071	297	223	34379,31151,49638,40817,42717,34906,37027,34903,43656,39038,32579,41273,44849,36387,40832,43767,39036,33583,32007,41199,45848,32846,39441,31429,36956,40940,34521,34181,42544,40834,34277,39039,35147,43833,40228,34328,41032,44879,31213,40657,39313,36560,37889,38248,43812,5740592,39440,40830,35047,36032,38982,39682,33770,31813,37038,32068,40833,38872,40828,33602,41944,31834,39570,30982,38145,38752,4…
cofactor_metabolic_process(4)	0.175975	1.1428	0.272598	0.492092	41	30	40925,32789,326159,41149,47895,32272,3355069,40988,32212,30994,43017,34961,30973,41407,43757,42832,32426,48552,40259,39238,41225,33045,34394,36760,37815,44701,35383,42867,246650,36914
leg_disc_proximal_distal_pattern_formation(7)	0.236957	1.13835	0.288481	0.492649	16	16	34009,32579,41273,33432,38657,31813,35430,37455,37973,34982,32567,32724,32723,35555,38168,44856
mesoderm_morphogenesis(5)	-0.176421	-1.03383	0.394863	0.494469	26	24	34009,42542,35047,42541,41944,33607,42160,39434,38879,34908,36746,33148,42034,32637,38760,42536,42037,37655,43769,39349,36255,38736,36555,36295
ovarian_nurse_cell_to_oocyte_transport(4)	-0.170884	-1.03413	0.391596	0.494691	39	26	35298,42066,48805,34519,37723,3771968,34132,33834,44289,38811,33346,42889,38580,37729,31554,42672,42491,32616,36810,35731,37201,37230,36791,45821,37345,35058
melanin_metabolic_process(4)	-0.15603	-1.03241	0.399039	0.49522	51	31	117496,41641,39063,40541,33165,35047,39173,35340,32831,41595,32256,42521,35584,38580,36775,32981,43803,39900,30980,36727,44801,40410,37044,43799,36914,31792,39617,34385,32425,36054,40014
positive_regulation_of_cell_proliferation(4)	-0.147443	-1.03284	0.400726	0.49525	49	35	34009,35122,38657,39861,34277,41140,326214,37723,31816,37455,31293,32098,3354888,32976,42896,31229,37851,32543,35800,42313,39228,42549,37528,326198,3355133,34665,45467,3346149,39516,43466,35378,36255,42757,35253,43151
imaginal_disc_growth(4)	0.159291	1.13339	0.28586	0.496221	50	36	34009,37089,33218,33432,40940,39013,39596,317824,34179,326214,33627,33753,43958,59172,47998,43651,42380,31293,33212,42896,43673,39375,252554,42549,44027,41181,37528,42034,32351,35771,43728,40191,44448,3772180,38736,42737
lipid_catabolic_process(5)	0.144747	1.13422	0.29216	0.497132	60	44	43251,38864,36536,38147,34276,36031,35439,251984,34313,41954,36203,42810,40243,37285,43247,31641,36242,32436,32778,31925,34094,41480,31532,43252,32858,32426,33898,34136,43332,33942,44544,37445,32437,50392,43618,37028,41275,33405,39611,35213,36780,250736,43246,35019
apoptotic_signaling_pathway(5)	-0.18002	-1.03012	0.402495	0.497977	29	23	53577,53585,41140,39173,37455,40009,40015,42253,43651,43514,33271,37247,36461,42845,2768677,36727,35288,34385,44259,42757,36054,40014,44936
ketone_biosynthetic_process(5)	-0.195992	-1.02803	0.392879	0.499069	22	19	41710,33374,32272,40988,5740633,34961,5740359,38291,36318,31581,39592,47249,2768685,43512,32857,34358,246650,44858,45282
regulation_of_embryonic_development(5)	-0.115141	-1.02882	0.399002	0.499239	75	57	31580,34009,35563,43715,43687,43523,36409,37402,45827,33934,34284,43716,35924,34993,37083,40489,35340,59172,39340,43288,33968,39864,48317,40255,31667,41118,41062,36775,42854,43700,37065,44835,37528,3355131,2768852,42743,36810,32608,44111,43319,32078,33881,44851,43466,44030,38067,44543,34954,32080,40003,32358,41919,42379,3354987,35680,38531,37345
tracheal_outgrowth_open_tracheal_system(5)	-0.203665	-1.02808	0.405196	0.499653	25	18	32275,42356,39158,41140,37038,44703,48317,35942,44885,36952,39564,40660,44855,38424,42757,32661,41770,35997
alcohol_metabolic_process(5)	-0.15694	-1.02672	0.404397	0.499688	37	30	33236,32285,32789,36203,38396,47611,2768687,35671,39226,5740359,38291,36318,34136,31581,33137,47249,2768685,43512,32857,35689,32423,37360,34358,44858,43612,31716,326119,41701,41625,45282
embryonic_pattern_specification(5)	-0.068498	-1.02696	0.408409	0.499991	247	168	38005,31580,34009,43656,41273,42945,44849,40832,43767,45973,33583,33432,32498,35289,41697,32478,40826,35381,40834,34277,39297,35147,36409,39596,37402,45827,41032,33934,44098,33196,39158,36306,41140,34284,33226,42752,40830,35047,43283,42000,44272,33770,37790,40559,40833,35924,42572,35851,33602,35430,31816,37149,39570,33607,40489,37455,36854,43236,47137,38995,41666,40999,36990,40577,33834,35966,453…
extracellular_matrix_organization(5)	-0.176839	-1.02487	0.40438	0.50176	37	24	31787,45973,32683,34068,33022,39118,43528,37356,32537,37949,32256,43717,35627,42954,33903,34435,33830,31800,45928,31247,45994,5740204,35997,38769
tripartite_regional_subdivision(6)&anterior_posterior_axis_specification_embryo(7)	-0.0871012	-1.0228	0.409082	0.503528	160	101	31580,34009,43656,42945,45973,33432,32498,35289,32478,35381,35147,36409,37402,45827,41032,33934,39158,36306,41140,34284,42752,40830,35047,42000,37790,40559,35924,42572,33602,31816,40489,43236,47137,41666,36990,40577,33834,45325,31293,33225,3354888,33968,39864,32537,32979,41852,326157,41431,53560,40287,38389,33156,34441,42854,32703,43700,35478,37065,36497,42564,32160,36952,38012,38321,42313,34541,…
purine_containing_compound_biosynthetic_process(6)	-0.153882	-1.0232	0.40979	0.503584	39	31	37834,32007,34181,5740349,40935,41476,41318,43739,41709,32485,42452,31234,39479,45830,48552,42652,40754,43104,41549,38753,43193,40180,41825,38539,43149,3885573,43682,35419,42561,34878,38285
hemopoiesis(5)	-0.118081	-1.02188	0.419639	0.504231	79	55	34379,34009,34302,33432,42066,34277,41140,33226,39645,43283,42000,37874,40506,3772655,42816,38891,41944,40599,40554,45655,38076,36463,41137,31293,33649,33225,44703,45318,39581,43384,53554,34969,44885,36775,34280,37386,32981,43901,44811,39976,43319,31869,42846,33881,42850,43856,44548,42550,43532,31717,32080,31883,32661,117464,35045
feeding_behavior(3)	-0.156028	-1.01913	0.414038	0.506316	52	30	37985,47746,31429,117496,41547,36741,41709,44817,35655,40664,39152,43293,38622,37805,39228,42549,32771,40754,31309,34843,32406,45928,40575,32817,37254,32671,35832,40195,34651,38007
purine_containing_compound_metabolic_process(5)	0.129694	1.12583	0.298142	0.506411	126	53	41679,43652,45401,42051,37834,43515,40528,36031,32007,37728,36252,46040,34181,34996,5740349,43456,40935,41476,41318,43739,41709,32485,42452,33390,31234,41605,39479,45830,48552,42652,40754,43104,39976,41549,37875,36103,38753,43193,40180,41825,38539,43149,59170,3885573,43682,36914,34995,36543,35419,32239,42561,34878,38285
positive_regulation_of_multicellular_organism_growth(4)	-0.21122	-1.01798	0.421989	0.506697	24	16	34780,43812,37723,32257,64880,35425,3346167,42564,42549,3885565,41957,43149,41341,42890,40195,31220
negative_regulation_of_cell_differentiation(4)	-0.0772775	-1.01709	0.418229	0.506707	159	129	31151,36150,34009,34903,37778,33392,40314,43515,33432,31038,34968,42066,43229,34521,39013,34277,37090,42596,35759,33196,32601,38516,41140,42059,35151,33226,44728,42000,34924,40308,42816,40232,41944,33753,40042,41709,45655,37455,35816,36048,33686,41942,40696,42661,38799,40860,43651,40577,33834,31293,34286,33225,47873,39744,37247,35540,39581,32979,41785,45959,39777,53554,41360,38793,41260,38648,478…
transmembrane_transport(4)	-0.104535	-1.01749	0.416766	0.50677	108	69	42222,43707,32694,41550,33470,39990,37985,42710,36310,33921,318636,35579,32683,38133,317824,46080,38264,39294,39232,42490,40981,43541,36003,43034,39410,39230,32537,40378,31101,42896,34299,39321,41387,36329,39566,39662,39106,31082,35911,43265,37981,32092,31990,34330,42245,8674091,41640,38846,14462605,34160,37437,42723,36236,36005,37132,37800,43542,34587,34950,43420,2768718,32397,32020,32695,318064…
negative_regulation_of_Wnt_signaling_pathway(5)	-0.174787	-1.01965	0.408337	0.506869	29	24	39751,50050,33392,35115,39596,35677,33627,38879,34592,43162,42871,36775,44843,42574,31248,36538,44642,43565,38890,44355,36283,43019,36125,35997
ribose_phosphate_biosynthetic_process(6)&ribonucleotide_biosynthetic_process(7)	-0.153882	-1.01916	0.415883	0.50693	39	31	37834,42273,32007,34181,5740349,41476,41318,39645,43739,41709,32485,42452,31234,39479,45830,42652,40754,43104,41549,38753,43193,40180,41825,38539,43149,3885573,43682,35419,42561,34878,38285
organ_formation(4)	-0.129834	-1.01635	0.423262	0.507135	51	44	31151,39619,34009,41273,43767,32275,33432,39013,40833,35430,33753,33607,32400,37973,31293,32567,41602,41988,36171,43434,32724,41772,36746,42445,36377,39228,42034,33529,32723,45307,43928,32078,39620,34263,39572,36703,43725,31883,47763,42737,45328,43161,41085,36606
purine_ribonucleotide_metabolic_process(7)	-0.13008	-1.01805	0.414644	0.507265	112	44	43652,45401,37834,43515,36031,32007,37728,36252,46040,34181,34996,5740349,43456,41476,41318,43739,41709,32485,42452,33390,31234,39479,45830,42652,40754,43104,41549,36103,38753,43193,40180,41825,38539,43149,59170,3885573,43682,34995,36543,35419,32239,42561,34878,38285
synaptic_target_recognition(6)	-0.148464	-1.01528	0.419679	0.508051	46	33	31338,34193,47220,32154,31617,33374,318000,37548,35949,38540,32400,34560,35097,35362,37858,34107,38590,38185,33162,39387,35083,40090,34927,32078,43315,32782,32183,40146,45326,46015,40515,50320,36436
meiosis_II(5)	0.212068	1.11773	0.306533	0.508496	28	19	32478,34968,35649,42077,35522,40232,35340,42657,38879,44839,35054,33937,34441,43163,37687,45374,37523,34244,317833
response_to_ionizing_radiation(5)	0.20483	1.12044	0.312153	0.508532	31	21	3772329,53585,39594,31801,34930,40009,40015,43651,33991,43514,33507,32322,37247,252554,31518,39909,2768677,46234,36914,41341,40016
RNA_export_from_nucleus(6)	0.225943	1.12139	0.305438	0.50921	22	17	37685,34549,34481,45848,37769,42680,37078,33781,41666,35849,32602,326153,35235,43944,39843,40723,44271
regulation_of_kinase_activity(6)&regulation_of_protein_kinase_activity(7)	0.132928	1.11801	0.305274	0.510277	65	51	2768900,2768906,2768896,2768873,37808,41690,34250,34968,40031,42356,43481,38516,34774,31441,42000,33981,37723,32257,37422,41718,44118,3772082,246534,41271,32256,41785,53554,35425,36674,33937,33156,41020,32752,36497,40998,32631,326198,31248,44801,38798,44111,39564,40700,35378,53425,37233,38961,34688,32963,39122,36001
cofactor_biosynthetic_process(5)	0.19866	1.11477	0.309127	0.511151	29	22	40925,326159,41149,32272,3355069,40988,32212,30994,43017,34961,30973,43757,32426,48552,40259,39238,34394,36760,37815,44701,42867,246650
oocyte_dorsal_ventral_axis_specification(5)	0.153592	1.12141	0.30075	0.511471	49	38	41858,42945,33432,32498,38738,35381,37206,37757,42460,42752,42000,35199,36046,40559,35924,40489,48448,37356,44289,48785,41431,38580,40104,32132,35051,47781,37528,39430,2768852,42743,36810,34171,41788,34967,44543,43256,42115,36791
regulation_of_intracellular_protein_transport(6)	-0.134809	-1.01028	0.426253	0.513508	49	39	38515,34185,31517,41177,42979,31382,40678,38410,35780,37040,35851,32015,46091,39745,35696,41158,37042,35336,36748,42896,43673,34969,36329,39259,33571,41562,34053,31248,31800,41957,35653,34719,19835383,42615,37368,41704,42737,45821,44317
positive_regulation_of_macromolecule_biosynthetic_process(5)	-0.0592235	-1.0098	0.422985	0.513555	295	218	34379,31151,49638,40817,42717,34906,37027,34903,43656,39038,32579,41273,44849,36387,40832,43767,39036,33583,41199,45848,32846,39441,31429,36956,40940,42544,40834,34277,39039,35147,43833,40228,34328,41032,44879,31213,40657,39313,36560,37889,38248,43812,5740592,42752,39440,40830,35047,36032,38982,37116,39682,33770,31813,37038,32068,40833,38872,40828,33602,41944,31834,39570,30982,38145,38752,41709,3…
regulation_of_cytoplasmic_transport(6)	-0.135468	-1.01059	0.423046	0.513716	51	40	38515,34185,31517,41177,42979,31382,40678,38410,35780,37040,35851,32015,46091,39745,35696,41158,37042,35336,36748,43673,44643,34969,36329,32602,33571,41562,34053,31248,35235,31800,41957,35653,34719,19835383,42615,37368,41704,42737,45821,44317
RNA_localization(4)	-0.0859812	-1.01089	0.424816	0.513932	150	102	37685,31580,42841,42360,34549,34481,45848,32478,43577,37769,42680,37078,36409,37402,45827,33934,43517,37757,36306,43096,34284,42752,37790,40559,35924,42572,41870,39570,33781,31459,40489,48448,43236,42618,36993,41666,39745,39090,36990,33834,42642,33968,39864,32537,42693,35849,33507,32979,41852,39683,37355,41431,38389,38580,34441,42854,32602,43662,326153,43700,32132,35400,37065,34012,34541,35051,47…
organonitrogen_compound_catabolic_process(5)	0.172429	1.10793	0.321464	0.518024	47	29	41679,35862,32087,41379,37392,32488,41687,38979,33911,43456,40034,41132,39988,40349,32026,42832,41605,39976,37875,43618,38871,33117,38223,36914,39530,38484,250736,41133,41625
negative_regulation_of_chromosome_organization(5)	0.192223	1.10497	0.322724	0.518505	31	23	45848,40228,38656,35522,43719,31834,32941,42253,39340,43490,39241,40508,41740,35954,35121,42954,36264,40170,32965,35560,40848,33758,38779
double_strand_break_repair(5)	0.173797	1.10228	0.322262	0.518513	35	28	34565,40438,43577,38594,39594,31801,41366,34930,41872,117419,31373,41571,47186,41839,38257,37564,33507,32322,33399,31497,41746,40457,43724,32608,37916,2768853,41341,44259
mitotic_sister_chromatid_separation(6)	0.193976	1.10873	0.311156	0.518958	31	23	42753,45574,34404,38656,47121,35522,33501,31816,43719,39340,44118,37042,43490,38580,40508,35954,36264,5740853,49580,31248,40848,33758,35315
female_meiosis_chromosome_segregation(6)	0.177491	1.10254	0.330134	0.520298	37	27	31104,35390,33418,38958,38515,44870,39158,33226,31240,32645,3772646,34993,31373,33435,41014,36411,39241,42065,31187,36491,35398,32608,34927,46006,32119,40003,32721
regulation_of_autophagy(6)	0.146266	1.10506	0.315372	0.520587	64	41	31738,43740,39656,41860,53585,46080,38516,41140,39173,41709,36251,40009,40653,38936,36821,3354888,32256,35540,40201,43580,41260,38344,37729,33283,43438,117369,35173,40998,37141,42549,2768677,33474,32001,44801,38913,43518,39454,326115,39071,32871,38543
segmentation(6)	-0.0629896	-1.00424	0.438018	0.521167	287	190	38005,31580,49638,40817,34009,33418,43656,41273,42945,44849,40832,40314,33581,43767,37089,45973,33583,33432,32846,32498,35289,41697,32478,31429,40826,35381,40834,34277,39297,35147,36409,39596,37402,45827,41032,33934,44098,33196,39158,36306,41140,34284,37841,42752,40830,35047,42000,44272,33770,37790,40559,40833,35924,42572,33602,35430,31816,39570,33607,40489,38752,37455,36854,43236,47137,38995,416…
cellular_response_to_endogenous_stimulus(4)	-0.0913177	-1.00361	0.43878	0.521441	111	89	38513,43652,39151,42945,44849,41823,41860,43804,33432,40562,32498,34780,38454,42356,41170,41641,42060,5740414,42059,33226,40193,44251,33981,36601,46000,35055,33753,41709,42160,39434,32257,64880,36821,42133,42380,36368,42656,43130,39152,40201,32426,36171,40044,43580,38344,41772,33156,31016,39909,39383,32981,32160,38785,40045,42549,37528,31137,33529,33474,38760,35742,31666,38913,33458,39564,35731,4…
negative_regulation_of_neuron_death(5)	-0.190156	-1.00294	0.434685	0.521783	22	19	53585,41961,44747,42389,40015,40860,41839,39027,37247,33212,37070,42447,42761,41957,42348,38983,40014,5740544,31002
cellular_component_assembly_involved_in_morphogenesis(4)	-0.0782485	-1.00236	0.42812	0.521988	176	120	33130,41703,31787,37439,37290,31603,35563,326174,42131,45973,33432,39441,37577,42356,38738,39297,41905,38957,42596,47121,44098,42460,40642,34924,41611,33981,35780,33093,39936,34609,31459,40489,33230,38780,38611,37455,38091,35007,43528,35104,31129,35114,46456,40185,38001,31293,32794,39864,36167,33507,39445,31004,39368,36461,32256,48317,37190,34969,53560,32314,43814,44885,35478,31166,32543,32981,27…
purine_nucleotide_metabolic_process(6)	0.13885	1.09799	0.327621	0.523435	113	45	43652,45401,42051,37834,43515,36031,32007,37728,36252,46040,34181,34996,5740349,43456,41476,41318,43739,41709,32485,42452,33390,31234,39479,45830,42652,40754,43104,41549,36103,38753,43193,40180,41825,38539,43149,59170,3885573,43682,34995,36543,35419,32239,42561,34878,38285
dephosphorylation(6)	-0.129661	-0.998569	0.438572	0.527037	67	43	32624,3772179,43511,41414,31266,37899,42922,31425,31074,45969,35851,38049,39554,36285,46456,44289,39204,45959,33107,39156,2768892,47877,2768940,33270,44748,40081,48532,40958,31979,43466,43670,34954,49260,31157,35259,36001,326119,40224,45278,41701,33916,261628,44317
embryonic_heart_tube_development(5)	-0.181304	-0.995702	0.440207	0.530625	23	21	34379,44849,33770,31394,34068,40232,41944,33704,35540,31678,36746,35881,42034,42536,42037,34263,38816,41265,42615,33769,42803
protein_stabilization(5)	-0.185772	-0.991855	0.449373	0.535684	25	20	36110,35759,41551,49077,31617,42000,40308,35816,35007,42661,46035,42896,47877,36059,40063,36750,35560,32162,31874,32151
response_to_growth_factor(5)	-0.133183	-0.990237	0.448248	0.537443	45	40	42945,44849,43804,33432,32498,34780,42356,5740414,42059,33226,33981,46000,33753,42160,39434,32257,42380,36171,41772,33156,32981,32160,33529,33474,38760,43974,33458,39564,35731,43725,45278,38424,31665,36255,38736,42737,33814,41770,36258,35997
small_molecule_metabolic_process(4)	-0.0524729	-0.989269	0.453453	0.537508	444	271	41679,47253,32441,38864,32087,39556,34529,31695,43652,36536,31605,41022,38147,37159,34276,32413,33236,45401,42051,37834,43515,42131,40528,326112,40925,33172,35848,32285,42273,36031,32488,33978,32007,43244,59261,39627,32789,326159,36782,32414,37728,43750,34313,36203,37166,32545,38979,36252,33911,46040,42655,34181,34996,5740349,43456,41710,34613,33716,37285,34256,35728,42284,35190,30995,44149,47895…
calcium_ion_transport(8)	-0.168797	-0.988701	0.449458	0.537663	36	24	40116,37985,33921,37040,41688,36003,47762,3346208,40664,38037,31246,44643,45248,37912,40931,39932,31621,14462605,39015,37132,33768,43542,34557,32158
immune_system_development(3)&hematopoietic_or_lymphoid_organ_development(4)	-0.10358	-0.988237	0.450339	0.537674	93	66	34379,34009,34302,44849,33432,42066,34277,35147,36306,41140,33226,39645,43283,42000,37874,40506,3772655,42816,38891,41944,40599,40554,45655,42160,38076,36463,41137,38291,31293,33649,33225,44703,45318,39581,43384,53554,40835,34969,44885,36775,34280,37386,32981,43901,44811,37187,43650,33487,39976,42536,43319,31869,34772,42846,33881,42850,43856,44548,42550,43532,31717,32080,31883,32661,117464,35045
organic_hydroxy_compound_metabolic_process(4)	-0.0994516	-0.9894	0.444467	0.538006	103	73	33236,40925,32285,32789,36203,117496,48805,41983,41641,39063,40541,35190,33165,3772559,35047,38396,39173,47611,2768687,38746,35340,35671,37867,32831,39226,5740359,38291,41595,36318,32256,42521,35584,38580,36775,36059,34136,31581,32981,33137,43803,47249,2768685,39900,34835,30980,36727,43512,44801,318753,32857,40410,35689,32423,37044,37360,34358,43799,44858,43612,36914,31792,31716,39617,326119,3438…
chitin_based_cuticle_sclerotization(5)	0.226128	1.08628	0.340455	0.538735	19	16	42560,34845,34780,35190,317824,35332,38746,32257,33477,42521,42866,41020,8674055,30980,34819,32142
dsRNA_transport(4)	-0.183989	-0.986781	0.461013	0.539206	25	20	42841,42360,43096,41870,42618,36993,39745,39090,42642,32537,42693,39683,43662,35400,34012,3355130,31239,41634,32510,33562
regulation_of_immune_effector_process(4)	0.154849	1.08716	0.335799	0.539516	55	35	34632,32099,44849,32832,33078,39063,35047,42385,34364,40739,37967,35956,38752,36993,49808,35112,44339,33225,36748,34969,34761,37575,37339,42594,37141,31011,42935,41943,32152,49045,38913,36769,44448,43256,35045
melanization_defense_response(5)	-0.157134	-0.984997	0.457851	0.541237	47	28	117496,41641,39063,40541,33165,35047,39173,35340,32831,32256,35584,38580,36775,32981,43803,39900,36727,44801,40410,37044,43799,36914,31792,39617,34385,32425,36054,40014
response_to_oxygen_levels(4)	-0.134227	-0.980656	0.465893	0.545761	61	38	31228,49168,36428,48583,48582,44921,38516,39077,41533,36003,35687,38995,64880,33991,40201,41387,43580,38338,31678,34167,42298,42549,32585,36986,37912,34350,31162,41084,41825,44920,48581,36806,31130,43542,40633,43087,44936,32619
nucleoside_phosphate_biosynthetic_process(5)&nucleotide_biosynthetic_process(6)	-0.1406	-0.980724	0.465548	0.546343	45	34	37834,42273,32007,34181,5740349,33716,41476,41318,39645,43739,41709,32485,39434,42452,31234,39479,45830,42652,40754,43104,41549,32406,38753,43193,40180,41825,38539,43149,3885573,43682,35419,42561,34878,38285
cell_cycle_G2_M_phase_transition(6)	-0.17579	-0.981124	0.465435	0.546438	25	22	39013,34411,326205,32215,34993,38649,37455,40653,34286,3772082,42453,48309,32543,38256,40958,32608,43466,42819,34954,40003,39049,39673
pole_cell_formation(4)	-0.202614	-0.97794	0.463483	0.548473	31	16	34521,36272,34364,35340,39864,42693,39683,38580,33937,36491,37528,40589,34954,41066,45871,35864
snRNA_metabolic_process(7)	-0.197477	-0.978269	0.467297	0.548682	22	17	43227,43506,39141,39763,38444,32745,40171,31496,41674,41801,39157,37701,31793,37840,33300,36886,3355010
citrate_metabolic_process(8)	0.18785	1.07315	0.349484	0.549772	36	23	32441,31605,44149,44291,31606,33981,39988,42185,31459,43102,32461,41326,32940,41067,41360,35609,39899,39228,36760,41468,317974,31579,39281
leg_disc_pattern_formation(6)	0.209176	1.06005	0.357672	0.549782	18	18	34009,32579,41273,33432,38657,33770,31813,35430,37455,37973,34982,32567,32724,32723,35555,33769,38168,44856
response_to_decreased_oxygen_levels(5)	-0.134227	-0.97643	0.466014	0.550089	60	38	31228,49168,36428,48583,48582,44921,38516,39077,41533,36003,35687,38995,64880,33991,40201,41387,43580,38338,31678,34167,42298,42549,32585,36986,37912,34350,31162,41084,41825,44920,48581,36806,31130,43542,40633,43087,44936,32619
mitotic_cell_cycle_embryonic(5)	-0.147548	-0.975608	0.482395	0.550655	41	31	35563,37618,34250,35522,42971,33981,34993,37083,35340,59172,39340,34245,43288,42693,39203,36431,36059,53567,37528,35293,32608,44889,31181,43466,36551,2768719,34954,33526,36612,40003,32358
detection_of_chemical_stimulus_involved_in_sensory_perception_of_smell(6)	0.184803	1.07529	0.352514	0.550663	54	24	41119,42415,41008,36187,33450,34918,31867,42514,35449,40650,36350,40744,41007,34603,40157,35958,39191,31207,35743,43551,33683,41469,31975,40198
nucleotide_metabolic_process(6)	0.121715	1.06462	0.358265	0.55084	128	55	34529,43652,45401,42051,37834,43515,42273,36031,32007,37728,36252,46040,34181,34996,5740349,43456,33716,41476,41318,39645,43739,41709,32485,39434,42452,33390,39226,31234,42832,39479,45830,42652,41225,32122,40754,43104,41549,32406,36103,38753,43193,40180,41825,38539,43149,59170,3885573,43682,34995,36543,35419,32239,42561,34878,38285
regulation_of_cell_cycle_G1_S_phase_transition(7)&regulation_of_G1_S_transition_of_mitotic_cell_cycle(7)	0.219345	1.062	0.367585	0.550851	23	16	43767,35381,33196,32274,34924,31052,37455,41942,33991,31293,39744,31678,33529,43724,36001,41941
cortical_actin_cytoskeleton_organization(6)	0.215065	1.07384	0.353163	0.550877	24	17	41749,34519,33845,31816,33864,38765,37356,41718,35311,42871,36775,32981,42672,31168,40462,45928,36104
nucleobase_containing_small_molecule_metabolic_process(4)	0.108222	1.06048	0.363293	0.551251	150	70	41679,34529,43652,41022,45401,42051,37834,43515,40528,42273,36031,32007,37728,36252,46040,34181,34996,5740349,43456,33716,30995,40935,41476,41318,39645,43739,41709,32485,39434,42452,33390,39226,31234,32640,42832,40916,41605,39479,45830,39098,48552,31858,42652,41225,32122,40754,43104,39976,41549,32406,37875,36103,38753,43193,40180,41825,38539,43149,59170,3885573,43682,36914,34995,36543,35419,32239…
positive_regulation_of_innate_immune_response(5)	0.169282	1.06297	0.362362	0.551407	39	28	34632,39020,39776,41702,42922,40033,40034,34068,37967,38821,42160,32534,32820,33853,31270,44339,40378,117365,37339,42594,42299,31011,45467,31800,34311,40191,40248,35997
transforming_growth_factor_beta_receptor_signaling_pathway(6)	0.194478	1.06523	0.36439	0.552041	24	21	42945,44849,43804,33432,32498,34780,5740414,42059,46000,33753,32257,36171,41772,33156,32981,32160,33529,33474,35731,43725,31665
nuclear_migration(6)	-0.176432	-0.973391	0.47355	0.552631	27	21	43749,37757,39879,35924,40232,40489,33782,43288,35594,44289,39683,42871,41848,38580,31554,35051,32152,44030,40589,38067,36791
regulation_of_protein_modification_process(6)	0.0915588	1.07537	0.339721	0.552824	131	99	2768900,2768906,2768896,2768873,37808,41311,41690,34250,34968,40031,34780,34046,42356,42503,40228,41414,43481,42821,38516,35151,34774,31441,42000,34924,33981,34595,37723,48448,32257,40015,32941,37422,39554,42253,41718,44118,3772082,39204,246534,41271,32256,32979,41785,33212,40201,53554,31381,35425,34908,36674,39156,39103,31518,33937,33156,41020,31543,32752,33270,36497,43999,40998,44748,34403,3779…
anterior_posterior_axis_specification(6)	-0.0813208	-0.973626	0.474152	0.552977	166	105	31580,34009,43656,42945,45973,33432,32498,35289,32478,35381,43577,35147,36409,37402,45827,41032,33934,39158,36306,41140,34284,42752,40830,35047,42000,37790,40559,35924,42572,33602,31816,40489,43236,47137,41666,36990,40577,33834,45325,31293,33225,3354888,33968,39864,32537,32979,41852,326157,40835,41431,53560,40287,38389,33156,34441,42854,32703,43700,35478,37065,36497,42564,32160,36952,38012,38321,…
tricarboxylic_acid_metabolic_process(7)	0.18785	1.06987	0.360072	0.553097	37	23	32441,31605,44149,44291,31606,33981,39988,42185,31459,43102,32461,41326,32940,41067,41360,35609,39899,39228,36760,41468,317974,31579,39281
positive_regulation_of_protein_catabolic_process(5)	0.181819	1.06705	0.35607	0.553376	29	24	42753,35342,45574,42000,41611,35780,40015,44118,36277,43673,42871,35478,32221,43999,40138,5740853,49580,34543,31248,33854,40596,36201,36460,35315
positive_regulation_of_response_to_external_stimulus(4)	0.161027	1.06559	0.362839	0.553641	44	31	32099,41650,32832,53585,33078,39063,35047,32009,37967,35956,38752,36251,40009,36702,33834,44339,36748,34969,34761,37339,37729,42594,37141,2768677,31011,41943,41957,44448,43256,35045,32871
nucleic_acid_phosphodiester_bond_hydrolysis(6)	0.205131	1.07569	0.354636	0.55459	28	19	36654,32027,38594,43506,42240,39763,41872,33259,36993,39083,41839,44250,3354994,43426,38937,32608,36544,42392,2768853
endomembrane_system_organization(4)	0.0944037	1.06761	0.356876	0.554699	129	95	31151,261610,38135,38231,326122,32350,31849,50210,34185,31517,43547,41177,42979,37090,33196,38410,34519,39492,246408,40177,37038,42572,37524,43719,42905,40714,35340,326150,33782,38758,41150,38362,36257,46091,36045,36337,39745,31105,38291,41718,35696,34286,42985,32537,38898,43350,35674,34134,32979,36615,41173,33107,39016,34527,2768929,31581,32543,43163,43026,37218,34779,31698,35021,45374,41952,326…
establishment_of_protein_localization(4)	0.0733988	1.05531	0.371132	0.555563	241	155	33097,44381,36942,38722,32312,38135,42710,34549,34481,36310,33002,318636,32350,33279,38515,48986,35512,50210,34185,31517,41177,42979,37078,35101,47251,33078,31382,37206,40678,45827,34427,33196,38410,41551,35899,44437,46080,3355107,41140,33226,32140,33981,35780,39294,37040,34763,42816,44747,36046,40178,45250,35784,32505,35851,36360,43217,43018,2768687,32015,35553,35340,43034,36257,46091,36337,3327…
ribose_phosphate_metabolic_process(5)&ribonucleotide_metabolic_process(6)	0.132067	1.05266	0.375499	0.55787	114	46	43652,45401,37834,43515,42273,36031,32007,37728,36252,46040,34181,34996,5740349,43456,41476,41318,39645,43739,41709,32485,42452,33390,31234,39479,45830,42652,40754,43104,41549,36103,38753,43193,40180,41825,38539,43149,59170,3885573,43682,34995,36543,35419,32239,42561,34878,38285
RNA_modification(6)	0.205738	1.05081	0.374548	0.558835	23	18	34632,44005,37873,37397,31387,31176,35920,35234,42844,45064,42508,36301,39098,317953,34656,192528,31130,31355
response_to_ethanol(6)	-0.120721	-0.967985	0.479408	0.559476	65	46	33268,41742,39588,42066,40136,34256,32898,34284,35128,40650,33462,37455,40680,35687,39137,36692,3354888,248194,36699,39917,41353,34170,41359,32569,39086,31168,41899,41094,33944,32406,39409,32613,44111,33684,35573,40348,36780,37203,41145,35253,34176,31364,36897,38168,2768670,42707
branching_morphogenesis_of_an_epithelial_tube(5)&morphogenesis_of_a_branching_epithelium(5)&branching_involved_in_open_tracheal_system_development(6)	-0.119752	-0.968222	0.481161	0.559804	65	47	31151,34009,34903,33432,42356,317824,38516,41140,38614,37038,45884,38976,39491,33782,3346238,42380,37890,42064,48317,43717,41772,41062,36775,32703,37386,32752,32981,33619,40081,41390,41562,39493,38760,43950,39564,44855,38978,36542,41694,45278,38424,40633,38736,43604,42757,41770,42580
meiotic_cell_cycle_process(4)	-0.0792257	-0.966812	0.477213	0.560569	155	110	31104,36654,35390,33418,38958,35298,34250,32478,34968,38515,35649,31705,41296,38044,44870,43547,39013,42077,33934,43517,34411,39158,38456,33226,35522,31240,35199,41366,40667,32645,3772646,45969,34993,40232,34141,33778,35340,41365,42657,31373,44072,35130,33435,39654,35696,34286,41839,33507,38879,44839,39068,33836,39429,32049,32979,43717,36699,41014,48481,36411,39241,42213,35054,33937,34441,42065,5…
meiotic_cell_cycle(3)	-0.069263	-0.96614	0.476936	0.560887	266	144	37808,31104,36654,40892,35390,32624,33418,38958,35298,41199,34250,32478,34968,38515,35649,31705,43577,41296,38044,44870,43547,39013,33661,42077,33934,43517,34411,39158,38456,33226,35522,31240,35199,41366,40667,32645,3772646,45969,34993,40232,34141,45894,33778,38649,43439,35340,41365,42657,31373,39554,44072,35130,33435,35762,39654,46456,32946,35696,36277,31848,33736,34286,41839,47873,33507,39735,3…
cardiocyte_differentiation(5)	-0.158173	-0.965222	0.484338	0.561597	30	26	31151,34009,39038,44849,39036,33432,39039,33770,34068,42160,31293,35540,32536,39212,42034,42536,42037,32078,34772,34263,38846,36255,33769,42757,47763,41491
response_to_oxidative_stress(4)	0.114205	1.04737	0.380108	0.562464	86	61	34632,33324,43652,36232,32007,34780,44046,117460,53577,40048,38413,34621,41961,43481,36242,34872,38058,53578,41709,43484,39675,34198,42253,40664,34300,36821,31845,33991,3354888,46035,36447,36109,33212,42062,42866,42672,42549,32349,46234,44121,42743,39970,40958,44801,32406,32613,40336,34380,41957,42850,42348,41825,31251,39454,43149,39089,33626,32343,32358,36543,35396
negative_regulation_of_molecular_function(4)	-0.120536	-0.963638	0.48126	0.563318	53	46	37808,34250,34968,35147,34953,43481,38516,34774,37229,42000,34924,45969,37723,38091,39554,38936,44118,33225,36748,41785,53554,38793,36674,33937,33156,32752,36497,32819,33571,39753,40754,31248,3355133,44801,38798,14462605,35653,37233,31251,38961,34688,37132,32963,2768718,42561,34878
oligosaccharide_metabolic_process(5)	-0.188527	-0.962162	0.488527	0.564895	26	18	42991,32836,38346,36717,38528,42518,326151,39715,250735,33271,47767,35627,43394,39713,31623,33556,40248,33568
regulation_of_humoral_immune_response(5)	0.150614	1.04408	0.378498	0.56585	52	34	32099,44849,32832,33078,39063,42644,42821,35047,42385,37967,35956,38752,49808,44339,33225,36748,117294,34969,34761,37575,42866,37339,42594,31011,36057,42935,41943,32152,49045,36769,36914,44448,43256,35045
positive_regulation_of_proteolysis(6)	-0.139653	-0.959928	0.485754	0.567622	45	34	3354863,42753,35342,45574,53577,42000,39173,42185,40009,40015,44118,36277,43514,34896,43673,42871,32221,42594,43999,2768677,38914,5740853,49580,31248,35288,36201,36914,34995,41756,44129,40644,40014,35315,44936
imaginal_disc_derived_wing_vein_specification(6)	-0.123637	-0.95671	0.488335	0.569757	52	42	37778,37089,33432,38657,31624,43835,45339,37237,40657,39440,44747,37455,41942,31293,3354888,42435,45318,39744,53560,33107,34622,40081,42749,37795,3355013,49045,36239,42327,36773,35790,35555,38890,32918,40616,37134,36240,41921,45280,38736,43190,42737,38168
response_to_hypoxia(4)	-0.139504	-0.95714	0.489073	0.569821	55	34	31228,49168,36428,48583,48582,44921,38516,39077,41533,35687,38995,33991,40201,41387,43580,38338,31678,34167,42298,32585,36986,37912,34350,31162,41084,41825,44920,48581,36806,31130,40633,43087,44936,32619
BMP_signaling_pathway(8)	-0.152485	-0.957496	0.494992	0.569971	33	28	42945,37778,33432,32498,34780,43835,39013,37090,42059,33753,36048,37838,37232,33107,46068,33529,32930,34681,35790,35731,43725,41921,31665,36791,45280,39052,32429,40288
organic_anion_transport(6)	-0.107769	-0.957905	0.490752	0.57005	76	57	34660,47253,43707,32694,33470,39990,39954,3772221,32007,37657,39625,32609,34046,33927,40941,38264,39232,43483,37545,41448,31457,39410,39230,31255,32008,34624,34662,2768929,38572,42268,39662,39106,31082,34005,35911,41157,43265,41449,31553,31990,42245,36488,41640,34736,32610,34160,37437,42723,35941,37800,42115,32397,32695,40510,41469,34268,32986
immune_effector_process(3)	-0.104426	-0.954959	0.499004	0.571698	102	60	34632,32099,44849,34137,37029,32832,34652,41641,33078,39063,33165,35047,42385,34364,40739,37967,35956,38752,35340,33219,36993,49808,35112,44339,33225,36748,39683,35584,37323,34969,38580,34761,37575,37339,42594,32981,43803,39900,37141,31011,36727,42935,34066,41943,32152,49045,40410,38913,37044,36769,43799,32080,31792,44448,39617,43256,34385,32425,117464,35045
cuticle_development(4)	-0.0912006	-0.954284	0.495565	0.572002	114	81	43210,42560,31151,34009,43206,40314,43767,31429,34780,33972,318586,32154,37929,35190,44437,39682,43208,37038,45884,35332,44790,38746,32056,33022,33782,40875,32257,47137,36213,40537,34409,33477,38291,38001,34134,35540,42521,48317,42871,43717,53554,33424,42889,34882,38580,37232,39203,31229,326223,33156,42866,41020,35494,117369,39259,8674055,44835,33903,30980,31248,40958,37205,37815,44233,39831,4464…
positive_regulation_of_protein_transport(4)	-0.148829	-0.953218	0.505583	0.572928	38	29	38515,41177,31382,40678,41551,32140,35780,37040,32015,35696,41158,37042,35336,36748,42656,36329,39259,39747,34053,31800,19835383,32435,42615,37368,42737,45821,44317,36876,44856
regulation_of_cell_division(4)	0.114878	1.03838	0.387467	0.573397	74	59	42753,31361,45574,33218,326122,34968,31696,33716,36364,38656,43517,38516,35522,31240,34924,37377,45969,31816,43719,43441,39554,39340,44118,44289,39429,42186,43673,37355,43490,40287,38338,31678,38580,47877,40508,33399,32543,35954,43999,35800,43901,39228,36264,5740853,49580,31248,32608,31535,37916,40848,34263,33003,33758,43856,40285,41265,31157,39673,35315
mitotic_cytokinesis(6)	0.146933	1.03641	0.397131	0.574513	53	36	37618,38515,36956,34235,35526,42077,33445,36440,37841,42971,32015,35340,34245,33834,38001,35696,38879,39429,35865,43717,35801,36775,42854,32703,35483,31521,31554,36538,45928,34688,44006,38418,37368,40852,33798,38168
response_to_endogenous_stimulus(3)	-0.0731128	-0.949785	0.501219	0.577485	155	123	32099,38513,43652,39151,42945,44849,41823,41860,43804,33432,40562,32846,32498,34780,38454,36428,42356,43577,41170,41641,48583,32601,42060,32898,5740414,42059,33226,40193,44251,33981,36601,38872,46000,37545,35055,33753,38935,41709,37594,42160,39434,32257,64880,40860,36990,33477,36821,42133,42380,41839,35540,36368,42656,43130,39152,40201,43673,32426,40333,36171,40044,38725,42876,43580,38344,41772,3…
imaginal_disc_derived_wing_margin_morphogenesis(4)	-0.133722	-0.948567	0.510518	0.578689	62	36	40314,37449,32154,37929,39596,48571,42596,40657,34774,53573,41942,40999,37973,42380,37890,31293,41086,39744,36411,41144,42445,42313,39259,32273,32990,42130,43791,40090,35560,32918,38978,36542,36612,44540,38736,36555
Malpighian_tubule_morphogenesis(5)&renal_tubule_morphogenesis(6)	-0.135089	-0.946502	0.501804	0.579706	49	35	34009,41749,33583,33432,34404,36252,42059,45884,31208,37455,38291,38001,31293,37042,38879,35540,42896,36171,34908,41772,36775,38012,33529,33726,44855,44851,37655,39349,43383,38065,44540,42757,35253,38168,41491
eye_antennal_disc_development(5)	-0.115383	-0.946902	0.507766	0.579808	66	48	35390,32579,33432,42544,43833,33196,41140,42059,43812,35851,35430,326214,36741,34844,37455,40009,36213,40605,39419,37973,31293,31840,40165,34982,41988,34847,32724,34882,42313,41181,39753,32723,43718,43565,31802,32718,31717,36612,32080,39122,44540,31883,35662,42757,33916,34568,35077,34569
cellular_ion_homeostasis(6)	-0.139672	-0.947133	0.505981	0.580172	52	33	41550,34111,47746,326167,32007,41474,32860,42490,43541,38781,40664,31845,44643,44965,32314,38622,36905,35376,46415,32821,38784,33492,5740320,43787,31601,39089,32260,38782,31376,43542,32142,39005,43982
regulation_of_smoothened_signaling_pathway(5)	-0.160956	-0.944749	0.508807	0.581659	30	24	33972,39596,44098,34284,35151,31617,35851,48448,41086,43162,45959,37232,31229,32221,44027,31622,31248,49045,36614,35235,35653,41704,42737,38755
neuropeptide_signaling_pathway(7)	-0.132938	-0.944158	0.509686	0.581871	50	36	42683,41742,47746,44125,35535,41648,41547,34181,41170,41711,32860,43541,31234,250710,38495,37921,34537,41639,38296,37004,40754,31408,42947,39409,42530,43193,38357,38298,34819,40019,40195,43551,43393,40020,44126,2768688
regulation_of_protein_processing(6)	0.182209	1.03006	0.402731	0.583202	33	22	49807,38656,35759,35522,37229,42000,34924,36046,43719,39340,36748,42896,43490,40508,35954,36361,36264,39753,40848,36769,33758,42737
myotube_differentiation(7)	-0.13775	-0.941501	0.509404	0.583836	49	33	42717,42542,36468,35728,34519,36032,42541,42817,41709,34222,35694,34633,38898,39368,45880,36699,43775,42549,35170,38491,36810,40462,40297,41957,33262,37368,44129,40327,44097,31290,31292,44013,36632
organic_hydroxy_compound_biosynthetic_process(5)	-0.164598	-0.942222	0.520143	0.584155	27	23	33236,40925,32285,35190,38746,35671,5740359,38291,41595,36318,42521,36059,31581,47249,2768685,30980,43512,318753,32857,37360,44858,31863,45282
response_to_temperature_stimulus(4)	-0.0796542	-0.94154	0.518215	0.584483	123	103	318136,318135,33764,34632,40116,33130,33308,36392,37985,34780,117460,117496,53577,38944,37106,48583,48582,44921,41726,35190,32470,34796,34284,45556,38058,34763,32133,38872,44910,39077,40566,31459,40953,38746,39076,45910,40450,37586,117461,42253,33991,39078,39075,48535,40659,38037,41169,44839,37059,32256,38643,31246,38389,42866,326153,36059,35275,31976,42672,39961,42852,44121,37978,44801,31309,485…
production_of_molecular_mediator_of_immune_response(3)&antimicrobial_peptide_production(4)	0.159688	1.02746	0.406231	0.585374	47	29	32099,44849,32832,33078,39063,35047,42385,37967,35956,38752,49808,44339,33225,36748,34969,34761,37575,37339,42594,39610,31011,42935,41943,32152,49045,36769,44448,43256,35045
developmental_pigmentation(4)	-0.103926	-0.939441	0.522224	0.586289	89	59	42560,34009,39751,34903,40528,33432,31429,34780,40940,43938,35190,31379,38528,42635,35332,38746,32257,37867,33254,32026,43943,33477,39836,41595,250735,33271,42521,31230,44643,41605,31381,31647,326160,42866,41020,8674055,3355130,33045,37724,30980,32947,44819,32078,38871,42681,34024,43518,42615,31017,32142,31863,41678,31194,47763,33916,41025,42737,45883,38973
dorsal_ventral_pattern_formation(6)	0.0817147	1.0256	0.41393	0.586334	148	116	41858,34009,39751,42841,42945,43740,40314,50005,33432,32498,38738,35381,43577,39013,43749,41177,39596,37206,33934,37757,42460,33226,42752,35047,43283,42492,42000,35199,39682,36046,40559,35924,46000,40828,35430,39570,33753,31459,40489,35956,40844,48448,40554,37455,36421,47998,41666,37356,41137,53562,37973,31293,44289,33224,36461,42186,48785,36171,44021,41387,40295,41431,34969,53560,38580,37232,401…
maintenance_of_location(3)	-0.0941849	-0.937168	0.517729	0.589048	99	73	31151,40517,37618,40049,38150,39862,38515,42810,37402,37617,34427,41474,35998,35199,36032,40506,45250,45894,3771968,41709,35340,32820,53573,31129,37356,40664,33834,38001,31405,38879,44839,39068,43717,31381,34969,38580,45680,42515,41144,31166,31521,35954,43904,40901,43901,38785,50070,2768852,46068,43770,49580,42743,44887,32437,36538,43950,34487,36773,41957,35653,38978,37233,43518,33732,34719,38067…
nucleoside_phosphate_metabolic_process(5)	0.116175	1.0221	0.41951	0.590192	129	56	34529,43652,45401,42051,37834,43515,42273,36031,32007,37728,36252,46040,34181,34996,5740349,43456,33716,41476,41318,39645,43739,41709,32485,39434,42452,33390,39226,31234,42832,39479,45830,42652,41225,32122,40754,43104,41549,32406,37875,36103,38753,43193,40180,41825,38539,43149,59170,3885573,43682,34995,36543,35419,32239,42561,34878,38285
leg_disc_morphogenesis(6)	0.109121	1.01955	0.416667	0.592334	82	63	49638,33418,41273,40314,33581,37089,33583,32846,42542,31429,40092,42544,39013,37841,33245,31813,32729,42541,33602,35430,36741,36421,32097,41942,37546,37973,31293,41086,39744,32858,41988,36929,36775,32536,39900,42313,39259,41801,40045,31589,39157,42954,42034,38630,33529,43974,31912,42130,32965,40879,43906,35560,32078,39750,44830,32918,46156,40205,43725,37134,33048,45343,42737
stem_cell_maintenance(4)	0.110177	1.01677	0.414875	0.592618	79	63	31151,36150,34903,37778,40314,33432,34968,43229,34521,39013,37090,42596,35759,33196,42059,35151,42000,34924,40308,42816,33753,41709,45655,37455,35816,36048,33686,42661,33834,31293,34286,47873,39581,41785,38793,38648,41772,44885,37386,42445,43901,42313,39228,40063,33529,31248,41911,326152,43385,36544,32078,37850,37859,43565,35731,33881,32080,43725,34751,36791,43087,36555,41085
meiotic_chromosome_segregation(5)	0.118955	1.01528	0.422253	0.592954	73	52	31104,36654,35390,33418,38958,38515,35649,31705,41296,44870,42077,33934,43517,39158,33226,35522,31240,35199,32645,3772646,34993,40232,33778,31373,33435,39068,32979,41014,36411,39241,42213,33937,42065,31187,36491,35398,37687,49228,41289,32608,39169,37523,34927,34964,46006,32119,34244,36920,40003,32721,32107,45871
lamellipodium_organization(5)&lamellipodium_assembly(6)	0.197004	1.00848	0.423047	0.593656	21	18	34009,34519,37841,246497,41719,42389,41718,38898,33346,32256,41852,32752,32981,37387,42986,43319,32078,37201
nitrogen_compound_transport(5)	-0.0814398	-0.933345	0.534183	0.594186	131	99	37685,47253,43707,31340,32694,42841,33470,42360,39990,34549,34481,33921,32007,45848,39625,34046,37769,42680,37078,43517,37757,43096,40941,38264,39232,40981,41870,41448,33781,31457,42618,36993,35404,39410,41666,39745,39090,33897,39230,42642,38928,32537,42693,35849,41925,31255,32008,42656,34624,39683,38193,38580,32602,43662,326153,35400,39662,39106,31082,34012,36849,39259,35051,35911,37528,3355130,…
positive_regulation_of_defense_response(4)	0.133366	1.01711	0.421963	0.594265	62	41	34632,32099,39020,39776,41702,41650,32832,39063,42922,40033,35047,40034,34068,37967,35956,38821,42160,32534,32820,33853,31270,44339,40378,36748,117365,34969,34761,37339,42594,42299,31011,41943,45467,31800,34311,40191,44448,43256,40248,35045,35997
anaphase_promoting_complex_dependent_proteasomal_ubiquitin_dependent_protein_catabolic_process(8)	0.169894	1.01186	0.419803	0.594419	34	25	42753,45574,34968,32473,38656,35522,34924,31816,43719,31835,39340,44118,43490,38580,40508,35954,45906,36264,5740853,49580,31248,40848,32751,33758,35315
single_organism_biosynthetic_process(4)	0.0565939	1.0091	0.429362	0.594761	331	239	2768668,39220,34009,37419,41703,40973,35390,38989,34903,42182,37290,42663,31603,31695,35563,41022,37159,43740,33236,37834,31449,42131,40528,34977,40925,35848,32285,42273,32007,326159,36782,36203,39014,42655,34181,40438,35381,31517,41296,41352,5740349,43938,41710,34613,33716,34328,42284,38917,47121,35190,40935,38516,41476,41318,32836,33373,33374,43425,32272,39645,40642,34924,31801,41611,38346,3578…
DNA_recombination(6)	0.146812	1.01267	0.424663	0.595238	49	34	31104,36654,31705,34521,40438,43577,41296,37402,35119,41374,31240,31801,41366,35924,3772646,31373,47186,33507,35173,31497,2768677,41746,32608,37916,34964,42392,2768853,47765,40003,41919,49241,3772180,318579,44259
anterior_posterior_pattern_specification_imaginal_disc(6)	0.204555	1.00951	0.430751	0.596241	19	17	34009,43767,33432,33196,34284,42059,31379,35851,33753,36171,33529,36239,42037,35731,36240,47763,42737
[truncated: 215 more rows]
