# Supplementary material for: Single cell RNA-sequencing identifies a metabolic aspect of apoptosis in Rbf mutant
Source: Nat Commun. 2018 Nov 27;9:5024. doi: 10.1038/s41467-018-07540-z (PMC6258665; doi:10.1038/s41467-018-07540-z)
Supplement: Supplementary file 7 — Supplementary Data 4 [file 41467_2018_7540_MOESM7_ESM.xlsx]

## Sheet: Sheet1
Supplementary Data 4. GOBP for EPR vs. LPR and UND
Term	es	nes	pval	fdr	gene_set_size	matched_size	genes
regulation_of_cellular_component_biogenesis(3)	0.236931	3.47394	0	0	217	163	32703,42615,42379,39533,5740544,36176,37552,38863,32107,38131,43256,35524,34284,41919,41377,36125,36876,41694,38534,40582,37201,37978,34793,39004,38890,45931,37387,49701,37961,31075,31364,41392,39429,34435,35731,45906,30975,32746,32158,32078,36460,32429,36542,44543,36615,39864,42940,36311,38067,42065,39293,53566,42846,35680,41014,45307,43974,35576,39520,37233,35104,32623,32752,36104,43725,36810,3…
intracellular_signal_transduction(5)	0.168349	3.29535	0	6.09387e-05	443	292	31993,49260,32260,36054,32805,36606,39064,53472,31961,38209,36930,40014,42737,39564,42803,36543,31391,42757,38616,40858,35221,36538,41704,37081,33165,39158,35524,317824,34284,38424,40248,44851,36806,33704,38879,40205,45318,326198,35653,43518,32080,37978,37859,38945,40195,41677,43541,32963,37387,40958,42898,36497,32551,318059,35041,36002,31149,39082,33750,3355133,40704,41675,31422,47384,43319,3945…
actin_filament_based_process(4)	0.198125	3.16251	0	8.12515e-05	237	186	39966,35058,39844,44964,44013,38531,41885,31623,38131,43587,35524,41377,37230,38879,38534,37655,37201,31620,39002,32080,34793,39004,37190,2768716,40849,45931,32544,37387,40958,49701,36497,31075,36002,44097,39429,35731,32078,36542,43319,42871,36615,45233,39864,43716,36311,44835,31554,39572,31717,44072,32718,31474,40191,35680,40462,42657,33003,35564,40232,33156,45307,42313,43974,37729,35104,32623,4…
microtubule_cytoskeleton_organization(5)	0.157194	3.11631	0	9.75018e-05	412	301	318579,49260,42828,318146,32703,37378,39845,53442,36167,5740544,39850,38863,35380,32107,36538,36560,36314,45247,36306,40639,37894,34284,41465,32152,37230,44783,53569,41884,38879,41198,44150,32700,37701,31483,37292,42574,34098,31874,39068,36791,38258,43466,43864,34954,37995,32645,38983,37849,41392,38762,35954,32746,39338,37628,36985,43349,34754,39540,35696,36542,42871,43331,37235,45233,40589,38794…
actin_cytoskeleton_organization(5)	0.205292	3.13419	0	0.000121877	223	174	39966,35058,39844,44964,44013,38531,41885,38131,43587,35524,41377,37230,38879,38534,37655,37201,31620,39002,34793,39004,37190,2768716,40849,45931,32544,37387,40958,49701,36497,31075,36002,44097,39429,35731,32078,36542,43319,42871,36615,45233,39864,36311,44835,31554,39572,31717,44072,32718,40191,40462,42657,33003,35564,40232,33156,45307,42313,43974,37729,35104,32623,41225,36104,33110,36810,32256,4…
regulation_of_nervous_system_development(5)	0.185504	3.02973	0	0.000243755	250	196	43151,42615,39533,5740544,326152,36176,37552,39564,38863,39717,42757,42148,39158,35524,38424,32528,36125,35800,41085,36876,41694,38879,38534,40582,45318,41084,37201,38890,36791,36039,43832,36497,37961,31075,31364,34772,35731,45906,30975,32746,32158,36460,32429,36542,36702,34263,42940,39293,32057,34665,53566,49070,42846,39122,31017,40232,33156,42130,42313,43974,249072,35576,39520,37233,32623,35378…
regulation_of_intracellular_signal_transduction(5)	0.180988	3.00152	0	0.000243755	300	204	49260,32260,32805,39064,53472,31961,36930,39564,42803,36543,31391,38616,40858,41704,33165,38424,40248,44851,33704,38879,40205,45318,43518,32080,37859,38945,40195,32963,37387,40958,42898,36497,318059,36002,31149,39082,33750,3355133,40704,31422,47384,39454,41960,35929,36821,35286,43905,37203,32754,44573,40410,44030,40660,33338,36952,35771,40081,36017,40385,33489,43974,35742,35576,33971,37233,33761,…
detection_of_chemical_stimulus(4)	0.241187	2.98183	0	0.000265914	138	112	36716,36254,3346204,41715,39120,31975,43551,39189,31686,33251,35980,3346205,41576,7354400,41018,2768933,246442,34603,117477,40991,42007,318728,41007,36095,37022,36413,246659,31690,40744,39378,7354417,318610,318011,33683,39191,318727,42769,40198,38616,2768934,32189,41469,246631,41052,43341,35958,8673994,44913,33335,40650,318158,43753,40333,42514,7354402,317838,42765,39194,7354418,33157,117481,4271…
developmental_growth(3)	0.171723	2.98895	0	0.00026813	299	228	32703,32805,31227,39533,5740544,3772180,42737,36176,37552,39564,38863,31792,41341,38017,43096,35524,49804,317824,40248,44851,32528,44448,33863,36876,41694,40180,43728,40143,38534,40582,38174,37201,32183,38890,40195,34495,47285,33659,37961,31364,34772,35731,45906,42890,30975,32746,32158,32078,36460,32429,36542,43319,39454,36702,31220,42940,31554,39293,35286,34665,53566,40191,49070,42846,33003,3577…
growth(2)	0.155801	3.00366	0	0.000274224	380	284	32703,32805,31227,40510,39533,5740544,3772180,42737,36176,37552,39564,38863,31792,41341,38017,43096,35524,49804,317824,40248,44851,32528,44448,38264,33863,36876,41694,40180,43728,40143,38534,40582,38174,37201,41591,32183,31331,38890,40195,34495,47285,33659,32551,37961,31364,40633,34772,35731,45906,42890,30975,32746,32158,32078,36460,32429,36542,43319,39454,36702,31220,42940,31554,39293,35286,3720…
regulation_of_multicellular_organismal_development(4)	0.13973	3.01563	0	0.000278577	433	350	32801,34995,43151,41786,42367,32703,42615,47763,42379,38531,39533,42101,5740544,50454,326152,42737,36176,37552,39564,38863,39717,42757,42148,38131,39158,35524,317824,34284,41919,38424,44851,32528,44448,44129,36125,35800,41085,36876,41694,38879,31883,38534,40582,45318,41084,37655,37201,32080,38890,117464,36791,43466,40849,34954,36914,36039,34819,49701,43832,36497,37961,31075,31364,34772,35731,4590…
regulation_of_synapse_assembly(4)	0.285562	2.96368	0	0.00028438	97	78	39533,5740544,36176,37552,38863,35524,36125,36876,41694,38534,40582,37201,38890,37961,31364,35731,45906,30975,32746,32158,36460,32429,42940,39293,53566,42846,43974,35576,39520,37233,32623,36104,43725,34681,43197,45380,33529,35197,36727,35420,31248,43149,32981,46068,41957,33185,31247,39958,32771,41353,33346,37528,31543,41549,36692,39212,40201,42652,31016,32587,42567,38898,32083,43828,41094,43434,4…
cell_migration(4)	0.174116	2.90241	0	0.000400454	277	205	32703,47763,43930,42737,40549,39564,42803,41770,42757,35227,53558,34560,35524,40287,33916,47869,33863,40285,38879,44856,41084,326198,37201,32080,33890,39004,31358,36791,34927,2768716,40640,40958,49701,5740599,34772,31165,43650,32078,35662,43319,42297,34263,31554,31717,34665,38816,53566,42491,42846,40462,40605,42037,45307,34569,42313,38760,37386,39169,33458,36258,32752,49228,32256,35555,35717,4538…
positive_regulation_of_cellular_component_organization(3)	0.221461	2.91365	0	0.000412508	169	127	31594,42615,33670,34908,38863,39717,32107,43256,41341,41377,38337,35315,35800,38534,37201,37978,34793,39004,38890,45931,49701,31075,41392,31149,34435,35731,33423,32158,36542,36702,39864,34263,36311,42065,35113,42491,42846,35680,41848,41143,43974,40863,39520,33442,35104,32623,32752,35522,43725,40336,33611,44642,33529,31350,39505,41917,31248,36072,32981,41957,38218,39958,32771,41353,33346,49580,415…
regulation_of_synapse_organization(4)	0.259458	2.86253	0	0.000466001	121	90	43487,53472,39533,5740544,36176,37552,38863,35524,36125,36876,41694,40143,38534,40582,37201,38890,37961,31364,35731,45906,30975,32746,32158,36460,32429,39454,42940,39293,53566,42846,43974,35576,39520,37233,32623,36104,43725,34681,43197,45380,33529,35197,36727,35420,31248,43149,32981,46068,41957,33185,31247,39958,32771,41353,33346,37528,31543,41549,36692,37368,39212,41883,40966,53556,40201,42652,3…
regulation_of_synaptic_growth_at_neuromuscular_junction(5)	0.282109	2.87384	0	0.000487509	92	76	39533,5740544,36176,37552,38863,35524,36876,41694,38534,40582,37201,38890,37961,31364,35731,45906,30975,32746,32158,36460,32429,42940,39293,53566,42846,43974,35576,39520,37233,32623,36104,43725,34681,43197,45380,33529,35197,36727,35420,31248,43149,32981,46068,41957,33185,31247,32771,41353,33346,37528,31543,41549,36692,39212,40201,42652,31016,32587,42567,38898,32083,43828,41094,43434,45821,33753,4…
synapse_organization(4)	0.196736	2.8528	0	0.00049428	211	158	35623,43487,32703,39844,39732,53472,43838,39533,5740544,36585,36176,37552,38863,39717,32303,31792,38017,35524,32528,36125,33863,36876,41694,40143,38534,40582,37201,31620,32183,38484,38890,34495,47285,31002,37961,31364,35731,45906,30975,32746,32158,36460,32429,39454,42940,39293,37950,53566,33788,42846,40462,36057,43974,249072,35576,32817,39520,37233,44531,32623,32752,35378,41225,36104,43725,36544,…
cell_fate_commitment(5)	0.129406	2.86372	0	0.000495127	464	373	318044,42250,50281,318579,40057,33790,38905,33637,36054,37364,41491,43157,43161,40761,41748,32703,39844,35366,36606,40991,47763,42379,37576,31003,35266,39620,40683,36001,35997,44008,43153,35747,45328,40549,39564,43159,34908,38766,44018,35864,38065,33739,32303,45285,42757,36538,326131,41704,41919,38168,38424,40287,44448,33916,37647,37230,43087,41085,53569,43728,40285,31883,39049,45318,44856,41084,…
chromatin_assembly_or_disassembly(5)	0.290152	2.83753	0	0.000538826	145	69	3772276,3772575,3771809,3772271,3772099,3772248,3772081,3772166,3772264,3772336,3771957,3772083,3772299,3772203,3772496,3772502,3772265,3772094,3772013,3772058,3771891,3772104,31039,43343,36621,37978,31680,42065,49228,37528,31848,33736,36390,35523,40047,31834,35418,3772519,3771908,3772509,3772666,3772314,3772096,3771947,3771893,318846,3772172,3772708,3771938,3772317,3772211,3772113,3772325,377185…
localization_of_cell(3)	0.162594	2.78104	0	0.00072546	299	220	318579,32703,47763,43930,42737,40549,39564,42803,35380,41770,42757,35227,53558,34560,35524,41919,40287,33916,47869,33863,36499,40285,38879,44856,41084,326198,37201,32080,33890,39004,31358,36791,34927,2768716,40640,40958,34651,49701,5740599,34772,31165,43650,32078,35662,43319,42871,42297,34263,31554,31717,34665,38816,53566,42491,42846,40462,40605,42037,45307,34569,42313,38760,37386,39169,33458,437…
regulation_of_anatomical_structure_morphogenesis(4)	0.167645	2.78523	0	0.000749545	250	202	39966,34995,41786,42367,32703,42615,47763,38531,50454,39564,42148,35095,38131,39158,31652,38424,44851,32528,41377,36125,41085,36876,38879,31883,40205,45318,41084,37201,32080,39004,36791,40849,40958,36914,36039,49701,38728,43832,36497,31075,31364,34772,36002,318886,40852,32078,36542,43319,45233,36702,43716,44835,32057,44072,42491,49070,44573,42846,40462,44030,39122,43974,249072,45374,31339,37233,3…
neuromuscular_junction_development(5)	0.212539	2.75438	0	0.000869761	155	124	39844,39732,43838,39533,5740544,36585,36176,37552,38863,32303,38017,35524,32528,33863,36876,41694,38534,40582,37201,32183,38484,38890,47285,37961,31364,35731,45906,30975,32746,32158,36460,32429,39454,42940,39293,37950,53566,42846,40462,36057,43974,249072,35576,32817,39520,37233,44531,32623,35378,36104,43725,34681,43197,45380,33529,35197,36727,32797,32207,35420,31248,43149,32981,46068,41957,33185,…
cell_morphogenesis_involved_in_neuron_differentiation(6)	0.12929	2.73858	0	0.000876579	459	340	49260,43161,42367,32703,43766,42615,3355151,45326,37888,43160,42495,31227,35997,39533,5740544,42737,37552,45328,39564,34908,38863,39717,39873,38065,31391,35184,36538,40990,43256,31792,38469,5740414,34560,35524,38168,43664,32528,39405,40287,33916,37230,36125,35800,33474,32229,36876,38879,40143,45318,41084,38850,37201,31620,42358,34793,41612,40045,37859,44548,36240,42025,36791,36914,36039,43832,382…
positive_regulation_of_cellular_component_biogenesis(3)	0.296826	2.74639	0	0.000878532	83	61	38863,32107,43256,41377,38534,37201,37978,34793,39004,38890,45931,49701,31075,41392,34435,35731,32158,36542,39864,36311,42065,42846,35680,43974,39520,35104,32623,32752,43725,33611,44642,33529,39505,41917,32981,39958,32771,41353,33346,41549,33864,39212,42389,32587,33444,40680,33834,43892,38898,32083,35311,35523,33753,37065,35340,41952,32268,44096,246497,37447,37778
actin_filament_organization(6)	0.223097	2.74909	0.000202552	0.000890234	141	110	39966,35058,39844,44964,38531,41885,38131,35524,41377,37230,38534,37201,34793,39004,2768716,45931,32544,37387,40958,49701,36497,31075,36002,35731,32078,43319,36615,45233,39864,36311,44835,31717,44072,32718,33003,35564,45307,42313,37729,32623,41225,36810,32256,46008,33611,32314,33619,45959,3354987,35277,39505,31166,41917,35881,38389,32981,32608,31293,35256,40255,39961,31247,33346,42986,43814,33864…
regulation_of_developmental_growth(4)	0.192816	2.73979	0	0.000906767	183	149	32703,32805,31227,39533,5740544,42737,36176,37552,39564,38863,41341,38017,43096,35524,317824,40248,44448,36876,41694,40180,38534,40582,37201,38890,40195,34495,37961,31364,34772,35731,45906,42890,30975,32746,32158,36460,32429,36542,36702,31220,42940,39293,35286,53566,40191,42846,33003,35771,43974,249072,35576,39520,39375,37233,32623,36104,43725,35717,34681,43197,45380,33529,33619,32979,32351,35197…
cell_motility(3)	0.163081	2.72766	0	0.000943421	289	212	32703,47763,43930,42737,40549,39564,42803,41770,42757,35227,53558,34560,35524,40287,33916,47869,33863,36499,40285,38879,44856,41084,326198,37201,32080,33890,39004,31358,36791,34927,2768716,40640,40958,34651,49701,5740599,34772,31165,43650,32078,35662,43319,42297,34263,31554,31717,34665,38816,53566,42491,42846,40462,40605,42037,45307,34569,42313,38760,37386,39169,33458,4379864,36258,32752,49228,32…
regulation_of_cell_morphogenesis(4)	0.205048	2.70517	0.000398089	0.00106643	161	129	39966,42615,38531,39564,35095,38131,31652,44851,32528,36125,36876,38879,40205,45318,37201,32080,39004,36791,40958,36039,49701,38728,43832,36497,31075,31364,34772,36002,32078,36542,43319,45233,36702,43716,44835,32057,44072,42491,44573,42846,40462,44030,39122,43974,249072,37233,32752,33619,45959,44111,31350,2768961,3354987,34924,46015,32207,35881,38389,32981,32608,40255,39961,41957,35652,252554,406…
imaginal_disc_morphogenesis(5)&post_embryonic_organ_morphogenesis(5)	0.123419	2.69512	0	0.00111371	486	369	40763,35058,5740316,41786,40501,44307,39733,36001,35997,32657,41217,42737,31069,45285,42757,43190,38131,31792,39158,44254,38017,34560,35524,49804,317824,34284,38168,43946,44448,33916,36945,36741,45343,32229,41085,38534,40205,39049,45318,35653,36139,40326,43633,32080,41423,35790,36411,39004,40045,38890,44548,36240,42267,33526,35698,37573,34927,40640,41921,40958,32437,46234,36497,31364,37546,35731,…
regulation_of_growth(3)	0.169544	2.68794	0	0.00117002	246	192	32703,32805,31227,39533,5740544,42737,36176,37552,39564,38863,41341,38017,43096,35524,317824,40248,44448,36876,41694,40180,38534,40582,37201,41591,31331,38890,40195,34495,32551,37961,31364,40633,34772,35731,45906,42890,30975,32746,32158,36460,32429,36542,39454,36702,31220,42940,39293,35286,37203,34665,53566,40191,42846,31808,33003,35771,33156,35933,43974,37386,249072,35576,39520,39375,37233,32623…
regulation_of_synapse_structure_or_activity(4)	0.218365	2.67483	0	0.00124236	148	109	3885612,43487,42473,53472,39533,5740544,36176,37552,38863,35524,44448,36125,36876,41694,40143,38534,40582,37201,318623,38890,37961,31364,35731,45906,30975,32746,32158,36460,32429,39454,42940,39293,53566,33788,42846,43974,35576,39520,35394,37233,32623,36104,43725,34681,43197,45380,33529,35197,36727,35420,31248,45928,43149,32981,46068,41957,33185,31247,39958,32771,41353,33346,37528,31543,41549,3669…
compound_eye_development(6)	0.142501	2.66614	0.000197668	0.00131399	408	265	43158,41491,34995,43151,43161,42367,36606,43160,43150,39533,42737,45328,34908,31391,33814,42757,41704,43152,43023,39158,43096,35524,38424,44448,44129,33916,36945,36125,45343,41085,43156,31883,38291,41744,44856,41084,326198,44315,37201,36139,32080,42358,34793,246493,36411,38890,44548,43234,36791,40958,36914,49701,36497,42210,44097,31149,32078,33496,35662,43319,45233,38067,43146,39293,36445,34665,3…
imaginal_disc_derived_wing_morphogenesis(6)	0.137154	2.65725	0	0.00133348	374	283	40763,35058,5740316,41786,40501,44307,39733,32657,41217,42737,31069,45285,42757,43190,38131,39158,38017,34560,35524,49804,317824,34284,38168,43946,44448,36945,36741,45343,32229,41085,38534,39049,45318,35653,36139,40326,43633,41423,35790,36411,39004,38890,44548,36240,42267,33526,35698,37573,34927,40640,41921,32437,46234,36497,37546,35731,36513,34405,33349,32078,40032,36542,33759,39145,43319,31940,…
phosphorylation(6)	0.1483	2.66021	0	0.0013665	393	248	49260,42562,32458,36054,34995,39733,39732,39064,53472,31084,36001,35738,39564,41324,42803,36543,31391,39071,40858,41704,32120,41341,44390,38017,35524,34284,44851,32239,33704,326198,32080,37978,40195,32963,38798,37387,40958,36103,49701,59170,36497,36002,43026,40700,37744,33431,38489,3885567,43319,39454,43644,43146,36821,35286,34385,43905,37203,36445,44573,34688,36442,35288,44030,40660,39122,36952,…
ribosome_biogenesis(5)	-0.455368	-3.01466	0	0.00140647	41	31	40457,43691,36774,33269,46201,31387,42508,36365,31195,42899,41372,34287,44391,3355124,31812,37397,32568,42060,31097,31213,37662,35125,33966,37873,36831,34631,318016,41973,34488,44005,37036
eye_development(5)	0.136857	2.62651	0.000590319	0.00155055	435	278	43158,41491,34995,43151,43161,42367,36606,43160,43150,39533,42737,45328,34908,31391,33814,42757,42148,41704,43152,43023,39158,43096,35524,38424,44448,44129,33916,36945,36125,45343,41085,43156,31883,38291,41744,44856,41084,326198,44315,37201,36139,32080,42358,34793,246493,36411,38890,44548,43234,36791,40958,36914,49701,36497,42210,31364,44097,31149,32078,33496,35662,43319,45233,38067,43146,39293,3…
regulation_of_cytoskeleton_organization(5)	0.256889	2.62765	0	0.00158092	98	76	35380,32107,36538,38131,41377,38534,37201,34793,39004,45931,37387,49701,31075,41392,39429,32746,32078,33496,36542,36615,40589,36311,31554,42846,35054,45307,36491,45374,32623,33611,43901,33619,39505,41917,45928,36072,32981,33346,45969,36498,42986,43775,32015,33864,41883,34132,31016,36775,38580,33444,43517,44885,31157,38898,35311,43700,38436,38515,317833,35425,45821,32661,31816,48481,39647,35340,42…
endocytosis(6)	0.145662	2.61492	0	0.00162393	332	247	40866,49260,41576,36054,35078,40200,318930,37400,43600,41885,31227,34818,39717,34094,42757,35095,39930,33165,31042,35524,38456,39405,44448,35315,36876,31344,38994,31331,42850,31647,34824,2768716,47285,37387,42898,37961,34772,40627,36513,41675,31521,39720,34263,35929,39750,42491,40462,37339,39317,32136,32987,40232,40385,42897,36057,40863,31071,33458,40459,40993,44006,32752,35378,39866,39091,34096,…
wing_disc_morphogenesis(6)	0.132627	2.59877	0	0.00174378	380	287	40763,35058,5740316,41786,40501,44307,39733,32657,41217,42737,31069,45285,42757,43190,38131,39158,38017,34560,35524,49804,317824,34284,38168,43946,44448,36945,36741,45343,32229,41085,38534,39049,45318,35653,36139,40326,43633,41423,35790,36411,39004,38890,44548,36240,42267,33526,35698,37573,34927,40640,41921,32437,46234,36497,37546,35731,36513,34405,33349,32078,40032,36542,33759,39145,43319,31940,…
photoreceptor_cell_differentiation(7)	0.1869	2.59977	0.00019988	0.00178005	189	146	41491,42367,32703,36606,43150,39533,42737,45328,31391,33814,42757,42148,39158,38424,44448,44129,33916,36945,36125,41085,31883,41744,44856,41084,32080,42358,246493,36411,44548,43234,36791,36497,42210,33496,39720,45233,38067,43146,44861,39293,36445,34665,49070,41656,35680,44030,39122,36952,31017,45307,42130,34569,36057,38027,36491,42313,249072,34847,42707,39866,39091,34096,36810,34982,35071,44505,4…
biological_adhesion(2)	0.184402	2.58951	0	0.00184035	197	147	35216,42114,33701,32703,41583,43930,42082,38531,41774,42006,39288,43190,47198,31792,35524,317824,38168,43033,44653,44129,33953,36125,43777,43712,42778,38879,40205,32183,34793,39004,31358,42025,34927,32544,42571,38728,31364,44097,43026,40704,42871,37205,44835,34330,44072,40191,44573,40462,32162,40081,45307,42313,37386,38488,42707,32752,36104,35071,44642,43824,33619,53573,45959,36564,40553,38590,33…
compound_eye_morphogenesis(6)	0.15354	2.58211	0	0.00188039	332	212	41491,34995,42367,36606,43150,39533,42737,45328,31391,33814,42757,41704,39158,38424,44448,44129,33916,36945,36125,45343,41085,31883,38291,41744,44856,41084,326198,36139,32080,42358,34793,246493,36411,38890,44548,43234,36791,36914,49701,36497,42210,44097,31149,32078,33496,35662,43319,45233,38067,43146,39293,36445,34665,39750,49070,35680,32162,37857,39122,36952,31017,43385,45307,34569,36057,38027,4…
spindle_elongation(5)	0.267544	2.58301	0	0.00191139	84	68	49260,42828,37378,39845,40639,37894,41465,44783,44150,32700,31483,37292,34098,39068,43864,37995,38983,37849,39338,37628,36985,34754,39540,37235,38794,33654,40060,36851,41531,31022,41014,44059,35988,41347,39484,36321,43768,43901,35149,38397,37580,39108,43573,36264,34352,34149,35453,35342,34526,42470,35584,43103,43517,31588,38515,31240,45329,31613,34329,31700,41952,31106,43723,44391,44251,36978,311…
cell_fate_determination(5)	0.200945	2.56838	0	0.0019717	140	120	50281,318579,38905,36054,41491,43161,32703,36606,42379,31003,39620,36001,35747,45328,40549,34908,44018,35864,38065,45285,36538,41919,38168,40287,37647,37230,43087,41085,53569,43728,40285,31883,41084,37655,36240,36791,37387,35764,34772,36542,44543,42297,34263,39572,42037,36612,41746,33156,45307,34569,39169,41265,35717,36544,35197,44205,34924,36059,38765,31293,34171,33770,43769,37528,39228,32976,27…
Ras_protein_signal_transduction(7)	0.195797	2.56462	0	0.00197918	212	124	31993,49260,36606,38209,36930,42803,42757,40858,35221,36538,33165,39158,38424,33704,38879,40205,43518,38945,41677,36497,318059,35041,33750,3355133,40704,41675,31422,41960,35929,34449,32754,40410,44030,40660,33338,36952,36017,40385,43974,35576,33971,34096,36302,43901,2768961,37977,42869,34170,36059,43149,32981,36881,38321,33881,43775,35237,40569,32088,34608,40361,36986,31618,42137,47998,3354888,40…
mitotic_spindle_elongation(6)	0.268221	2.5724	0	0.00198972	82	66	49260,42828,37378,39845,40639,37894,41465,44783,44150,32700,31483,37292,34098,43864,37995,38983,37849,39338,37628,36985,34754,39540,37235,38794,33654,40060,36851,41531,31022,41014,44059,35988,41347,39484,36321,43768,43901,35149,38397,37580,39108,43573,36264,34352,34149,35453,35342,34526,42470,35584,43103,43517,31588,38515,45329,31613,34329,31700,41952,31106,43723,44391,44251,36978,31104,36495
synapse_assembly(5)	0.199062	2.56899	0	0.00201098	150	121	35623,32703,39533,5740544,36176,37552,38863,39717,38017,35524,32528,36125,33863,36876,41694,38534,40582,37201,31620,32183,38484,38890,34495,47285,37961,31364,35731,45906,30975,32746,32158,36460,32429,39454,42940,39293,53566,42846,36057,43974,249072,35576,39520,37233,32623,32752,35378,41225,36104,43725,36544,34681,43197,45380,33529,35197,36727,32207,35420,31248,43149,32981,47082,46068,41957,43856,…
negative_regulation_of_signal_transduction(4)	0.169872	2.55319	0.000199362	0.00209266	217	168	35078,45908,39064,43164,35997,33441,31391,42757,318559,36538,41704,5740414,35524,34377,49804,31014,34284,38424,40248,44851,36125,45343,38879,40582,35653,35790,42574,38890,32963,37387,40958,35764,36497,37961,31364,35731,36967,32078,32429,42871,39454,38993,34263,37203,34665,38755,32754,34688,44030,36769,35771,40081,33156,45307,35933,38027,35742,33262,33458,37233,35378,42935,32426,40336,44642,38344,…
chromatin_organization(4)	0.153398	2.55041	0.000397614	0.00209984	333	209	318992,34611,3772276,3772575,3771809,3772271,3772099,3772248,3772081,3772166,3772264,3772336,3771957,3772083,3772299,3772203,3772496,3772502,3772265,3772094,3772013,3772058,3771891,3772104,38620,31039,33670,43343,34908,41341,36621,34377,36794,318991,37978,31680,41423,34172,40111,38779,31149,39429,33507,33423,42173,36615,42065,38887,33000,35113,31518,41780,33837,36612,35744,44235,41848,41143,41090…
eye_photoreceptor_cell_differentiation(6)	0.192563	2.54519	0.000203998	0.00214156	168	129	41491,42367,36606,43150,39533,42737,45328,33814,42757,42148,39158,38424,44448,44129,33916,36945,36125,41085,31883,41744,44856,41084,32080,42358,246493,36411,44548,43234,36791,36497,42210,33496,45233,38067,43146,39293,36445,34665,49070,41656,35680,39122,36952,45307,34569,36057,38027,42313,249072,34847,42707,39866,39091,34096,36810,34982,35071,44505,45959,32979,34844,46015,35674,32723,38389,31293,3…
negative_regulation_of_synapse_assembly(4)&negative_regulation_of_synaptic_growth_at_neuromuscular_junction(5)	0.381711	2.51891	0.00040008	0.00246744	39	31	37552,35524,36876,38534,40582,37201,45906,30975,36460,32429,39293,42846,35576,37233,36104,34681,43197,31248,43149,46068,41957,37528,31543,36692,40201,42652,31016,45821,42059,36526,39052
macromolecular_complex_assembly(5)	0.153223	2.5255	0	0.00248873	285	204	49260,42828,318146,39844,37378,42615,31039,39850,43343,32107,36538,38131,3772109,43256,36621,40639,41919,41377,32152,41085,38879,38534,37978,34793,31680,2768853,40457,39068,36791,45931,34954,39345,37387,36914,49701,31075,40650,41392,33423,36615,34441,40862,36311,42065,34541,38852,34307,41531,31955,42657,41014,40232,44839,35576,38491,32623,35522,36810,46008,33611,44642,53443,39044,36544,39610,4120…
axon_development(6)	0.14329	2.51933	0.000198689	0.00250786	311	234	49260,43766,45326,37888,31227,35997,39533,5740544,42737,37552,45328,39564,38863,39717,39873,35184,43256,31792,34560,35524,38168,33916,37230,36125,33474,32229,36876,38879,40143,38850,37201,31620,34793,41612,37859,37555,44548,36240,42025,36791,36039,43832,38254,31075,31364,34772,40962,38884,40225,43650,32746,53563,32078,36542,42871,45233,36702,32057,34385,43799,36445,49070,35267,40462,44030,44235,4…
regulation_of_localization(3)	0.150109	2.5219	0.000201005	0.00252358	291	213	35353,40393,59233,43583,42615,42379,39533,42737,39717,39611,41704,34284,41919,41469,38337,44448,33474,36876,38504,44856,35653,43518,37201,34719,39004,36791,2768716,47285,32437,49701,43832,38226,32070,40650,31877,37979,39747,32158,41562,33496,35696,44543,36702,39864,34263,38067,318064,40725,44072,43950,53566,42491,33788,35680,42810,40863,249072,43808,33458,38491,42561,36810,32435,2768679,35197,427…
death(3)	0.140578	2.50423	0	0.00267227	315	239	43596,38443,48228,36054,34995,42367,40016,47763,35045,39696,5740544,35747,40014,45328,42757,41704,53558,38017,34377,38456,34284,44851,37516,36945,47173,31883,34024,36671,35653,42594,31716,39004,32026,40045,42850,37555,44548,40640,36251,40958,42819,36914,31002,42898,38983,40700,42348,39383,38489,31666,39454,39720,42297,47878,37083,33271,34385,37203,34665,31518,35801,36442,35288,37141,37857,42891,3…
regulation_of_protein_metabolic_process(5)	0.148392	2.47071	0.000201369	0.00274497	298	212	38443,36804,31594,38905,34995,45908,38340,42379,34897,40683,36001,3772180,40014,42737,39564,34908,39071,41704,41341,34377,31979,44129,35315,43087,43999,39049,326198,42594,41591,33758,40457,33854,32963,38798,36914,36497,37344,47781,40700,37744,31149,35954,33507,33423,36460,42871,42297,41066,43146,34403,35113,31518,5740252,40508,34688,35288,36769,36201,39364,39122,36612,41746,43385,33156,33458,3393…
synaptic_growth_at_neuromuscular_junction(4)	0.211179	2.47202	0.000197863	0.00274963	125	102	39533,5740544,36176,37552,38863,38017,35524,32528,33863,36876,41694,38534,40582,37201,32183,38890,47285,37961,31364,35731,45906,30975,32746,32158,36460,32429,39454,42940,39293,53566,42846,36057,43974,249072,35576,39520,37233,32623,35378,36104,43725,34681,43197,45380,33529,35197,36727,32207,35420,31248,43149,32981,46068,41957,33185,31247,32771,41353,33346,37528,31543,41549,2768852,36692,3772082,39…
protein_phosphorylation(7)	0.170733	2.47314	0	0.00277318	216	157	42562,32458,39733,39732,31084,36001,39564,39071,32120,41341,38017,35524,34284,326198,32080,32963,38798,49701,36497,36002,43026,40700,37744,33431,38489,3885567,39454,43644,43146,34385,37203,36445,44573,34688,36442,35288,44030,39122,40232,33156,40385,35207,33458,33937,36674,37233,32752,35378,32256,35717,32979,44111,2768679,49045,36727,38649,44233,43792,3355064,34924,32207,41839,31248,32221,31293,34…
negative_regulation_of_signaling(3)	0.15892	2.47429	0.000201816	0.00279175	233	182	43551,36054,35078,45908,39064,43164,35997,39533,38863,33441,31391,42757,318559,36538,41704,5740414,35524,34377,49804,31014,34284,38424,40248,44851,36125,45343,38879,40582,35653,35790,42574,38890,32963,37387,40958,35764,36497,37961,31364,35731,36967,32078,32429,42871,39454,38993,34263,42940,37203,34665,38755,32754,34688,42846,44030,36769,35771,40081,33156,45307,35933,38027,35742,33262,33458,37729,…
cell_adhesion(3)	0.180042	2.49534	0.000200884	0.00280761	186	141	35216,32703,41583,43930,42082,38531,41774,42006,43190,31792,35524,317824,38168,43033,44653,44129,33953,36125,43777,43712,42778,38879,40205,32183,34793,39004,31358,42025,34927,32544,42571,38728,31364,44097,43026,40704,42871,37205,44835,34330,44072,40191,44573,40462,32162,40081,45307,42313,37386,38488,42707,32752,36104,35071,44642,43824,33619,53573,45959,36564,40553,38590,3354987,36746,34924,43718,…
sensory_organ_morphogenesis(4)&eye_morphogenesis(5)	0.143331	2.47486	0.00080289	0.00283026	352	223	41491,34995,42367,36606,43150,39533,42737,45328,31391,33814,42757,42148,41704,39158,38424,44448,44129,33916,36945,36125,45343,41085,31883,38291,41744,44856,41084,326198,36139,32080,42358,34793,246493,36411,38890,44548,43234,36791,36914,49701,36497,42210,31364,44097,31149,32078,33496,35662,43319,45233,38067,43146,39293,36445,34665,39750,49070,41656,35680,32162,37857,39122,36952,31017,43385,45307,3…
axonogenesis(7)	0.142816	2.4749	0.000198138	0.00287591	301	225	49260,43766,45326,37888,31227,35997,39533,5740544,42737,37552,45328,39564,38863,39717,39873,35184,43256,31792,34560,35524,38168,33916,37230,36125,33474,32229,36876,38879,40143,38850,37201,31620,34793,41612,37859,44548,36240,42025,36791,36039,43832,38254,31075,31364,34772,40962,38884,40225,43650,32746,53563,32078,36542,42871,45233,36702,32057,34385,43799,36445,49070,35267,40462,44030,44235,45307,4…
wing_disc_development(5)	0.111746	2.48826	0.00040016	0.00289894	497	382	32950,40763,43151,32896,35058,5740316,41786,40501,44307,48552,39733,32657,41217,42737,31069,31391,45285,42757,3346237,43190,38131,39158,38017,34560,35524,49804,317824,42177,34284,38168,43946,44448,36945,36741,38285,45343,32229,41085,38534,39049,45318,35653,36139,40326,43633,41423,35790,36411,39004,38890,44548,36240,34070,42267,33526,35698,37573,34927,40640,41921,37387,32437,326197,33532,38701,462…
small_GTPase_mediated_signal_transduction(6)	0.188853	2.45926	0.000789889	0.00291609	216	126	31993,49260,36606,38209,36930,42803,42757,40858,35221,36538,33165,39158,38424,33704,38879,40205,43518,38945,41677,36497,318059,35041,33750,3355133,40704,41675,31422,41960,35929,34449,32754,40410,44030,40660,33338,36952,36017,40385,43974,35576,33971,34096,36302,43901,2768961,37977,42869,34170,36059,43149,32981,36881,38321,33881,43775,35237,40569,32088,34608,40361,36986,31618,42137,47998,3354888,40…
morphogenesis_of_a_polarized_epithelium(6)	0.235512	2.47506	0.000201572	0.00291706	108	82	41491,32703,50454,31391,42757,38131,41704,38424,44448,44129,36125,45343,326198,36139,32080,36411,38890,44548,43234,40849,49701,318886,40852,33349,32078,43319,34166,44861,38755,40191,41656,32162,46027,33156,45307,36057,42313,37386,40246,45374,31339,32752,36104,35071,44205,34170,32207,45928,37185,31293,43856,46719,2768852,3772082,42896,47998,36775,39399,3346167,38580,40620,32083,45821,43673,37038,3…
cell_death(4)	0.139068	2.45539	0.000796813	0.00291809	311	236	43596,38443,48228,36054,34995,42367,40016,47763,39696,5740544,40014,45328,42757,41704,53558,38017,34377,38456,34284,44851,37516,36945,47173,31883,34024,36671,35653,42594,31716,39004,32026,40045,42850,37555,44548,40640,36251,40958,42819,36914,31002,42898,38983,40700,42348,39383,38489,31666,39454,39720,42297,47878,37083,33271,34385,37203,34665,31518,35801,36442,35288,37141,37857,42891,39364,42037,4…
establishment_or_maintenance_of_cell_polarity(4)	0.181936	2.45722	0.000605449	0.00291976	179	133	41491,32703,43930,31391,42757,32107,38131,41704,34284,38424,44448,44129,36125,45343,53569,326198,36139,32080,36411,38890,31358,44548,31874,43234,49701,33349,32078,43319,42871,43331,45233,34166,41066,44861,31717,44072,40191,41656,32162,35771,33156,45307,36057,42313,42676,37386,40246,44839,31339,32752,36810,35071,44642,42672,43901,45959,42743,36670,31248,36059,32981,38765,37185,31293,34171,43856,31…
negative_regulation_of_cell_communication(4)	0.157182	2.48028	0.000604351	0.00292712	237	185	43551,36054,35078,45908,39064,43164,35997,39533,38863,33441,31391,42757,318559,36538,41704,5740414,35524,34377,49804,31014,34284,38424,40248,44851,36125,45343,38879,40582,35653,35790,42574,38890,32963,37387,40958,35764,36497,37961,31364,35731,36967,32078,32429,42871,39454,38993,34263,42940,37203,34665,38755,32754,34688,42846,44030,36769,35771,40081,33156,45307,35933,38027,35742,33262,33458,37729,…
regulation_of_small_GTPase_mediated_signal_transduction(6)&regulation_of_Ras_protein_signal_transduction(7)	0.210766	2.48239	0	0.00292926	152	100	49260,36930,42803,40858,33165,38424,33704,38879,40205,43518,38945,318059,33750,3355133,40704,31422,41960,35929,32754,40410,44030,40660,33338,36952,36017,40385,43974,35576,33971,34096,36302,43901,2768961,37977,42869,34170,36059,43149,36881,38321,33881,43775,35237,40569,32088,34608,40361,36986,31618,42137,3354888,40201,37134,38232,43892,37451,31157,44672,33534,42393,42186,41390,41042,32321,31602,33…
positive_regulation_of_growth(3)	0.262471	2.45214	0.000201857	0.00293707	79	62	32805,38863,41341,317824,38890,40195,32551,40633,35731,42890,32158,36542,36702,31220,35286,34665,42846,33003,43974,39520,39375,32623,42935,43725,33529,32351,42564,43149,37851,41957,33185,32771,41353,33346,64880,41549,43788,39212,43812,37723,33212,3346167,32587,3885565,38898,42186,32083,42549,35425,33131,33753,326214,43673,44096,34780,32257,34179,32601,40562,37447,37778,39150
negative_regulation_of_response_to_stimulus(3)	0.147844	2.44955	0.000202388	0.00294029	270	203	38128,35078,45908,39064,43164,35997,40510,33441,31391,42757,318559,36538,41704,5740414,35524,34377,49804,31014,34284,38424,40248,44851,36125,45343,38879,40582,38622,35653,35790,42574,38890,42850,35859,32963,37387,40958,35764,36914,36497,37961,31364,35731,36967,32078,32429,42871,39454,38993,34263,37203,34665,38755,32754,34688,44030,36769,35771,40081,33156,45307,35933,36057,38027,35742,33262,33458,…
imaginal_disc_derived_appendage_development(5)	0.120475	2.47618	0	0.00294943	434	325	40763,35058,5740316,41786,40501,44307,39733,32657,41217,42737,31069,45285,42757,43190,38131,39158,44254,38017,34560,35524,49804,317824,34284,38168,43946,44448,36945,36741,45343,32229,41085,31883,38534,40205,39049,45318,35653,36139,40326,43633,41423,35790,36411,39004,40045,38890,44548,36240,42267,33526,35698,37573,34927,40640,41921,32437,46234,36497,37546,35731,36513,34405,33349,32078,40032,36542,…
compound_eye_photoreceptor_cell_differentiation(7)	0.190795	2.48289	0.00020247	0.00296782	162	125	41491,42367,36606,43150,39533,42737,45328,33814,42757,39158,38424,44448,44129,33916,36945,36125,41085,31883,41744,44856,41084,32080,42358,246493,36411,44548,43234,36791,36497,42210,33496,45233,38067,43146,39293,36445,34665,49070,35680,39122,36952,45307,34569,36057,38027,42313,249072,34847,42707,39866,39091,34096,34982,35071,44505,45959,32979,34844,46015,35674,32723,38389,31293,38785,43856,42979,2…
negative_regulation_of_developmental_growth(4)	0.284635	2.44061	0.000978665	0.00306029	68	53	31227,37552,39564,43096,35524,44448,36876,40180,38534,40582,37201,45906,30975,36460,32429,39293,40191,42846,35771,35576,37233,36104,35717,34681,43197,33619,32979,31248,43149,46068,41957,252554,37528,31543,36692,42896,32119,47998,40201,42652,31016,41709,45821,59172,42059,37247,33627,43651,36526,33218,39052,43652,43383
imaginal_disc_derived_appendage_morphogenesis(5)	0.117898	2.43625	0.00019581	0.00308975	430	321	40763,35058,5740316,41786,40501,44307,39733,32657,41217,42737,31069,45285,42757,43190,38131,39158,44254,38017,34560,35524,49804,317824,34284,38168,43946,44448,36945,36741,45343,32229,41085,31883,38534,40205,39049,45318,35653,36139,40326,43633,41423,35790,36411,39004,40045,38890,44548,36240,42267,33526,35698,37573,34927,40640,41921,32437,46234,36497,37546,35731,36513,34405,33349,32078,40032,36542,…
detection_of_stimulus(3)	0.159891	2.42796	0.000199402	0.00325494	207	170	36716,36254,37313,3346204,40148,41715,39120,31975,43551,39189,35834,40471,31686,33251,35980,3346205,41576,7354400,35078,41018,42367,2768933,246442,34603,117477,40991,37400,42007,318728,41007,36095,37022,36413,246659,31690,32126,40744,39378,7354417,318610,318011,33683,39191,318727,42769,40198,38616,2768934,32189,39887,41469,246631,41052,38835,43341,34024,35958,8673994,42635,33897,40640,44913,33335…
regulation_of_organelle_organization(4)	0.1527	2.41977	0	0.00342219	262	187	31594,38620,42615,33670,34908,35380,32107,36538,38131,41341,34377,40287,41377,35315,35800,43999,40285,38534,37201,33758,37978,34793,41423,39004,45931,37387,49701,31075,38779,41392,31149,39429,35954,32746,33423,32078,38381,33496,36542,36615,40589,36311,42065,31554,35113,31518,40508,42846,41014,35054,41848,45307,41143,36491,45374,33442,42561,32623,35522,49228,32965,40336,33611,43901,33619,34924,393…
negative_regulation_of_growth(3)	0.25727	2.41697	0.00101792	0.00345055	86	64	31227,37552,39564,43096,35524,40248,44448,36876,40180,38534,40582,37201,31331,45906,30975,36460,32429,39293,40191,42846,31808,35771,35933,35576,37233,36104,35717,34681,43197,33619,32979,31248,43149,46068,41957,252554,37528,31543,53560,36692,42896,32119,47998,40201,42652,31016,42841,43580,41709,45821,39270,41398,59172,42059,37247,33627,43651,36526,39284,35540,33218,39052,43652,43383
centrosome_organization(5)	0.211601	2.40869	0.00060024	0.00361257	127	95	36167,39850,36538,36560,40639,37230,31483,39068,36791,38258,43466,43864,37995,38983,39338,36985,43349,34754,35696,37235,33654,34441,43765,36492,44059,40232,36491,41347,39169,38491,33937,40687,39484,33136,36810,43901,45959,38397,38389,38208,33610,34167,49580,45969,34352,32015,38062,50070,36576,37368,35453,43359,31153,47877,31016,34526,38580,36329,41365,43103,43517,33782,53567,31588,37238,39365,325…
sensory_perception_of_chemical_stimulus(7)	0.149611	2.40097	0	0.00379671	254	194	40747,246672,117345,31860,3346204,41715,39120,31975,33336,59167,37347,192481,30978,43551,31093,33039,39189,35543,42568,36600,31686,33251,246667,35980,3346205,41018,34545,3346227,117476,40874,2768933,34603,33040,39411,117477,40991,37726,2768955,42007,41007,36413,246659,40744,34601,42601,117472,318011,33683,117349,33623,39191,40198,38616,33381,37502,2768934,32189,41469,31702,246668,41473,43341,3595…
regulation_of_actin_filament_based_process(4)&regulation_of_actin_cytoskeleton_organization(5)	0.311419	2.39896	0.000402091	0.00380867	53	42	38131,41377,38534,37201,34793,39004,45931,37387,49701,31075,39429,32078,36615,36311,31554,45307,32623,33611,33619,39505,41917,45928,32981,33346,42986,43775,33864,41883,34132,33444,44885,31157,38898,35311,35425,45821,32661,31816,35340,42889,31459,39052
regulation_of_molecular_function(3)	0.156724	2.39041	0.000599161	0.00398433	240	175	40148,38443,34995,36001,39533,40014,42737,39564,34878,34284,44129,40754,43193,38879,38291,40677,326198,35653,42594,38945,36791,32963,38798,36914,36497,318059,37344,40700,33750,3355133,40704,31422,41960,318064,40725,31518,31251,34688,35288,40410,39364,39122,33338,36612,36017,33156,38491,33937,36674,37233,41816,33225,42561,32752,35378,32256,192509,44111,41756,43514,37977,42869,34924,39340,31248,360…
appendage_development(4)	0.115431	2.38445	0.000402739	0.00410073	436	327	40763,35058,5740316,41786,40501,44307,39733,32657,41217,42737,31069,45285,42757,43190,38131,39158,44254,38017,34560,35524,49804,317824,34284,38168,43946,44448,36945,36741,45343,32229,41085,31883,38534,40205,39049,45318,35653,36139,40326,43633,41423,35790,36411,39004,40045,38890,44548,36240,42267,33526,35698,37573,34927,40640,41921,32437,46234,36497,37546,35731,36513,34405,33349,32078,40032,36542,…
microtubule_organizing_center_organization(4)	0.20559	2.36174	0.000600601	0.00468714	131	98	318579,36167,39850,36538,36560,40639,37230,31483,39068,36791,38258,43466,43864,37995,38983,39338,36985,43349,34754,35696,37235,33654,34441,43765,36492,44059,40232,36491,41347,39169,38491,33937,40687,39484,33136,36810,43901,45959,34894,38397,38389,38208,33610,34167,49580,45969,34352,32015,38062,50070,36576,37368,35453,43359,31153,47877,31016,34526,38580,36329,41365,43103,43517,33782,53567,31588,37…
negative_regulation_of_cellular_component_organization(3)	0.206958	2.35234	0.00121827	0.0049694	125	94	32703,37552,39564,35380,38131,35524,34377,43999,36876,38534,40582,37201,33758,2768716,37387,49701,38779,45906,35954,30975,32746,36460,32429,36542,40589,38067,39293,40508,42846,35054,35576,45374,37233,42561,35522,36104,32965,40336,34681,43197,43901,39340,39505,31248,43149,46068,41957,36264,33346,40170,37528,31543,36498,32015,33861,40848,36692,43719,41740,32119,40201,42652,42954,31016,117294,38580,…
embryonic_development_via_the_syncytial_blastoderm(6)	0.174425	2.3474	0.000602047	0.00509734	216	134	40514,31391,35524,44851,44448,45282,38291,45318,33072,37201,34793,40457,40958,36071,36497,44097,42890,38631,43650,41675,32078,38489,43319,42871,37205,31554,49070,41656,44030,35564,41848,33156,36057,37386,43808,33225,39858,39866,34096,32256,44642,41265,33619,44111,35430,42162,33903,35881,32981,32608,31293,35256,31292,43288,44801,33881,40009,41062,32857,39173,38433,36692,3772082,39683,42896,34132,3…
mRNA_metabolic_process(6)	0.157614	2.33583	0	0.00544385	244	159	39844,40683,3772180,42026,31000,41668,36141,36314,36306,41919,31355,32152,36945,47869,43087,38291,36922,33180,42358,40938,37681,40457,42539,319028,38229,7354399,42297,43944,39763,5740252,43385,42897,43808,40064,43810,40676,36561,44250,40739,35788,53443,35192,36544,34877,31130,38184,31481,33264,38937,39027,34357,2768908,32603,36993,33680,35112,32379,44409,33652,33259,36527,38062,40569,36514,39737,…
programmed_cell_death(5)	0.137638	2.33332	0.000798244	0.00550664	282	213	43596,38443,48228,36054,34995,42367,40016,47763,39696,5740544,40014,45328,42757,41704,53558,38017,34377,38456,34284,44851,37516,36945,31883,34024,36671,35653,42594,31716,39004,42850,37555,44548,40640,36251,40958,42819,36914,42898,38983,40700,42348,39383,38489,31666,39454,39720,42297,47878,33271,34385,37203,34665,31518,35801,36442,35288,37141,37857,42891,39364,42037,40628,33156,46020,42313,35742,3…
post_embryonic_appendage_morphogenesis(5)	0.114589	2.33584	0.000994036	0.00550715	422	316	40763,35058,5740316,41786,40501,44307,39733,32657,41217,42737,31069,45285,42757,43190,38131,39158,44254,38017,34560,35524,49804,317824,34284,38168,43946,44448,36945,36741,45343,32229,41085,38534,40205,39049,45318,35653,36139,40326,43633,41423,35790,36411,39004,40045,38890,44548,36240,42267,33526,35698,37573,34927,40640,41921,32437,46234,36497,37546,35731,36513,34405,33349,32078,40032,36542,33759,…
male_gamete_generation(5)	0.162199	2.3277	0.00100664	0.00566113	243	155	38443,34902,38620,45960,34995,44132,41748,34229,318552,48572,45432,36585,43343,36372,40838,43926,33796,33256,38017,38456,33916,34689,37230,40143,39049,38174,42594,42574,33093,39068,36791,34927,34954,42819,53427,36914,318948,34651,46234,49701,44097,39747,31521,38489,35696,35662,33946,42297,39864,35680,35054,40232,41693,45683,36010,45374,42745,36561,40336,34014,47942,41199,32979,41756,43514,38649,3…
centrosome_cycle(5)	0.225091	2.32571	0.000201288	0.00567677	100	77	36538,36560,31483,39068,36791,38258,43466,43864,37995,38983,39338,36985,43349,34754,37235,33654,34441,36492,44059,36491,41347,39169,38491,40687,39484,33136,36810,43901,45959,38397,38389,38208,33610,34167,49580,45969,34352,32015,38062,50070,36576,35453,43359,47877,31016,34526,38580,36329,43103,43517,53567,31588,37238,39365,32543,38515,32630,32049,39647,31613,41773,34993,34329,31700,35130,41067,344…
positive_regulation_of_developmental_growth(4)	0.274409	2.31599	0.000610749	0.00601083	62	51	32805,38863,41341,317824,38890,40195,35731,42890,32158,36542,36702,31220,35286,42846,33003,43974,39520,39375,32623,43725,33529,32351,42564,43149,41957,33185,32771,41353,33346,64880,41549,39212,43812,37723,33212,3346167,32587,3885565,38898,32083,42549,35425,33753,326214,44096,34780,32257,34179,37447,37778,39150
regulation_of_transport(4)	0.173452	2.31388	0.000200884	0.00603293	187	132	35353,40393,43583,42615,39533,42737,39717,41704,38337,44448,33474,36876,38504,44856,35653,34719,36791,2768716,47285,32437,49701,38226,32070,31877,37979,39747,32158,41562,33496,35696,34263,38067,318064,42491,33788,40863,42561,32435,35197,35865,32797,42199,34358,31248,42490,39745,41957,38218,39958,32771,3355130,42979,8674055,42656,42447,34969,37132,32015,44317,38786,32604,41158,43654,37368,44643,35…
RNA_processing(6)	0.149186	2.3038	0.000399441	0.00622717	262	176	39844,35747,3772180,42026,31000,41668,36141,36314,36306,41919,31355,38900,32152,36945,47869,43087,37840,43728,38291,36494,33180,42358,40938,37681,40457,42539,319028,38229,36886,34751,7354399,43331,42297,43944,39763,5740252,38206,43385,42897,40064,43810,40676,36561,44250,40739,35788,53443,35192,36544,34877,34066,38184,31481,33264,38937,34357,32603,41674,36993,33680,35539,35112,32379,44409,33652,33…
appendage_morphogenesis(4)	0.112808	2.30773	0.0013911	0.00623802	432	323	40763,35058,5740316,41786,40501,44307,39733,32657,41217,42737,31069,45285,42757,43190,38131,39158,44254,38017,34560,35524,49804,317824,34284,38168,43946,44448,36945,36741,45343,32229,41085,31883,38534,40205,39049,45318,35653,36139,40326,43633,41423,35790,36411,39004,40045,38890,44548,36240,42267,33526,35698,37573,34927,40640,41921,32437,46234,36497,37546,35731,36513,34405,33349,32078,40032,36542,…
regulation_of_cellular_protein_metabolic_process(5)	0.143714	2.30431	0.00059654	0.00626578	277	195	38443,36804,31594,38905,34995,38340,34897,40683,36001,3772180,40014,42737,39564,34908,39071,41341,34377,31979,44129,35315,43087,43999,39049,326198,42594,41591,33758,40457,32963,38798,36914,36497,37344,47781,40700,37744,31149,35954,33507,33423,42871,42297,41066,43146,34403,35113,31518,5740252,40508,34688,35288,36769,36201,39122,41746,43385,33156,33458,33937,36674,37233,41816,39156,32752,35378,3552…
spermatogenesis(6)	0.159687	2.30434	0.000803052	0.00632984	241	153	38443,34902,38620,45960,34995,44132,41748,34229,48572,45432,36585,43343,36372,40838,43926,33796,33256,38017,38456,33916,34689,37230,40143,39049,38174,42594,42574,33093,36791,34927,34954,42819,53427,36914,318948,34651,46234,49701,44097,39747,31521,38489,35696,35662,33946,42297,39864,35680,35054,40232,41693,45683,36010,45374,42745,36561,40336,34014,47942,41199,32979,41756,43514,38649,34894,40160,42…
embryo_development_ending_in_birth_or_egg_hatching(5)	0.170234	2.29893	0.00098912	0.00639542	225	136	40514,31391,35524,44851,44448,45282,38291,45318,33072,37201,34793,40457,40958,36071,36497,44097,42890,38631,43650,41675,32078,38489,43319,42871,37205,31554,49070,41656,44030,35564,41848,33156,36057,37386,43808,33225,39858,39866,34096,32256,44642,41265,33619,44111,35430,42162,33903,35881,32981,32608,31293,35256,31292,43288,44801,33881,40009,41062,32857,39173,38433,36692,3772082,39683,42896,34132,3…
regulation_of_catalytic_activity(4)	0.161446	2.29537	0	0.00649183	206	149	40148,38443,34995,36001,40014,39564,34878,44129,40754,43193,38879,38291,40677,326198,42594,38945,36791,32963,38798,36914,36497,318059,37344,40700,33750,3355133,40704,31422,41960,34688,35288,40410,39364,39122,33338,36612,36017,33156,38491,33937,36674,37233,41816,42561,32752,35378,32256,192509,44111,41756,43514,37977,42869,34924,31248,36059,42452,43149,38914,40998,33270,44801,33881,45830,40009,4127…
negative_regulation_of_multicellular_organismal_process(3)	0.178075	2.2935	0.000607533	0.00650382	153	121	32801,42367,47763,31227,326152,37552,39564,42757,43096,35524,38424,44324,44448,36876,40180,38534,40582,37201,117464,36039,45906,30975,32078,36460,32429,38067,39293,40191,42846,31017,35771,40232,33156,42130,34569,42313,35576,37233,36104,43725,44642,35717,34681,43197,33529,33619,45959,32979,35197,35430,41360,41783,31248,43149,31293,46068,41957,31376,252554,41260,41942,37528,31543,33861,36692,37232,…
single_organism_behavior(3)	0.111455	2.28353	0.000398486	0.00693116	495	321	30978,43551,49260,31865,43583,44132,42367,43670,37888,43036,31863,38007,39533,5740544,36585,45840,43343,38863,31645,39152,32303,38616,33705,40348,33721,34284,38168,44324,44448,34189,40754,33824,43193,36741,47611,32821,35800,41085,36876,32619,43618,38935,326198,38296,31107,32080,38484,34176,41612,40045,42267,33897,39056,34651,31002,46234,49701,36497,31364,40650,33935,34251,32158,33496,35073,47384,…
establishment_of_organelle_localization(4)	0.170722	2.27755	0.000793966	0.00715215	177	131	49260,32703,42615,53472,32107,32152,53569,36876,43618,34967,31874,31647,39068,36791,37961,42929,38762,39747,42871,39720,40589,38067,31554,44072,40508,35680,41014,44030,32987,40232,41848,318874,42676,40863,44839,39169,249072,33458,38491,40459,40993,42561,35378,39866,36810,45380,43901,35197,31350,31842,35865,46006,45928,38765,39745,34171,32771,43288,42447,37528,38736,43841,39683,39016,36699,42835,3…
organelle_assembly(4)	0.153185	2.27619	0.00120797	0.00715611	220	164	49260,35414,42828,318146,39844,37378,34702,37245,36167,44013,41885,39850,41739,32107,36538,37236,43587,36560,40639,41377,32152,37230,38879,40598,39002,31680,42574,33093,39068,36791,37190,38258,43466,40849,34954,31075,39383,47384,39864,34441,42065,34541,36821,41531,42657,41014,40232,36491,40600,44839,35576,45683,36010,35104,41225,35522,33136,42745,33110,39610,32314,43901,45959,38694,39505,31166,33…
spindle_organization(5)	0.143377	2.26603	0.000396118	0.00762857	256	187	49260,42828,318146,37378,39845,53442,39850,35380,32107,36538,36314,45247,36306,40639,37894,41465,32152,37230,44783,41884,38879,44150,32700,37701,31483,37292,34098,39068,36791,43864,34954,37995,32645,38983,37849,38762,39338,37628,36985,34754,39540,37235,40589,38794,33654,34441,42065,40060,32057,36851,44072,41531,31022,40508,42657,41014,35054,44059,40232,35988,36491,44839,41347,39169,35576,45374,39…
signal_transduction_by_phosphorylation(4)&MAPK_cascade(5)	0.205783	2.26155	0.00220044	0.0077814	119	88	49260,36054,39064,53472,39564,42803,31391,40858,41704,35524,44851,33704,326198,37978,40195,32963,37387,40958,36497,43319,36821,35286,43905,37203,44573,44030,40660,36952,40081,40385,36057,35576,33971,37233,34096,40336,32256,36302,44111,31248,36059,32981,37121,33346,44801,33881,43775,40569,34608,34132,43330,3354888,33212,31016,38232,41020,42393,40620,42186,32631,41042,31602,42866,33989,35425,40999,…
protein_modification_by_small_protein_conjugation(8)	0.167697	2.25746	0.00119737	0.00791158	184	133	34849,38715,326237,42737,41704,37081,34487,31014,38456,37349,41085,43999,31905,42236,42793,33854,37190,37344,39735,41231,33423,40040,32429,39874,37083,40725,34403,31214,39750,38300,37141,37857,36201,32751,44235,41090,31167,33458,33937,41816,32510,40336,192509,32001,39818,318245,31749,34924,40596,35170,41145,31589,39079,41181,40144,35256,37575,39958,41260,33629,41785,31628,36131,43611,42105,335507…
border_follicle_cell_migration(6)	0.210453	2.25504	0.000596421	0.00796457	125	84	32703,39564,35227,34560,47869,33863,326198,37201,32080,31358,36791,34927,2768716,40958,34772,31165,32078,31554,42491,45307,42313,37386,39169,33458,32752,32256,35555,31987,39505,41783,45928,37851,31293,34171,33185,38338,33346,44801,39368,43775,32857,32976,32088,2768852,43654,3772082,38978,31239,39165,42389,33418,36775,33968,38580,38001,44885,35253,39753,42567,48317,36698,31872,37455,43003,32661,38…
locomotory_behavior(3)	0.161011	2.24773	0.000202265	0.00825804	215	145	49260,44132,42367,43160,31863,38007,39533,36585,42803,3346237,33705,44324,33824,43193,37230,47611,35800,41085,36876,38296,32080,38484,41612,33093,44548,34070,46234,33935,34251,32158,35073,36702,34385,31955,31251,42846,33837,46027,38298,33117,44510,36010,43808,38491,40459,33110,36810,40336,40162,31130,36727,42742,37953,46015,31166,42310,43149,44027,36993,32547,43856,38218,35486,31376,32020,37323,3…
genitalia_development(4)	0.384317	2.24564	0.000788177	0.00829217	29	24	47763,45285,31883,36240,31364,42037,34569,37785,44505,35505,44111,34568,31293,44801,33881,38153,34445,34132,33418,40015,44885,36283,40940,42990
germarium_derived_egg_chamber_formation(4)	0.204762	2.24062	0.00159458	0.00853029	116	88	318579,36269,38905,44132,32703,36001,35747,35380,41041,42695,33796,36560,41919,37230,43728,38879,34793,31358,36791,31181,37387,44543,42871,42491,40191,41746,33156,42313,37386,39169,42588,35104,32752,44642,36544,43901,32536,38649,40063,36059,45928,32981,40443,31293,38428,31247,37528,32015,32976,2768852,31239,34132,33418,40517,38580,41911,31646,42186,35051,33399,42693,41666,35816,41788,39581,35924,…
protein_ubiquitination(9)	0.16838	2.22541	0.00179069	0.00928903	173	127	34849,38715,326237,42737,41704,37081,34487,31014,38456,37349,41085,43999,31905,42236,42793,33854,37190,37344,39735,41231,33423,40040,32429,39874,37083,40725,31214,39750,38300,37857,36201,32751,44235,41090,31167,33458,33937,41816,32510,40336,192509,32001,39818,318245,31749,34924,40596,35170,41145,31589,39079,41181,40144,35256,37575,39958,41260,33629,41785,31628,36131,43611,42105,3355079,40791,3699…
sodium_ion_transport(7)	0.3131	2.22692	0.000608026	0.00929037	46	36	3885612,43487,33961,318575,37566,318213,43486,318593,2768987,3346226,32671,38835,37168,32619,37286,38504,38440,32731,37498,37979,35006,37981,2768910,36864,246504,34843,34299,45248,37844,43188,43702,42710,34005,43489,40580,40551
ovarian_follicle_cell_migration(5)	0.202595	2.22053	0.00137174	0.00950099	138	89	32703,39564,35227,34560,47869,33863,326198,37201,32080,31358,36791,34927,2768716,40958,34772,31165,32078,31554,34665,42491,45307,42313,37386,39169,33458,32752,32256,35555,31987,39505,41783,45928,37851,31293,34171,33185,38338,33346,44801,39368,43775,32857,32976,32088,2768852,43654,3772082,38978,31239,39165,42389,33418,36775,33968,38580,38001,44885,35253,39753,42567,41666,48317,34946,36698,31872,37…
regulation_of_cell_development(5)	0.145303	2.21819	0.000804505	0.00957007	219	174	34995,43151,42367,42615,47763,42379,326152,39564,39717,42757,42148,38131,39158,34284,41919,38424,32528,41377,36125,35800,41085,36876,38879,31883,45318,41084,39004,36791,36914,36039,49701,43832,36497,31075,34772,36542,44543,39454,36702,39864,34263,38067,32057,34665,49070,42846,35680,39122,31017,40232,33156,42130,42313,43974,249072,31339,35378,36810,44642,45380,33619,45959,32979,35197,43514,31350,4…
organelle_localization(4)	0.155225	2.20842	0.00139387	0.0101008	205	150	49260,32703,42615,53472,32107,38337,32152,53569,36876,43618,34967,31874,31647,39068,36791,32437,37961,42929,38762,39747,42871,39720,40589,34263,38067,31554,44072,40508,35680,41014,44030,32987,40232,41848,318874,42676,40863,44839,39169,249072,45683,33458,38491,40459,40993,42561,35378,39866,36810,45380,43901,35197,36727,31350,42743,31842,35865,46006,45928,38765,39745,34171,32771,43288,42447,37528,3…
establishment_of_tissue_polarity(4)&establishment_of_planar_polarity(5)	0.219123	2.19772	0.00120385	0.0107962	96	73	41491,32703,50454,31391,42757,38131,41704,38424,44448,44129,36125,45343,326198,36139,32080,36411,38890,44548,43234,40849,49701,318886,40852,33349,32078,43319,34166,38755,40191,32162,46027,45307,36057,42313,37386,40246,45374,31339,36104,35071,44205,34170,32207,37185,31293,43856,2768852,3772082,47998,36775,39399,3346167,40620,45821,43673,37038,37455,39440,43997,37841,32748,44747,33627,37089,39619,4…
maintenance_of_location(3)	0.216622	2.19495	0.00201735	0.0109038	99	74	38863,39611,36538,34487,31014,45343,38879,35653,43518,34719,39068,32437,35954,31521,41144,38067,43950,42810,44839,37233,43901,53573,2768679,42743,44887,31166,38785,46068,43770,41957,31376,38021,34969,49580,41474,50070,2768852,38978,40517,42515,45680,38580,40664,41709,33834,40901,38001,43717,31405,35199,32820,37356,31381,38515,37618,36773,31129,32661,3771968,36032,45894,40049,35340,33732,40506,452…
photoreceptor_cell_development(6)	0.212054	2.18849	0.0029994	0.0111693	106	78	42367,32703,36606,39533,45328,31391,33814,42757,42148,38424,33916,36945,36125,41085,31883,41744,42358,246493,44548,36791,33496,45233,38067,44861,39293,36445,49070,41656,35680,44030,39122,38027,36491,249072,39866,34096,34982,35071,46015,35674,31293,42979,33881,37070,41474,33861,318841,41883,42835,42896,36990,3354888,33212,35609,43415,36329,41118,32631,48317,37149,36383,37038,45278,31816,37841,3771…
maintenance_of_protein_location(4)	0.29465	2.18881	0.001772	0.011244	49	39	38863,36538,45343,38879,35653,34719,39068,35954,31521,41144,38067,44839,37233,43901,53573,31166,43770,38021,34969,50070,2768852,38978,40517,45680,33834,38001,31405,35199,38515,37618,36773,31129,32661,3771968,45894,35340,33732,34427,31151
taxis(3)	0.120535	2.18418	0.00138889	0.0114073	325	246	49260,41491,42367,43766,45326,37888,43240,31227,35997,38007,36076,39533,42737,45328,42803,39717,39873,35184,43256,31792,53558,34560,35524,33916,43193,37230,36125,33474,36876,34024,37201,31620,32183,41612,37859,38890,44548,36240,42025,36791,39345,36039,43832,38254,31364,34772,40962,40225,43650,32746,53563,32078,36542,42871,39400,45233,36702,34385,43799,43950,36445,35267,44030,41426,44235,33117,439…
epithelium_migration(5)&epithelial_cell_migration(6)	0.174551	2.18243	0.00161649	0.011425	172	115	32703,42737,39564,41770,42757,35227,34560,40287,47869,33863,40285,44856,326198,37201,32080,31358,36791,34927,2768716,40958,34772,31165,32078,31554,34665,42491,45307,34569,42313,38760,37386,39169,33458,32752,32256,35555,31987,36746,39505,41783,42162,45928,37851,31293,35256,34171,41957,33185,38338,33346,44801,39368,38736,43775,32857,32976,32088,2768852,43739,43654,3772082,38978,31239,39165,42389,33…
muscle_structure_development(4)	0.137809	2.17925	0.00160385	0.0115723	239	187	32801,39844,47763,31778,44013,43150,43287,41885,34908,32644,45285,42757,36538,43190,40990,43587,36306,34560,38424,40287,41377,44653,44129,33916,36945,37647,37230,40297,45318,41084,37655,39002,37190,40849,36039,40835,31075,34772,44097,31165,30975,36542,36615,39864,34263,37205,38067,45880,5740252,40462,42037,34569,44510,35207,33262,38491,36258,36674,35104,41225,39431,33110,36810,41265,44505,32314,3…
regulation_of_cell_shape(4)	0.200595	2.16916	0.00159299	0.0118734	111	85	39966,38531,35095,31652,44851,38879,40205,37201,32080,40958,38728,36497,31364,36002,32078,43319,45233,43716,44835,44072,42491,44573,40462,44030,37233,32752,33619,45959,44111,2768961,3354987,34924,35881,38389,32981,32608,40255,39961,41957,40617,33881,41062,33864,41302,2768852,33736,37586,38978,40292,36775,48971,44885,3885565,33284,42567,42160,41118,3355131,41718,32097,35311,31667,48317,40560,35336…
mRNA_processing(7)	0.15513	2.16756	0.00180361	0.0118816	221	144	39844,3772180,42026,31000,41668,36141,36314,36306,41919,31355,32152,36945,47869,43087,38291,33180,42358,40938,37681,40457,42539,319028,38229,7354399,42297,43944,39763,5740252,43385,42897,40064,43810,40676,36561,44250,40739,35788,53443,35192,36544,34877,38184,31481,33264,38937,34357,32603,36993,33680,35112,32379,44409,33652,33259,36527,38062,40569,36514,39737,33967,42274,42166,41524,35501,35235,49…
actin_polymerization_or_depolymerization(7)	0.30726	2.17371	0.00159299	0.011884	45	36	38131,41377,38534,37201,34793,45931,37387,49701,31075,36615,45233,36311,32623,41225,46008,33611,39505,41917,32981,33346,42986,33864,41883,34132,43330,33444,33834,38898,35311,45821,37841,37858,35340,41719,31459,39052
regulation_of_hydrolase_activity(5)	0.218862	2.17008	0.00182039	0.0118913	111	71	40148,38443,34995,40014,44129,38879,42594,38945,36914,318059,33750,3355133,40704,31422,41960,35288,40410,39364,33338,36612,36017,38491,41756,43514,37977,42869,38914,33881,45830,40009,45969,43775,32088,39173,40361,36384,31618,40201,34953,40015,43892,31157,39753,39554,41390,42185,43242,36698,31800,38936,34803,32569,34896,38987,33046,33289,41252,42498,43781,36337,3355139,42817,36748,2768677,34633,43…
regulation_of_anatomical_structure_size(4)	0.15552	2.17227	0.00139054	0.0119083	179	144	41786,31227,39564,38131,31792,41341,38017,34560,44851,40287,41377,33953,36125,40285,38879,38534,37201,34793,44548,34070,34927,43466,45931,37387,49701,31075,31364,34772,43026,31877,36513,32078,33496,36542,36615,36702,39864,37205,36311,31554,35286,37203,34330,44573,33003,45307,249072,32623,33611,38649,34924,39505,33903,41917,32981,37185,40872,41957,32056,39321,33346,64880,31903,42986,33864,39106,41…
eye_photoreceptor_cell_development(7)	0.225312	2.17072	0.00158699	0.0119332	93	67	42367,36606,39533,45328,33814,42757,42148,38424,33916,36945,36125,41085,31883,41744,42358,246493,44548,36791,33496,45233,38067,39293,36445,49070,41656,35680,39122,38027,249072,39866,34096,34982,35071,46015,35674,31293,42979,33881,37070,41474,33861,41883,42835,42896,36990,3354888,35609,43415,36329,32631,48317,36383,37038,45278,31816,37841,3771890,44747,38410,35259,31517,35070,53425,326122,19835383…
developmental_growth_involved_in_morphogenesis(4)	0.256034	2.16347	0.00162404	0.0120906	67	51	32703,39564,38863,31792,49804,317824,44851,40143,34772,32078,36542,43319,36702,31554,49070,45307,43974,249072,32256,35071,44111,43718,35652,44801,40090,36692,3772082,32119,36775,32838,44885,40149,41118,41718,35343,32406,35523,31667,48317,31309,43604,45821,33753,42059,34242,35259,35070,37949,31151,34009,42544
RNA_splicing(7)	0.174194	2.15855	0.00258706	0.0123814	181	113	39844,3772180,42026,36314,36306,38900,36945,47869,38291,36494,33180,42358,40938,37681,40457,42539,319028,38229,7354399,43331,38206,43385,40064,43810,40676,36561,40739,53443,35192,38184,31481,33264,38937,34357,32603,33680,35112,44409,33652,36527,38062,36514,39737,33967,42274,42166,41524,37559,41670,34370,36304,40781,42958,41294,32602,33968,48535,31442,33513,43415,32464,33982,37411,42813,41666,3364…
positive_regulation_of_developmental_process(3)	0.172907	2.15591	0.00222222	0.0124971	144	115	43151,42615,32805,47763,38863,41341,39158,317824,35800,31883,39004,38890,40195,43466,36914,36497,31075,35731,42890,32158,32078,36542,39454,36702,39864,31220,37083,35286,34665,42846,35680,33003,42037,44510,43974,39520,31339,39375,32623,35378,43725,40336,33529,32351,43514,31350,42564,43149,37851,41957,33185,39958,32771,40998,41353,33346,37528,64880,39228,41549,36578,39173,39212,37524,43812,42034,33…
compound_eye_photoreceptor_fate_commitment(8)	0.294967	2.14719	0.00200642	0.0131283	49	38	41491,36606,42757,44448,44856,36411,44548,43234,36497,42210,43146,45307,36057,42313,34847,42707,39866,44505,45959,34844,38389,31293,38785,43856,252554,38321,39884,3772082,47998,42289,37038,37455,45278,38961,37247,43651,41363,41273
imaginal_disc_derived_wing_hair_organization(6)	0.290015	2.14197	0.00238569	0.0134702	48	39	35058,38131,44448,45343,38534,36139,34927,33349,32078,33759,43319,34166,37205,31554,31717,32718,38755,49070,32162,39122,45307,40246,36104,44205,39505,32207,32981,2768852,36775,39399,38001,40165,43673,37841,34882,33627,37089,33245,36213
positive_regulation_of_cytoskeleton_organization(5)	0.370719	2.12608	0.00141815	0.0144523	30	23	32107,41377,38534,34793,39004,45931,49701,31075,41392,36311,42846,32623,33611,39505,41917,36072,33864,38580,33444,38898,35311,35340,41952
ameboidal_type_cell_migration(5)	0.164609	2.12674	0.00222537	0.0145007	180	123	32703,42737,39564,41770,42757,35227,34560,40287,47869,33863,40285,38879,44856,326198,37201,32080,31358,36791,34927,2768716,40958,34772,31165,32078,31554,34665,42491,45307,34569,42313,38760,37386,39169,33458,32752,32256,35555,31987,36746,39505,41783,42162,45928,37851,31293,35256,34171,41957,33185,38338,33346,44801,39368,38736,43775,32857,32976,32088,2768852,43739,43654,3772082,38978,31239,39165,42…
regulation_of_protein_complex_assembly(4)	0.295741	2.12854	0.00317586	0.0145364	56	37	42615,32107,38131,43256,41377,38534,34793,45931,37387,49701,31075,41392,36615,36311,42065,32623,33611,44642,39505,41917,32981,3355130,33346,33864,41883,34132,117294,33444,43517,38898,35311,32947,35340,41952,31459,38656,39052
epidermal_cell_differentiation(6)	0.280653	2.12727	0.00199322	0.0145516	51	41	35058,38131,44448,45343,38534,36139,34927,33349,32078,33759,43319,34166,37205,44835,31554,31717,32718,38755,49070,32162,39122,45307,40246,36104,44205,39505,32207,32981,2768852,36775,39399,38001,40165,43673,37841,34882,33627,37089,33245,31429,36213
reproductive_structure_development(4)&reproductive_system_development(5)	0.221963	2.12132	0.00337838	0.0147614	81	66	45039,318552,47763,37619,42737,42803,45285,35227,44254,44851,43946,33916,31883,40297,37201,44548,36240,46000,31364,37546,43650,32078,42037,34569,37386,37785,44505,35505,44111,34568,36746,41181,36897,31293,33770,44801,33881,49580,40090,38153,34445,34132,33418,48535,36277,40015,33782,44885,36283,42160,42549,40940,37455,37841,34068,35851,34404,38976,44855,40834,33314,42990,42536,37042,44540,36150
muscle_cell_differentiation(5)	0.191835	2.11984	0.00261727	0.0147807	112	89	39844,44013,41885,32644,42757,43587,38424,41377,44129,37647,37230,40297,45318,37655,39002,37190,40849,36039,40835,31075,44097,39864,34263,45880,40462,42037,33262,38491,36674,35104,41225,33110,36810,44505,32314,32536,40327,39505,31166,31290,35170,31293,31292,41957,39368,43775,43814,318841,37368,36699,38978,31618,42034,36632,41709,34222,38001,44885,42160,38898,40185,42541,42549,36773,46456,35147,31…
protein_complex_biogenesis(4)	0.144706	2.11651	0.00300903	0.0150216	227	160	49260,42828,318146,37378,42615,31039,39850,43343,32107,36538,38131,3772109,43256,40639,41377,32152,41085,38879,38534,34793,31680,39068,36791,45931,34954,39345,37387,36914,49701,31075,40650,41392,33423,36615,34441,36311,42065,38852,34307,41531,31955,42657,41014,40232,44839,35576,38491,32623,35522,36810,46008,33611,44642,39044,39610,43901,45959,34394,31842,38694,39505,41917,38389,32981,43312,34245,…
protein_complex_assembly(5)	0.143654	2.11048	0.00180941	0.0154662	224	159	49260,42828,318146,37378,42615,31039,39850,43343,32107,36538,38131,3772109,43256,40639,41377,32152,41085,38879,38534,34793,31680,39068,36791,45931,34954,39345,37387,36914,49701,31075,40650,41392,33423,36615,34441,36311,42065,38852,34307,41531,31955,42657,41014,40232,44839,35576,38491,32623,35522,36810,46008,33611,44642,39044,39610,43901,45959,34394,31842,38694,39505,41917,38389,32981,43312,34245,…
RNA_splicing_via_transesterification_reactions(8)	0.176794	2.09971	0.0028186	0.0164119	166	104	39844,3772180,42026,36314,36306,38900,36945,47869,38291,33180,40938,37681,40457,42539,319028,38229,7354399,43385,40064,43810,40676,36561,40739,53443,35192,38184,31481,33264,38937,34357,32603,33680,35112,44409,33652,36527,38062,36514,39737,33967,42274,42166,41524,37559,41670,34370,36304,40781,42958,41294,32602,33968,48535,31442,33513,43415,32464,33982,37411,42813,41666,33645,36619,39956,31602,3920…
posttranscriptional_regulation_of_gene_expression(6)	0.160987	2.09817	0.00256158	0.0164594	163	125	38443,36804,38905,38620,34897,40683,35747,3772180,32222,39071,41704,41919,43087,43728,39049,35653,42236,41591,31874,40457,47781,37744,33507,34751,42297,41066,34541,34403,5740252,32162,36201,32151,41746,43385,43808,42935,40739,36544,31130,42661,35197,34066,40793,40063,36059,39018,40144,41431,36993,35539,44409,37528,37070,36750,41785,39683,41883,42166,53554,41552,31363,35501,42896,39722,39034,47877…
negative_regulation_of_nervous_system_development(4)	0.211531	2.0888	0.00313112	0.0172972	91	70	326152,37552,39564,35524,36876,38534,40582,37201,45906,30975,36460,32429,39293,42846,31017,40232,33156,42130,42313,35576,37233,36104,34681,43197,33619,45959,32979,35197,41360,41783,31248,43149,31293,46068,41957,41942,37528,31543,33861,36692,37232,44830,32119,40201,42652,47877,31016,42289,38799,40577,40042,43604,45821,39777,42059,37247,39744,43651,40696,44728,2768677,36526,35540,35070,39052,31038,…
axon_guidance(6)	0.132311	2.08683	0.00237718	0.0173802	240	182	49260,43766,45326,37888,31227,35997,39533,45328,39717,39873,35184,43256,31792,34560,35524,33916,37230,36125,33474,36876,37201,31620,41612,37859,44548,36240,42025,36791,36039,43832,38254,31364,34772,40962,40225,43650,32746,53563,32078,36542,42871,45233,36702,34385,43799,36445,35267,44030,44235,43974,35207,249072,33262,41225,39866,43725,36810,34982,32256,35071,44642,35555,43901,31622,35197,36727,44…
positive_regulation_of_multicellular_organismal_process(3)	0.166254	2.08505	0.00335703	0.0174478	144	116	43151,42615,32805,38863,41341,39158,317824,34189,43193,35800,31883,38890,40195,43466,36914,36497,35731,42890,32158,32078,36542,33759,39454,36702,39864,31220,37083,35286,34665,42846,35680,42037,36057,44510,43974,42676,39520,31339,39375,32623,35378,43725,33529,32351,43514,31350,42564,43149,31845,37851,41957,33185,39958,32771,40998,41353,33346,37528,64880,39228,41549,39173,39212,37524,43812,42034,33…
tissue_migration(4)	0.16365	2.08214	0.0039984	0.0176488	179	122	32703,42737,39564,41770,42757,35227,34560,40287,47869,33863,40285,38879,44856,326198,37201,32080,31358,36791,34927,2768716,40958,34772,31165,32078,31554,34665,42491,45307,34569,42313,38760,37386,39169,33458,32752,32256,35555,31987,36746,39505,41783,42162,45928,37851,31293,35256,34171,41957,33185,38338,33346,44801,39368,38736,43775,32857,32976,32088,2768852,43739,43654,3772082,38978,31239,39165,42…
adherens_junction_organization(6)	0.390545	2.08075	0.00279441	0.0176888	31	20	32703,34908,35524,44448,44097,44861,37386,32752,45928,31292,3355143,33881,41062,43739,42896,3354888,40517,38418,41398,31151
striated_muscle_cell_differentiation(6)	0.204553	2.07924	0.00424157	0.0177315	96	76	39844,44013,41885,32644,42757,43587,38424,41377,44129,37230,40297,37655,39002,37190,40849,36039,31075,44097,39864,45880,40462,33262,38491,35104,41225,33110,36810,44505,32314,32536,40327,39505,31166,31290,35170,31292,41957,39368,43775,43814,318841,37368,36699,38978,31618,36632,41709,34222,38001,44885,42160,38898,40185,42541,42549,36773,46456,31129,32661,34068,36032,42596,35694,35728,31004,35007,42…
detection_of_chemical_stimulus_involved_in_sensory_perception(5)	0.236433	2.07001	0.00460553	0.0186775	71	56	41715,39120,31975,43551,39189,35980,41018,34603,117477,40991,42007,41007,36413,40744,318011,33683,39191,40198,38616,41469,43341,35958,8673994,33335,40650,318158,40333,42514,33157,117481,42711,37715,14462661,39982,31376,39929,35743,31207,39983,41008,39109,39015,31867,40157,35514,117492,2768728,35449,36350,36187,318912,42415,42471,33450,42712,34918
protein_modification_by_small_protein_conjugation_or_removal(7)	0.140211	2.06873	0.00382448	0.0186927	239	163	34849,38715,326237,31789,43617,42737,41704,37081,34487,31014,38456,37349,32229,41085,43999,31905,36794,42236,42793,33854,37190,37344,39735,41231,33423,40040,32429,39874,37083,40725,34403,31214,39750,38300,37141,37857,36201,32751,36612,44235,41090,31167,33458,33937,34380,41816,42935,32510,40336,192509,42661,38603,32001,39818,318245,31749,34924,40596,40063,35170,41145,31589,39079,41181,40144,35256,…
detection_of_chemical_stimulus_involved_in_sensory_perception_of_smell(6)	0.272824	2.06437	0.00281464	0.0189415	54	41	41715,39120,31975,43551,39189,35980,41018,34603,40991,41007,36413,40744,318011,33683,39191,40198,41469,43341,35958,33335,40650,42514,42711,37715,39982,39929,35743,31207,41008,39109,31867,40157,35514,2768728,35449,36350,36187,42415,33450,42712,34918
maintenance_of_protein_location_in_cell(5)	0.290278	2.06457	0.00460553	0.019054	46	36	38863,36538,38879,35653,34719,39068,35954,31521,41144,38067,44839,37233,43901,53573,31166,43770,38021,34969,50070,38978,40517,45680,33834,38001,31405,35199,38515,37618,36773,31129,3771968,45894,35340,33732,34427,31151
actin_filament_polymerization(8)	0.319815	2.0589	0.00318408	0.0194884	37	29	38131,41377,38534,34793,45931,37387,49701,31075,36615,36311,32623,46008,33611,39505,41917,32981,33346,33864,41883,34132,43330,33444,33834,38898,35311,37841,35340,31459,39052
positive_regulation_of_protein_complex_assembly(4)	0.366723	2.05675	0.00298448	0.0196333	29	22	32107,43256,41377,38534,34793,45931,49701,31075,41392,36311,42065,32623,33611,44642,39505,41917,33864,33444,38898,35311,35340,41952
regulation_of_MAPK_cascade(6)	0.202859	2.05223	0.00259792	0.0199082	100	74	49260,39064,53472,39564,42803,31391,40858,41704,44851,33704,40195,32963,37387,40958,36497,36821,35286,43905,37203,44573,40660,36952,40081,40385,35576,33971,37233,34096,40336,32256,36302,44111,31248,36059,37121,33346,44801,43775,40569,34608,43330,3354888,33212,31016,38232,41020,42393,40620,42186,32631,41042,31602,33989,35425,40999,44289,31872,3355106,33981,42356,43358,42253,33991,38539,32358,35261…
compound_eye_photoreceptor_development(8)	0.216952	2.05299	0.00323167	0.0199556	91	65	42367,36606,39533,45328,33814,42757,38424,33916,36945,36125,41085,31883,41744,42358,246493,44548,36791,33496,45233,38067,39293,36445,49070,35680,39122,38027,249072,39866,34096,34982,35071,46015,35674,31293,42979,33881,37070,41474,33861,41883,42835,42896,36990,3354888,35609,43415,36329,32631,48317,36383,37038,45278,31816,37841,3771890,44747,38410,35259,31517,35070,53425,326122,19835383,31802,36295
developmental_maturation(4)	0.147238	2.04715	0.00357498	0.0204071	213	145	32159,36804,36269,32703,42379,43256,31792,36306,317824,31014,34284,41919,32152,42115,36876,34967,33765,42850,36791,45931,41607,34819,47781,31165,30980,44543,43331,45233,36702,39864,34441,41066,38067,34541,33788,35680,33156,35933,42313,35742,33458,37729,32752,41225,36810,33611,43197,43901,32979,2768679,40553,43514,42743,36059,38389,31293,41431,39430,34171,38218,33185,8674055,37528,37417,41785,2768…
regulation_of_cell_projection_organization(4)	0.200745	2.04172	0.00375717	0.020675	93	75	32703,42615,39564,39717,32528,36125,36876,38879,45318,37201,34793,36791,37387,36039,43832,31075,34772,36542,36702,32057,42846,39122,43974,249072,35104,32623,32752,31350,46015,32207,32981,31293,47082,41957,35652,252554,33346,37528,42986,36377,33861,37524,42389,32119,36775,41988,40680,33834,43892,38898,38436,30971,43828,40165,32398,32919,37841,33649,43528,35340,41852,41719,38752,42874,32400,43651,2…
stress_activated_protein_kinase_signaling_cascade(5)	0.257619	2.04269	0.00452117	0.0206785	61	45	36054,39064,53472,31391,41704,35524,44851,37978,32963,37387,40958,43319,36821,43905,37203,44573,44030,36057,34380,34096,40336,32256,44111,31248,32981,37121,33346,44801,43775,34132,43330,33212,31016,41020,40620,31667,40999,44289,3355106,42253,33991,32358,43481,34774,35646
non_sensory_hair_organization(5)&hair_cell_differentiation(7)	0.27267	2.04306	0.00382371	0.0207608	49	40	35058,38131,44448,45343,38534,36139,34927,33349,32078,33759,43319,34166,37205,31554,31717,32718,38755,49070,32162,39122,45307,40246,36104,44205,39505,32207,32981,2768852,36775,39399,38001,40165,43673,37841,34882,33627,37089,33245,31429,36213
regulation_of_mRNA_metabolic_process(6)	0.224864	2.03207	0.0045835	0.0212414	74	58	3772180,31000,41919,36945,47869,40938,7354399,43385,42897,40064,43810,40676,36561,40739,38184,31481,38937,36527,36514,39737,42274,41524,35235,37559,41670,34370,42958,32602,33968,48535,31442,43415,32464,33982,42813,41666,36619,39202,33989,32373,43399,41094,31837,40529,35917,42899,3355150,42596,34521,45655,40436,33781,35047,31208,45961,53444,39408,36013
cell_cell_junction_organization(5)	0.241782	2.03088	0.00492708	0.0212617	63	51	32703,43688,34908,31792,35524,31652,44448,33953,34927,44097,37205,44861,33156,37386,32752,36104,42672,40553,45928,38765,31292,3355143,39321,33881,41062,43739,42896,3354888,31101,40517,3346167,46187,39387,38418,35504,48971,36363,35966,32083,35343,34646,33237,41398,34134,42889,42064,31168,33062,31644,40207,31151
asymmetric_protein_localization(5)	0.298391	2.03258	0.00493974	0.0213174	40	33	36054,32703,42379,44448,53569,31874,32544,41675,43331,41066,44861,31394,33156,45307,37386,41265,42672,35881,38765,41062,2768852,34872,37355,32083,40031,37065,31800,31816,43528,42889,36809,326157,42492
regulation_of_phosphorus_metabolic_process(5)&regulation_of_phosphate_metabolic_process(6)	0.146535	2.03332	0.0068232	0.0213427	191	140	49260,39064,53472,36001,39564,42803,34878,31391,40858,41704,41341,31979,44851,40754,43193,33704,326198,40195,32963,38798,37387,40958,36497,40700,43146,36821,35286,43905,37203,44573,34688,40660,39122,36952,40081,33156,40385,35576,33971,33458,33937,36674,37233,39156,42561,32752,35378,34096,40336,32256,36302,32979,44111,34924,31248,36059,42452,43149,37121,40998,33270,33346,44801,31543,41271,45969,43…
neuron_fate_commitment(6)	0.246251	2.03416	0.00541408	0.0213661	63	50	41491,36606,35266,42757,44448,44856,36411,44548,43234,35764,36497,42210,38254,43146,45307,36057,42313,34847,42707,39866,34982,44505,45959,34844,34924,38389,31293,38785,43856,33770,252554,38321,39884,3772082,43812,47998,42289,40680,37038,37455,45278,38961,37247,43825,43651,44786,38091,41363,41273,31802
eye_photoreceptor_cell_fate_commitment(7)	0.274677	2.03461	0.00279832	0.0214444	50	39	41491,36606,42757,44448,44856,36411,44548,43234,36497,42210,43146,45307,36057,42313,34847,42707,39866,44505,45959,34844,38389,31293,38785,43856,252554,38321,39884,3772082,47998,42289,37038,37455,45278,38961,37247,43825,43651,41363,41273
regulation_of_actin_filament_polymerization(6)	0.337667	2.02795	0.00375272	0.0215446	32	25	38131,41377,38534,34793,45931,37387,49701,31075,36615,36311,32623,33611,39505,41917,32981,33346,33864,41883,34132,33444,38898,35311,35340,31459,39052
cell_division(4)	0.122062	2.02506	0.00519584	0.0217957	284	206	31594,32703,42379,31262,36001,42737,34908,318559,36538,33256,40935,31652,38168,40287,35315,37230,43087,35800,41085,53569,43999,40285,38879,34244,39049,32080,33890,33758,31874,39068,32544,46234,39429,35731,35954,43650,41675,40852,34751,31521,38381,35696,44543,42871,34263,34441,31554,35801,40508,34688,42657,35054,33003,31394,40232,33156,45307,36491,42313,42676,37386,44839,45374,33562,44006,32752,35…
regulation_of_cell_death(4)	0.148567	2.0178	0.00457711	0.0223385	187	135	38443,34995,42367,47763,5740544,40014,45328,42757,41704,38017,34377,34284,37516,47173,31883,36671,35653,42594,32026,36251,40958,36914,31002,42898,38983,42348,38489,39454,39720,42297,37203,34665,31518,35801,35288,39364,33156,43484,35742,31339,44642,42761,45380,32979,41756,43514,38630,44887,34924,39027,41839,37851,5740472,38914,41957,31376,40998,252554,42447,41260,40009,37070,39228,50070,39173,4188…
cellularization(4)	0.19573	2.01831	0.00451955	0.0223982	128	78	38443,38620,34995,41748,36585,35864,40838,43926,41704,31652,45871,38534,42594,33890,34954,36914,49701,31521,35696,33946,40589,39864,41066,35801,35680,36491,33937,39866,34014,47942,35042,32979,31350,34894,34358,42985,45928,36072,32981,39018,32608,34429,37528,40093,39173,39683,34726,32537,34132,36045,33418,36775,42854,38580,31405,42693,46243,31011,42063,34896,59172,34993,35340,42889,34521,34364,324…
cell_junction_organization(4)	0.241782	2.01915	0.0035828	0.0224456	64	51	32703,43688,34908,31792,35524,31652,44448,33953,34927,44097,37205,44861,33156,37386,32752,36104,42672,40553,45928,38765,31292,3355143,39321,33881,41062,43739,42896,3354888,31101,40517,3346167,46187,39387,38418,35504,48971,36363,35966,32083,35343,34646,33237,41398,34134,42889,42064,31168,33062,31644,40207,31151
regulation_of_cell_differentiation(4)	0.108877	2.01475	0.0043956	0.0226366	323	259	34995,43151,42367,42615,47763,42379,31262,326152,39564,39717,45285,42757,42148,38131,39158,34284,41919,38424,32528,41377,33916,36125,43087,35800,41085,36876,38879,31883,45318,41084,33769,32080,39004,37859,117464,36791,36914,36039,49701,43832,36497,31075,34772,31165,35731,34751,32078,36542,44543,39454,42297,36702,39864,34263,38067,32057,34665,49070,42846,35680,34280,39122,31017,40232,43385,33156,4…
muscle_cell_development(5)&striated_muscle_cell_development(6)	0.248702	2.00723	0.00496032	0.023559	53	47	39844,44013,41885,42757,43587,38424,41377,37230,37655,39002,37190,40849,31075,39864,38491,35104,41225,33110,36810,44505,32314,32536,39505,31166,39368,43814,318841,37368,38978,31618,38001,44885,42160,40185,36773,46456,31129,32661,34068,36032,42596,31004,35007,39148,31024,39297,32794
regulation_of_mRNA_processing(6)	0.224864	2.00419	0.00378335	0.0237118	73	58	3772180,31000,41919,36945,47869,40938,7354399,43385,42897,40064,43810,40676,36561,40739,38184,31481,38937,36527,36514,39737,42274,41524,35235,37559,41670,34370,42958,32602,33968,48535,31442,43415,32464,33982,42813,41666,36619,39202,33989,32373,43399,41094,31837,40529,35917,42899,3355150,42596,34521,45655,40436,33781,35047,31208,45961,53444,39408,36013
cell_growth(3)	0.192341	2.00487	0.00571541	0.0237542	112	79	39564,38863,31792,38017,44851,40143,38174,41591,31331,33659,32551,40633,34772,42890,32078,36542,43319,39454,36702,31554,43950,34665,49070,45307,43974,249072,42935,32256,35071,32979,44111,39027,43149,41957,35652,44801,64880,53560,40090,36692,3772082,32119,53556,40201,36775,32838,43580,41709,3885565,41118,41718,32406,41788,46243,35523,31667,31309,43604,42549,33753,326214,43673,42059,40714,36854,342…
centrosome_duplication(5)	0.209609	2.00271	0.00500902	0.0238014	84	66	36538,36560,31483,38258,43466,43864,37995,38983,39338,36985,43349,34754,37235,33654,34441,44059,36491,41347,39169,40687,39484,33136,45959,38397,38208,33610,34167,49580,34352,32015,38062,50070,36576,35453,43359,47877,31016,34526,36329,43103,43517,31588,37238,39365,32543,38515,32630,32049,39647,31613,41773,34329,31700,35130,41067,34404,43723,42874,32133,44251,31208,47121,32478,37042,38135,33501
mitotic_spindle_organization(6)	0.136342	1.99657	0.00526742	0.0245283	219	161	49260,42828,318146,37378,39845,53442,39850,35380,32107,36538,36314,45247,36306,40639,37894,41465,32152,44783,41884,44150,32700,37701,31483,37292,34098,39068,43864,37995,38983,37849,38762,39338,37628,36985,34754,39540,37235,40589,38794,33654,34441,42065,40060,32057,36851,41531,31022,40508,41014,44059,40232,35988,36491,41347,39169,35576,39484,35522,36321,43768,43901,35149,38694,38397,38228,37580,34…
positive_regulation_of_organelle_organization(4)	0.211167	1.99292	0.00602894	0.0249369	87	65	31594,33670,34908,32107,41341,41377,35315,35800,38534,37978,34793,39004,45931,49701,31075,41392,31149,33423,36311,42065,35113,42846,41848,41143,33442,32623,35522,40336,33611,39505,41917,31248,36072,49580,33864,36578,44118,40966,33212,31230,38580,33444,38648,31581,5740853,37795,38898,35311,35523,49892,33669,37065,38472,35340,41952,32268,41103,41102,42696,34595,33445,37899,36495,45574,42753
chemotaxis(4)	0.122448	1.98853	0.0036	0.0255078	259	198	49260,43766,45326,37888,31227,35997,39533,42737,45328,42803,39717,39873,35184,43256,31792,53558,34560,35524,33916,37230,36125,33474,36876,37201,31620,32183,41612,37859,44548,36240,42025,36791,36039,43832,38254,31364,34772,40962,40225,43650,32746,53563,32078,36542,42871,45233,36702,34385,43799,36445,35267,44030,44235,43974,35207,249072,33262,41225,39866,43725,36810,34982,32256,35071,44642,35555,43…
larval_midgut_histolysis(5)	0.390843	1.9857	0.00533913	0.0256474	22	18	38456,42850,42898,40700,39383,31666,39454,37141,38344,32001,326115,38913,40998,40009,40201,40015,42185,44936
stress_activated_MAPK_cascade(6)	0.254847	1.98294	0.00720288	0.0256532	58	43	36054,39064,53472,31391,41704,35524,44851,37978,32963,37387,40958,43319,36821,43905,37203,44573,44030,36057,34096,40336,32256,44111,31248,32981,37121,33346,44801,43775,34132,43330,33212,31016,41020,40620,40999,44289,3355106,42253,33991,32358,43481,34774,35646
regulation_of_protein_polymerization(5)	0.314845	1.98453	0.00669643	0.0256759	36	28	32107,38131,41377,38534,34793,45931,37387,49701,31075,41392,36615,36311,32623,33611,39505,41917,32981,33346,33864,41883,34132,33444,38898,35311,35340,41952,31459,39052
cell_proliferation(3)	0.114812	1.98359	0.00480769	0.0256881	302	228	36269,36962,35341,32458,42828,41491,37720,43151,34941,41786,32703,37378,39845,42379,44013,35045,31789,35747,326152,45840,34908,42757,3346237,36538,36627,40639,34377,31014,37894,38168,44448,37230,35800,53569,43728,326198,32080,37859,40684,42267,31874,34495,36791,43466,32544,39976,32551,38779,3355133,41675,44543,42871,34263,41531,34665,37857,34280,31394,40081,40232,44637,33156,45307,42130,32098,364…
regulation_of_actin_filament_length(5)&regulation_of_actin_polymerization_or_depolymerization(6)	0.314845	1.98601	0.00733836	0.0257371	36	28	38131,41377,38534,37201,34793,45931,37387,49701,31075,36615,36311,32623,33611,39505,41917,32981,33346,42986,33864,41883,34132,33444,38898,35311,45821,35340,31459,39052
negative_regulation_of_mitotic_cell_cycle(5)	0.182088	1.97955	0.00488998	0.0259186	113	86	53442,40683,41941,36001,40858,41341,36560,39594,40578,43999,40598,33758,31052,2768674,36791,43466,42898,35954,33771,32215,5740252,40508,35288,35742,35522,326205,53443,33529,42661,38649,39340,41839,43529,40063,32608,43724,36264,41498,41942,40848,41158,43719,31044,39014,31016,44259,38799,41911,48309,44811,42186,35816,41042,33226,39157,37455,42175,35759,53428,34993,33991,43490,39744,35122,41611,3436…
positive_regulation_of_molecular_function(4)	0.186028	1.9801	0.00656007	0.0259704	116	82	40148,38443,34995,39533,40014,42737,39564,34284,44129,43193,38879,38291,40677,326198,35653,42594,36914,40700,3355133,31518,35288,39122,33338,36017,33937,35378,32256,44111,41756,43514,36059,43149,38914,40998,33881,40009,41549,39173,41883,36384,31618,40201,42652,117294,40015,37068,36329,48448,37422,41020,41718,32631,42185,48317,40031,248194,43242,35425,31800,34803,32569,34896,33981,42356,3354994,31…
imaginal_disc_derived_genitalia_development(5)	0.367474	1.9708	0.0059964	0.0269388	24	20	47763,45285,31883,36240,31364,37785,35505,44111,31293,44801,33881,38153,34445,34132,33418,40015,44885,36283,40940,42990
maintenance_of_location_in_cell(4)	0.268914	1.97101	0.00682731	0.0270489	51	39	38863,36538,38879,35653,34719,39068,35954,31521,41144,38067,44839,37233,43901,53573,42743,31166,43770,38021,34969,50070,38978,40517,45680,33834,38001,31405,35199,37356,38515,37618,36773,31129,3771968,45894,35340,33732,37402,34427,31151
developmental_cell_growth(4)	0.265496	1.96531	0.00725953	0.0276939	52	39	39564,38863,31792,40143,38174,33659,34772,32078,36542,36702,49070,45307,43974,249072,32256,35071,43149,35652,44801,64880,40090,36692,3772082,32119,32838,41718,32406,41788,46243,35523,31309,43604,42549,40714,34242,35259,47121,35070,32428
axon_cargo_transport(7)	0.343792	1.95993	0.00565743	0.0284391	31	23	53472,5740544,33863,36876,36791,38226,39454,32057,43905,35576,45683,36810,42199,31845,41566,42447,43392,38580,31581,38611,32071,39332,44160
male_genitalia_development(5)	0.404891	1.95647	0.0084413	0.0287573	19	16	47763,31364,34569,44505,35505,44111,34568,31293,44801,38153,34445,33418,40015,44885,36283,42990
protein_polymerization(7)	0.259975	1.9565	0.00735586	0.0289053	53	40	32107,38131,41377,38534,34793,45931,37387,49701,31075,41392,36615,36311,38852,40232,38491,32623,36810,46008,33611,39505,41917,32981,33346,33864,41883,34132,43330,33444,33834,38898,35311,37841,48481,32946,35340,41952,31459,38155,39052,33501
negative_regulation_of_developmental_process(3)	0.125666	1.95396	0.00479233	0.0290188	224	179	32801,42367,47763,31262,31227,326152,37552,39564,42757,43096,35524,38424,44448,33916,43087,41085,36876,40180,38534,40582,37201,32080,37859,117464,36791,36039,31165,35731,45906,30975,34751,32078,36460,32429,42297,38067,39293,34665,40191,42846,34280,31017,35771,40232,43385,33156,42130,34569,42313,37386,35576,37233,33225,36104,43725,40336,44642,35717,36544,34681,43197,43901,33529,33619,45959,32979,4…
apoptotic_process(6)	0.148974	1.94869	0.00820821	0.0296437	173	126	38443,48228,36054,34995,40016,47763,5740544,40014,45328,42757,41704,38017,34284,37516,36945,31883,36671,35653,42594,31716,37555,44548,36251,40958,36914,38983,42348,38489,39454,39720,42297,33271,34385,37203,34665,31518,35801,35288,37857,42891,39364,42037,35742,37729,49228,42761,45380,32979,41756,43514,36727,44887,34924,39027,41839,37851,5740472,38914,41957,40998,252554,41260,40009,50070,39173,3098…
embryonic_organ_development(4)	0.27056	1.94932	0.00717131	0.0296979	52	37	42615,42803,33704,31883,33769,40958,38631,43319,34263,31717,38816,42846,34280,42037,31394,40232,37386,41265,43901,36746,35881,32981,31293,33770,44801,33881,42034,36775,44885,32661,34068,41944,35540,34277,42536,31678,44849
axis_specification(5)	0.13257	1.94376	0.00765666	0.0303499	232	160	32159,318579,36804,36269,38905,35341,32703,5740204,42379,31227,40549,31391,42757,43256,39158,36306,34284,41919,38424,40287,42115,34967,37655,33043,36791,45931,41607,40835,36497,47781,35731,44543,43331,45233,42297,39864,34441,41066,38067,34541,35680,40660,36952,35771,41746,33156,42313,31722,33225,32752,43725,36810,33611,42672,35717,32979,42743,42564,36059,38389,31293,41431,39430,34171,38321,37528,…
synaptic_vesicle_recycling(5)	0.252673	1.94247	0.00680681	0.0304093	50	42	36876,31647,37961,39720,32987,40863,40459,40993,35378,39866,45380,35197,31842,35865,45928,39745,32771,42447,38736,36699,42835,32537,33418,35026,33211,42567,35051,31381,36383,42646,36614,41150,43943,42265,41719,40506,40221,42642,42525,36526,43823,3355164
oocyte_differentiation(4)	0.147095	1.9407	0.00720576	0.0305666	183	127	32159,318579,36804,36269,38905,44132,32703,42379,36001,35747,3772180,35380,41041,43256,36306,34284,41919,32152,37230,42115,43728,34967,36791,45931,37387,41607,47781,44543,43331,45233,39864,34441,41066,38067,34541,35680,39122,41746,40232,33156,42313,39169,32752,36810,33611,36544,43901,32979,49045,42743,36059,38389,31293,41431,39430,34171,31247,37528,37070,37417,2768852,35478,36692,41883,32537,3123…
glial_cell_differentiation(6)	0.282065	1.93409	0.00638978	0.0316158	35	33	41491,31003,40549,44018,33814,45285,31792,38424,33953,47285,37205,34280,34569,36258,36104,42672,45380,40553,44205,38765,31293,31101,46187,39387,35504,40030,42160,31168,33148,38726,47121,34277,41363
synaptic_vesicle_endocytosis(5)	0.252673	1.92714	0.00949743	0.0325558	49	42	36876,31647,37961,39720,32987,40863,40459,40993,35378,39866,45380,35197,31842,35865,45928,39745,32771,42447,38736,36699,42835,32537,33418,35026,33211,42567,35051,31381,36383,42646,36614,41150,43943,42265,41719,40506,40221,42642,42525,36526,43823,3355164
autophagy(5)	0.197269	1.92565	0.00841683	0.0326704	113	69	50253,38543,39071,46080,34377,38456,33474,43518,42850,34070,32871,36251,36002,40700,39383,32429,31666,39454,36821,37141,35933,37729,40336,32256,38344,44505,45959,32001,326115,43312,33283,38913,3355130,40998,41260,44801,40009,39173,3354888,40201,37272,42515,38259,43580,41709,31405,38846,117369,42549,40044,43438,32947,38936,38455,41868,36583,35173,2768677,40653,41944,35540,39962,53585,31738,41860,4…
photoreceptor_cell_fate_commitment(7)	0.249635	1.92727	0.00947772	0.0326966	55	43	41491,36606,42757,44448,44856,36411,44548,43234,36497,42210,43146,45307,36057,42313,34847,42707,39866,34982,44505,45959,34844,38389,31293,38785,43856,252554,38321,39884,3772082,43812,47998,42289,37038,37455,45278,38961,37247,43825,43651,38091,41363,41273,31802
larval_midgut_cell_programmed_cell_death(6)	0.387571	1.92456	0.00883357	0.0327045	19	17	38456,42850,42898,40700,39383,31666,39454,37141,38344,32001,326115,38913,40998,40009,40015,42185,44936
neuron_projection_extension(5)&axon_extension(6)	0.315552	1.92102	0.00958466	0.033046	32	26	39564,38863,31792,34772,32078,36542,36702,49070,45307,43974,249072,32256,35071,35652,44801,40090,32119,32838,41718,32406,35523,31309,43604,34242,35259,35070
cell_cycle_checkpoint(5)	0.189773	1.92008	0.00814947	0.033069	101	75	53442,40683,40858,41341,36560,40578,40598,33758,31052,2768674,36791,42898,35954,31518,5740252,40508,41615,35288,35742,35522,326205,53443,42661,38649,41839,43529,40063,32608,43856,36264,41498,40848,41158,43719,31044,39014,31016,44259,38799,41911,48309,44811,37916,42186,35816,41042,33226,39157,42175,35759,53428,34993,33991,43490,35122,41611,34364,43183,35895,34411,41801,49077,34565,31449,47121,3578…
regulation_of_RNA_splicing(6)	0.222212	1.92178	0.00859775	0.0330712	70	54	3772180,36945,47869,42358,40938,37681,7354399,43385,40064,43810,40676,36561,40739,38184,31481,38937,36527,36514,39737,42274,41524,37559,41670,34370,42958,32602,33968,48535,31442,43415,32464,33982,42813,41666,36619,39202,44095,33989,32373,43399,31837,40529,35917,42899,42596,45655,40436,33781,35047,31208,45961,53444,39408,36013
regulation_of_cellular_localization(4)	0.15852	1.91809	0.00706215	0.0332743	145	107	35353,42615,42379,42737,41704,34284,41919,38337,33474,36876,44856,35653,34719,36791,49701,38226,31877,39747,32158,41562,35696,44543,39864,38067,33788,35680,42561,36810,32435,35197,42743,46006,32797,42199,31248,39745,41957,32771,42979,42656,42447,40170,34969,32015,44317,2768852,38786,41158,37368,44643,34053,35235,42896,42854,32602,33968,38580,36329,32140,37345,42567,34185,35051,43700,35404,37040,3…
microtubule_based_movement(5)	0.172583	1.91425	0.0102266	0.0336994	112	89	33319,38170,35414,35166,43984,34702,53472,31725,35061,5740544,41717,39668,32107,36303,33863,36876,35653,37671,38210,39068,36791,39345,37387,32437,38226,38762,35073,39454,34422,38067,32057,43905,40124,35680,43379,41440,43295,35576,45683,36010,38491,36810,42199,31845,41566,42447,32785,42485,43392,38580,39445,43820,31581,43517,38611,37674,31405,53561,38020,38515,44870,37618,3771934,41171,38282,32049…
regulation_of_protein_localization(4)	0.19452	1.9151	0.00951802	0.0337085	87	70	42615,42737,41704,41469,33474,36876,44856,35653,34719,32070,40650,31877,39747,41562,35696,40725,44072,43808,42561,32435,31248,38765,39745,41957,33185,42979,42656,40170,34969,32015,44317,41158,37368,34053,42896,45680,36329,32140,34185,40620,37040,38515,35336,45821,43673,31800,43019,33571,39259,35851,42889,33627,38410,46091,34411,41177,36748,47251,36046,40678,35780,45827,34427,31382,31517,33196,370…
actomyosin_structure_organization(6)	0.22996	1.90718	0.00905433	0.0347743	60	50	39844,44013,41885,43587,41377,37230,38879,37655,39002,39004,37190,40849,31075,39429,39864,42657,40232,35104,41225,33110,32314,39505,31166,39368,43814,318841,38978,31618,36775,33834,38001,44885,31157,40185,36773,46456,31129,32661,3771968,37841,35340,42596,31004,42077,35007,39148,31024,39297,35298,32794
positive_regulation_of_actin_filament_polymerization(6)	0.394967	1.90747	0.00727567	0.0348853	21	16	41377,38534,34793,45931,49701,31075,36311,32623,33611,39505,41917,33864,33444,38898,35311,35340
neuron_projection_guidance(5)	0.118939	1.90168	0.0102574	0.0354344	248	188	49260,43766,45326,37888,31227,35997,39533,45328,39717,39873,35184,43256,31792,34560,35524,33916,37230,36125,33474,36876,37201,31620,41612,37859,44548,36240,42025,36791,36039,43832,38254,31364,34772,40962,40225,43650,32746,53563,32078,36542,42871,45233,36702,34385,43799,36445,35267,44030,44235,43974,35207,249072,33262,41225,39866,43725,36810,34982,32256,35071,44642,35555,43901,31622,35197,36727,44…
JNK_cascade(7)	0.250497	1.90179	0.00962696	0.035579	55	41	36054,39064,53472,31391,41704,35524,44851,32963,37387,40958,43319,36821,43905,37203,44573,44030,36057,34096,40336,32256,44111,31248,32981,33346,44801,43775,34132,43330,33212,31016,41020,40620,40999,44289,3355106,42253,33991,32358,43481,34774,35646
sensory_organ_precursor_cell_fate_determination(6)&cell_fate_determination_involved_in_pattern_specification(6)	0.381928	1.90206	0.00709639	0.035694	21	17	50281,43161,36606,39620,45328,41085,31883,34263,39572,45307,31293,39228,41602,43928,42445,43434,39619
regulation_of_catabolic_process(4)	0.168371	1.89548	0.00820492	0.0361807	129	92	31594,38543,39071,46080,34377,41919,35315,33474,43999,43518,33758,32871,33854,36251,32437,35954,36460,42871,39454,36821,40508,37141,42810,36201,50392,37729,35522,32256,38344,32001,34924,39340,326115,40596,31248,32221,33283,36264,38913,40998,41260,44801,40009,49580,39173,40848,35478,44118,43719,42896,3354888,40201,34543,35342,37272,36277,38580,40015,43580,41709,5740853,36361,40138,117369,42549,410…
respiratory_system_development(5)	0.121981	1.89566	0.0105831	0.0363144	240	179	32703,39844,47763,36001,35997,41774,42737,39564,38065,31391,41770,42757,31792,33796,39158,35524,317824,38168,38424,40287,43033,33953,36125,41694,40285,44856,41084,32080,39004,36240,34927,43466,42580,31075,31364,40633,41562,32078,36542,33759,37205,36311,38067,31554,43950,40191,36609,40660,36952,40081,45307,34569,38760,37386,34847,33458,32752,35555,33529,33619,34844,36746,42162,33903,45928,32981,37…
regulation_of_Rho_protein_signal_transduction(8)	0.226634	1.89587	0.0109279	0.0364351	84	50	36930,33165,38879,40205,38945,318059,33750,3355133,40704,31422,41960,40410,33338,36017,43974,37977,42869,33881,43775,35237,32088,40361,31618,42137,40201,37134,43892,31157,41390,43242,36698,31800,34803,35496,32569,39900,38987,33046,33289,41252,42498,43781,36337,3355139,42817,41749,34633,43404,32253,36929
germarium_derived_oocyte_differentiation(5)	0.291615	1.89285	0.00823789	0.0365403	33	30	318579,38905,44132,32703,36001,35747,41041,41919,37230,43728,36791,37387,44543,41746,39169,36544,36059,37528,2768852,38580,42186,35051,33399,42693,39581,35924,37757,43577,42752,38231
embryonic_morphogenesis(4)	0.123646	1.89202	0.00952948	0.0365482	247	176	38525,35341,41491,32703,40549,34908,38766,38065,31391,31623,42757,32120,35524,31652,38168,44851,44448,33916,43999,45282,38879,38291,37655,33072,37201,32080,31358,31874,43466,40958,36039,42890,38631,41675,32078,38489,35662,43319,42871,37205,31554,44861,49070,41656,44030,42037,33156,36057,38760,37386,31912,33225,39866,33110,34096,32256,44642,41265,35717,33529,33619,44111,49045,35430,36746,42162,339…
nuclear_division(5)	0.0987148	1.88044	0.00986511	0.0387592	445	273	318579,31594,31444,49260,38905,42828,45960,318146,34964,37378,44013,45432,3772180,39850,37523,32107,36538,39158,36621,36306,40639,39594,38456,41919,34455,40287,32152,35315,35800,45871,43999,40285,38879,34244,39049,33180,33758,36411,2768719,2768853,37671,39068,34927,34954,38798,42819,42392,32645,46234,38762,35954,33507,38381,47384,44543,40589,42297,34441,42065,37810,37923,32057,33360,41531,53566,4…
muscle_system_process(5)	0.342317	1.87932	0.00959808	0.038821	26	21	35814,19834948,44132,43587,44324,36595,39004,37190,36071,34651,34251,39864,38490,42684,38001,40185,34950,36383,35007,40796,38769
regulation_of_programmed_cell_death(5)	0.149464	1.87809	0.00956747	0.0389327	164	117	38443,34995,42367,47763,5740544,40014,45328,42757,41704,38017,34377,34284,37516,31883,36671,35653,42594,36251,40958,36914,42898,38983,42348,38489,39454,39720,42297,37203,34665,31518,35801,35288,39364,33156,35742,31339,44642,42761,45380,32979,41756,43514,38630,44887,34924,39027,41839,37851,5740472,38914,41957,31376,40998,252554,41260,40009,39228,50070,39173,36384,44830,30982,32114,42389,33212,3101…
morphogenesis_of_embryonic_epithelium(5)	0.167841	1.87189	0.0108065	0.0401277	126	90	31391,35524,31652,44851,44448,45282,33072,37201,40958,38631,41675,32078,38489,43319,37205,44861,49070,41656,44030,33156,36057,33225,39866,34096,32256,41265,33619,44111,33903,35881,32981,31293,35256,44801,33881,41062,36692,3772082,42896,34132,36171,36990,47137,32028,45884,33418,36775,3346167,46187,39387,38909,33834,36363,38001,44885,31646,40620,41118,32083,38012,31667,42063,42549,40999,45821,33753…
Rac_protein_signal_transduction(8)	0.246518	1.86831	0.0143512	0.0407304	69	41	38879,38945,318059,33750,3355133,40704,41675,31422,41960,40410,33338,36017,37977,42869,33881,43775,32088,40361,31618,40201,43892,31157,41390,43242,36698,31800,34803,32569,38987,33046,40608,33289,41252,42498,43781,36337,3355139,42817,34633,43404,32253
Rap_protein_signal_transduction(8)	0.246518	1.86627	0.0128488	0.0409822	68	41	38879,38945,318059,33750,3355133,40704,31422,41960,40410,33338,36017,37977,42869,33881,43775,32088,40361,31618,40201,43892,31157,41390,43242,36698,31800,34803,32569,38987,33046,33289,41252,42498,43781,36337,3355139,42817,35588,34633,43404,37850,32253
ARF_protein_signal_transduction(8)	0.246518	1.8589	0.0130874	0.0414094	67	41	38879,38945,318059,33750,3355133,40704,31422,41960,40410,33338,36017,37977,42869,33881,43775,32088,40361,31618,40201,43892,31157,41390,43242,36698,31800,34803,32569,38987,33046,33289,41252,42498,43781,40506,39417,36337,3355139,42817,34633,43404,32253
regulation_of_cell_morphogenesis_involved_in_differentiation(5)	0.224666	1.85911	0.0124975	0.0415443	61	49	42615,39564,38131,32528,36125,36876,38879,45318,39004,36791,36039,49701,43832,31075,34772,36542,36702,32057,42846,39122,43974,249072,31350,46015,32207,32981,35652,252554,37528,42986,37524,32119,36775,41988,43892,38436,30971,40165,32398,33649,38752,32400,43651,41749,35259,35070,40715,35135,41363
regulation_of_cellular_response_to_stress(4)	0.185237	1.86057	0.0132424	0.0415703	97	73	39064,53472,43160,31391,41704,44851,32871,32963,32869,36251,37387,40958,39540,36821,43905,37203,31518,44573,35288,37141,41143,43484,37729,34096,40336,32256,44111,31248,41145,38785,41737,37121,41957,34167,31497,41260,33346,44801,40009,43775,36986,43330,3354888,33212,31016,42515,41366,36329,41709,33834,41020,40620,32321,42866,40999,44289,38936,3355106,42253,33991,32358,41961,2768677,36242,34780,485…
positive_regulation_of_catalytic_activity(4)	0.189675	1.8596	0.011375	0.0416132	101	70	40148,38443,34995,40014,39564,44129,43193,38879,38291,40677,326198,42594,36914,40700,3355133,35288,39122,33338,36017,33937,35378,32256,44111,41756,43514,36059,43149,38914,40998,33881,40009,41549,39173,36384,31618,40201,42652,40015,37422,41020,41718,32631,42185,40031,248194,43242,35425,31800,34803,32569,34896,33981,42356,3354994,31234,43781,3885573,38539,42817,2768677,34968,34633,43404,32257,53577…
positive_regulation_of_transport(3)	0.205298	1.86067	0.0113269	0.041728	88	59	40393,42615,39533,42737,39717,38337,36876,44856,36791,38226,39747,35696,34263,42491,40863,32435,42199,42490,38218,39958,32771,42656,32015,44317,38786,41158,43654,37368,34053,32537,35235,32602,38580,36329,32140,33211,42567,35051,35404,37040,38515,32124,261610,35336,45821,31800,42646,31816,39259,42889,40506,41177,36748,40678,35780,31382,37042,34976,19835383
regulation_of_Rab_protein_signal_transduction(8)	0.246518	1.85605	0.012096	0.0418531	71	41	38879,43518,38945,318059,33750,3355133,40704,31422,41960,35929,40410,33338,36017,37977,42869,33881,43775,32088,40361,31618,40201,43892,31157,41390,43242,36698,31800,34803,32569,38987,33046,33289,41252,42498,43781,36337,3355139,42817,34633,43404,32253
somatic_stem_cell_division(6)	0.246533	1.86071	0.0104594	0.0419038	48	40	32703,42379,31262,42737,34908,53569,32080,31874,32544,43650,41675,34263,31394,33156,36491,42676,37386,44839,32752,42672,45959,35197,39340,35881,32981,38765,37355,47877,38001,32585,32083,39647,35851,42889,34411,36793,34903,34906,41363,43656
cell_junction_assembly(5)	0.242982	1.86119	0.0119312	0.0419754	49	42	32703,43688,31792,31652,44448,33953,34927,44097,37205,44861,33156,37386,32752,36104,42672,40553,38765,31292,39321,33881,41062,42896,31101,3346167,46187,39387,38418,35504,48971,36363,35966,32083,35343,34646,33237,34134,42064,31168,33062,31644,40207,31151
establishment_of_cell_polarity(5)	0.267819	1.85339	0.0138521	0.042281	42	34	32703,32107,38131,44448,53569,33349,32078,44072,41656,33156,45307,42676,44839,32752,45959,31248,32981,38765,31247,42896,43392,38580,38001,31405,40620,32083,36773,42327,32049,31816,36718,33627,37089,33245
cellular_macromolecule_catabolic_process(5)	0.137233	1.85191	0.00903796	0.042446	213	134	31511,43679,48228,31594,33449,42828,39845,326237,36606,43164,40683,43635,37894,41919,35315,43999,36922,42358,33758,2768853,33854,38798,42457,45906,35954,41531,5740252,40508,37857,36201,32751,35933,43808,33937,35522,42005,40336,35788,36544,34924,39340,40596,41839,31248,2768908,32221,32608,40144,43091,36264,41260,33629,49580,39884,41785,40848,44118,31154,36131,43719,42105,41552,35501,42896,39722,39…
Ral_protein_signal_transduction(8)&regulation_of_Ral_protein_signal_transduction(8)	0.246495	1.84895	0.015121	0.0425746	66	40	38879,38945,318059,33750,3355133,40704,31422,41960,40410,33338,36017,37977,42869,36881,33881,43775,32088,40361,31618,40201,43892,31157,41390,43242,36698,31800,34803,32569,38987,33046,33289,41252,42498,43781,36337,3355139,42817,34633,43404,32253
positive_regulation_of_protein_polymerization(5)	0.352239	1.84952	0.0119928	0.0426293	24	19	32107,41377,38534,34793,45931,49701,31075,41392,36311,32623,33611,39505,41917,33864,33444,38898,35311,35340,41952
regulation_of_Rap_protein_signal_transduction(8)	0.246495	1.84704	0.012291	0.0426819	66	40	38879,38945,318059,33750,3355133,40704,31422,41960,40410,33338,36017,37977,42869,33881,43775,32088,40361,31618,40201,43892,31157,41390,43242,36698,31800,34803,32569,38987,33046,33289,41252,42498,43781,36337,3355139,42817,35588,34633,43404,32253
establishment_of_spindle_localization(4)&spindle_localization(5)	0.33617	1.84979	0.0149013	0.0427412	26	21	32703,32107,53569,31874,42871,44072,42676,44839,43901,38765,43392,37355,38580,35584,31405,40620,32083,32049,31816,42889,36718
spermatid_development(5)	0.182941	1.84731	0.0104671	0.042782	124	75	38443,38620,45960,34995,41748,48572,45432,36585,40838,43926,33256,42594,42574,36914,49701,44097,31521,38489,33946,39864,35680,35054,45683,42745,36561,34014,47942,32979,34894,42199,34358,42985,45928,41181,36072,32981,39018,34429,44021,41260,37528,37070,40093,318841,41785,39173,47854,34726,32537,36045,39753,31405,37356,46243,31011,36309,34896,39647,45826,42889,43163,35540,48571,34500,37617,43764,40…
regulation_of_ARF_protein_signal_transduction(8)	0.246495	1.84243	0.0115217	0.0435709	66	40	38879,38945,318059,33750,3355133,40704,31422,41960,40410,33338,36017,37977,42869,33881,43775,32088,40361,31618,40201,43892,31157,41390,43242,36698,31800,34803,32569,38987,33046,33289,41252,42498,43781,39417,36337,3355139,42817,34633,43404,32253
Cdc42_protein_signal_transduction(9)&regulation_of_Cdc42_protein_signal_transduction(9)	0.246495	1.83968	0.0131239	0.0440521	66	40	38879,38945,318059,33750,3355133,40704,31422,41960,40410,33338,36017,37977,42869,33881,43775,32088,40361,31618,40201,37134,43892,31157,41390,43242,36698,31800,34803,32569,38987,33046,33289,41252,42498,43781,36337,3355139,42817,34633,43404,32253
regulation_of_GTPase_activity(6)&Ran_protein_signal_transduction(8)&regulation_of_Ran_protein_signal_transduction(8)	0.246472	1.83729	0.0173272	0.0444521	65	39	38879,38945,318059,33750,3355133,40704,31422,41960,40410,33338,36017,37977,42869,33881,43775,32088,40361,31618,40201,43892,31157,41390,43242,36698,31800,34803,32569,38987,33046,33289,41252,42498,43781,36337,3355139,42817,34633,43404,32253
organelle_fission(4)	0.0954897	1.83532	0.0113337	0.0445519	455	280	318579,31594,31444,49260,38905,42828,45960,318146,34964,37378,44013,45432,3772180,39850,37523,32107,36538,39158,36621,36306,40639,39594,38456,41919,34455,40287,32152,35315,35800,45871,43999,40285,38879,34244,39049,33180,33758,36411,2768719,2768853,37671,39068,34927,34954,38798,42819,42392,32645,46234,38762,35954,33507,38381,47384,44543,40589,42297,34441,42065,37810,37923,32057,33360,41531,53566,4…
oocyte_fate_determination(6)	0.286977	1.83575	0.0120984	0.0446391	31	29	318579,38905,32703,36001,35747,41919,37230,43728,36791,37387,36542,44543,41746,39169,36544,36059,37528,2768852,38580,42186,35051,33399,42693,39581,35924,37757,43577,42752,38231
positive_regulation_of_nervous_system_development(4)	0.215172	1.83175	0.0103364	0.0452398	69	52	43151,42615,38863,39158,35800,38890,36497,35731,32158,36542,36702,34665,42846,43974,39520,32623,35378,43725,33529,31350,37851,41957,39958,32771,41353,33346,37528,39228,41549,39212,37524,3354888,32587,33834,35253,38898,32083,32631,38436,30971,33753,44096,35261,43481,36255,40715,34277,32009,37447,37778,35390,31802
regulation_of_Rac_protein_signal_transduction(8)	0.246472	1.82939	0.0103448	0.0456443	67	39	38879,38945,318059,33750,3355133,40704,31422,41960,40410,33338,36017,37977,42869,33881,43775,32088,40361,31618,40201,43892,31157,41390,43242,36698,31800,34803,32569,38987,33046,33289,41252,42498,43781,36337,3355139,42817,34633,43404,32253
Notch_signaling_pathway(6)	0.164132	1.82823	0.0155681	0.0457404	134	91	50281,43157,33467,36606,39620,43164,43153,43159,33441,318559,34377,44129,36125,35800,45343,41085,34793,326197,35764,37961,34772,36967,32078,34263,43155,34665,39750,33156,45307,35933,42313,33458,32762,40687,35378,36912,36564,34844,31248,32273,45928,31589,31293,43951,39621,39958,3355130,41062,53554,32537,42896,34543,34953,33212,42841,42445,31229,44811,40351,40620,38898,38846,31204,32941,35483,32243…
positive_regulation_of_phosphorylation(7)	0.189519	1.82368	0.0138471	0.0457587	87	66	49260,39564,42803,40858,41704,41341,33704,326198,40195,36497,40700,36821,35286,37203,40660,39122,36952,40385,35576,33971,35378,34096,32256,36302,32979,44111,36059,37121,40998,31543,43775,40569,34608,42896,43330,3354888,40201,38232,37422,41020,41718,42186,32631,41042,31602,40031,33989,35425,31872,3355106,33981,42356,43358,42253,33991,38539,32358,35261,37402,34780,32257,33218,35683,53425,33682,36295
anterior_posterior_pattern_specification(6)	0.132434	1.82435	0.0104712	0.0457719	202	142	318579,36269,38905,35341,32703,5740204,47763,42379,31227,42737,40549,31391,42757,39158,36306,34284,41919,38424,40287,34967,37201,36240,45931,36039,40835,36497,47781,35731,33496,44543,36061,43331,42297,39864,34441,41066,38067,31554,34541,35680,40660,42037,36952,41746,33156,42313,31722,36674,33225,36810,33611,35717,33529,32979,42743,42564,38389,31293,41431,34171,38321,53560,37417,2768852,35478,3253…
macromolecule_catabolic_process(5)	0.125887	1.82703	0.0128257	0.0458601	243	159	31511,43679,48228,31594,33449,42828,39845,326237,36606,39869,43164,40683,43635,37894,41919,40248,35315,39474,43999,36922,42358,33758,2768853,35859,35861,33854,38798,42457,45906,35954,36460,42871,39454,38223,41531,5740252,40508,37857,36201,32751,35933,35742,43808,33937,35522,42005,40336,35788,36544,49815,36564,34924,39340,40596,41839,31248,2768908,32221,32608,40144,43091,36264,41260,33629,49580,39…
mitotic_cell_cycle_checkpoint(6)	0.184889	1.82473	0.0140845	0.045867	93	70	53442,40683,40858,41341,36560,40578,40598,33758,31052,2768674,36791,42898,35954,5740252,40508,35288,35742,35522,326205,53443,42661,38649,41839,43529,40063,32608,36264,41498,40848,41158,43719,31044,39014,31016,44259,38799,41911,48309,44811,42186,35816,41042,33226,39157,42175,35759,53428,34993,33991,43490,35122,41611,34364,43183,35895,34411,41801,49077,34565,31449,35780,38656,31373,35225,40003,4009…
rhythmic_process(2)	0.15782	1.82512	0.0136418	0.0459473	113	98	37619,43036,39533,37191,33705,34284,34189,43193,32080,36849,46234,42210,42180,34767,35662,33759,36702,34263,42940,35286,31955,31251,41615,33837,43895,37187,42676,32817,43808,40162,31130,42742,37953,40596,31248,42310,38389,43149,44669,41957,43856,35486,32771,31376,32020,37528,40009,42518,32976,3772082,37867,41883,31363,32132,32000,31110,35419,41709,33944,48448,44965,36390,38811,32083,31976,31309,4…
adult_behavior(4)	0.150902	1.82565	0.014741	0.0459863	182	109	49260,42367,43036,31863,36585,40348,34284,38168,44324,33824,36741,47611,35800,38296,34176,41612,31364,40650,33935,32158,35073,41359,35286,34385,37203,31955,39086,38298,44510,36010,42707,33110,40336,40162,31130,32613,36727,46015,31166,34170,41145,32547,31376,41353,37323,39409,36692,36384,36699,43812,31621,3354888,32000,32587,40664,35584,33962,48971,39195,33944,40680,35573,31581,33782,35253,42567,4…
macroautophagy(5)	0.298515	1.82023	0.0135628	0.0460544	45	26	50253,34070,32871,36251,40700,39383,31666,39454,36821,37141,37729,38344,32001,326115,38913,3355130,41260,40009,3354888,38259,41709,32947,2768677,53585,41860,41823
imaginal_disc_derived_male_genitalia_development(6)	0.356274	1.82075	0.0121163	0.0460925	22	18	45285,36240,31364,37785,35505,44111,31293,44801,33881,38153,34445,34132,33418,40015,44885,36283,40940,42990
Rab_protein_signal_transduction(8)	0.225287	1.8212	0.0140112	0.0461576	104	47	31993,38209,35221,38879,43518,38945,318059,33750,3355133,40704,31422,41960,35929,40410,33338,36017,37977,42869,33881,43775,32088,40361,31618,40201,33418,42841,43892,31157,41390,43242,36698,31800,34803,32569,38987,33046,33289,41252,42498,43781,36337,3355139,42817,34633,43404,32253,31971
positive_regulation_of_cell_projection_organization(4)	0.315134	1.81572	0.0163022	0.0469865	29	23	42615,37201,34793,31075,36542,36702,42846,35104,32752,31350,32981,41957,37524,42389,40680,33834,43892,38898,38436,30971,246497,40715,32009
open_tracheal_system_development(6)	0.118562	1.80967	0.0150704	0.0482058	224	173	32703,39844,47763,36001,35997,41774,42737,39564,38065,31391,41770,42757,31792,33796,39158,35524,317824,38168,38424,40287,43033,33953,36125,41694,40285,44856,41084,32080,36240,34927,43466,42580,31075,31364,40633,41562,32078,36542,33759,37205,36311,38067,31554,43950,40191,36609,40660,36952,40081,45307,34569,38760,37386,34847,33458,32752,35555,33529,33619,34844,36746,42162,33903,45928,32981,37185,31…
developmental_programmed_cell_death(5)	0.139267	1.80992	0.0160016	0.0483316	147	125	43596,48228,34995,42367,40016,47763,39696,40014,53558,34377,38456,44851,31883,34024,39004,42850,44548,40640,36251,42819,36914,42898,40700,39383,31666,39454,47878,34665,36442,35288,37141,40628,33156,46020,42313,31339,37729,44642,38344,45380,32979,41756,43514,32001,38630,44887,326115,34170,31290,45928,32926,31293,38914,38218,38913,31376,40998,252554,41260,41137,40009,39228,39173,39683,36384,44830,3…
sex_differentiation(4)	0.173157	1.8036	0.0159141	0.0495873	96	79	45039,318552,47763,37619,3772180,42737,42803,45285,35227,44254,38017,44851,43946,33916,31883,40297,37201,44548,36240,46000,31364,43650,45881,32078,34992,42037,34569,37386,34982,37785,44505,35505,44111,34568,36746,41181,36897,31293,33770,44801,33881,40009,49580,40090,38153,34445,34132,33418,48535,36277,40015,43415,33782,44885,36283,42160,42549,40940,37455,37841,34068,35851,34404,33432,38976,39849,…
neuropeptide_signaling_pathway(7)	0.235618	1.80219	0.020396	0.0497636	50	42	40393,43551,41638,2768688,42947,41639,42101,43393,41713,31408,44324,40754,43193,40020,38296,39933,40195,43541,38495,34819,35286,38298,44126,39409,40019,42530,41648,32860,41170,31234,47746,37921,42683,250710,38357,34537,41711,35535,44125,41547,37004,34181
epidermis_development(5)	0.208816	1.80024	0.0135756	0.0498612	66	54	35058,42737,38131,40287,44448,45343,38534,36139,34927,40958,33349,32078,33759,43319,34166,37205,44835,31554,31717,32718,38755,49070,32162,39122,33156,45307,40246,36104,35430,44205,39505,32207,32981,2768852,36775,39399,44272,38001,40620,40165,42541,43673,37841,34882,33627,45325,37089,35540,33245,31429,36213,43767,42542,34009
regulation_of_vesicle_mediated_transport(4)	0.220041	1.8009	0.0156777	0.0499048	74	49	42615,39717,44448,2768716,47285,49701,34263,42491,40863,42561,35197,35865,39745,38218,39958,32771,3355130,42979,8674055,42447,38786,43654,35154,32537,34543,33418,41911,33211,42567,34185,35051,32321,32124,35425,32947,31800,32569,42646,41150,31816,33219,42889,40506,38410,37218,31517,34277,34976,19835383
embryonic_axis_specification(6)	0.149363	1.79653	0.0174244	0.0502787	162	107	36269,32703,5740204,42379,31227,40549,31391,42757,39158,36306,34284,41919,38424,40287,34967,45931,36497,47781,35731,44543,43331,42297,39864,34441,41066,38067,34541,35680,40660,36952,33156,42313,31722,33225,36810,33611,35717,32979,42743,42564,38389,31293,41431,34171,38321,53560,37417,2768852,35478,32537,45973,36990,3354888,47137,42854,33968,40577,33834,36118,41032,37345,35051,43700,41666,38012,321…
filopodium_assembly(6)	0.275506	1.79563	0.0160555	0.0503203	33	30	32703,39564,36876,37201,34793,2768716,37387,31075,32078,36542,31717,35104,32623,32752,32256,32981,31293,33346,32028,36775,40680,33834,43892,38898,43828,42356,35340,246497,39861,34009
negative_regulation_of_cell_cycle(4)	0.152824	1.79696	0.0150943	0.05035	132	101	53442,40683,41941,36001,40858,41341,36560,39594,40578,43999,40598,33758,31052,2768674,36791,43466,38798,42898,35954,33771,32215,5740252,40508,35288,35742,33937,35522,326205,53443,33529,32979,42661,38649,39340,41839,43529,40063,32608,43724,36264,41498,41942,40170,41785,40848,41158,44118,43719,31044,37723,39014,31016,44259,38799,41911,48309,44811,37916,42186,35816,41042,41094,33226,39157,37455,4217…
regulation_of_phosphorylation(7)	0.140405	1.79754	0.0157036	0.050391	168	121	49260,39064,53472,36001,39564,42803,31391,40858,41704,41341,44851,33704,326198,40195,32963,38798,37387,40958,36497,40700,43146,36821,35286,43905,37203,44573,34688,40660,39122,36952,40081,33156,40385,35576,33971,33458,33937,36674,37233,32752,35378,34096,40336,32256,36302,32979,44111,34924,31248,36059,37121,40998,33346,44801,31543,41271,43775,40569,34608,41785,3772082,44118,53554,42896,43330,335488…
cell_cell_junction_assembly(6)	0.237712	1.792	0.0154793	0.0509194	44	41	32703,43688,31792,31652,44448,33953,34927,44097,37205,44861,33156,37386,32752,36104,42672,40553,38765,31292,39321,41062,42896,31101,3346167,46187,39387,38418,35504,48971,36363,35966,32083,35343,34646,33237,34134,42064,31168,33062,31644,40207,31151
positive_regulation_of_phosphorus_metabolic_process(5)&positive_regulation_of_phosphate_metabolic_process(6)	0.177474	1.79252	0.0176884	0.0509624	98	75	49260,39564,42803,40858,41704,41341,43193,33704,326198,40195,36497,40700,36821,35286,37203,40660,39122,36952,40385,35576,33971,35378,34096,32256,36302,32979,44111,36059,43149,37121,40998,31543,43775,41549,40569,34608,42896,43330,3354888,40201,42652,39204,38232,37422,41020,41718,42186,32631,41042,31602,40031,33989,35425,31872,3355106,33981,42356,43358,42253,33991,31234,3885573,38539,32358,35261,37…
positive_regulation_of_small_GTPase_mediated_signal_transduction(6)&positive_regulation_of_Ras_protein_signal_transduction(7)	0.245087	1.79072	0.0151787	0.0510841	54	38	49260,36930,42803,40858,33704,40205,40660,36952,40385,43974,35576,33971,34096,36302,2768961,36059,35237,40569,34608,42137,3354888,38232,37451,33534,42186,41042,31602,33989,31872,35496,39900,33981,43358,36974,37402,35683,36929,33682
response_to_abiotic_stimulus(3)	0.0934109	1.78796	0.0182467	0.0516469	393	276	40148,40393,49260,40471,35078,41491,44121,41786,42367,40016,35275,37888,37400,48572,43240,38007,36076,32126,40014,38233,31978,39071,38616,33705,41292,39887,41341,31760,39594,34377,34284,33916,317923,43193,36741,32671,40953,36806,38835,43087,40723,32619,38504,34024,41084,39688,37978,38484,38890,42635,33897,40640,39345,39056,33659,36914,46234,49701,42210,40633,33507,32158,37363,42298,37912,35073,39…
Rho_protein_signal_transduction(8)	0.208873	1.78681	0.0176353	0.0517787	93	53	36930,36538,33165,38879,40205,38945,318059,33750,3355133,40704,31422,41960,40410,33338,36017,43974,37977,42869,32981,33881,43775,35237,32088,40361,31618,42137,40201,37134,43892,31157,41390,43242,36698,31800,34803,35496,32569,39900,38987,33046,33289,41252,42498,43781,36337,3355139,42817,41749,34633,43404,32253,36929,33048
asymmetric_cell_division(5)	0.242158	1.78498	0.0205138	0.0518843	49	39	32703,36001,318559,37230,41085,53569,31874,35696,44543,34263,45307,36491,42313,37386,36104,43901,36912,35197,38649,34924,40063,38765,39018,31293,35154,34543,37355,38580,33211,39753,35816,36555,34411,34328,35649,42000,47873,40308,41363
regulation_of_establishment_of_protein_localization(5)	0.199747	1.78523	0.0186784	0.0520096	73	58	42615,42737,41704,33474,36876,44856,35653,34719,32070,31877,39747,41562,35696,40725,42561,32435,31248,39745,41957,42979,42656,34969,32015,44317,41158,37368,34053,42896,45680,36329,32140,34185,37040,38515,35336,45821,43673,31800,43019,33571,39259,35851,38410,46091,41177,36748,47251,36046,40678,35780,45827,34427,31382,31517,33196,37042,40288,19835383
germarium_derived_oocyte_fate_determination(4)	0.28201	1.78314	0.019729	0.0522213	30	28	318579,38905,32703,36001,35747,41919,37230,43728,36791,37387,44543,41746,39169,36544,36059,37528,2768852,38580,42186,35051,33399,42693,39581,35924,37757,43577,42752,38231
regulation_of_cellular_component_size(4)	0.166742	1.78139	0.0183816	0.0525172	113	82	31227,39564,38131,41341,38017,41377,38879,38534,37201,34793,34070,43466,45931,37387,49701,31075,34772,43026,31877,33496,36542,36615,36702,36311,35286,37203,44573,33003,249072,32623,33611,38649,39505,41917,32981,40872,41957,33346,64880,31903,42986,33864,41883,32119,34132,40201,3346167,38259,33444,41709,38418,5740318,39516,43709,38898,35311,32631,32543,42866,42549,45821,32919,43528,35340,42253,4071…
negative_regulation_of_cellular_protein_metabolic_process(5)&negative_regulation_of_protein_metabolic_process(5)	0.165639	1.778	0.0188188	0.053281	106	83	36804,38340,34897,40683,36001,3772180,42737,34377,43087,41591,33758,32963,38798,36497,47781,35954,42297,34403,5740252,40508,34688,36769,33156,33458,33937,36674,37233,39156,32752,35522,36544,34924,39340,31248,39018,36264,44801,37528,41785,40848,44118,43719,53554,41552,35501,42896,39034,37723,42880,38963,35552,33968,40680,48448,36361,39753,39554,41666,32941,34946,41094,44748,38961,35759,40830,43490…
regulation_of_intracellular_transport(5)	0.214801	1.77582	0.0209052	0.0532916	67	49	42615,42737,41704,35653,34719,36791,49701,38226,41562,35696,38067,42199,31248,39745,41957,42979,34969,32015,44317,41158,37368,44643,34053,35235,42896,32602,38580,36329,34185,37040,38515,35336,45821,43673,31800,41150,33571,39259,35851,38410,46091,41177,36748,40678,35780,31382,31517,37042,19835383
dorsal_closure(6)	0.171954	1.77643	0.0187326	0.0533235	103	78	31391,35524,44851,44448,45282,33072,37201,40958,38631,41675,32078,38489,43319,37205,49070,41656,44030,33156,36057,33225,39866,34096,32256,41265,33619,44111,33903,35881,32981,31293,35256,44801,33881,41062,36692,3772082,42896,34132,36171,36990,32028,33418,36775,46187,39387,38909,33834,38001,44885,40620,41118,32083,31667,42549,40999,45821,33753,33226,35147,37455,32935,42889,42817,41749,33432,41944,4…
nucleus_localization(5)	0.260412	1.77699	0.0185038	0.0533512	40	33	32152,34967,36791,42871,40589,38067,31554,44030,40232,41848,38491,36810,42743,34171,43288,318841,2768852,39683,38580,33782,35199,35051,37356,41788,35924,39879,44289,3771968,42889,35594,37757,43749,40489
anterior_posterior_axis_specification(6)	0.144598	1.77217	0.0212851	0.0541347	166	111	318579,36269,38905,35341,32703,5740204,42379,31227,40549,31391,42757,39158,36306,34284,41919,38424,40287,34967,45931,40835,36497,47781,35731,44543,43331,42297,39864,34441,41066,38067,34541,35680,40660,36952,41746,33156,42313,31722,33225,36810,33611,35717,32979,42743,42564,38389,31293,41431,34171,38321,53560,37417,2768852,35478,32537,45973,36990,3354888,47137,42854,33968,40577,33834,36118,41032,37…
positive_regulation_of_intracellular_signal_transduction(5)	0.155636	1.77032	0.0182474	0.0544809	133	95	49260,32260,32805,31961,36930,39564,42803,38616,40858,41704,33704,40205,45318,40195,42898,36497,36002,31149,39082,36821,35286,37203,40660,36952,40385,33489,43974,35576,33971,33761,34096,32965,32256,36302,44111,49045,2768961,36059,41431,37121,32771,43775,35237,40569,34608,50070,42137,43330,3354888,41602,38232,37451,41020,33534,42186,32631,41042,31602,31137,39161,33989,35425,33131,31872,35496,39900…
cell_maturation(5)	0.136194	1.76569	0.0189611	0.0552202	186	124	32159,36804,36269,32703,42379,43256,36306,31014,34284,41919,32152,42115,34967,33765,42850,36791,45931,41607,47781,31165,44543,43331,45233,36702,39864,34441,41066,38067,34541,35680,33156,35933,42313,35742,33458,37729,32752,41225,36810,33611,43197,43901,32979,43514,42743,36059,38389,31293,41431,39430,34171,38218,33185,37528,37417,41785,2768852,39173,35478,32537,31239,40104,36990,32132,31016,42854,3…
regulation_of_stress_activated_protein_kinase_signaling_cascade(5)&regulation_of_stress_activated_MAPK_cascade(6)	0.258006	1.76582	0.0186916	0.0553755	45	34	39064,53472,31391,41704,44851,32963,37387,40958,36821,43905,37203,44573,34096,40336,32256,44111,31248,37121,33346,44801,43775,43330,33212,31016,41020,40620,40999,44289,3355106,42253,33991,32358,43481,34774
negative_regulation_of_intracellular_signal_transduction(5)	0.22673	1.7661	0.0210843	0.0554825	58	44	39064,31391,38424,40248,44851,32963,37387,40958,39454,32754,44030,35771,40081,35742,37233,40336,38344,43901,33619,32536,35667,34170,31248,38913,33346,44801,36986,33212,31016,44811,40351,44672,42393,32321,40999,44289,33991,35116,41749,43481,34774,33218,40083,32975
sensory_perception_of_smell(8)	0.168493	1.76293	0.0207913	0.0556704	98	79	41715,39120,31975,33336,59167,30978,43551,39189,35543,35980,41018,34603,40991,41007,36413,40744,34601,42601,318011,33683,33623,39191,40198,33381,41469,43341,35958,31716,33335,40650,42514,42711,37715,42452,37271,39982,37264,31376,32340,36384,39929,31621,35743,36329,40648,34831,44885,38611,31207,41008,32661,39109,35813,32071,31867,40157,31826,39332,41011,35514,32275,35516,32562,37716,2768728,276896…
male_sex_differentiation(5)	0.300795	1.76312	0.0243998	0.0558045	28	24	45039,318552,47763,35227,33916,31364,34569,44505,35505,44111,34568,31293,44801,38153,34445,33418,36277,40015,44885,36283,40940,42990,42226,36150
neuroblast_proliferation(5)	0.184443	1.76157	0.0232183	0.05587	77	66	43151,32703,42379,326152,34908,35800,53569,37859,31874,36791,32544,41675,42871,34263,34665,31394,40232,33156,42130,36491,42676,44839,32752,35378,44642,42672,45959,35197,41360,39340,35881,32981,38765,43288,41942,37528,39228,44830,37355,47877,36775,38580,38799,40577,38001,32585,32083,40042,39777,39647,42889,39744,40696,44728,34411,2768677,36793,35540,36831,31038,34903,43515,40860,34906,41363,43656
tripartite_regional_subdivision(6)&anterior_posterior_axis_specification_embryo(7)	0.147176	1.75803	0.0188871	0.0565	160	105	36269,32703,5740204,42379,31227,40549,31391,42757,39158,36306,34284,41919,38424,40287,34967,45931,36497,47781,35731,44543,43331,42297,39864,34441,41066,38067,34541,35680,40660,36952,33156,42313,31722,33225,36810,33611,35717,32979,42743,42564,38389,31293,41431,34171,38321,53560,37417,2768852,35478,32537,45973,36990,3354888,47137,42854,33968,40577,33834,36118,41032,37345,35051,43700,41666,38012,321…
neural_precursor_cell_proliferation(4)	0.184443	1.75816	0.02333	0.0566532	78	66	43151,32703,42379,326152,34908,35800,53569,37859,31874,36791,32544,41675,42871,34263,34665,31394,40232,33156,42130,36491,42676,44839,32752,35378,44642,42672,45959,35197,41360,39340,35881,32981,38765,43288,41942,37528,39228,44830,37355,47877,36775,38580,38799,40577,38001,32585,32083,40042,39777,39647,42889,39744,40696,44728,34411,2768677,36793,35540,36831,31038,34903,43515,40860,34906,41363,43656
meiotic_cell_cycle(3)	0.123886	1.75533	0.0201155	0.0569421	266	149	318579,31444,38905,45960,34964,45432,3772180,37523,32107,39158,38456,34455,32152,37230,45871,38879,34244,39049,40598,36411,2768853,39068,34927,34954,42819,42392,32645,46234,39429,39735,33507,35696,47384,40589,42297,34441,42065,37810,33360,44072,42657,49241,32721,41014,35054,41746,47765,40232,36491,44839,39169,45374,33937,33562,35522,49228,41199,32979,38649,46006,41839,31248,32353,43439,41181,3901…
regulation_of_JNK_cascade(7)	0.25616	1.75586	0.0196235	0.0569801	43	33	39064,53472,31391,41704,44851,32963,37387,40958,36821,43905,37203,44573,34096,40336,32256,44111,31248,33346,44801,43775,43330,33212,31016,41020,40620,40999,44289,3355106,42253,33991,32358,43481,34774
central_nervous_system_development(5)	0.112995	1.7522	0.0228856	0.0574864	229	178	41491,43160,31003,35266,34673,32657,38007,35747,40014,42737,40549,34908,44018,39873,31000,45285,31792,43023,36306,34560,38168,44851,33916,36125,32229,41085,45282,43728,38291,41084,33072,32183,41612,40045,37859,44548,36240,34215,36791,31181,36914,31364,34772,31165,38884,38631,30975,34751,31521,36542,42871,36702,34263,43799,34665,40462,36491,43974,38760,37386,44839,31071,34847,250736,40459,44531,36…
establishment_of_mitotic_spindle_localization(5)	0.352869	1.75234	0.0224831	0.0576347	21	17	32703,53569,31874,42871,44072,42676,44839,43901,43392,37355,38580,35584,31405,40620,32083,31816,42889
ribonucleoprotein_complex_subunit_organization(5)	0.26495	1.74886	0.0181275	0.0583006	40	31	36269,39844,41919,40457,41066,40862,34541,53443,36544,41209,34066,34357,36993,37417,39683,33967,39722,41670,41294,39195,37009,42693,37065,32935,36809,34364,3355124,42842,37413,37790,53444
circadian_rhythm(3)	0.154036	1.74765	0.0216031	0.0584839	111	96	43036,39533,37191,33705,34284,34189,43193,32080,36849,46234,42210,42180,34767,35662,33759,36702,42940,35286,31955,31251,41615,33837,43895,37187,42676,32817,43808,40162,31130,42742,37953,40596,31248,42310,38389,43149,44669,41957,43856,35486,32771,31376,32020,37528,40009,42518,32976,3772082,37867,41883,31363,32132,32000,31110,35419,41709,33944,48448,44965,36390,38811,32083,31976,31309,43324,42549,4…
positive_regulation_of_protein_metabolic_process(5)	0.156216	1.7421	0.0207585	0.0599735	124	91	38443,31594,34995,40014,39564,34908,41341,44129,35315,43999,326198,42594,33854,36914,40700,31149,33423,36460,42871,35113,35288,36201,39122,43385,33458,33937,35378,32256,32979,44111,41756,43514,40596,31248,32221,38914,40998,31543,40009,49580,37070,39173,35478,44118,40966,53554,31363,40201,34543,33212,35342,33968,36277,40015,39204,5740853,37422,41020,39753,37795,41718,32631,40138,42185,40031,41094,…
larval_behavior(4)	0.273219	1.74104	0.0243416	0.0600823	54	29	44132,37888,38007,39152,40754,35800,36876,38296,38484,34651,34251,35286,36810,46015,45928,44027,38218,37528,39228,44817,32587,40664,34843,30971,32860,35540,38357,39150,41547
regulation_of_apoptotic_process(6)	0.149721	1.73717	0.0238716	0.0608969	139	98	38443,34995,47763,5740544,40014,45328,42757,41704,38017,34284,37516,31883,36671,35653,42594,36251,40958,36914,38983,42348,38489,39454,39720,42297,37203,34665,31518,35801,35288,39364,35742,42761,45380,32979,41756,43514,44887,34924,39027,41839,37851,5740472,38914,41957,40998,252554,41260,40009,50070,39173,30982,42389,33212,31016,38558,40015,38648,35253,36361,39753,42185,42550,326214,43673,36461,389…
regulation_of_cellular_catabolic_process(5)	0.16522	1.73747	0.0236853	0.0609996	115	80	31594,38543,39071,46080,34377,41919,35315,33474,43999,43518,33758,32871,36251,35954,39454,36821,40508,37141,42810,36201,37729,35522,32256,38344,32001,34924,39340,326115,31248,32221,33283,36264,38913,40998,41260,44801,40009,49580,39173,40848,44118,43719,42896,3354888,40201,35342,37272,36277,38580,40015,43580,41709,5740853,36361,117369,42549,41094,36773,43438,43673,38936,33386,35759,35173,3355150,4…
epithelial_cell_differentiation(6)	0.091792	1.72758	0.023344	0.0635962	382	270	318579,3885650,318137,35058,31367,32703,5740204,31786,47763,31365,37619,31262,38531,42737,39564,31623,42757,31368,35227,38131,33830,34271,33796,34560,41919,38168,38424,44448,44129,33916,47869,33863,45343,41085,38534,32384,34967,326198,35653,40751,33769,37201,36139,32080,31358,33526,318139,36791,34927,2768716,45931,31181,40958,34772,47781,31165,38884,35731,33507,33349,32078,33759,43319,34166,37205…
regulation_of_neurogenesis(6)	0.135208	1.72814	0.0237612	0.0636224	158	122	43151,42615,326152,39564,39717,42757,42148,39158,38424,32528,36125,35800,41085,36876,38879,45318,41084,36791,36039,43832,36497,31075,34772,36542,36702,34263,32057,34665,49070,42846,39122,31017,40232,33156,42130,42313,43974,249072,35378,33619,45959,32979,35197,31350,41360,46015,41783,32207,32981,37851,31293,47082,41957,35652,252554,41942,33881,37528,42738,42986,37070,36377,39228,39884,33861,41785,…
regulation_of_proteolysis(6)	0.176375	1.72665	0.0235103	0.0636813	94	69	38443,31594,34995,45908,38340,42379,40014,42737,41704,44129,35315,43999,42594,33758,36914,35954,42871,40508,35288,36769,36201,39364,36612,35522,41756,43514,34924,39340,31248,32273,32221,38914,36264,45830,40009,49580,39173,40848,44118,43719,42896,33212,35342,36277,38580,40015,5740853,36361,39753,42185,35151,43673,43283,34896,35759,43490,36748,2768677,34968,38656,53577,37229,42000,49806,44936,49807…
DNA_integrity_checkpoint(6)	0.184201	1.72541	0.0219649	0.0638745	85	64	53442,40683,40858,41341,36560,40578,40598,31052,2768674,42898,31518,5740252,41615,35288,35742,326205,53443,42661,38649,41839,43529,40063,32608,43856,41498,41158,31044,39014,31016,44259,38799,41911,48309,44811,42186,35816,41042,33226,39157,42175,35759,53428,34993,33991,35122,41611,34364,43183,35895,34411,41801,49077,34565,31449,47121,35780,31373,35225,40003,40092,42000,31678,53439,40308
protein_catabolic_process(5)	0.139721	1.72478	0.0222489	0.0638757	174	111	31511,43679,31594,33449,42828,39845,326237,36606,43164,43635,37894,40248,35315,39474,43999,33758,33854,38798,42457,45906,35954,36460,42871,41531,40508,37857,36201,32751,35933,35742,33937,35522,42005,40336,36564,34924,39340,40596,31248,32221,40144,43091,36264,41260,33629,49580,39884,41785,40848,35478,44118,31154,36131,43719,42105,42896,43330,36990,37723,34543,40388,31016,35342,36277,38580,40015,33…
regulation_of_protein_transport(5)	0.200089	1.72298	0.0272123	0.0642607	69	54	42615,42737,41704,33474,36876,44856,35653,34719,32070,31877,39747,41562,35696,42561,32435,31248,39745,41957,42979,42656,34969,32015,44317,41158,37368,34053,42896,45680,36329,32140,34185,37040,38515,35336,45821,43673,31800,33571,39259,35851,38410,46091,41177,36748,47251,36046,40678,35780,34427,31382,31517,37042,40288,19835383
regulation_of_mitotic_cell_cycle(5)	0.119632	1.72136	0.0256616	0.0646096	202	151	31594,53442,31084,40683,41941,36001,42737,35380,40858,41341,36560,39594,40287,35315,40578,35800,43999,40285,40598,33758,31052,2768674,36791,43466,34954,40958,42898,35954,33771,38381,32215,37083,5740252,40508,35288,42313,35742,35522,326205,53443,43901,33529,42661,38649,34924,39340,41839,43529,31248,40063,32608,31293,43724,43856,36264,41498,43288,41942,31535,37528,49580,45969,36498,32015,40848,4115…
regulation_of_endocytosis(4)	0.252167	1.71982	0.0237201	0.0649137	39	33	39717,44448,2768716,47285,34263,42491,40863,35197,35865,38218,39958,32771,8674055,42447,43654,35154,32537,34543,33418,41911,33211,42567,35051,32124,35425,32569,42646,31816,33219,40506,37218,34277,34976
myofibril_assembly(5)	0.241919	1.71908	0.0276997	0.0649433	39	36	39844,44013,41885,43587,41377,37230,39002,37190,40849,31075,39864,35104,41225,33110,32314,39505,31166,39368,43814,318841,38978,31618,38001,44885,40185,36773,46456,31129,32661,42596,31004,35007,39148,31024,39297,32794
head_development(4)	0.132276	1.71274	0.0261517	0.0666559	151	122	31444,43160,31003,35266,31227,32657,35747,42737,44018,45285,31792,34560,38168,36125,41085,43728,38291,45318,41084,32183,41612,40045,37859,44548,36240,36791,36039,40835,31364,31165,31521,36542,42871,36702,43799,34665,43974,38760,37386,44839,31071,34847,250736,31912,40459,44531,34982,44642,35555,33619,35197,35430,42743,39305,31359,35652,32771,40792,37323,37528,49580,43803,42986,36913,250735,43812,3…
negative_regulation_of_phosphorus_metabolic_process(5)&negative_regulation_of_phosphate_metabolic_process(6)	0.212879	1.71287	0.0271825	0.0668185	56	46	39064,36001,34878,31391,44851,40754,32963,38798,37387,40958,36497,34688,40081,33156,33458,33937,36674,37233,39156,42561,32752,40336,31248,33346,44801,45969,41785,44118,53554,37723,33212,31016,42393,39554,40999,44748,44289,38961,33991,34250,34968,43481,34774,42000,32975,37808
gliogenesis(7)	0.178621	1.70916	0.0258604	0.0676337	79	67	41491,31003,42737,40549,39564,44018,33814,45285,31792,38424,33953,41084,47285,33659,49701,34772,35662,34263,37205,34280,34569,42313,36258,36104,35555,42672,45380,32979,40553,44205,36746,41783,43149,38765,37851,31293,43856,36377,43812,31101,36775,46187,39387,35504,40030,42160,40620,46243,32398,36703,42356,37247,42596,32400,43651,31168,31208,33148,38726,47121,45976,42000,36255,32428,34277,32872,413…
glial_cell_development(5)	0.280162	1.70847	0.0273191	0.0676644	27	26	41491,31003,44018,33814,45285,31792,38424,33953,47285,37205,34280,34569,36104,42672,40553,38765,31101,46187,39387,35504,40030,31168,33148,38726,47121,34277
cell_cell_signaling(4)	0.0803846	1.7055	0.0228338	0.0682316	484	347	318044,42250,3885612,35353,40057,43551,33790,33637,36054,37364,41491,43583,40761,41748,42473,35366,32805,36606,40991,318856,37576,53472,40683,42920,43838,35997,44008,39533,45840,40549,38863,38065,33739,32303,326131,41704,34284,38337,317923,33474,41085,36876,41694,32619,33228,43618,40582,39049,45318,42402,42368,33765,38484,318623,31647,43466,38545,31798,33875,39423,35009,37961,42929,38884,34251,45…
sensory_perception(6)	0.0919731	1.70563	0.0266693	0.068408	338	262	40747,246672,117345,31860,3346204,41715,39120,31975,33336,59167,37347,192481,30978,43551,31093,33039,39189,35543,42568,36600,31686,33251,35414,246667,35980,3346205,41018,34545,3346227,117476,40874,2768933,34603,33040,39411,117477,40991,37726,2768955,42007,41007,41369,36413,246659,31863,35061,40744,34601,42601,117472,318011,38863,33683,117349,33623,39191,40198,38616,33381,37502,2768934,32189,41469…
regulation_of_protein_modification_by_small_protein_conjugation_or_removal(7)	0.310436	1.70359	0.0295181	0.06867	26	21	42737,43999,37344,33423,34403,36201,33458,33937,41816,192509,32001,34924,53554,40015,48448,39753,31381,35151,32947,32358,34968
rhythmic_behavior(3)	0.171164	1.70033	0.0271684	0.0695801	83	72	43036,39533,33705,34284,34189,43193,32080,36849,46234,33759,36702,34263,42940,31955,31251,33837,42676,32817,43808,40162,31130,42742,37953,31248,42310,38389,43149,43856,35486,32020,37528,42518,32976,3772082,37867,41883,31363,32132,32000,31110,35419,41709,33944,48448,44965,38811,32083,43324,42549,47065,38872,43673,2768685,34896,33571,36032,42503,41170,31234,37921,32846,41961,45338,35540,41339,36589…
heart_development(4)&cardiovascular_system_development(5)&circulatory_system_development(5)	0.159501	1.6935	0.0281775	0.0717666	92	81	41491,42615,47763,43930,42737,42803,42757,318559,31792,34189,33953,33704,37655,33769,34927,32544,36039,40835,34772,34435,246397,32078,34263,37205,38816,42037,31394,40232,37386,38488,36258,33225,36104,43725,41265,33529,32536,40553,36746,31248,35881,31293,33770,43769,43565,36692,39212,39038,42034,46187,39387,36363,44885,42160,38846,42866,39907,42541,33753,35147,31597,39036,34068,36032,36555,33432,3…
establishment_of_ommatidial_planar_polarity(5)	0.211762	1.69149	0.027972	0.0722378	59	46	41491,31391,42757,41704,38424,44448,44129,36125,45343,326198,36139,32080,36411,38890,44548,43234,49701,32078,43319,32162,45307,36057,42313,37386,31339,35071,37185,31293,43856,3772082,47998,36775,40620,43673,37038,37455,39440,37841,44747,33627,37089,35070,33245,39441,34179,34009
response_to_organic_substance(4)	0.0892534	1.68901	0.0265032	0.0729445	335	267	3346204,39149,42568,39530,326138,33251,3346205,42523,44121,2768933,37400,38543,246659,35587,42495,35997,35747,42737,39564,33814,39071,41770,39191,39152,39288,38616,40348,2768934,5740414,34377,34284,38168,38424,33474,43728,32619,38935,41084,32731,42358,36666,34176,36411,40045,42850,46000,31181,42898,31364,40650,31165,40700,35731,40333,42514,39383,34751,31666,39454,31220,41359,43146,36821,35286,372…
DNA_damage_checkpoint(6)	0.184148	1.68739	0.0333996	0.0732967	82	61	53442,40683,40858,41341,36560,40578,40598,31052,2768674,42898,31518,5740252,41615,35288,35742,53443,42661,38649,41839,43529,40063,32608,41498,41158,31044,39014,31016,44259,38799,41911,48309,44811,42186,35816,41042,33226,39157,42175,35759,53428,34993,33991,35122,41611,34364,43183,35895,34411,41801,49077,34565,31449,35780,31373,35225,40003,40092,42000,31678,53439,40308
mushroom_body_development(4)	0.188997	1.68223	0.0308468	0.0749579	76	57	32657,35747,44018,31792,34560,36125,43728,38291,40045,37859,36791,31364,31165,31521,36542,36702,43799,34665,43974,38760,44839,31071,44531,34982,33619,39305,35652,37323,37528,43803,42986,43812,32132,43811,38580,40664,30972,32585,33343,32631,41899,43833,32569,37973,37841,39689,36974,41719,36963,35540,36272,33314,47141,31738,33194,33521,43656
positive_regulation_of_cellular_protein_metabolic_process(5)	0.156194	1.67422	0.0326719	0.0768808	115	83	38443,31594,34995,40014,39564,34908,41341,44129,35315,43999,326198,42594,36914,40700,31149,33423,42871,35113,35288,36201,39122,43385,33458,33937,35378,32256,32979,44111,41756,43514,31248,32221,38914,40998,31543,40009,49580,37070,39173,44118,40966,53554,31363,40201,33212,35342,33968,36277,40015,39204,5740853,37422,41020,39753,37795,41718,32631,42185,40031,41094,35425,43673,34896,33981,42356,42253,…
regulation_of_neuron_projection_development(5)	0.192343	1.67463	0.0335813	0.0769627	69	55	42615,39564,39717,32528,36125,36876,38879,45318,36791,36039,43832,31075,34772,36542,36702,32057,42846,39122,43974,249072,31350,46015,32207,32981,47082,41957,35652,252554,37528,42986,36377,33861,37524,32119,36775,41988,33834,43892,38436,30971,40165,32398,32919,33649,38752,42874,32400,43651,41749,35259,35070,40715,32009,35135,41363
peripheral_nervous_system_development(5)	0.178599	1.67567	0.0288041	0.0770171	87	64	43161,36606,35045,45328,42757,318559,36306,38168,44851,36945,41085,38879,41084,33072,34927,43466,39262,47285,40958,31002,34263,43799,42037,44235,36491,42313,43974,36010,44205,44233,34924,39340,31293,38785,35652,43803,30982,31239,37355,36775,36678,35253,37356,38515,48317,40031,35001,31011,37455,32567,35851,47762,38752,35047,35540,39441,38091,44173,34903,37042,44540,38657,41363,41273
apical_junction_assembly(7)	0.23488	1.67479	0.0298957	0.0771375	38	36	32703,43688,31792,44448,33953,34927,37205,44861,33156,37386,32752,36104,42672,40553,38765,39321,42896,31101,3346167,46187,39387,38418,35504,48971,36363,35966,32083,35343,34646,33237,34134,42064,31168,31644,40207,31151
mitotic_DNA_integrity_checkpoint(7)	0.184131	1.67578	0.028731	0.0772145	78	60	53442,40683,40858,41341,36560,40578,40598,31052,2768674,42898,5740252,35288,35742,326205,53443,42661,38649,41839,43529,40063,32608,41498,41158,31044,39014,31016,44259,38799,41911,48309,44811,42186,35816,41042,33226,39157,42175,35759,53428,34993,33991,35122,41611,34364,43183,35895,34411,41801,49077,34565,31449,35780,31373,35225,40003,40092,42000,31678,53439,40308
ribonucleoprotein_complex_biogenesis(4)	-0.272529	-2.37756	0.000801925	0.0783454	71	55	39844,41919,40457,40862,34541,53443,36544,41209,34066,43691,36774,36993,39683,33967,39722,41670,41294,39195,33269,37009,42693,46201,37065,32935,31387,42508,36365,31195,42899,41372,34287,44391,34364,3355124,31812,37397,32568,42842,37413,42060,37790,31097,31213,53444,37662,35125,33966,37873,36831,34631,318016,41973,34488,44005,37036
regulation_of_translation(6)	0.202547	1.66943	0.0287264	0.0785031	76	49	36804,38905,34897,40683,3772180,39071,43087,39049,41591,40457,47781,37744,33507,42297,41066,5740252,41746,43385,36544,35197,39018,41431,37528,37070,41883,41552,31363,35501,39034,42880,38963,35552,33968,40680,41666,34946,41094,37065,38987,42689,40830,37116,33686,33934,37839,48571,47873,42460,42752
rRNA_processing(6)	-0.440216	-2.43007	0	0.0789965	25	21	43691,36774,33269,46201,31387,42508,36365,42899,34287,44391,31812,37397,32568,31213,37662,33966,37873,36831,41973,34488,44005
actin_filament_bundle_assembly(5)	0.3031	1.66724	0.033515	0.0791072	28	21	44964,35524,39004,31075,32078,43319,36311,31717,32718,45307,32256,33619,31166,36775,44885,31405,41118,41788,32661,318008,34009
asymmetric_neuroblast_division(6)	0.246177	1.66573	0.034442	0.0794404	38	33	32703,42379,34908,53569,31874,32544,41675,34263,31394,33156,36491,42676,44839,32752,42672,45959,35197,39340,35881,32981,38765,37355,47877,38001,32585,32083,39647,42889,34411,36793,34903,34906,41363
monovalent_inorganic_cation_transport(6)	0.170911	1.66195	0.0346752	0.0801829	114	68	3885612,43487,33961,318575,37566,36328,318213,43486,318593,2768987,44702,34587,3346226,32671,38835,37168,32619,37286,38504,38440,32731,36849,32092,37498,33897,36071,37398,37979,39410,42940,35006,31955,41125,37981,36900,42742,2768910,37047,32020,36864,246504,34843,8674091,34299,45248,37844,43188,37617,36589,37843,43702,3346192,35131,32428,41454,42770,44046,42710,33832,3772305,38133,34005,33470,434…
regulation_of_tube_architecture_open_tracheal_system(4)	0.172526	1.66288	0.0321996	0.080316	73	68	31391,31792,38168,40287,33953,36125,40285,34927,31075,31364,32078,36542,37205,38067,31554,40081,45307,37386,33903,45928,37185,32056,39321,64880,43739,38978,32537,47137,31101,45884,36775,46187,39387,35504,48971,36363,38001,44885,43717,40149,35343,41390,48317,34646,33983,37038,37455,33237,32661,42356,36337,33627,36588,45250,41749,33432,43420,37089,36080,40150,44855,31644,33245,32683,32275,38638,379…
mitotic_DNA_damage_checkpoint(7)	0.184113	1.66214	0.0326837	0.0803534	77	59	53442,40683,40858,41341,36560,40578,40598,31052,2768674,42898,5740252,35288,35742,53443,42661,38649,41839,43529,40063,32608,41498,41158,31044,39014,31016,44259,38799,41911,48309,44811,42186,35816,41042,33226,39157,42175,35759,53428,34993,33991,35122,41611,34364,43183,35895,34411,41801,49077,34565,31449,35780,31373,35225,40003,40092,42000,31678,53439,40308
cellular_response_to_organic_cyclic_compound(6)	0.220718	1.65727	0.0355197	0.0818146	44	40	38543,35747,39288,34377,43728,42850,31165,40700,39383,34751,31666,39454,36821,38344,44505,36544,34066,326115,36993,35539,38913,44409,39683,42166,40201,36390,44811,40351,37795,42693,30971,40044,40696,35540,38639,35385,38638,37922,44936,41823
oocyte_development(5)	0.13659	1.6538	0.0329383	0.0829673	163	108	32159,36804,36269,32703,42379,35380,43256,36306,34284,41919,32152,42115,34967,36791,45931,41607,47781,44543,43331,45233,39864,34441,41066,38067,34541,35680,39122,33156,42313,32752,36810,33611,43901,32979,49045,42743,36059,38389,31293,41431,39430,34171,31247,37528,37070,37417,2768852,35478,36692,32537,31239,40104,36990,32132,42854,33968,38580,33834,48448,37345,35199,42186,35051,37356,43700,41666,4…
cell_projection_assembly(5)	0.162661	1.65042	0.0314043	0.0833569	99	75	35414,32703,34702,37245,36167,42737,39564,41739,37236,36876,37201,34793,42574,33093,2768716,37387,31075,32078,36542,43319,31717,40462,40600,37386,36010,35104,32623,32752,32256,33217,32981,39018,31293,33346,33881,37528,42986,33864,42389,32028,36775,40680,33834,43892,44885,38611,38898,41718,35311,38219,43828,37455,38282,37841,42356,39647,35340,41852,32071,33230,41719,41905,246497,33845,38957,37577,…
sperm_individualization(4)	0.219965	1.65158	0.035538	0.0833846	50	41	38443,38620,34995,41748,36585,40838,43926,42594,36914,49701,31521,33946,39864,35680,34014,47942,32979,34894,34358,42985,45928,36072,39018,34429,40093,39173,34726,32537,36045,31405,46243,31011,34896,42889,35540,48571,34500,37577,44160,42207,34805
regulation_of_filopodium_assembly(5)	0.299129	1.65082	0.0370295	0.0834392	24	21	32703,37201,34793,37387,31075,36542,35104,32623,32752,32981,31293,33346,36775,40680,33834,43892,38898,43828,35340,246497,39861
meiotic_nuclear_division(4)	0.122315	1.65197	0.0352336	0.0834845	245	134	318579,31444,38905,45960,34964,45432,3772180,37523,32107,39158,38456,34455,32152,45871,38879,34244,39049,36411,2768853,39068,34927,34954,42819,42392,32645,46234,33507,47384,40589,42297,34441,42065,37810,33360,42657,49241,32721,41014,35054,41746,47765,40232,36491,44839,39169,45374,33937,35522,49228,41199,32979,38649,46006,31248,32353,43439,39018,32608,39654,43724,31187,31535,45969,37070,33075,4178…
transmembrane_receptor_protein_tyrosine_kinase_signaling_pathway(7)	0.131823	1.64739	0.0391163	0.0843648	147	115	39149,326138,5740204,43164,31227,35997,42737,40549,39564,31391,33814,41770,39152,42757,31792,35524,38168,38424,34967,326198,36497,31364,3346209,31220,35286,37203,34688,42130,35933,38027,38760,35742,33262,33458,36258,37233,33225,39866,32426,35717,39610,33619,40036,44205,46156,42564,32273,38785,34171,32547,41957,38321,37528,38736,64880,43775,50070,40988,43812,3354888,47137,40201,33212,31016,36775,4…
regulation_of_rhodopsin_mediated_signaling_pathway(5)&deactivation_of_rhodopsin_mediated_signaling(6)	0.329938	1.64466	0.0319936	0.0849741	17	17	40148,35078,37400,38993,37629,32378,36897,31376,32340,36384,36329,34012,3355013,35974,43683,31826,40224
dendrite_development(4)	0.110889	1.64478	0.0342397	0.0851641	215	163	43161,42615,3355151,43160,42495,5740544,45328,34908,39717,38065,36538,40990,31792,38469,5740414,34560,43664,32528,39405,40287,36125,35800,32229,36876,45318,41084,37201,40045,44548,36791,36914,31165,36542,42297,32057,31717,53566,5740252,42846,34280,39122,44235,35933,31070,36550,41225,39431,36810,41265,44505,31350,42743,36238,36746,46015,43718,32981,34429,44669,47082,35157,3355143,38914,41957,35652…
compound_eye_retinal_cell_programmed_cell_death(7)	0.278944	1.64092	0.0387409	0.0859995	27	24	34995,42367,31883,36914,42313,31339,44642,32979,43514,31290,45928,31293,31376,40009,39228,39173,36384,32537,39753,37455,33648,35528,31151,34009
spermatid_differentiation(4)	0.15307	1.64156	0.0328303	0.0860004	138	85	38443,38620,45960,34995,41748,48572,45432,36585,40838,43926,33256,38456,42594,42574,34927,42819,36914,49701,44097,31521,38489,33946,39864,35680,35054,45683,42745,36561,34014,47942,32979,43514,34894,42199,34358,42985,45928,41181,36072,32981,39018,34429,44021,41260,37528,37070,40093,318841,41785,39173,47854,34726,32537,36045,44811,39753,31405,37356,46243,31011,36309,34896,39647,34833,45826,42889,40…
regulation_of_Wnt_signaling_pathway(5)	0.188537	1.63922	0.0337212	0.086435	68	54	32703,36606,35997,36538,31014,36125,38879,42574,38890,32818,30975,42871,44642,35677,32435,44205,43718,31248,32221,38082,43769,38736,43906,43565,35115,2768852,43791,44830,35756,34592,36775,41602,48448,44355,38611,36283,39753,41179,38515,42632,43019,43162,44843,39259,33627,41177,31696,42380,31382,39052,39596,39751,50050,40651
actin_filament_bundle_organization(7)	0.279323	1.63538	0.0385763	0.0875618	32	24	44964,35524,37230,39004,31075,32078,43319,36311,31717,32718,45307,36810,32256,33619,31166,36775,44885,31405,41118,41788,32661,43687,318008,34009
negative_regulation_of_cell_fate_commitment(5)	0.319594	1.63558	0.0377622	0.0877257	23	18	47763,42757,38424,33916,36039,32078,34665,34569,33225,33619,31293,43928,42289,36678,38846,43604,31151,34009
brain_development(4)	0.13832	1.63233	0.0429063	0.0885901	129	101	43160,31003,35266,32657,35747,42737,44018,45285,31792,34560,38168,36125,41085,43728,38291,41084,32183,41612,40045,37859,44548,36240,36791,31364,31165,31521,36542,42871,36702,43799,34665,43974,38760,37386,44839,31071,34847,250736,40459,44531,34982,44642,33619,35197,39305,31359,35652,32771,40792,37323,37528,49580,43803,42986,36913,250735,43812,32132,43811,38580,43415,40664,30972,33834,32585,33343,3…
regulation_of_cell_projection_assembly(4)	0.267215	1.63046	0.0398889	0.0888649	30	26	32703,37201,34793,37387,31075,36542,35104,32623,32752,32981,31293,33346,42986,42389,36775,40680,33834,43892,38898,43828,37841,35340,41852,41719,246497,39861
regulation_of_cellular_protein_catabolic_process(6)&regulation_of_proteolysis_involved_in_cellular_protein_catabolic_process(7)	0.24594	1.63048	0.0421782	0.0891045	41	31	31594,35315,43999,33758,35954,40508,36201,35522,34924,39340,31248,32221,36264,49580,40848,44118,43719,42896,35342,36277,38580,40015,5740853,36361,43673,35759,43490,38656,42000,45574,42753
behavioral_response_to_ethanol(5)	0.230303	1.62882	0.0393509	0.0892893	54	36	40348,34284,38168,34176,31364,40650,41359,37203,39086,42707,32613,34170,41145,41353,39409,36692,36699,3354888,33944,40680,35573,35253,41899,32406,39917,248194,33462,41094,32569,37455,39137,31168,42066,36780,2768670,39588
positive_regulation_of_synapse_assembly(4)	0.284235	1.62573	0.0432702	0.0903442	29	23	38863,38890,35731,32158,42846,43974,39520,32623,43725,33529,39958,32771,41353,33346,41549,39212,32587,38898,32083,33753,44096,37447,37778
positive_regulation_of_MAPK_cascade(6)	0.192832	1.62108	0.0411637	0.0920528	68	51	49260,39564,42803,40858,41704,33704,40195,36497,36821,35286,37203,40660,36952,40385,35576,33971,34096,32256,36302,44111,36059,37121,43775,40569,34608,43330,3354888,38232,41020,42186,32631,41042,31602,33989,35425,31872,3355106,33981,42356,43358,42253,33991,38539,32358,35261,37402,32257,35683,53425,33682,36295
neuron_maturation(6)	0.276154	1.61791	0.0403641	0.093207	37	24	31014,33765,42850,31165,36702,35933,35742,33458,37729,41225,43197,43514,38218,33185,41785,39173,31016,33834,42549,3354896,35971,35540,40715,32009
intracellular_mRNA_localization(5)	0.174167	1.6173	0.0411539	0.0932204	95	62	318579,38905,42379,36306,34284,41919,32152,34967,36791,45931,47781,33507,44543,43331,39864,34441,41066,38067,34541,35680,41746,36810,33611,32979,42743,38389,41431,37417,2768852,32537,36990,32132,42854,33968,38580,33834,48448,37345,35051,43700,41666,35924,43236,37065,42572,40559,41852,41952,36809,31459,36409,37790,37402,37757,33934,45827,32478,43577,42752,40489,39570,31580
synaptic_transmission(3)	0.109425	1.61664	0.0352266	0.0932539	239	162	3885612,35353,43551,36054,41491,43583,42473,318856,53472,42920,43838,39533,45840,38863,32303,34284,38337,317923,36876,41694,32619,33228,43618,40582,42402,33765,38484,318623,31647,38545,37961,42929,34251,45906,32746,39747,32158,36460,39454,39720,42940,318064,246439,33788,42846,32987,40863,249072,42918,33458,35394,37729,40459,40993,42561,35378,39866,43824,45380,35197,31842,35865,32797,32737,326186,…
organic_substance_transport(5)	-0.112349	-2.18917	0.000994431	0.0937297	400	287	2768938,40632,37543,44307,42615,48572,39327,41634,40510,42737,31457,40254,42864,41704,33796,46080,43096,31042,40189,44437,41469,34662,38264,42115,40723,33474,36876,44856,35653,33072,34719,32080,34793,36849,41152,42850,33897,36791,40958,39051,40633,32070,32695,31877,32818,34527,31990,42890,39747,41562,42298,44271,39410,33496,35696,35911,41156,37205,43944,38067,32057,39843,31553,35680,42891,31493,3…
karyosome_formation(5)	0.316411	1.61495	0.0459863	0.0937325	24	18	318579,36804,36269,38905,35380,41919,36590,45931,44543,41746,36286,41839,34132,43415,33834,34095,43577,34609
sensory_organ_boundary_specification(5)	0.299527	1.60818	0.0459885	0.0962468	24	20	50281,43161,36606,39620,45328,41085,31883,34263,39572,45307,32723,31293,39228,41602,43928,42445,43434,32724,39619,39013
cytoskeleton_dependent_intracellular_transport(5)	0.21839	1.60855	0.0436971	0.0963404	49	39	35414,34702,53472,5740544,33863,36876,35653,36791,32437,38226,35073,39454,38067,31554,32057,43905,35680,35576,45683,36010,36810,42199,31845,41566,42447,43392,38580,31581,38611,38282,42845,32071,42889,33230,34676,39332,38957,33334,44160
meiotic_cell_cycle_process(4)	0.129555	1.60661	0.0454636	0.096698	155	114	318579,38905,45960,34964,45432,3772180,37523,32107,39158,38456,32152,37230,45871,38879,34244,39049,40598,36411,2768853,39068,34927,34954,42819,42392,32645,39429,33507,35696,42297,34441,42065,44072,42657,49241,32721,41014,35054,41746,47765,40232,36491,44839,39169,45374,33937,33562,35522,49228,32979,46006,41839,41181,39018,32608,39654,43724,31187,45969,37070,35398,42213,36699,32119,33836,33418,4136…
photoreceptor_cell_axon_guidance(7)	0.30746	1.60431	0.0435219	0.0974581	24	19	39533,31792,33916,37230,36791,43832,31364,40225,32746,45233,36445,36329,39493,32398,45821,31816,33649,32400,32849
positive_regulation_of_gene_expression(5)	-0.121515	-2.19803	0.00160032	0.0995563	312	245	35341,45960,53442,47763,31778,31003,38543,35045,34908,36372,38065,42757,35227,36560,39313,34377,41919,33916,45871,32068,31883,45318,41084,37655,43518,50143,33769,37978,41612,40045,44548,36240,43234,47285,36039,40835,42210,38779,31165,31149,44271,38381,34992,35662,36061,39089,40725,36609,41529,43793,42037,35744,35771,43385,42130,36057,32817,50392,31722,32762,39375,31912,41105,39091,32965,32256,355…
mitotic_G2_M_transition_checkpoint(7)	0.184026	1.59633	0.0478554	0.101	72	54	53442,40683,40858,41341,36560,40578,31052,42898,5740252,35742,326205,53443,42661,38649,41839,43529,40063,32608,41498,41158,31044,39014,31016,44259,38799,41911,48309,44811,42186,35816,41042,33226,39157,42175,35759,53428,34993,41611,34364,43183,35895,34411,41801,49077,34565,31449,35780,31373,35225,40003,40092,42000,53439,40308
protein_folding(6)	-0.280909	-2.15947	0.00178465	0.101516	60	42	48572,34897,33796,37472,33271,36059,38389,36797,38643,38870,42852,318211,31335,39557,43630,44910,33399,41840,34707,39679,38500,31443,36583,31215,41609,32620,39542,37214,43354,40332,36270,39476,39651,34763,37384,41860,41570,40883,42851,32180,41712,37902
dendrite_morphogenesis(5)	0.108339	1.59374	0.040684	0.101976	210	159	43161,42615,3355151,43160,42495,5740544,45328,34908,39717,38065,36538,40990,31792,38469,5740414,34560,43664,32528,39405,40287,36125,35800,32229,36876,45318,41084,37201,40045,44548,36791,36914,31165,36542,42297,32057,5740252,42846,34280,39122,44235,35933,31070,36550,41225,39431,36810,41265,44505,31350,42743,36238,36746,46015,43718,32981,34429,44669,47082,35157,3355143,38914,35652,43819,31735,25255…
establishment_or_maintenance_of_microtubule_cytoskeleton_polarity(6)	0.233258	1.59155	0.0467049	0.102527	43	33	32703,34284,42871,43331,45233,41066,33156,36810,44642,43901,42743,36059,34171,2768852,32537,31239,36990,35584,38611,42186,35051,37356,43700,41666,41788,32071,41952,41641,37402,37757,39332,48571,40489
stem_cell_proliferation(4)	0.154498	1.59195	0.0447552	0.102609	90	76	43151,32703,42379,326152,34908,44448,35800,53569,37859,31874,36791,32544,41675,42871,34263,34665,31394,40232,33156,42130,36491,42676,44839,32752,35378,44642,42672,45959,32536,35197,41360,39340,35881,32981,38765,37851,252554,43288,43769,41942,37528,39228,44830,37355,47877,36775,38580,38799,40577,38001,32585,32083,40042,39777,39647,45467,42889,37247,39744,43651,40696,44728,34411,2768677,36793,37967…
positive_regulation_of_cellular_metabolic_process(4)	-0.0995972	-2.21168	0.00101358	0.104034	495	376	38443,31594,49260,35341,45960,34995,53442,47763,31778,31003,38543,35045,31789,40014,39564,34908,42803,39717,36372,38065,42757,40858,35227,43256,41704,41341,36560,39313,34377,41919,44448,44129,33916,35315,43193,45871,33704,43999,32068,31883,45318,41084,326198,37655,50143,42594,33769,37978,41612,40045,44548,36240,34070,32871,40195,43234,36251,36914,36039,40835,36497,42210,38779,31165,40700,31149,33…
retinal_cell_programmed_cell_death(6)	0.259719	1.58642	0.0491803	0.104746	30	26	34995,42367,31883,36914,42313,31339,44642,32979,43514,31290,45928,31293,31376,252554,40009,39228,39173,36384,32537,39753,37455,33648,37247,35528,31151,34009
response_to_organic_cyclic_compound(5)	0.14067	1.58508	0.0490956	0.105114	108	94	42568,39530,38543,35587,35747,39071,39288,34377,43728,32619,38935,36666,40045,42850,31181,42898,31165,40700,40333,39383,34751,31666,39454,36821,33156,37594,38344,44505,36544,40162,34066,38630,326115,36582,41839,34686,32608,36993,38914,35539,38913,44409,40009,33861,39683,246648,42166,44830,42852,40201,44259,48583,40015,37068,36390,44811,37916,40351,37795,42693,30971,37545,42549,40044,38872,43673,3…
RNA_localization(4)	0.132467	1.58329	0.0517343	0.105437	150	104	318579,38905,44307,42379,41634,36306,43096,34284,41919,32152,40723,34967,36791,45931,47781,33507,44271,44543,43331,39864,34441,41066,43944,38067,34541,32057,39843,35680,41746,33562,32510,36810,33611,32979,42743,38389,41431,39745,36993,3355130,37528,37417,42680,2768852,39683,32537,31239,35235,39034,36990,32132,37355,43662,42854,42841,32602,33968,38580,326153,34012,33834,48448,43517,37345,35400,350…
regulation_of_protein_ubiquitination(8)	0.300334	1.58336	0.0482412	0.105692	24	19	42737,43999,37344,33423,36201,33458,33937,41816,192509,32001,34924,40015,48448,39753,31381,35151,32947,32358,34968
G2_DNA_damage_checkpoint(7)&mitotic_G2_DNA_damage_checkpoint(8)	0.184008	1.58146	0.04885	0.106074	71	53	53442,40683,40858,41341,36560,40578,31052,42898,5740252,35742,53443,42661,38649,41839,43529,40063,32608,41498,41158,31044,39014,31016,44259,38799,41911,48309,44811,42186,35816,41042,33226,39157,42175,35759,53428,34993,41611,34364,43183,35895,34411,41801,49077,34565,31449,35780,31373,35225,40003,40092,42000,53439,40308
cytoplasm_organization(4)	0.184932	1.57792	0.0466238	0.107562	85	52	36269,42379,36306,34284,41919,34967,45931,47781,44543,43331,39864,41066,38067,34541,35680,36810,33611,32979,42743,38389,41431,64880,37417,2768852,32537,36990,42854,33968,33834,37345,43700,41666,35924,42549,43236,37065,31816,40559,41852,36809,40714,326157,36409,37790,37402,33934,37218,45827,42752,40489,35289,31580
establishment_or_maintenance_of_polarity_of_follicular_epithelium(5)	0.286944	1.57724	0.0490847	0.107611	26	21	44448,31358,40191,35771,33156,42672,34171,43739,31239,42896,47998,32083,41666,36773,36461,42091,37455,45278,38961,31459,42752
ribonucleoprotein_complex_assembly(5)	0.258751	1.57643	0.0505875	0.107717	34	26	39844,41919,40457,40862,34541,53443,36544,41209,34066,36993,39683,33967,39722,41670,41294,39195,37009,42693,37065,32935,34364,3355124,42842,37413,37790,53444
microtubule_based_transport(6)	0.214983	1.57518	0.0510022	0.107776	47	38	35414,34702,53472,5740544,33863,36876,35653,36791,32437,38226,35073,39454,38067,32057,43905,35680,35576,45683,36010,36810,42199,31845,41566,42447,43392,38580,31581,38611,38282,42845,32071,42889,33230,34676,39332,38957,33334,44160
salivary_gland_development(5)&exocrine_system_development(5)	0.10978	1.57531	0.0440644	0.107996	180	150	43596,47763,35045,39696,31227,35747,40549,38766,38065,35524,34377,38168,44851,33916,34024,37655,39004,42850,43623,40640,42819,36914,42898,40700,35773,39383,32078,31666,43319,47878,37205,34665,40191,36442,40628,33156,45307,46020,37386,35207,37729,41105,43725,44505,33529,35430,43514,38630,36746,34170,45928,39745,38914,38218,43769,41137,40009,36377,40090,39173,36692,39683,44830,42896,34132,36171,310…
rRNA_metabolic_process(7)	-0.401216	-2.25548	0.000998203	0.108173	26	22	35197,43691,36774,33269,46201,31387,42508,36365,42899,34287,44391,31812,37397,32568,31213,37662,33966,37873,36831,41973,34488,44005
single_organism_biosynthetic_process(4)	-0.124246	-2.22808	0.000798882	0.108741	331	245	41214,39245,43124,48552,33568,36551,31789,43394,36585,39392,42803,34878,41212,40935,36466,317923,40754,43193,37724,38285,42115,39713,45282,40180,38291,38973,34024,34910,43518,40567,318753,37978,38484,35790,32026,31358,34070,33556,34215,42635,31647,38288,317967,38631,30980,32212,33271,38917,31553,42657,39317,32279,33117,33045,246388,38760,40943,50392,39375,42561,37730,41825,37159,34394,44887,34924…
negative_regulation_of_gene_expression(5)	-0.101307	-2.06401	0.00259844	0.108863	459	317	38525,36804,38620,43151,43161,53442,43160,31003,34897,43150,40683,41941,31227,35747,3772180,326152,33670,45328,40549,32222,34908,44018,31000,35864,45285,3346237,42695,43152,38469,36621,34560,44437,41919,38168,40287,43087,35800,36499,43728,31883,41084,37655,43518,36794,42236,41591,41423,31331,37681,36240,46000,31181,36039,38023,38779,5740599,47781,31165,37546,43650,34751,42871,36615,42297,34541,42…
endosomal_transport(5)	0.21259	1.57086	0.0517832	0.109677	70	39	43164,40290,33689,35221,38599,41459,49701,36311,35933,33458,40993,47942,45380,32979,40036,39745,46068,36699,40791,34543,33418,42841,38418,38750,32947,38455,41150,42572,31105,41992,43310,40250,40506,33845,43823,43163,33218,42492,3772540
proteasome_mediated_ubiquitin_dependent_protein_catabolic_process(7)	0.176837	1.56692	0.051338	0.111374	95	56	31511,43679,31594,42828,39845,43635,37894,35315,33758,38798,42457,45906,35954,41531,40508,32751,33937,35522,42005,34924,39340,31248,32221,36264,49580,41785,40848,44118,31154,43719,42105,42896,37723,40388,35342,36277,38580,5740853,32473,43673,37690,31816,43747,35759,34714,33648,43490,34250,34968,38656,31835,42000,45574,42753,37808,37910
positive_regulation_of_synaptic_growth_at_neuromuscular_junction(5)	0.276287	1.56482	0.052505	0.112135	26	22	38863,38890,35731,32158,42846,43974,39520,32623,43725,33529,32771,41353,33346,41549,39212,32587,38898,32083,33753,44096,37447,37778
DNA_metabolic_process(5)	-0.134939	-2.06903	0.00298448	0.112215	258	177	48228,318579,49260,32458,38942,34964,44013,36551,31789,3772180,41341,36621,39594,41919,35796,39688,40598,37978,31052,2768853,40457,2768674,34495,42392,39952,41231,33507,41675,42065,35795,34307,31518,35288,49241,41746,47765,44637,36017,37187,41384,43232,34434,34792,39375,37730,49228,42761,37860,40616,34924,38817,41571,35686,34794,41839,40965,32221,32608,39654,43724,32322,7354473,43819,31497,49580,…
negative_regulation_of_multi_organism_process(3)	0.292719	1.56219	0.0555118	0.113184	27	20	38067,31808,36769,35933,36057,42935,37575,35539,41260,44409,39683,42166,42841,117294,43415,38648,42866,35540,41379,37468
neuron_remodeling(7)	0.270681	1.55977	0.0587407	0.114155	35	23	31014,42850,31165,36702,35933,35742,33458,37729,41225,43197,43514,38218,33185,41785,39173,31016,33834,42549,3354896,35971,35540,40715,32009
negative_regulation_of_cell_fate_specification(6)	0.313017	1.55643	0.0580454	0.115629	21	17	47763,42757,38424,33916,36039,32078,34665,34569,33225,33619,31293,43928,36678,38846,43604,31151,34009
maternal_determination_of_anterior_posterior_axis_embryo(8)	0.16398	1.55248	0.0556648	0.116527	102	65	36269,32703,42379,36306,34284,41919,34967,45931,47781,35731,44543,43331,39864,34441,41066,38067,34541,35680,33156,42313,36810,33611,32979,42743,38389,31293,41431,34171,37417,2768852,35478,32537,36990,42854,33968,33834,37345,35051,43700,41666,35924,36773,43236,37065,31816,42572,40559,41852,41952,36809,40830,326157,35047,36409,37790,37402,33934,45827,42000,32478,42752,35381,40489,35289,31580
neuroblast_division(6)&neuronal_stem_cell_division(7)	0.222952	1.55399	0.0556982	0.116639	39	34	32703,42379,34908,53569,31874,32544,41675,34263,31394,33156,36491,42676,44839,32752,42672,45959,35197,39340,35881,32981,38765,37355,47877,38001,32585,32083,39647,42889,34411,36793,34903,34906,41363,43656
regulation_of_protein_catabolic_process(5)	0.203753	1.55251	0.053735	0.11681	53	41	31594,35315,43999,33758,33854,35954,36460,42871,40508,36201,35522,34924,39340,40596,31248,32221,36264,49580,40848,35478,44118,43719,42896,34543,35342,36277,38580,40015,5740853,36361,40138,43673,35759,42503,43490,41611,35780,38656,42000,45574,42753
axonal_fasciculation(6)	0.321408	1.55299	0.0545019	0.116857	20	16	35997,39873,34793,31364,44233,38590,38002,33903,35652,33770,37528,35097,38898,41840,35070,37949
DNA_templated_transcription_initiation(7)	0.206546	1.55053	0.053868	0.117277	69	40	34902,45960,45432,33223,39313,38073,39688,37639,40403,32762,41288,44451,43816,38914,33973,43906,44830,117294,32587,38799,40577,3354977,41042,39202,43952,42385,39157,37305,39777,42175,31441,31773,36130,40696,44728,37535,41801,40667,40429,42364
regulation_of_Notch_signaling_pathway(5)	0.160785	1.54775	0.0555444	0.118199	101	67	33467,36606,43164,33441,318559,34377,44129,36125,45343,41085,34793,326197,35764,37961,36967,32078,34263,34665,39750,33156,45307,35933,33458,35378,36912,36564,45928,31589,31293,43951,39958,3355130,53554,32537,42896,34543,34953,33212,42841,42445,44811,40351,38898,38846,32941,35483,32243,43501,32947,33983,41150,32225,42572,31596,45655,39619,33196,33972,37449,36107,326122,37922,40314,42844,40675,4454…
cell_type_specific_apoptotic_process(7)	0.223955	1.54712	0.04997	0.118224	39	34	48228,5740544,40014,31716,37555,44548,36914,38983,42348,39454,37729,42761,45380,43514,44887,39027,41839,40998,41260,39173,42389,33212,38558,40015,45268,42550,36461,33648,44747,37247,35528,53585,35390,40860
genital_disc_development(5)	0.207143	1.54782	0.0574759	0.118469	46	40	35341,47763,42737,39564,45285,42757,38168,31883,41612,36240,31364,42037,34982,37785,35505,44111,31293,44801,33881,38153,34445,34132,33418,40015,44885,35253,36283,42541,33753,40940,37455,37973,42356,35851,33432,42990,34903,43767,42542,34009
single_organism_cellular_localization(4)	-0.111377	-2.07053	0.00374901	0.118492	378	258	49260,40632,32703,42615,42379,48572,53472,39327,42737,32303,32107,41704,33796,46080,36306,31042,40189,44437,34284,41919,38337,53569,36876,43618,34967,35653,31620,34719,32080,41152,31874,31647,39068,36791,45931,32437,37961,47781,42929,34527,38762,39747,41562,42298,35696,44543,42871,39720,43331,36615,39864,37205,34441,41066,38067,34541,44072,35680,41014,32987,318874,42676,40863,44839,39169,249072,4…
proteolysis(5)	0.0978164	1.54478	0.0566567	0.119201	276	187	32159,31511,43679,38443,318893,31594,318906,33449,318037,42828,34995,246384,39845,326237,45908,38340,36606,42379,43164,2768840,40014,42737,43635,326124,3772109,41704,31014,37894,44129,35315,43999,42594,246449,326140,33758,33854,38798,41607,36914,34772,42457,45906,35954,42871,41531,40508,35288,36769,37857,36201,39364,32751,36612,40628,44014,35933,41672,33458,33937,35522,42005,40336,41756,43514,349…
positive_regulation_of_biosynthetic_process(4)&positive_regulation_of_cellular_biosynthetic_process(5)	-0.11424	-2.07363	0.00264766	0.124589	332	251	35341,45960,53442,47763,31778,31003,38543,35045,31789,34908,36372,38065,42757,35227,43256,36560,39313,34377,44448,33916,43193,45871,32068,31883,45318,41084,37655,50143,42594,33769,37978,41612,40045,44548,36240,34070,43234,36039,40835,42210,38779,31165,31149,44271,38381,34992,35662,36061,39089,40725,36609,41529,43793,42037,35771,41943,43385,42130,36057,32817,50392,31722,32762,39375,31912,41105,390…
detection_of_stimulus_involved_in_sensory_perception(4)	0.152525	1.53443	0.0600439	0.124598	92	74	41715,39120,31975,43551,39189,35980,41018,34603,117477,40991,42007,41007,36413,40744,318011,33683,39191,40198,38616,41469,38835,43341,35958,8673994,33897,33335,40650,318158,40333,42514,32158,37629,33157,117481,33768,42711,37715,36897,14462661,35652,39982,31376,37528,39929,35743,34843,31207,39983,41008,39109,39015,47762,31867,40157,35514,37985,117492,2768728,37447,43542,35449,39596,36350,36187,318…
translation(6)	-0.136671	-2.26679	0.000792864	0.124883	301	203	36804,38905,34897,40683,3772180,39071,36466,38535,43087,44783,47218,47219,44150,32700,39049,31483,37292,41591,34098,34070,40457,43864,42819,37995,31009,38983,37849,47781,37744,43532,33507,39338,37628,36985,33214,43349,34754,43594,42297,38794,33654,41066,35299,40060,251466,36851,31022,5740252,42464,32446,43345,41746,44059,43385,35988,35145,41347,35098,3354918,41364,40687,39484,36321,42761,43768,36…
proteasomal_protein_catabolic_process(6)	0.168974	1.52917	0.0597967	0.12727	100	59	31511,43679,31594,42828,39845,36606,43635,37894,35315,33758,38798,42457,45906,35954,41531,40508,32751,33937,35522,42005,34924,39340,31248,32221,36264,49580,39884,41785,40848,44118,31154,43719,42105,42896,37723,40388,35342,36277,38580,5740853,32473,43673,37690,31816,43747,35759,34714,33648,43490,34250,34968,38656,31835,42000,39885,45574,42753,37808,37910
negative_regulation_of_cell_death(4)	0.158465	1.52526	0.0595429	0.129171	87	66	42367,5740544,40014,45328,42757,38017,37516,36671,36251,40958,31002,38983,42348,38489,42297,34665,31518,35742,44642,42761,39027,41839,37851,41957,31376,42447,41260,37070,50070,36384,30982,32114,42389,36990,33212,31016,40015,35253,36361,39753,31011,326214,43673,38936,37455,45278,35053,43697,44747,37247,42077,33477,35261,41961,36748,33943,34968,49424,38748,32457,53585,35390,40860,43383,38657,34009
synaptic_vesicle_transport(4)&establishment_of_synaptic_vesicle_localization(6)	-0.201774	-1.91323	0.0107287	0.129312	96	65	53472,36876,43618,31647,37961,42929,39747,39720,32987,40863,249072,33458,40459,40993,42561,35378,39866,45380,35197,31842,35865,45928,39745,32771,42447,37528,38736,43841,39016,36699,42835,32537,43392,33418,42854,3346167,35026,33211,42567,35051,31381,32321,36383,42646,36614,41150,43943,31625,42845,42265,41719,40506,40221,42642,38058,42525,36526,43823,36080,3355164,3346192,47091,32007,64877,38196
peptidyl_tyrosine_modification(8)	0.316801	1.52372	0.0657868	0.129758	18	16	35524,326198,32080,326203,36497,38489,43146,34688,36674,53554,34132,37422,45821,38961,41398,32975
regulation_of_tube_size_open_tracheal_system(5)	0.193251	1.52293	0.0617234	0.129892	45	44	31792,40287,33953,36125,40285,34927,31364,32078,37205,31554,45307,33903,37185,32056,39321,64880,32537,47137,31101,45884,36775,46187,39387,35504,48971,36363,38001,43717,40149,35343,48317,34646,37038,33237,36337,33627,36588,45250,33432,37089,40150,33245,32683,37949
positive_regulation_of_nitrogen_compound_metabolic_process(4)	-0.104802	-1.90213	0.0091035	0.130303	320	245	35341,45960,53442,47763,31778,31003,38543,35045,31789,34908,36372,38065,42757,35227,43256,36560,39313,34377,41919,44448,33916,43193,45871,32068,31883,45318,41084,37655,50143,42594,33769,37978,41612,40045,44548,36240,43234,36039,40835,42210,38779,31165,31149,44271,38381,34992,35662,36061,39089,42065,40725,36609,41529,43793,42037,35771,41943,42130,36057,32817,50392,31722,32762,39375,31912,41105,390…
imaginal_disc_derived_leg_morphogenesis(6)	-0.203048	-1.90611	0.00840673	0.130945	81	64	44254,36741,45343,40205,40045,37546,32078,39750,42130,42313,43974,31912,43725,32965,33529,32536,35430,32858,38630,46156,31589,31293,41942,43906,44830,42034,42954,33418,36775,39399,37134,41988,32729,32097,42541,39157,39900,37973,33602,37841,39259,41086,39744,32846,41801,37089,40879,36421,40092,33245,39013,36929,35560,31813,31429,33583,32918,40314,33581,33048,42542,41273,49638,42544
leg_disc_development(5)	-0.181888	-1.91577	0.00838826	0.131213	100	82	42737,44254,38168,36741,45343,40205,44856,33769,40045,37546,32078,39750,42130,42313,43974,34847,31912,43725,32965,34982,35555,33529,32536,35430,32858,38630,46156,32723,31589,31293,33770,41942,43906,44830,42034,42954,33418,36775,39399,37134,117294,41988,32729,32097,42541,39157,39900,37455,32567,37973,33602,37841,32724,39259,41086,39744,32846,33432,41801,37089,40879,36421,40092,33245,39013,36929,34…
dephosphorylation(6)	0.191906	1.51993	0.0620621	0.131327	67	45	37493,49780,44148,49260,43670,36001,42922,31979,33916,43466,34954,40958,326119,38049,36285,40081,39156,261628,32659,45959,41701,33270,45969,44317,2768892,47877,32115,39204,31157,39554,33107,44748,48532,46456,44289,45278,35851,35259,43511,31266,37899,3772179,40224,31074,31425
regulation_of_cell_proliferation(4)	-0.143535	-1.88225	0.0110999	0.131339	166	126	36962,35341,37720,43151,34941,41786,44013,35045,326152,45840,42757,34377,44448,35800,326198,32080,40684,42267,34495,43466,38779,3355133,34665,40081,40232,33156,45307,42130,32098,42313,35378,45959,32979,35197,34924,41360,41783,38389,37851,31293,41957,38198,46719,252554,43288,43769,41942,37528,39228,36750,40090,32976,39173,44830,42896,3354888,37723,40201,33823,47877,33418,38799,40577,43415,41709,35…
response_to_starvation(4)	-0.137872	-1.73363	0.0228046	0.131363	159	118	117467,32260,50253,43036,35747,38013,261599,40180,36595,35790,31833,34070,32871,36251,36914,39976,39970,40700,31877,39383,31666,39454,36821,44072,37141,42811,37729,36104,38344,42672,40162,36019,45380,32001,326115,47767,38913,3355130,41260,40009,64880,38056,41438,39774,42852,3354888,32132,42515,48535,38259,40664,36424,41709,48448,32637,42693,42866,36960,43009,41726,36109,32947,38936,36447,38889,32…
negative_regulation_of_nitrogen_compound_metabolic_process(4)	-0.106282	-1.89124	0.00695272	0.131406	354	237	38620,43151,43161,53442,43160,31003,43150,41941,31227,3772180,326152,33670,45328,40549,34908,44018,31000,34878,35864,3346237,43152,38469,34560,41919,40287,40754,35800,36499,31883,41084,36794,41423,31331,37681,36240,34495,31181,36039,38779,5740599,31165,37546,43650,42871,36615,42297,42520,33000,31251,36609,41151,36769,35744,41848,43385,42897,41143,42110,31722,31912,33225,33442,35397,42561,35522,32…
negative_regulation_of_translation(6)	0.240335	1.51886	0.0654487	0.131637	37	28	36804,34897,40683,3772180,43087,41591,47781,42297,5740252,36544,39018,37528,41552,35501,39034,42880,38963,35552,33968,40680,41666,34946,41094,40830,33934,37839,48571,47873
neuroblast_fate_determination(7)	0.266018	1.51576	0.0607945	0.131849	25	23	42379,31003,40549,45285,53569,36240,34772,34263,42037,41265,35197,44205,34924,31293,30982,37355,41032,38012,37065,33059,36239,41363,2768974
transcription_initiation_from_RNA_polymerase_II_promoter(8)	0.204596	1.51731	0.0640483	0.13189	67	39	34902,45432,33223,39313,38073,39688,37639,40403,32762,41288,44451,43816,38914,33973,43906,44830,117294,32587,38799,40577,3354977,41042,39202,43952,42385,39157,37305,39777,42175,31441,31773,36130,40696,44728,37535,41801,40667,40429,42364
protein_transport(5)	-0.11922	-1.7284	0.0233161	0.131987	231	152	40632,42615,48572,39327,42737,41704,33796,46080,31042,40189,44437,33474,36876,44856,35653,34719,32080,34793,41152,42850,36791,40958,39051,40633,32070,31877,32818,34527,39747,41562,42298,35696,37205,35680,31493,36360,42561,36810,44642,32435,50391,36670,40160,42985,31248,38818,39745,41957,34167,42979,42656,33270,34969,43034,32015,44317,41158,37368,2768929,34053,41025,42896,34543,32028,34333,45680,3…
protein_dephosphorylation(7)	0.207625	1.51589	0.0688073	0.132103	58	38	37493,49780,44148,49260,43670,36001,42922,31979,33916,43466,34954,40958,38049,36285,40081,39156,261628,32659,45959,33270,44317,47877,32115,39204,39554,33107,44748,48532,46456,44289,45278,35259,31266,37899,3772179,40224,31074,31425
regulation_of_neuron_differentiation(7)	0.143748	1.51739	0.064974	0.132183	104	82	42615,39564,39717,42148,39158,38424,32528,36125,41085,36876,38879,45318,41084,36791,36039,43832,36497,31075,34772,36542,36702,32057,49070,42846,39122,31017,43974,249072,31350,46015,32207,32981,31293,47082,41957,35652,252554,33881,37528,42986,37070,36377,39884,33861,41785,37524,32119,3354888,36775,42289,41988,33834,43892,32631,38436,30971,40165,32398,42541,45278,32919,33649,38752,43825,42874,32400…
regulation_of_multi_organism_process(3)	0.129619	1.5145	0.0668322	0.132276	139	100	35341,36183,42379,35045,39392,43256,34284,41919,40248,44448,32152,42644,42594,34070,49808,44543,39454,39864,38067,35680,37141,37339,31808,36769,41943,35933,36057,31167,33225,42935,36810,40739,45380,32435,49045,42743,44887,36993,37575,35539,35112,38913,40998,43982,41260,44409,34969,35956,2768852,39683,42166,31239,37272,42854,42841,33968,117294,43415,38648,32140,37345,34761,32083,43700,43828,42866,…
stem_cell_fate_determination(6)	0.242807	1.51613	0.0655936	0.132291	30	27	42379,31003,40549,44018,45285,53569,36240,34772,34263,42037,41265,35197,44205,34924,31293,33770,30982,37355,41032,38012,37065,37038,33059,36239,34669,41363,2768974
negative_regulation_of_neurogenesis(5)	-0.270969	-2.02201	0.00433168	0.132395	52	39	326152,39564,31017,40232,33156,42130,42313,33619,45959,32979,35197,41360,41783,31293,41942,37528,33861,44830,32119,47877,42289,38799,40577,40042,43604,39777,37247,39744,43651,40696,44728,2768677,35540,35070,31038,32918,43515,40860,41363
positive_regulation_of_cell_communication(4)	-0.106376	-1.72974	0.0233025	0.132541	266	201	38525,49260,32260,36183,32805,31961,36930,42737,39564,42803,33814,318005,38616,40858,41704,38168,38337,44129,33474,41085,33704,36876,40205,45318,326198,35653,34793,32871,40195,41921,36251,42898,36497,36002,31149,39082,30975,32746,36821,35286,37203,39750,42846,37141,40660,36952,40385,33489,43974,35576,33971,33458,37729,33761,34096,32965,32256,36302,39610,45959,44111,32435,49045,36912,43514,44205,2…
positive_regulation_of_cytoplasmic_transport(5)	-0.31504	-1.81371	0.0142885	0.13265	29	23	42615,42737,35696,32015,44317,41158,37368,34053,35235,32602,36329,37040,38515,35336,45821,31800,41177,36748,40678,35780,31382,37042,19835383
negative_regulation_of_cell_development(5)	-0.237199	-1.91895	0.00836653	0.132686	61	47	42367,326152,39564,38067,31017,40232,33156,42130,42313,44642,33619,45959,32979,35197,41360,41783,31293,31376,41260,41942,37528,33861,36384,44830,32119,47877,42289,38799,40577,39753,40042,43604,37455,39777,37247,39744,43651,40696,44728,2768677,35540,35070,31038,32918,43515,40860,41363
positive_regulation_of_cellular_protein_localization(3)	-0.309069	-1.73369	0.0237329	0.13276	29	22	42615,42737,35696,32015,44317,41158,37368,34053,36329,37040,38515,35336,45821,31800,41177,36748,40678,35780,31382,33196,37042,19835383
regulation_of_alternative_mRNA_splicing_via_spliceosome(8)&alternative_mRNA_splicing_via_spliceosome(9)	-0.24156	-1.95316	0.00792079	0.133079	59	47	3772180,36945,40938,7354399,43385,40064,43810,40676,36561,40739,38184,31481,38937,36527,36514,39737,42274,41524,37559,41670,42958,32602,48535,31442,43415,32464,33982,42813,41666,36619,39202,33989,32373,43399,31837,40529,35917,42899,42596,45655,40436,33781,35047,31208,53444,39408,36013
positive_regulation_of_macromolecule_metabolic_process(4)	-0.0992278	-2.07481	0.00385317	0.133115	422	330	38443,31594,35341,45960,34995,53442,47763,31778,31003,38543,35045,31789,40014,39564,34908,39717,36372,38065,42757,35227,41341,36560,39313,34377,41919,44129,33916,35315,45871,43999,32068,31883,45318,41084,326198,37655,43518,50143,42594,33769,37978,41612,40045,44548,36240,34070,43234,33854,47285,36914,36039,40835,42210,38779,31165,40700,31149,33423,36460,44271,38381,34992,35662,36061,42871,39454,39…
positive_regulation_of_macromolecule_biosynthetic_process(5)	-0.108633	-1.88417	0.0101857	0.133122	295	226	35341,45960,53442,47763,31778,31003,38543,35045,31789,34908,36372,38065,42757,35227,36560,39313,34377,33916,45871,32068,31883,45318,41084,37655,50143,33769,37978,41612,40045,44548,36240,34070,43234,36039,40835,42210,38779,31165,31149,44271,38381,34992,35662,36061,39089,40725,36609,41529,43793,42037,35771,43385,42130,36057,32817,50392,31722,32762,39375,31912,41105,39091,32965,32256,35555,44505,401…
chromatin_modification(5)	-0.138876	-1.82594	0.0125975	0.133245	181	128	318992,34611,38620,33670,34908,41341,36621,34377,36794,318991,37978,31680,41423,34172,40111,38779,31149,33507,33423,42173,42065,33000,35113,31518,33837,36612,35744,41848,41143,41090,33977,33761,33442,39431,35522,32965,41839,43439,37851,31015,41737,37407,318918,34245,43856,36264,41942,40170,37528,42750,45830,49580,43788,40966,41740,34592,39103,33212,42954,32079,36431,31230,39142,117294,35121,38648…
protein_localization_to_nucleus(7)	-0.198658	-1.73476	0.0237383	0.133511	68	56	42737,41704,44437,35653,34719,32080,34527,41562,35696,36360,50391,40160,31248,41957,34969,32015,44317,41158,37368,34053,38675,36329,33782,43041,37040,40581,38515,32630,35336,33226,43673,32567,33981,33571,35851,44747,42816,46091,33078,36748,40678,35780,34481,35784,33002,35512,37078,34549,37042,35101,36942,32350,41363,41273,42305,38722
mRNA_splicing_via_spliceosome(8)&RNA_splicing_via_transesterification_reactions_with_bulged_adenosine_as_nucleophile(9)	-0.177668	-2.10112	0.00261464	0.133536	165	103	39844,3772180,42026,36314,36306,36945,47869,38291,33180,40938,37681,40457,42539,319028,38229,7354399,43385,40064,43810,40676,36561,40739,53443,35192,38184,31481,33264,38937,34357,32603,33680,35112,44409,33652,36527,38062,36514,39737,33967,42274,42166,41524,37559,41670,34370,36304,40781,42958,41294,32602,33968,48535,31442,33513,43415,32464,33982,37411,42813,41666,33645,36619,39956,31602,39202,3398…
imaginal_disc_derived_wing_vein_morphogenesis(4)	-0.245765	-1.83938	0.0116046	0.133573	53	40	38168,38890,37573,36952,42130,34569,42313,33529,34568,44205,46156,32547,41942,36171,3354888,34543,42445,45339,37795,35425,42327,37455,44747,34882,41086,39744,41749,33432,42944,48571,42945,37890,39013,38091,34179,35560,32918,37778,32498,38657
synaptic_vesicle_localization(6)	-0.188423	-1.78862	0.0161616	0.133642	99	66	53472,38337,36876,43618,31647,37961,42929,39747,39720,32987,40863,249072,33458,40459,40993,42561,35378,39866,45380,35197,31842,35865,45928,39745,32771,42447,37528,38736,43841,39016,36699,42835,32537,43392,33418,42854,3346167,35026,33211,42567,35051,31381,32321,36383,42646,36614,41150,43943,31625,42845,42265,41719,40506,40221,42642,38058,42525,36526,43823,36080,3355164,3346192,47091,32007,64877,38…
negative_regulation_of_RNA_metabolic_process(5)	-0.106925	-1.83577	0.0124748	0.133653	335	222	38620,43151,43161,53442,43160,31003,43150,41941,31227,3772180,326152,33670,45328,40549,34908,44018,31000,35864,3346237,43152,38469,34560,41919,40287,35800,36499,31883,41084,36794,41423,31331,37681,36240,31181,36039,38779,5740599,31165,37546,43650,42871,36615,42297,42520,33000,31251,36609,41151,35744,41848,43385,42897,41143,42110,31722,31912,33225,33442,35397,35522,32965,40095,35555,36544,41209,35…
regulation_of_transcription_from_RNA_polymerase_II_promoter(7)	-0.0899002	-1.81515	0.0150814	0.133924	379	311	35341,45960,43151,43161,53442,5740204,47763,31778,43160,31003,38543,43150,35045,41941,42495,31227,42737,45328,40549,34908,38766,38065,31391,42757,35227,43152,38469,36560,39313,34560,34377,43664,40287,33916,35800,45871,36499,32068,31883,40582,45318,41084,37655,50143,33769,37978,35790,31331,41612,40045,36240,43234,36791,41921,36039,40835,36497,42210,37639,40962,37546,35731,30975,43650,45881,32429,4…
cellular_response_to_DNA_damage_stimulus(5)	-0.117404	-1.8215	0.0124124	0.13403	264	182	31444,42828,53442,43160,35045,40683,34281,40858,41341,36560,38017,31760,40639,39594,34377,40578,35796,39688,40598,31052,2768853,40457,2768674,31806,32869,42898,39952,40633,41231,33507,41675,39540,43319,35795,31518,5740252,41615,35288,41746,41143,41384,35742,41672,34434,53581,53443,42761,37860,42661,38649,34924,41571,38228,41839,43529,40063,41145,40965,32221,32608,39654,38785,41737,43724,32322,735…
chromosome_segregation(4)	0.112559	1.51085	0.0656716	0.134063	172	132	31594,49260,38905,32458,34964,44013,37523,32107,39158,36621,39594,41919,40961,35315,45871,34244,33758,36411,2768719,37671,39068,34927,32645,46234,38762,35954,42297,42065,53566,40508,42846,32721,41014,40232,37187,318874,36491,39169,33937,36286,35522,49228,43901,45959,32979,46006,40616,39340,34794,31248,36059,32608,43312,36264,31187,40170,49580,36498,3355136,40848,35398,36957,44118,43719,42213,3211…
protein_import(4)	-0.21661	-1.8921	0.00983343	0.134229	69	56	42737,41704,44437,35653,34719,32080,41562,35696,36360,50391,40160,31248,41957,34969,32015,44317,41158,37368,34053,38675,36329,38846,43041,37040,40581,38515,32630,35336,33226,43673,32567,33981,33571,35851,39566,44747,42816,46091,33078,36748,40678,35780,34481,318636,35784,39294,33002,35512,37078,34549,37042,35101,36942,32350,42305,38722
positive_regulation_of_RNA_metabolic_process(5)	-0.10629	-1.83143	0.0129611	0.134253	280	219	35341,45960,53442,47763,31778,31003,38543,35045,34908,36372,38065,42757,35227,36560,39313,34377,41919,33916,45871,32068,31883,45318,41084,37655,50143,33769,37978,41612,40045,44548,36240,43234,36039,40835,42210,38779,31165,31149,44271,38381,34992,35662,36061,39089,40725,36609,41529,43793,42037,35771,42130,36057,32817,50392,31722,32762,39375,31912,41105,39091,32965,32256,35555,44505,40162,33529,325…
regulation_of_cell_cycle(4)	-0.112684	-1.96389	0.00562023	0.134808	309	229	41281,31594,38165,53442,31084,40683,41941,31789,36001,42443,42737,35380,35184,32303,40858,41341,36560,39594,40287,35315,40578,35800,43999,40285,40677,40598,34719,33758,31052,31331,2768674,36791,43466,34954,38798,40958,42898,39429,45906,39735,35954,33771,31698,38381,32215,37083,5740252,40508,35288,35054,34507,42313,35742,33458,45374,33937,39375,35522,39091,34096,326205,53443,43901,33529,46326,3297…
cytoplasmic_transport(6)	-0.143768	-2.08567	0.00297619	0.134838	235	157	40632,42615,48572,39327,33689,42737,41704,33796,46080,31042,40189,44437,40723,40140,41694,34967,35653,37201,34719,32080,41152,36791,248102,40633,41562,42298,44271,35696,43944,31554,39843,33458,33562,37729,36360,36810,47942,42672,45380,50391,40160,31248,31001,39745,39430,46068,41957,34167,42979,33346,34969,43034,32015,44317,37417,42680,41158,37368,33516,44643,34053,41025,35235,33418,34333,42841,32…
cellular_hormone_metabolic_process(4)	-0.259645	-1.82712	0.0140619	0.134838	39	35	32412,19835504,32424,45282,38291,38631,32416,32858,34358,5740633,34977,32857,47249,31581,2768685,33374,39999,32420,32418,39592,32423,36780,44858,251984,32415,32414,32413,32422,43512,32789,34537,36318,41710,32419,5740359
positive_regulation_of_Wnt_signaling_pathway(5)	-0.323109	-1.73497	0.0207751	0.134889	25	20	30975,32435,44205,43718,38082,43906,43791,44830,35756,48448,38611,39753,41179,42632,39259,41177,31696,31382,39596,40651
ncRNA_metabolic_process(6)	-0.192282	-1.8412	0.0101573	0.134911	109	66	35747,35380,42695,37840,43728,37701,192528,36494,3355010,36886,34751,39763,35795,34656,35197,43691,36774,41674,39098,35234,31496,39141,33269,32745,35920,42693,46201,39157,31387,42508,36365,43227,42899,44879,43506,33300,45064,34287,44391,31812,37397,32568,38793,41801,35781,31213,31793,38639,37662,33966,35385,37873,36831,40171,31176,34632,41973,34488,45360,318956,39627,43350,44005,38444,34609,317953
sarcomere_organization(6)	0.235036	1.50823	0.0582289	0.134973	30	29	44013,41377,37230,40849,31075,39864,35104,41225,32314,39505,31166,39368,43814,318841,38978,31618,38001,44885,40185,36773,46456,31129,32661,42596,31004,35007,31024,39297,32794
negative_regulation_of_cell_differentiation(4)	-0.148555	-1.95702	0.00616793	0.134991	159	129	42367,47763,31262,326152,39564,42757,38424,33916,43087,41085,32080,37859,117464,36791,36039,31165,35731,34751,32078,42297,38067,34665,34280,31017,40232,43385,33156,42130,34569,42313,37386,33225,43725,44642,36544,43901,33529,33619,45959,32979,42661,35197,34924,41360,41783,31248,40063,31293,31376,41260,41942,33881,37528,43565,39228,33861,41785,36384,44830,53554,32119,47877,43928,42289,38799,41911,3…
nucleocytoplasmic_transport(7)	-0.196373	-2.00928	0.00367497	0.135111	97	76	42737,41704,44437,40723,35653,34719,32080,40633,41562,44271,35696,43944,39843,36360,50391,40160,31248,41957,34167,34969,32015,44317,42680,41158,37368,34053,35235,32602,38675,326153,36329,43041,41666,37040,40581,38515,37149,32630,35336,45821,33226,43673,37043,32567,33981,33571,43018,35849,31195,35851,44747,42816,33781,46091,33078,36748,40678,31097,35780,34481,42342,31881,37769,35784,33002,35512,37…
oocyte_axis_specification(4)	0.131762	1.50833	0.0686196	0.13524	145	96	32159,36804,36269,32703,42379,43256,36306,34284,41919,42115,34967,36791,45931,41607,47781,44543,43331,45233,39864,34441,41066,38067,34541,35680,33156,42313,32752,36810,33611,32979,42743,36059,38389,31293,41431,39430,34171,37528,37417,2768852,35478,32537,40104,36990,32132,42854,33968,38580,33834,48448,37345,35199,42186,35051,37356,43700,41666,41788,35924,36773,43236,37065,44289,37455,31816,42572,4…
plasma_membrane_organization(4)	-0.268843	-1.72142	0.0271903	0.135253	34	29	38534,32746,35696,32979,326186,31247,42979,40093,39016,36045,38418,34185,38898,31800,37038,34134,35340,42265,38410,39492,43163,37218,31517,33196,38362,31151,38231,19835383,43350
establishment_of_vesicle_localization(5)	-0.188423	-1.78893	0.0156281	0.135433	100	66	42615,53472,36876,43618,31647,37961,42929,39747,39720,32987,40863,249072,33458,40459,40993,42561,35378,39866,45380,35197,31842,35865,45928,39745,32771,42447,37528,38736,43841,39016,36699,42835,32537,43392,33418,42854,3346167,35026,33211,42567,35051,31381,32321,36383,42646,36614,41150,43943,31625,42845,42265,41719,40506,40221,42642,38058,42525,36526,43823,36080,3355164,3346192,47091,32007,64877,38…
regulation_of_mRNA_splicing_via_spliceosome(7)	-0.228656	-1.92072	0.00818363	0.135455	65	51	3772180,36945,47869,40938,7354399,43385,40064,43810,40676,36561,40739,38184,31481,38937,36527,36514,39737,42274,41524,37559,41670,34370,42958,32602,33968,48535,31442,43415,32464,33982,42813,41666,36619,39202,33989,32373,43399,31837,40529,35917,42899,42596,45655,40436,33781,35047,31208,45961,53444,39408,36013
leg_disc_morphogenesis(6)	-0.189523	-1.80048	0.0126076	0.135725	82	65	42737,44254,36741,45343,40205,40045,37546,32078,39750,42130,42313,43974,31912,43725,32965,33529,32536,35430,32858,38630,46156,31589,31293,41942,43906,44830,42034,42954,33418,36775,39399,37134,41988,32729,32097,42541,39157,39900,37973,33602,37841,39259,41086,39744,32846,41801,37089,40879,36421,40092,33245,39013,36929,35560,31813,31429,33583,32918,40314,33581,33048,42542,41273,49638,42544
positive_regulation_of_nucleobase_containing_compound_metabolic_process(5)	-0.104534	-1.81586	0.0145187	0.135756	297	231	35341,45960,53442,47763,31778,31003,38543,35045,31789,34908,36372,38065,42757,35227,36560,39313,34377,41919,33916,43193,45871,32068,31883,45318,41084,37655,50143,33769,37978,41612,40045,44548,36240,43234,36039,40835,42210,38779,31165,31149,44271,38381,34992,35662,36061,39089,42065,40725,36609,41529,43793,42037,35771,42130,36057,32817,50392,31722,32762,39375,31912,41105,39091,32965,32256,35555,445…
cellular_macromolecular_complex_assembly(6)	-0.144003	-1.87207	0.0106106	0.135782	178	125	39844,31039,43343,32107,38131,41919,41377,38534,34793,31680,2768853,40457,45931,39345,37387,49701,31075,41392,33423,36615,40862,36311,42065,34541,38852,41014,40232,38491,32623,36810,46008,33611,53443,39044,36544,41209,34394,34066,31842,39505,41917,38389,32981,36993,3355130,33346,36498,33864,39683,33967,37809,41883,39722,34132,43330,39014,41670,38963,41294,36277,117294,33444,41296,35121,39195,3383…
DNA_biosynthetic_process(6)	-0.333017	-1.74682	0.0246521	0.135989	24	19	31052,34924,35686,40965,43724,41366,32543,42550,36461,40642,41611,40438,34328,47121,35780,31603,35563,41703,37290
monocarboxylic_acid_catabolic_process(7)	-0.345173	-1.79381	0.017737	0.136121	25	19	37028,43332,32426,41480,35213,37446,37445,31641,36242,33898,31587,37285,38147,41275,36536,34313,34276,36031,38864
single_organism_intracellular_transport(4)	-0.0991799	-1.7968	0.0154569	0.136121	369	246	35414,40632,42615,34702,48572,53472,39327,43164,40290,5740544,33689,42737,35221,41704,33796,46080,31042,40189,44437,47611,40723,33863,36876,40140,41694,34967,35653,37201,34719,32080,38599,41152,41459,36791,32437,39051,248102,49701,38226,40633,33714,34527,31990,41562,42298,44271,37912,35696,35073,41156,39454,37205,43944,36311,38067,31554,32057,43905,35680,42905,35941,35933,35576,45683,36010,33458,…
small_molecule_metabolic_process(4)	-0.0993072	-1.93675	0.0066345	0.136187	444	291	41214,39245,43628,44117,39530,34995,43612,42074,48552,39469,41133,43613,34136,39281,41324,43416,36543,34878,37875,32412,41212,41605,44390,40935,35524,42867,19835504,317923,40754,43193,47611,38285,47173,42115,32239,32424,45282,40180,38291,37028,40567,31716,326113,318753,38484,35790,36666,32026,318995,37026,38288,36914,36103,59170,39976,40633,40056,317967,326119,38631,30980,32212,43620,34835,317974…
macromolecule_methylation(4)	-0.254241	-1.73526	0.0213458	0.136209	48	33	34611,34377,31355,31149,33761,37851,31015,41737,39103,32079,37795,41219,39203,30971,32941,36301,36645,31387,31880,53428,34528,45064,41295,37664,43016,37962,34595,40228,31176,34632,42844,34480,36022
positive_regulation_of_response_to_stimulus(3)	-0.104414	-1.9427	0.00741929	0.136374	347	261	38525,49260,35341,32260,36183,32805,35045,31961,35997,36930,42737,39564,42803,33814,318005,38616,40858,43256,41704,42922,38168,40248,44448,34189,44129,43193,33474,41085,33704,40205,45318,326198,35653,42594,34793,32871,40195,41921,36251,40958,42299,42898,36497,36002,43026,31149,39082,30975,43319,36702,36821,35286,37203,39750,40191,37141,37339,34311,40660,36952,41943,40385,33489,43484,43974,42676,3…
intracellular_protein_transport(6)	-0.139483	-1.74852	0.0183779	0.136491	177	117	40632,42615,48572,39327,42737,41704,33796,46080,31042,40189,44437,35653,34719,32080,34793,41152,36791,40633,34527,41562,42298,35696,37205,35680,31493,36360,36810,44642,50391,40160,42985,31248,39745,41957,34167,42979,33270,34969,43034,32015,44317,41158,37368,2768929,34053,41025,42896,34543,32028,34333,38580,38675,36329,34012,34185,38898,42843,38846,43041,32450,37040,40581,38515,32630,35336,45821,3…
imaginal_disc_derived_wing_margin_morphogenesis(4)	-0.249054	-1.73689	0.0234173	0.136614	62	35	36411,36542,41144,36612,42130,42313,53573,32273,31293,41942,38736,40090,43791,38978,42445,40999,32990,37973,39259,42596,41086,39744,36555,42380,48571,34774,37890,37449,35560,32154,32918,40314,37929,39596,44540
positive_regulation_of_transcription_DNA_templated(6)&positive_regulation_of_RNA_biosynthetic_process(6)&positive_regulation_of_nucleic_acid_templated_transcription(7)	-0.106921	-1.80516	0.0162503	0.136675	274	215	35341,45960,53442,47763,31778,31003,38543,35045,34908,36372,38065,42757,35227,36560,39313,34377,33916,45871,32068,31883,45318,41084,37655,50143,33769,37978,41612,40045,44548,36240,43234,36039,40835,42210,38779,31165,31149,44271,38381,34992,35662,36061,39089,40725,36609,41529,43793,42037,35771,42130,36057,32817,50392,31722,32762,39375,31912,41105,39091,32965,32256,35555,44505,40162,33529,32536,411…
nuclear_import(8)	-0.204104	-1.74131	0.0233626	0.136676	63	52	42737,41704,44437,35653,34719,32080,41562,35696,36360,50391,40160,31248,41957,34969,32015,44317,41158,37368,34053,38675,36329,43041,37040,40581,38515,32630,35336,33226,43673,32567,33981,33571,35851,44747,42816,46091,33078,36748,40678,35780,34481,35784,33002,35512,37078,34549,37042,35101,36942,32350,42305,38722
phagocytosis(4)	-0.11594	-1.71722	0.0240577	0.136694	222	164	40866,49260,41576,36054,40200,318930,43600,41885,31227,34818,34094,42757,35095,39930,33165,31042,35524,38456,39405,35315,31344,38994,31331,34824,47285,37387,42898,34772,40627,36513,41675,31521,40462,37339,39317,40232,40385,42897,36057,31071,44006,32752,39091,34096,32256,46008,37785,40117,39301,45959,35197,30998,42735,39505,42162,43277,48772,32981,36897,32221,43660,39905,43816,35652,38218,33270,44…
protein_import_into_nucleus(5)&single_organism_nuclear_import(5)	-0.204104	-1.73896	0.025498	0.136723	62	52	42737,41704,44437,35653,34719,32080,41562,35696,36360,50391,40160,31248,41957,34969,32015,44317,41158,37368,34053,38675,36329,43041,37040,40581,38515,32630,35336,33226,43673,32567,33981,33571,35851,44747,42816,46091,33078,36748,40678,35780,34481,35784,33002,35512,37078,34549,37042,35101,36942,32350,42305,38722
cellular_response_to_starvation(5)	-0.175794	-1.84238	0.0145331	0.136786	111	80	32260,50253,35747,31833,34070,32871,36251,39976,40700,31877,39383,31666,39454,36821,44072,37141,42811,37729,38344,36019,45380,32001,326115,38913,3355130,41260,40009,39774,3354888,32132,42515,38259,41709,48448,43009,32947,38936,36447,38889,32935,32919,31387,42196,31195,39689,39904,36268,38539,38824,35574,37397,41647,42060,2768677,31097,33960,34184,31213,35885,33843,31811,37662,33966,43904,42633,37…
nuclear_transport(6)	-0.186236	-1.92434	0.0113108	0.136868	98	77	42737,41704,44437,40723,35653,34719,32080,40633,34527,41562,44271,35696,43944,39843,36360,50391,40160,31248,41957,34167,34969,32015,44317,42680,41158,37368,34053,35235,32602,38675,326153,36329,43041,41666,37040,40581,38515,37149,32630,35336,45821,33226,43673,37043,32567,33981,33571,43018,35849,31195,35851,44747,42816,33781,46091,33078,36748,40678,31097,35780,34481,42342,31881,37769,35784,33002,35…
methylation(3)	-0.258736	-1.78929	0.0186485	0.13726	49	34	34611,34377,31355,31149,33761,37851,31015,41737,39103,32079,35552,37795,41219,39203,30971,32941,36301,36645,31387,31880,53428,34528,45064,41295,37664,43016,37962,34595,40228,31176,34632,42844,34480,36022
negative_regulation_of_macromolecule_biosynthetic_process(5)&negative_regulation_of_cellular_macromolecule_biosynthetic_process(6)	-0.101148	-1.80106	0.015015	0.137508	361	239	36804,38620,43151,43161,53442,43160,31003,34897,43150,40683,41941,31227,3772180,326152,33670,45328,40549,34908,44018,35864,3346237,43152,38469,34560,41919,40287,43087,35800,36499,31883,41084,36794,41591,41423,31331,36240,34495,31181,36039,38779,5740599,47781,31165,37546,43650,42871,36615,42297,42520,33000,5740252,31251,36609,41151,35744,41848,41143,42110,31722,31912,33225,33442,35397,35522,32965,…
negative_regulation_of_transcription_DNA_templated(6)&negative_regulation_of_RNA_biosynthetic_process(6)&negative_regulation_of_nucleic_acid_templated_transcription(7)	-0.110399	-1.85281	0.011042	0.137545	322	210	38620,43151,43161,53442,43160,31003,43150,41941,31227,326152,33670,45328,40549,34908,44018,35864,3346237,43152,38469,34560,41919,40287,35800,36499,31883,41084,36794,41423,31331,36240,31181,36039,38779,5740599,31165,37546,43650,42871,36615,42297,42520,33000,31251,36609,41151,35744,41848,41143,42110,31722,31912,33225,33442,35397,35522,32965,40095,35555,36544,41209,35677,35430,34066,46156,38817,4183…
telomere_maintenance(4)&telomere_organization(5)	-0.344856	-1.8608	0.00957893	0.137711	23	20	43232,41839,32608,32322,7354473,117419,36957,47249,44259,39241,37564,40047,42881,31988,34565,33661,40003,34930,39432,34632
endomembrane_system_organization(4)	-0.159095	-1.84473	0.0149016	0.137816	129	97	39788,42615,33721,40143,38534,38291,42358,43466,34954,39051,43026,31877,34527,32746,31422,33771,31698,35696,36615,34779,37203,41522,38758,42905,45374,32979,31842,326186,42985,35674,32483,45928,39745,40177,31247,42979,40093,39016,43719,37524,2768929,32537,41173,34543,36045,38418,35021,39516,31581,33782,34286,34185,38898,41718,32631,33107,31204,32543,261610,32947,31800,37038,41150,34134,42572,31105…
cellular_macromolecule_localization(4)	-0.100678	-1.76144	0.0186804	0.137873	342	233	318579,38905,40632,42615,42379,48572,39327,42737,38863,32303,36538,41704,33796,46080,36306,31042,40189,44437,34284,41919,32152,38879,38534,34967,35653,31620,34719,32080,34793,41152,41459,39068,36791,38258,45931,40633,47781,34527,35954,33507,41562,31521,38489,42298,35696,44543,43331,36615,39864,37205,34441,41066,41144,38067,42065,34541,35680,41014,42810,31493,41746,40232,44839,37233,36360,36810,33…
germ_line_stem_cell_maintenance(5)	-0.208953	-1.75626	0.0206869	0.137914	63	51	31262,41085,37859,35731,34751,42297,43385,42313,37386,43725,36544,33529,42661,40063,31293,33881,41785,41911,41709,33834,44885,34286,35816,39581,33753,35151,37455,35759,42059,42596,34521,42816,45655,36555,33686,33432,38793,43229,34968,37090,37850,41772,42000,39013,47873,36048,40308,34903,40314,37778,36150
negative_regulation_of_biosynthetic_process(4)&negative_regulation_of_cellular_biosynthetic_process(5)	-0.0968378	-1.74887	0.0193483	0.13795	369	247	36804,38620,43151,43161,53442,43160,31003,34897,43150,40683,41941,31227,3772180,326152,33670,45328,40549,34908,44018,34878,35864,3346237,43152,38469,34560,41919,40287,40754,43087,35800,36499,31883,41084,36794,41591,41423,31331,36240,34495,31181,36039,38779,5740599,47781,31165,37546,43650,42871,36615,42297,42520,33000,5740252,31251,36609,41151,36769,35744,41848,41143,42110,31722,31912,33225,33442,…
generation_of_precursor_metabolites_and_energy(4)	-0.186171	-1.75864	0.0180687	0.137963	130	64	34995,39469,39281,41324,36543,44390,35524,47611,32239,37028,34070,36103,59170,39454,317974,318604,41360,49580,39228,39899,35609,32940,41709,41326,42185,31579,31606,43102,33390,39988,36773,33981,33386,42832,41067,42993,34996,31459,35728,43183,40696,35540,44291,37617,46040,43689,45401,33783,41468,32461,43652,36252,42282,44149,37728,32545,43515,32441,41823,31605,39588,35797,36031,37419
hormone_metabolic_process(3)	-0.242765	-1.84834	0.0107309	0.137975	52	42	39392,32412,19835504,32424,45282,38291,38631,32416,44006,32858,34358,5740633,34977,32857,47249,31581,117369,2768685,38961,33374,39999,32420,32418,39592,31429,32423,36780,44858,251984,32415,32414,32413,32422,43512,32789,34537,40644,43614,36318,41710,32419,5740359
transcription_from_RNA_polymerase_II_promoter(7)	-0.0821349	-1.74147	0.0223565	0.138202	441	345	318992,32499,35341,34902,45960,43151,43161,53442,5740204,47763,31778,43160,31003,45432,38543,43150,35045,41941,42495,31227,42737,45328,40549,34908,38766,38065,31391,42757,33223,35227,43152,38469,261631,36560,39313,34560,34377,43664,40287,33916,35800,45871,36499,38073,32068,31883,40582,45318,37701,41084,37655,50143,39688,33769,318991,37978,35790,31331,41612,40045,36240,43234,36791,41921,36039,4083…
ncRNA_processing(7)	-0.203714	-1.75017	0.0188945	0.138733	66	53	35747,37840,43728,192528,36494,3355010,36886,34751,39763,34656,43691,36774,41674,39098,35234,31496,39141,33269,32745,35920,42693,46201,39157,31387,42508,36365,43227,42899,43506,33300,45064,34287,44391,31812,37397,32568,41801,31213,31793,38639,37662,33966,35385,37873,36831,31176,34632,41973,34488,318956,44005,38444,317953
regulation_of_cellular_protein_localization(5)	-0.228728	-1.75222	0.023332	0.139	52	42	42615,42737,41704,35653,34719,41562,35696,31248,39745,41957,42979,40170,34969,32015,44317,41158,37368,34053,42896,36329,34185,37040,38515,35336,45821,43673,31800,33571,39259,35851,38410,46091,41177,36748,40678,35780,31382,31517,33196,37042,19835383,41363
cellular_response_to_extracellular_stimulus(4)	-0.165067	-1.76226	0.0180469	0.139122	114	83	40393,32260,50253,35747,31833,34070,32871,36251,39976,40700,31877,39383,31666,39454,36821,44072,37141,42811,37729,38344,36019,45380,32001,326115,38913,3355130,41260,40009,39774,3354888,32132,42515,38259,36424,41709,48448,39581,43009,32947,38936,36447,38889,32935,32919,31387,42196,31195,39689,39904,36268,38539,38824,35574,37397,41647,42060,2768677,31097,33960,34184,31213,35885,33843,31811,37662,33…
cellular_response_to_nutrient_levels(5)	-0.176277	-1.85464	0.0105348	0.139249	112	81	32260,50253,35747,31833,34070,32871,36251,39976,40700,31877,39383,31666,39454,36821,44072,37141,42811,37729,38344,36019,45380,32001,326115,38913,3355130,41260,40009,39774,3354888,32132,42515,38259,36424,41709,48448,43009,32947,38936,36447,38889,32935,32919,31387,42196,31195,39689,39904,36268,38539,38824,35574,37397,41647,42060,2768677,31097,33960,34184,31213,35885,33843,31811,37662,33966,43904,42…
mitotic_cell_cycle_embryonic(5)	0.224524	1.50004	0.0690822	0.139547	41	32	36551,2768719,33526,43466,34954,31181,37083,36612,35522,39340,36059,32608,34245,38428,43288,37528,36431,44889,53567,42693,39203,37618,33981,59172,34993,35340,35293,32358,34250,42971,40003,35563
neuron_death(5)	0.242302	1.4994	0.0696746	0.139609	32	27	5740544,40014,31716,32026,31002,38983,42348,43484,42761,39027,41839,41957,42447,37070,41883,42389,33212,38558,35609,40015,44747,37247,41961,38895,53585,40860,42681
positive_regulation_of_signal_transduction(4)	-0.113583	-1.77465	0.0198059	0.13978	241	181	38525,49260,32260,36183,32805,31961,36930,42737,39564,42803,33814,318005,38616,40858,41704,38168,44129,33474,41085,33704,40205,45318,326198,35653,34793,40195,41921,42898,36497,36002,31149,39082,30975,36821,35286,37203,39750,40660,36952,40385,33489,43974,35576,33971,33458,33761,34096,32965,32256,36302,39610,45959,44111,32435,49045,36912,43514,44205,2768961,32648,43718,36059,45928,31589,42452,38082…
negative_regulation_of_cellular_metabolic_process(4)	-0.093825	-1.96421	0.00739113	0.140142	489	334	36804,38620,43151,43161,53442,38340,39064,43160,31003,34897,43150,40683,41941,31227,36001,3772180,326152,33670,42737,45328,40549,34908,44018,31000,34878,35864,31391,3346237,43152,38469,46080,34560,34377,41919,44851,40287,40754,43087,35800,33474,36499,31883,41084,36794,41591,33758,41423,31331,37681,36240,34495,32963,38798,31181,37387,40958,36039,36497,38779,5740599,47781,31165,37546,35954,43650,42…
negative_regulation_of_cell_proliferation(4)	-0.219233	-1.92595	0.00670868	0.140144	74	56	36962,326152,34377,44448,42267,34495,40232,33156,42130,45959,32979,35197,41360,41783,38389,252554,43288,41942,39173,44830,40201,47877,33418,38799,40577,43415,41709,35021,33782,32083,33419,40042,41899,43434,33226,42091,39777,41398,37247,39744,33627,45655,43651,40696,44728,33432,37967,35540,33218,42000,31038,41455,43515,35135,40860,41363
response_to_oxygen_containing_compound(4)	-0.119601	-1.7634	0.0153513	0.140148	212	163	40393,39149,33251,44121,37400,38543,42495,39071,39152,39288,38616,40348,41292,34377,34284,38168,36741,32671,41084,34176,36411,40045,31181,42898,31364,40650,31165,40333,31220,41359,43146,35286,37203,39086,117481,33156,35742,33262,42707,32426,37594,41825,44505,40162,32613,44111,38630,36582,34170,41145,34686,31845,36897,38785,38914,41957,41353,44801,37528,40009,64880,33861,39409,44817,36692,36384,36…
eye_antennal_disc_development(5)	0.183068	1.49793	0.0693561	0.140165	66	48	35077,42757,44254,33916,36741,31883,32080,35662,31717,32718,40605,39122,36612,34569,42313,34847,34982,34568,35430,34844,43718,32723,41181,31293,40009,43565,43812,41988,39753,31840,39419,40165,43833,326214,37455,37973,32724,42059,35851,34882,33432,33196,36213,32579,35390,44540,31802,42544
modification_dependent_macromolecule_catabolic_process(6)	0.129528	1.49697	0.0751582	0.140438	153	97	31511,43679,31594,33449,42828,39845,326237,43164,43635,37894,35315,43999,33758,33854,38798,42457,45906,35954,41531,40508,37857,36201,32751,35933,33937,35522,42005,40336,34924,39340,40596,31248,32221,40144,43091,36264,41260,33629,49580,39884,41785,40848,44118,31154,36131,43719,42105,42896,43330,36990,37723,40388,31016,35342,36277,38580,40015,33932,5740853,40030,39753,32473,33377,318246,31258,43673…
positive_regulation_of_nucleocytoplasmic_transport(6)	-0.334247	-1.70955	0.0241158	0.140579	22	18	42737,35696,32015,44317,41158,37368,34053,35235,32602,36329,37040,38515,35336,45821,36748,40678,35780,37042
mitochondrion_organization(4)	-0.168307	-1.70556	0.0258893	0.140589	123	75	40632,48572,39327,33796,40189,36466,41152,32551,42298,37912,47384,38049,34307,318604,45683,34792,42745,36810,40336,40434,32314,41756,38736,35246,36578,36733,38580,43831,31581,53567,32450,40138,49892,43236,41228,33172,38472,40178,36309,36583,36614,32505,42845,43104,36854,35969,33148,41968,34328,3355107,34837,34500,318636,40279,38857,33445,39294,31266,37899,34763,44326,36281,40562,53585,38769,39656…
negative_regulation_of_nucleobase_containing_compound_metabolic_process(5)	-0.105514	-1.86104	0.00936069	0.140732	350	234	38620,43151,43161,53442,43160,31003,43150,41941,31227,3772180,326152,33670,45328,40549,34908,44018,31000,34878,35864,3346237,43152,38469,34560,41919,40287,40754,35800,36499,31883,41084,36794,41423,31331,37681,36240,34495,31181,36039,38779,5740599,31165,37546,43650,42871,36615,42297,42520,33000,31251,36609,41151,35744,41848,43385,42897,41143,42110,31722,31912,33225,33442,35397,42561,35522,32965,40…
negative_regulation_of_ERBB_signaling_pathway(5)&negative_regulation_of_epidermal_growth_factor_receptor_signaling_pathway(6)	0.268067	1.49593	0.075491	0.140751	32	22	43164,35524,38424,36497,31364,37203,34688,35933,38027,33458,37233,33619,40036,46156,32547,41094,31490,38961,42572,35560,35563,32601
organic_acid_catabolic_process(5)&carboxylic_acid_catabolic_process(6)	-0.236335	-1.70724	0.0277721	0.140793	46	37	39530,41133,37028,38484,32026,37026,36914,43332,33117,32426,41480,35213,34474,37446,39988,33911,41132,42832,32087,37445,31641,36242,33898,31587,37285,38871,38147,41275,40349,36536,34313,32488,34276,36031,32625,38864,38979
learning_or_memory(4)&cognition(6)	-0.141626	-1.76777	0.0198556	0.140797	145	114	49260,43583,43670,5740544,43343,38863,31645,34284,38168,41085,326198,31107,32080,38484,31002,49701,36497,31364,33496,47384,36743,41066,39293,31251,32817,42707,44531,36544,30998,31248,41145,36059,45928,38818,43149,39018,31293,47082,33185,32771,43982,37528,64880,38747,32976,44817,36733,36692,43741,39212,41883,34872,34132,36171,36395,32278,117368,32115,41988,35097,40680,44355,32585,35253,42567,41899…
regulation_of_gene_expression_epigenetic(6)	-0.147637	-1.77052	0.0183431	0.140798	197	106	38620,53442,35747,3772180,33670,32222,41919,47869,35800,43728,36794,42236,41423,38779,34751,36615,34541,33000,31518,41848,41143,43808,33442,35397,35522,32965,40739,36544,41209,31130,34066,38817,40793,41839,31015,36993,35539,43819,44409,37204,39683,41883,41740,42166,36278,34592,39722,42954,36431,38963,44703,31230,35121,38648,36118,33782,39241,37009,33565,42693,41840,38012,35523,43604,34885,33669,4…
positive_regulation_of_signaling(3)	-0.109857	-1.76482	0.0190266	0.140997	258	194	38525,49260,32260,36183,32805,31961,36930,42737,39564,42803,33814,318005,38616,40858,41704,38168,38337,44129,33474,41085,33704,36876,40205,45318,326198,35653,34793,40195,41921,42898,36497,36002,31149,39082,30975,32746,36821,35286,37203,39750,42846,40660,36952,40385,33489,43974,35576,33971,33458,33761,34096,32965,32256,36302,39610,45959,44111,32435,49045,36912,43514,44205,2768961,32648,32737,43718…
male_mating_behavior(5)	0.166442	1.4932	0.0767253	0.141441	85	58	34545,43036,32246,38007,43343,33739,31792,36741,32619,38504,43669,32731,30980,32158,35073,42940,34641,31251,35771,31130,40616,2768721,32603,39018,40850,43982,5740700,37528,35398,43265,31239,33823,117368,41988,33962,42567,39650,32083,38746,117369,35523,43828,40940,31816,32245,117346,37844,45976,39849,39324,37985,117300,42226,36780,41182,31228,41363,33130
response_to_nutrient_levels(5)	-0.135457	-1.77483	0.0181115	0.141708	179	128	117467,32260,50253,43036,35747,38013,261599,40248,40180,36595,35790,31833,34070,32871,36251,36914,39976,39970,40700,31877,39383,31666,39454,36821,44072,37141,117481,42811,37729,36104,38344,42672,40162,36019,45380,32001,326115,35881,45928,47767,38913,3355130,41260,40009,64880,38056,44817,41438,39774,42852,3354888,32132,40201,42515,48535,38259,40664,36424,41709,48448,32637,39554,42693,42866,36960,4…
modification_dependent_protein_catabolic_process(7)&ubiquitin_dependent_protein_catabolic_process(8)	0.129528	1.49321	0.0743684	0.141773	152	97	31511,43679,31594,33449,42828,39845,326237,43164,43635,37894,35315,43999,33758,33854,38798,42457,45906,35954,41531,40508,37857,36201,32751,35933,33937,35522,42005,40336,34924,39340,40596,31248,32221,40144,43091,36264,41260,33629,49580,39884,41785,40848,44118,31154,36131,43719,42105,42896,43330,36990,37723,40388,31016,35342,36277,38580,40015,33932,5740853,40030,39753,32473,33377,318246,31258,43673…
pole_cell_development(4)	0.271057	1.49351	0.0721506	0.141927	37	21	35864,53558,45871,34954,5740599,40589,39864,41066,36491,33937,34924,37528,37417,39683,38580,42693,40559,35340,34521,34364,36272
lipid_modification(5)	-0.316975	-1.96932	0.00555556	0.141955	38	27	37028,43332,41480,31247,42656,40093,44544,35213,2768892,36045,3885565,31157,33900,37446,37445,31641,31826,36242,33898,37285,38147,41275,36536,34313,34276,36031,38864
pole_plasm_assembly(5)	0.182712	1.49057	0.0740515	0.142767	79	48	36269,42379,36306,34284,41919,34967,45931,47781,44543,43331,39864,41066,38067,34541,35680,36810,33611,32979,42743,38389,41431,37417,2768852,32537,36990,42854,33968,33834,37345,43700,41666,35924,43236,37065,31816,40559,41852,36809,326157,36409,37790,37402,33934,45827,42752,40489,35289,31580
double_strand_break_repair(5)	0.236888	1.48955	0.0778515	0.143063	35	28	41341,39594,2768853,40457,33507,41746,41571,41839,32608,43724,32322,31497,117419,31801,38257,41872,44259,41366,38594,37916,33399,37564,40438,34565,31373,34930,47186,43577
rhodopsin_mediated_signaling_pathway(7)	0.265789	1.48888	0.0719225	0.143125	22	22	40148,35078,42367,37400,32126,38993,37629,43950,32378,36897,31376,32340,36384,36329,34012,3355013,35974,43683,31826,43493,40224,43542
trachea_morphogenesis(5)	0.28824	1.48768	0.0764014	0.143544	36	18	47763,39564,42757,41694,39004,40633,43950,41062,41876,38978,47137,45884,48971,40149,41390,43651,42064,38614
septate_junction_assembly(7)	0.235617	1.48576	0.0759818	0.144407	29	28	43688,31792,44448,33953,34927,37205,33156,36104,42672,40553,38765,39321,31101,46187,39387,35504,48971,36363,35966,32083,35343,34646,33237,34134,42064,31168,31644,40207
response_to_extracellular_stimulus(4)	-0.128791	-1.69809	0.0296677	0.144568	181	130	117467,40393,32260,50253,43036,35747,38013,261599,40248,40180,36595,35790,31833,34070,32871,36251,36914,39976,39970,40700,31877,39383,31666,39454,36821,44072,37141,117481,42811,37729,36104,38344,42672,40162,36019,45380,32001,326115,35881,45928,47767,38913,3355130,41260,40009,64880,38056,44817,41438,39774,42852,3354888,32132,40201,42515,48535,38259,40664,36424,41709,48448,32637,39554,42693,42866,3…
gene_silencing(4)	-0.158959	-1.9735	0.00679049	0.144855	205	113	38620,35747,33670,32222,42695,36621,41919,43728,43518,36794,42236,41423,37681,31181,38779,34751,36615,34541,33000,41848,41143,43808,33442,35397,37730,35522,42935,32965,40739,36544,41209,31130,34066,40793,41839,31015,36993,35539,38428,43819,44409,37204,35398,39683,41883,41740,42166,36278,41025,34592,39722,42034,42954,36431,44703,43928,31230,35121,38648,44819,36118,33782,39241,37009,39095,42693,418…
cellular_response_to_external_stimulus(4)	-0.155086	-1.69162	0.0288348	0.144962	119	86	40393,32260,50253,44121,35747,31833,34070,32871,36251,39976,40700,31877,39383,31666,39454,36821,44072,37141,42811,33768,37729,42561,38344,36019,45380,32001,326115,38913,3355130,41260,40009,39774,3354888,32132,42515,38259,36424,41709,48448,39581,43009,32947,38936,36447,38889,32935,32919,31387,42196,31195,39689,39904,36268,38539,38824,35574,37397,41647,42060,2768677,31097,33960,34184,31213,35885,33…
sphingolipid_metabolic_process(5)	0.30638	1.48292	0.0781218	0.145873	21	16	43124,43612,43613,36585,43618,34910,31358,40640,50392,250736,43425,32089,38928,317833,38396,326168
regulation_of_nucleocytoplasmic_transport(7)	0.229925	1.48183	0.0759544	0.146184	37	29	42737,41704,35653,34719,41562,35696,31248,41957,34969,32015,44317,41158,37368,34053,35235,32602,36329,37040,38515,35336,45821,43673,33571,35851,46091,36748,40678,35780,37042
vesicle_localization(5)	-0.175468	-1.69187	0.0281237	0.146209	104	67	42615,53472,38337,36876,43618,31647,37961,42929,39747,39720,32987,40863,249072,33458,40459,40993,42561,35378,39866,45380,35197,31842,35865,45928,39745,32771,42447,37528,38736,43841,39016,36699,42835,32537,43392,33418,42854,3346167,35026,33211,42567,35051,31381,32321,36383,42646,36614,41150,43943,31625,42845,42265,41719,40506,40221,42642,38058,42525,36526,43823,36080,3355164,3346192,47091,32007,64…
regulation_of_cellular_component_movement(4)	0.234955	1.48013	0.0753769	0.146553	41	28	42737,37201,39004,36791,43832,38226,36702,53566,249072,33458,38491,36746,42199,39745,36692,38580,43580,44885,37342,38746,32398,42356,33649,35851,32400,48805,35259,35070
stem_cell_fate_commitment(6)	0.214554	1.48049	0.0771561	0.146668	39	34	42379,31003,40549,44018,45285,38168,53569,36240,34772,34263,42037,42130,41265,35197,44205,34924,31293,33770,30982,37355,41032,35253,38012,37065,37038,37455,44843,33059,36239,34669,31151,35135,41363,2768974
cellular_protein_complex_assembly(6)	-0.165916	-1.69201	0.0294775	0.14757	110	75	32107,38131,41377,38534,34793,45931,39345,37387,49701,31075,41392,33423,36615,36311,42065,38852,41014,40232,38491,32623,36810,46008,33611,39044,34394,31842,39505,41917,38389,32981,3355130,33346,36498,33864,37809,41883,34132,43330,36277,33444,33834,38001,43737,44910,38898,35311,42825,38515,40185,44870,35336,46456,32947,37841,48481,32946,35340,32439,42590,41952,31459,35007,46091,49077,38155,36123,3…
cell_cycle_DNA_replication(5)	-0.296247	-1.68318	0.0292623	0.149708	28	23	36551,31789,39375,37730,31801,34132,39014,31016,41296,42550,40642,34328,31449,47121,31603,34903,40973,35381,38989,35390,43383,38661,34009
immune_system_development(3)&hematopoietic_or_lymphoid_organ_development(4)	0.156197	1.4746	0.0762678	0.149815	93	64	35045,36306,31883,38291,45318,32080,42850,44548,117464,39976,40835,34772,43650,43532,43319,31717,42846,34280,37187,37386,33225,43901,32981,31293,43856,41137,33881,34969,43384,31869,53554,36775,44703,44885,44811,42160,33487,39581,38076,42550,33226,35147,43283,3772655,32661,40599,37874,33649,36463,40506,42816,39645,45655,33432,40554,41944,38891,42000,42066,34277,42536,44849,34302,34009
antibacterial_humoral_response(5)	0.233711	1.47151	0.0805251	0.151471	48	28	43597,43596,35216,38419,37184,36708,36637,39064,35045,43256,44448,42594,36769,41943,37575,44801,31011,37277,35047,36748,37967,44339,36047,34937,39063,36635,43599,32099
cellular_protein_catabolic_process(6)	0.125659	1.47041	0.0741792	0.151476	158	100	31511,43679,31594,33449,42828,39845,326237,36606,43164,43635,37894,35315,43999,33758,33854,38798,42457,45906,35954,41531,40508,37857,36201,32751,35933,33937,35522,42005,40336,34924,39340,40596,31248,32221,40144,43091,36264,41260,33629,49580,39884,41785,40848,44118,31154,36131,43719,42105,42896,43330,36990,37723,40388,31016,35342,36277,38580,40015,33932,5740853,40030,36361,39753,32473,33377,318246…
intracellular_transport(5)	-0.104309	-1.97376	0.00636309	0.151526	405	273	35414,40632,42615,34702,48572,53472,39327,43164,40290,5740544,33689,42737,35221,41704,33796,46080,31042,40189,44437,47611,40723,33863,36876,40140,41694,41744,34967,35653,37201,34719,32080,38599,34793,41152,41459,31647,36791,32437,39051,248102,49701,38226,40633,33714,34527,31990,41562,42298,44271,37912,35696,35073,41156,39454,37205,43944,36311,38067,31554,32057,43905,39843,35680,31493,42905,35941,…
male_courtship_behavior(6)	0.173011	1.46951	0.0805002	0.151692	78	52	34545,43036,32246,38007,43343,33739,31792,36741,32619,38504,43669,32731,30980,32158,35073,42940,34641,31251,31130,40616,2768721,32603,39018,40850,43982,37528,35398,43265,31239,33823,41988,33962,42567,39650,32083,38746,35523,43828,40940,31816,32245,117346,37844,45976,39849,39324,37985,42226,41182,31228,41363,33130
courtship_behavior(6)	0.163283	1.47046	0.0774012	0.151793	87	59	34545,43036,32246,38007,43343,39392,33739,39191,31792,36741,32619,38504,43669,32731,30980,32158,35073,42940,34641,31251,44006,31130,40616,2768721,32603,39018,40850,43982,37528,35398,43265,31239,33823,41988,33962,42567,39650,32083,32406,38746,35523,43828,31309,40940,31816,32245,117346,37844,45976,39849,39324,37985,32428,42226,41182,31228,41363,33130,40136
oocyte_anterior_posterior_axis_specification(5)	0.157943	1.46876	0.0807777	0.151825	99	62	36269,32703,42379,36306,34284,41919,34967,45931,47781,44543,43331,39864,34441,41066,38067,34541,35680,33156,42313,36810,33611,32979,42743,38389,31293,41431,34171,37417,2768852,35478,32537,36990,42854,33968,33834,37345,35051,43700,41666,35924,36773,43236,37065,31816,42572,40559,41852,41952,36809,326157,36409,37790,37402,33934,45827,42000,32478,42752,35381,40489,35289,31580
fatty_acid_oxidation(6)	-0.327567	-1.67821	0.0269147	0.152002	21	18	37028,43332,41480,42656,35213,37446,37445,31641,36242,33898,37285,38147,41275,36536,34313,34276,36031,38864
pole_plasm_RNA_localization(5)	0.191573	1.46635	0.0770305	0.152371	73	42	42379,36306,34284,41919,34967,45931,47781,44543,43331,39864,41066,38067,34541,35680,36810,33611,32979,42743,38389,41431,2768852,32537,36990,42854,33968,33834,37345,43700,41666,35924,43236,37065,40559,41852,36409,37790,37402,33934,45827,42752,40489,31580
spindle_assembly(5)	0.156642	1.46734	0.0846169	0.15241	82	64	49260,42828,318146,37378,39850,32107,36538,40639,32152,38879,39068,36791,34954,34441,41531,42657,40232,44839,35576,35522,39610,43901,45959,38694,43312,34245,36264,49580,33836,31153,36329,35584,41365,43517,53567,32316,35199,53561,32543,38515,35963,44870,3354896,32049,31240,42183,32946,34993,38341,35340,35130,42077,38044,42060,34250,38156,38656,33119,35649,32478,53439,33501,34141,36495
protein_localization(4)	-0.101447	-1.9806	0.00554785	0.152691	395	286	35414,40632,36054,32703,42615,42379,48572,39327,42737,38863,32303,36414,36538,41704,33796,46080,31042,40189,44437,41469,44851,44448,45343,33474,41085,53569,36876,38879,38534,53523,44856,35653,31620,34719,32080,34793,41152,42850,31874,41459,39068,36791,38258,32544,40958,39051,40633,32070,40650,47781,31877,32818,34527,35954,53563,39747,41562,41675,32078,31521,38489,42298,35696,43331,36615,40589,342…
pole_plasm_mRNA_localization(5)	0.191573	1.46636	0.0812862	0.152719	72	42	42379,36306,34284,41919,34967,45931,47781,44543,43331,39864,41066,38067,34541,35680,36810,33611,32979,42743,38389,41431,2768852,32537,36990,42854,33968,33834,37345,43700,41666,35924,43236,37065,40559,41852,36409,37790,37402,33934,45827,42752,40489,31580
gland_development(4)	-0.105716	-1.67531	0.0320192	0.152756	233	190	43596,47763,35045,39696,31227,35747,40549,38766,38065,36306,35524,34377,38168,44851,33916,31883,38291,45318,34024,37655,32080,39004,42850,44548,117464,43623,40640,42819,36914,39976,40835,42898,42210,34772,40700,43650,43532,35773,39383,32078,35662,31666,43319,47878,37205,34665,40191,36442,40628,33156,45307,37187,46020,37386,35207,37729,33225,41105,43725,44505,33529,35430,43514,38630,36746,34170,45…
regulation_of_response_to_external_stimulus(4)	0.133171	1.4646	0.0836	0.153171	116	88	40148,35341,35078,36183,37400,35045,43256,44448,32152,42644,42594,32871,36251,43832,49808,38993,36702,37629,37141,37339,36769,41943,36057,249072,31167,37729,33225,42935,40739,32378,49045,36897,36993,37575,41957,35112,38913,31376,32340,41260,34969,40009,35956,44817,36384,53554,3354888,37272,117294,36329,38648,41709,34012,3355013,33834,37342,35974,34761,43683,42866,32398,31011,42385,33649,38752,318…
negative_regulation_of_programmed_cell_death(5)	0.160942	1.46272	0.0849413	0.154037	77	59	42367,5740544,40014,45328,42757,38017,37516,36671,36251,40958,38983,42348,38489,42297,34665,31518,35742,44642,42761,39027,41839,37851,41957,31376,41260,50070,36384,30982,32114,42389,33212,31016,40015,35253,36361,39753,31011,326214,43673,38936,37455,45278,35053,43697,44747,37247,42077,33477,35261,36748,33943,49424,32457,53585,35390,40860,43383,38657,34009
proteolysis_involved_in_cellular_protein_catabolic_process(6)	0.125659	1.46085	0.0854649	0.154946	157	100	31511,43679,31594,33449,42828,39845,326237,36606,43164,43635,37894,35315,43999,33758,33854,38798,42457,45906,35954,41531,40508,37857,36201,32751,35933,33937,35522,42005,40336,34924,39340,40596,31248,32221,40144,43091,36264,41260,33629,49580,39884,41785,40848,44118,31154,36131,43719,42105,42896,43330,36990,37723,40388,31016,35342,36277,38580,40015,33932,5740853,40030,36361,39753,32473,33377,318246…
regulation_of_chromosome_organization(5)	0.146886	1.45969	0.0838645	0.155352	96	71	31594,38620,33670,34908,41341,34377,35315,33758,37978,41423,38779,31149,35954,33423,42065,35113,31518,40508,41014,41848,41143,33442,35522,49228,32965,39340,31248,32353,36264,40170,49580,40848,44118,40966,43719,41740,34592,39103,33212,42954,31230,38580,35121,38648,36118,5740853,39241,37795,32941,35523,33669,31834,31816,42253,32268,43490,38248,41103,41102,43016,42696,38656,41027,34595,35560,40228,4…
regulation_of_locomotion(3)	0.234932	1.45814	0.0848596	0.155719	40	27	42737,36876,37201,39004,43832,36702,53566,249072,33458,36746,39745,36692,43580,33944,44885,37342,42567,38746,32398,42646,42356,33649,35851,32400,48805,35259,35070
hemopoiesis(5)	0.171145	1.45824	0.0864886	0.156009	79	53	35045,31883,45318,32080,42850,44548,117464,39976,43532,43319,31717,42846,34280,37386,33225,43901,32981,31293,43856,41137,33881,34969,43384,31869,53554,36775,44703,44885,44811,39581,38076,42550,33226,43283,3772655,32661,40599,37874,33649,36463,40506,42816,39645,45655,33432,40554,41944,38891,42000,42066,34277,34302,34009
regulation_of_tube_size(5)	0.177308	1.45555	0.0843882	0.157126	49	48	31792,44851,40287,33953,36125,40285,34927,31364,32078,37205,31554,45307,33903,37185,32056,39321,64880,32537,47137,31101,45884,36775,46187,39387,35504,48971,36363,38001,43717,40149,35343,48317,34646,37038,33237,36337,33627,36588,45250,33432,37089,35540,40150,44855,33245,32683,42990,37949
positive_regulation_of_protein_modification_process(6)	0.186961	1.45187	0.0841744	0.158892	56	43	39564,34908,41341,43999,326198,40700,31149,33423,35113,36201,39122,33458,33937,35378,32256,32979,44111,40998,31543,40966,53554,40201,33212,40015,39204,37422,41020,39753,37795,41718,32631,40031,35425,33981,42356,42253,32358,34968,34780,32257,34595,53425,34046
ovarian_nurse_cell_to_oocyte_transport(4)	0.237501	1.45124	0.0883225	0.158944	39	26	35058,33796,37230,37201,36791,35731,31554,42491,37729,36810,42672,33346,34132,37723,38580,33834,37345,38811,32616,45821,44289,3771968,42889,48805,42066,35298
sensory_perception_of_taste(8)	0.173878	1.45191	0.085607	0.159225	61	50	117345,37347,192481,31093,42568,31686,33251,34545,117476,117477,37726,42007,117472,117349,37502,32189,33453,318158,43753,40333,34641,117480,117481,36104,42490,14462661,31376,117470,43305,40664,37805,37725,35655,39015,34299,117348,117346,117343,39324,117488,117338,117492,117347,38098,117339,43489,41363,117496,117471,117336
regulation_of_cell_size(5)	0.1787	1.45021	0.0836879	0.159272	68	47	31227,39564,41341,38017,38879,43466,34772,43026,31877,33496,36542,36702,35286,37203,44573,33003,249072,38649,40872,41957,64880,31903,32119,40201,3346167,41709,5740318,39516,43709,32631,32543,42866,42549,32919,42253,40710,38385,42874,44251,34780,35259,32257,38454,35070,43904,53425,39150
fatty_acid_catabolic_process(6)	-0.327567	-1.66441	0.0292829	0.159683	23	18	37028,43332,32426,41480,35213,37446,37445,31641,36242,33898,37285,38147,41275,36536,34313,34276,36031,38864
regulation_of_response_to_stress(4)	-0.113815	-1.65043	0.0344759	0.160427	215	156	38128,36183,39064,53472,43160,35045,35997,40510,31391,43256,41704,42922,40248,44851,44448,42594,42850,35859,32871,32963,32869,36251,37387,40958,33659,42299,43026,35731,39540,43319,36821,43905,37203,31518,40191,44573,35288,37141,37339,36769,34311,41943,41143,43484,37729,42935,34096,40336,32256,40739,44111,2768679,41839,31248,41145,32981,38785,41737,36993,37121,37575,41957,35112,38913,34167,31497,4…
tissue_homeostasis(5)	0.21817	1.44636	0.0864919	0.161214	38	31	35078,32805,31391,38168,43618,38993,41656,31624,40081,37386,33225,41839,31376,44643,42987,38978,42896,48971,34012,36363,44885,35147,37455,3346149,32661,41398,31826,41749,41944,32275,40562
positive_regulation_of_mitotic_cell_cycle(5)	0.241018	1.44652	0.0904341	0.161466	32	25	31594,35315,35800,31052,43466,37083,42313,34924,31248,31293,49580,44118,34592,37723,31016,38580,39516,5740853,40351,32543,32358,43767,35390,45574,42753
regulation_of_cytoplasmic_transport(6)	-0.22032	-1.65055	0.0325367	0.16176	51	40	42615,42737,41704,35653,34719,41562,35696,31248,39745,41957,42979,34969,32015,44317,41158,37368,44643,34053,35235,32602,36329,34185,37040,38515,35336,45821,43673,31800,33571,35851,38410,46091,41177,36748,40678,35780,31382,31517,37042,19835383
imaginal_disc_derived_wing_vein_specification(6)	0.189169	1.44489	0.0873865	0.161885	52	41	42737,43190,38168,45318,35790,38890,36240,41921,31624,40081,45280,35555,49045,40616,31293,41942,38736,53560,42749,3354888,37134,45339,42435,34622,3355013,37795,33107,36773,42327,37455,39440,36239,44747,43835,39744,33432,37089,37237,32918,37778,38657
negative_regulation_of_gene_expression_epigenetic(6)	-0.186056	-1.65916	0.0342274	0.162321	143	57	38620,33670,41919,36794,41423,38779,36615,33000,41848,41143,33442,35397,35522,32965,36544,41209,34066,41839,31015,36993,43819,37204,39683,41740,36278,34592,42954,36431,44703,31230,35121,38648,36118,33782,39241,37009,38012,33669,41965,34521,41103,41102,43016,42696,35225,41027,37962,40092,34595,35560,40228,41850,32169,43924,45848,35390,36495
positive_regulation_of_intracellular_protein_transport(4)	-0.302533	-1.65124	0.0366047	0.162663	28	21	42615,42737,35696,32015,44317,41158,37368,34053,36329,37040,38515,35336,45821,31800,41177,36748,40678,35780,31382,37042,19835383
mitotic_nuclear_division(5)	-0.11043	-1.653	0.0338882	0.162723	234	169	31594,49260,42828,318146,37378,44013,39850,36538,39158,36621,36306,40639,39594,41919,40287,35315,35800,43999,40285,33180,33758,2768719,37671,39068,38798,46234,38762,35954,38381,44543,40589,34441,37923,32057,41531,53566,40508,42846,41014,32751,40232,36017,37187,318874,39169,35576,35522,42761,43901,45959,32351,38694,40616,34924,42199,39340,34794,31248,32608,34245,43856,38428,7354473,36264,41566,315…
nucleobase_containing_compound_transport(6)	-0.188041	-1.6543	0.0311439	0.163177	72	54	44307,41634,43096,42115,40723,44271,43944,32057,39843,31553,33562,32510,39745,36993,33207,3355130,37528,37417,42680,39683,32008,32537,31239,35235,43662,42841,32602,38580,326153,34012,43517,35400,35051,42693,41666,39090,31255,39461,35849,33781,37757,42642,41870,42618,34481,37769,32007,37078,33921,34549,40981,45848,42360,37685
establishment_of_protein_localization(4)	-0.112675	-1.65505	0.0336404	0.16411	241	160	40632,42615,48572,39327,42737,41704,33796,46080,31042,40189,44437,45343,33474,36876,44856,35653,34719,32080,34793,41152,42850,36791,40958,39051,40633,32070,31877,32818,34527,39747,41562,42298,35696,37205,40725,35680,31493,33156,36360,42561,36810,44642,32435,50391,36670,40160,42985,31248,38818,39745,41957,34167,42979,42656,33270,34969,43034,32015,44317,41158,37368,2768929,34053,41025,42896,34543,3…
germ_cell_migration(5)	0.177119	1.43752	0.098162	0.164398	51	48	47763,42737,40549,42803,53558,33916,33863,33890,2768716,40640,5740599,43650,42297,38816,40605,42037,37386,49228,35717,44274,41737,49580,40093,41633,36045,36775,43334,39349,39753,35966,42160,42186,36209,41094,33753,33226,36614,35047,33432,38976,36428,41944,326168,40834,53578,43749,42536,41887
multicellular_organismal_homeostasis(4)	0.20524	1.43762	0.0955177	0.1647	43	35	35078,32805,31391,38168,43618,38993,31251,41656,31624,40081,37386,33225,41839,42490,31376,44643,42987,38978,42896,48971,34012,36363,44885,35147,37455,3346149,32661,41398,33571,31826,41749,41944,32275,40562,37447
immune_system_process(2)	0.0752599	1.43787	0.0953908	0.164885	395	277	43597,43596,35216,38419,38128,36962,37184,35834,35341,37044,36054,36708,36637,37720,34941,43646,36183,45908,39064,44013,39869,35045,43867,35997,40510,40014,44038,45840,36348,42757,318005,43256,31792,33165,36306,42922,40248,39529,44448,33916,32152,42644,31883,38291,32425,45318,42594,32080,37978,42850,40684,35859,35861,44548,117464,40958,36914,39976,40835,42299,38779,34772,49808,35731,43650,43532,3…
regulation_of_ERBB_signaling_pathway(5)&regulation_of_epidermal_growth_factor_receptor_signaling_pathway(6)	0.213118	1.43812	0.0877893	0.165065	44	32	43164,33814,35524,38168,38424,326198,36497,31364,37203,34688,42130,35933,38027,33458,37233,39610,33619,40036,46156,32547,33212,34432,37149,41094,31490,38961,42572,39744,35560,35563,2768944,32601
negative_regulation_of_organelle_organization(4)	0.166003	1.43944	0.0928414	0.165247	74	54	35380,38131,34377,43999,38534,33758,37387,49701,38779,35954,32746,36542,40589,40508,35054,45374,42561,35522,32965,40336,43901,39340,39505,36264,33346,40170,36498,32015,40848,43719,41740,42954,38580,35121,39241,37916,38436,32941,317833,31834,48481,39647,42253,31459,43490,43163,38656,39673,35560,40228,38135,36978,38231,45848
homeostatic_process(4)	0.0964595	1.43828	0.0977105	0.165319	232	167	326270,32260,36054,35078,43134,33735,32805,37400,38782,43867,39533,34281,38863,31391,39611,36099,34258,31760,35524,38456,38168,36945,33942,37230,32821,43618,38622,35790,39004,40045,34070,36791,37190,43541,36914,50252,46234,33935,42514,37363,45233,38993,39089,43146,37203,36445,35113,31251,41656,31624,40081,5740320,43232,37386,2768848,34380,33225,40336,32256,32314,41839,35170,31845,32608,42490,3129…
immune_effector_process(3)	0.150315	1.4387	0.0901347	0.1654	102	66	35834,35341,37044,36183,35045,43256,31792,33165,44448,32152,32425,42594,32080,117464,49808,35910,34385,43799,37141,40410,37339,36769,41943,31167,33225,42935,40739,49045,34066,36727,32981,36993,37575,35112,38913,37323,34969,43803,35956,39683,37272,38580,35584,34761,31011,42385,39900,33219,35340,38752,34364,41641,35047,33078,36748,37967,44339,34652,39617,32832,37029,34632,39063,34137,44849,32099
catabolic_process(3)	0.0712084	1.43458	0.0869565	0.16606	459	312	31511,43679,48228,31594,39515,33449,39530,42828,38435,50253,39845,326237,36606,41133,39869,38543,43246,43164,40683,34136,34094,37875,39071,39611,43635,41605,43249,32120,46080,34377,37894,38456,41919,40248,43252,35315,33942,39474,33474,43999,43618,36922,43518,37028,42358,33758,38484,32026,2768853,42850,35859,35861,34070,32871,37026,33854,38798,36251,32437,36914,31925,39976,36002,40700,42457,326119…
cellular_protein_localization(5)	-0.1069	-1.6407	0.0332865	0.166696	255	178	40632,42615,48572,39327,42737,38863,32303,36538,41704,33796,46080,31042,40189,44437,38879,38534,35653,31620,34719,32080,34793,41152,41459,39068,36791,38258,40633,34527,35954,41562,31521,38489,42298,35696,36615,37205,41144,38067,42065,35680,41014,42810,31493,40232,44839,37233,36360,36810,44642,43901,53573,32979,32351,50391,40160,31166,42985,31248,39745,43770,41957,34167,42979,33270,40170,38021,349…
establishment_of_nucleus_localization(5)	0.235703	1.43206	0.0951814	0.167447	32	26	32152,34967,36791,42871,40589,38067,31554,44030,40232,41848,38491,36810,34171,43288,39683,38580,33782,35051,35924,39879,44289,3771968,35594,37757,43749,40489
morphogenesis_of_follicular_epithelium(6)	0.227452	1.43084	0.0947732	0.167936	38	28	44448,31358,31181,40191,35771,33156,37386,42672,31293,34171,40177,43739,31239,42896,47998,32083,41666,36773,36461,42091,37455,45278,38961,42889,31459,42066,42752,42844
DNA_replication(6)	-0.198045	-1.63633	0.0360324	0.168793	65	49	38942,36551,31789,31052,34495,34307,49241,44637,36017,34792,39375,37730,34924,35686,34794,31801,34132,39014,31016,41296,42758,42553,44848,42550,36309,44915,40642,38248,34328,31449,47121,37970,31603,35563,35679,39615,34903,40973,41703,35381,38989,43278,37290,32763,35390,31263,43383,38661,34009
axon_choice_point_recognition(6)	0.287684	1.42899	0.0996854	0.16889	27	17	39717,34560,44548,43832,32746,36542,36746,46015,39958,36377,36384,40680,44355,45821,40940,42226,38231
intracellular_mRNA_localization_involved_in_anterior_posterior_axis_specification(6)	0.178129	1.42777	0.0945165	0.169396	78	46	42379,36306,34284,41919,34967,45931,47781,44543,43331,39864,34441,41066,38067,34541,35680,36810,33611,32979,42743,38389,41431,2768852,32537,36990,42854,33968,33834,37345,43700,41666,35924,43236,37065,42572,40559,41852,41952,36409,37790,37402,33934,45827,32478,42752,40489,31580
imaginal_disc_fusion(4)&imaginal_disc_fusion_thorax_closure(4)	0.28705	1.42677	0.0952667	0.169737	19	17	35997,35524,40958,44030,36057,32256,44111,44801,43775,3772082,43928,41458,31667,43958,32935,33991,43481
negative_regulation_of_phosphorylation(7)	0.194534	1.4248	0.0942201	0.170417	46	38	39064,31391,44851,32963,38798,37387,40958,36497,34688,40081,33156,33458,33937,36674,37233,32752,40336,31248,33346,44801,41785,44118,53554,37723,33212,31016,42393,40999,44289,38961,33991,34250,34968,43481,34774,42000,32975,37808
larval_locomotory_behavior(4)	0.278692	1.4253	0.0998231	0.170426	27	18	44132,38007,35800,36876,38296,38484,34251,36810,44027,38218,37528,44817,32587,34843,30971,32860,35540,38357
negative_regulation_of_Notch_signaling_pathway(5)	0.206695	1.42344	0.0976633	0.171033	43	34	43164,33441,318559,34377,36125,45343,35764,37961,36967,32078,34263,34665,33156,45307,35933,35378,36564,31589,39958,3355130,53554,42896,34543,42445,32947,33983,41150,32225,31596,39619,33196,33972,326122,44540
positive_regulation_of_ERK1_and_ERK2_cascade(7)	0.224911	1.42246	0.0972503	0.171359	36	28	49260,42803,40858,33704,40195,35286,40660,36952,40385,35576,33971,34096,36302,36059,40569,34608,3354888,38232,42186,41042,31602,33989,31872,43358,37402,35683,53425,33682
secretion_by_cell(4)	-0.144752	-1.62885	0.0375303	0.173338	142	92	35353,42615,38337,33474,36876,43618,44856,42850,31647,40958,39051,31877,32818,42929,34677,39747,32158,31698,37912,33788,33458,40459,40993,42561,32435,35865,32797,44274,38818,39745,43856,42656,37528,43841,38786,39016,43265,32537,43330,42854,42841,43217,43415,44819,32140,43717,42567,35051,35404,41840,31381,32321,36383,42327,43673,39900,39259,35340,42889,40710,40506,40714,36337,36682,41177,45250,472…
dsRNA_transport(4)	0.256332	1.41822	0.0985212	0.174062	25	21	44307,41634,43096,33562,32510,39745,36993,3355130,39683,32537,31239,43662,42841,34012,35400,42693,39090,42642,41870,42618,42360
terminal_button_organization(4)	0.285577	1.41671	0.097214	0.174764	30	17	43487,53472,43838,40143,31364,32429,39454,42846,39520,32623,40966,40201,42567,38898,42646,34780,37078
long_term_memory(6)	-0.19674	-1.6237	0.0414921	0.176205	64	49	41085,31107,32080,31002,47384,41066,39293,31251,32817,42707,30998,41145,38818,43149,39018,31293,47082,37528,38747,32976,44817,43741,41883,34872,32278,32115,40680,32585,42567,41899,30971,43828,248194,33161,41094,37065,2768685,40665,31459,39137,42602,38391,35540,37229,35190,38871,31151,40052,34009
protein_targeting_to_nucleus(5)	-0.188443	-1.61899	0.0367084	0.178726	63	53	42737,41704,44437,35653,34719,32080,34527,41562,35696,36360,50391,40160,31248,41957,34969,32015,44317,41158,37368,34053,38675,36329,43041,37040,40581,38515,32630,35336,33226,43673,32567,33981,33571,35851,44747,42816,46091,33078,36748,40678,35780,34481,35784,33002,35512,37078,34549,37042,35101,36942,32350,42305,38722
regulation_of_microtubule_based_process(4)	0.201428	1.41009	0.105652	0.179246	49	35	35380,32107,36538,36791,38226,41392,32746,36542,40589,42846,35054,36491,38491,45374,43901,42199,36072,45969,36498,32015,31016,38580,43517,38436,38515,317833,48481,39647,41067,41952,43163,38656,38135,36978,38231
pole_cell_migration(6)	0.24489	1.40928	0.103469	0.179479	24	23	47763,42737,42803,53558,33916,40640,5740599,43650,42297,42037,37386,35717,44274,41633,39349,35966,42160,42186,41094,38976,326168,42536,41887
positive_regulation_of_cell_proliferation(4)	0.196489	1.4084	0.0975314	0.179758	49	37	35341,37720,43151,34941,42757,35800,326198,43466,3355133,34665,32098,42313,35378,37851,31293,37528,39228,32976,42896,3354888,37723,31229,39516,35253,32543,42549,326214,37455,3346149,31816,45467,35122,36255,34277,39861,38657,34009
oocyte_microtubule_cytoskeleton_organization(5)	0.226375	1.4066	0.0996413	0.180332	37	27	32703,34284,43331,45233,41066,33156,36810,43901,42743,36059,34171,2768852,32537,31239,36990,42186,35051,37356,43700,41666,41788,41952,41641,37402,37757,48571,40489
regulation_of_neuron_death(5)	0.232283	1.40691	0.104554	0.18048	31	26	5740544,40014,32026,31002,38983,42348,43484,42761,39027,41839,41957,42447,37070,41883,42389,33212,38558,35609,40015,44747,37247,41961,38895,53585,40860,42681
chromatin_silencing(5)	-0.183519	-1.61509	0.0411431	0.180615	142	56	38620,33670,41919,36794,41423,38779,36615,33000,41848,41143,33442,35397,35522,32965,36544,41209,34066,41839,31015,36993,43819,37204,39683,41740,36278,34592,42954,36431,44703,31230,35121,38648,36118,33782,39241,37009,38012,33669,41965,34521,41103,41102,43016,42696,35225,41027,40092,34595,35560,40228,41850,32169,43924,45848,35390,36495
response_to_pheromone(5)	0.281929	1.40549	0.105575	0.180771	25	17	3346204,3346205,2768933,246659,39191,2768934,32731,40650,42514,2768721,37271,37264,2768715,43497,43488,318736,40136
dendrite_guidance(6)	-0.324928	-1.61253	0.0414446	0.181273	23	17	39717,36238,36377,42300,32838,44355,32398,37837,35147,39744,45655,32400,42510,36956,39570,44540,41363
organophosphate_biosynthetic_process(5)	-0.188297	-1.59699	0.0443241	0.181618	72	51	34878,317923,40754,43193,38285,40180,317967,39238,32279,42561,41825,42452,43149,31376,45830,41549,38753,43739,39479,42652,35419,41709,32406,39434,43017,37360,43682,31234,3885573,38539,31826,39645,5740349,43104,30973,40925,31517,33716,32485,32007,33236,32285,41318,19835383,43350,39220,37834,42273,2768668,41476,34181
establishment_or_maintenance_of_cytoskeleton_polarity(5)	-0.224463	-1.59297	0.050716	0.182258	46	36	32703,34284,42871,43331,45233,41066,40191,33156,36810,44642,43901,42743,36059,34171,2768852,32537,31239,36990,36775,35584,38611,42186,35051,37356,43700,41666,41788,32071,41952,41641,37402,37757,39332,48571,36592,40489
chaeta_development(5)	-0.151018	-1.59415	0.0423935	0.182643	99	82	32950,48552,45328,41829,38285,43087,34793,36411,33532,38701,32078,33759,45233,31717,53566,32718,40462,41824,39122,40628,32123,42313,39520,33225,40687,44205,32723,44011,39079,31293,42738,43906,41062,40090,41883,44830,30982,42682,33212,41602,43928,48448,44965,39753,31405,38898,41718,43700,34432,41788,37805,40165,37837,35147,39157,34701,32724,34882,41719,40714,41086,36555,32846,41801,42380,34328,408…
negative_regulation_of_gene_silencing(4)	-0.302633	-1.59715	0.039791	0.182893	21	19	43518,38779,32965,41883,41740,41025,42034,42954,35121,44819,39241,37009,31381,38639,35560,40228,45848,36656,42681
anatomical_structure_homeostasis(5)	0.131141	1.40118	0.10477	0.183582	104	83	36054,35078,32805,39533,38863,31391,38168,36945,37230,43618,39004,34070,36791,37190,36914,45233,38993,36445,41656,31624,40081,43232,37386,2768848,33225,40336,32314,41839,35170,32608,32322,7354473,31376,64880,117419,36957,44643,42987,47249,38978,42896,33212,44259,35609,36329,48971,34012,36363,44885,39241,37564,42549,36773,42327,40047,35147,33983,37455,3346149,32661,41398,42881,31988,31826,32849,41…
regulation_of_chromosome_segregation(4)	0.248328	1.39995	0.108328	0.184139	29	22	31594,35315,33758,35954,40508,35522,46006,39340,31248,36264,40170,49580,40848,44118,43719,38580,5740853,31816,43490,38656,45574,42753
circadian_behavior(4)	-0.166263	-1.59719	0.0434	0.1843	79	68	39533,33705,34284,34189,43193,32080,36849,46234,36702,42940,31955,31251,33837,42676,32817,43808,40162,31130,42742,37953,42310,38389,43149,43856,35486,32020,37528,42518,32976,3772082,37867,41883,31363,32132,32000,31110,35419,41709,33944,48448,44965,38811,32083,43324,42549,47065,38872,43673,2768685,34896,33571,36032,42503,41170,31234,37921,32846,41961,45338,35540,41339,36589,39151,32579,2768718,423…
protein_targeting(5)	-0.147506	-1.6048	0.0415672	0.184943	130	87	40632,48572,39327,42737,41704,33796,46080,31042,40189,44437,35653,34719,32080,41152,34527,41562,42298,35696,37205,36360,50391,40160,31248,39745,41957,33270,34969,43034,32015,44317,41158,37368,34053,41025,34333,38675,36329,42843,43041,32450,37040,40581,38515,32630,35336,33226,43673,32947,40178,32567,33981,33571,32505,35851,44747,35173,42816,46091,33078,36748,40678,35780,37206,3355107,34481,318636,…
establishment_of_RNA_localization(4)	-0.197415	-1.60306	0.0446715	0.185009	60	47	44307,41634,43096,40723,44271,43944,32057,39843,33562,32510,39745,36993,3355130,37528,37417,42680,39683,32537,31239,35235,39034,43662,42841,32602,38580,326153,34012,43517,35400,35051,42693,41666,39090,35924,35849,33781,37757,42642,41870,42618,34481,37769,37078,34549,45848,42360,37685
single_organismal_cell_cell_adhesion(4)	0.206045	1.39822	0.107536	0.185066	51	33	32703,31792,35524,38168,44653,31358,42025,42871,34330,40081,37386,44642,33619,36564,36746,43718,38021,41062,318841,2768852,31239,36990,32083,32631,33753,37455,32661,33627,39936,35070,33245,32275,31151
regulation_of_intracellular_protein_transport(6)	-0.215796	-1.59779	0.0473566	0.185208	49	39	42615,42737,41704,35653,34719,41562,35696,31248,39745,41957,42979,34969,32015,44317,41158,37368,34053,42896,36329,34185,37040,38515,35336,45821,43673,31800,33571,39259,35851,38410,46091,41177,36748,40678,35780,31382,31517,37042,19835383
secretion(4)	-0.137401	-1.58786	0.0465303	0.185282	151	100	35353,40393,42615,38337,33474,36876,43618,44856,42850,31647,40958,39051,31877,32818,42929,34677,39747,32158,31698,37912,33788,33458,40459,40993,42561,32435,35865,32797,44274,38818,39745,43856,42656,37528,43841,38786,32604,39016,43265,32537,43330,42854,42841,43217,43415,44819,32140,43717,42567,35051,35404,41840,31381,32321,261610,36383,42327,43673,39900,33277,39259,35340,42889,41170,40710,40506,40…
negative_regulation_of_stem_cell_proliferation(5)	-0.282352	-1.60535	0.0446215	0.185988	30	23	326152,40232,33156,42130,45959,35197,41360,41942,44830,47877,38799,40577,40042,39777,39744,40696,44728,37967,35540,31038,43515,40860,41363
regulation_of_gene_silencing(4)	-0.18089	-1.58222	0.0479953	0.186036	66	55	38620,33670,42695,43518,41423,37681,38779,34751,41848,41143,33442,37730,35522,42935,32965,41209,31130,34066,40793,38428,35398,41883,41740,41025,34592,42034,42954,31230,35121,38648,44819,36118,39241,37009,31381,33669,45655,41103,37790,41102,43016,42696,38639,41027,37962,35560,36956,40228,37447,42844,43924,45848,36656,42681,36495
locomotor_rhythm(4)	-0.189769	-1.59826	0.0480016	0.186275	56	51	39533,33705,43193,32080,46234,36702,31251,33837,43808,40162,31130,42742,37953,42310,43149,43856,35486,32020,37528,42518,32976,3772082,41883,31363,32132,35419,41709,48448,44965,38811,32083,43324,47065,38872,43673,34896,33571,36032,42503,41170,31234,37921,32846,41961,45338,41339,36589,39151,32579,42305,39150
segment_specification(5)	0.214802	1.39583	0.113238	0.186518	48	30	35341,32805,47763,31227,43023,45318,36794,40835,33496,42130,41090,37386,43020,35555,35430,44205,46156,38817,33185,42034,117294,44272,34134,33607,39297,40833,40826,40832,41273,40374
negative_regulation_of_neural_precursor_cell_proliferation(5)&negative_regulation_of_neuroblast_proliferation(6)	-0.280345	-1.5831	0.0498115	0.186658	27	22	326152,40232,33156,42130,45959,35197,41360,41942,44830,47877,38799,40577,40042,39777,39744,40696,44728,35540,31038,43515,40860,41363
regulation_of_protein_modification_process(6)	-0.138762	-1.5994	0.0433313	0.186716	131	97	36001,42737,39564,34908,41341,34377,31979,43999,326198,32963,38798,36497,37344,40700,31149,33423,43146,34403,35113,31518,34688,36201,39122,33156,33458,33937,36674,37233,41816,39156,32752,35378,32256,192509,32979,44111,32001,34924,31248,40998,33270,44801,31543,41271,41785,3772082,44118,40966,53554,39103,37723,40201,33212,40015,39204,48448,37422,41020,39753,37795,39554,41718,32631,31381,32941,40031…
chromatin_remodeling(6)	-0.187505	-1.57984	0.0497683	0.186754	74	51	36621,37978,31680,34172,40111,33507,42173,42065,33000,35113,33977,39431,43439,36264,41942,40170,37528,49580,43788,40966,36431,117294,36390,44811,35523,43017,34875,32630,326128,40047,33505,31834,42314,53428,42253,32268,32769,39744,33781,37116,53562,39492,38055,37798,39217,36956,41850,43560,37922,3772329,37006
regulation_of_transferase_activity(5)	-0.178605	-1.57794	0.0498998	0.187105	73	57	36001,39564,326198,32963,38798,36497,37344,40700,34688,39122,33156,33937,36674,37233,41816,32752,35378,32256,192509,44111,34924,31248,40998,44801,41271,49580,41785,3772082,44118,53554,37723,37422,41020,41718,32631,40031,35425,35151,38961,31441,33981,42356,34250,34968,43481,32257,34774,246534,37617,42000,53425,41690,2768900,2768873,2768906,2768896,37808
establishment_of_protein_localization_to_organelle(5)	-0.148427	-1.58372	0.0485985	0.187485	122	83	40632,48572,39327,42737,41704,33796,46080,31042,40189,44437,35653,34719,32080,41152,34527,41562,42298,35696,36360,50391,40160,31248,39745,41957,34969,43034,32015,44317,41158,37368,34053,41025,34333,38675,36329,42843,43041,32450,37040,40581,38515,32630,35336,33226,43673,32947,40178,32567,33981,33571,32505,35851,44747,35173,42816,46091,33078,36748,40678,35780,37206,3355107,34481,318636,35784,39294,…
negative_regulation_of_MAPK_cascade(6)	0.258094	1.39364	0.107927	0.187827	25	20	39064,31391,44851,32963,37387,40958,40081,37233,40336,31248,33346,44801,33212,31016,42393,40999,44289,33991,43481,34774
organ_growth(3)	0.168557	1.39117	0.114032	0.189348	70	49	3772180,42737,38017,317824,44448,43728,34495,40191,35771,39375,33619,32979,32351,41181,44027,31293,41957,33185,252554,37528,38736,40009,64880,42896,47998,42034,40201,33212,42758,31379,42549,33753,326214,43673,40940,43958,59172,37247,33627,43651,33432,2768677,42380,37089,33218,39013,34179,39596,34009
regulation_of_DNA_metabolic_process(5)	-0.23634	-1.57185	0.0499802	0.191005	40	31	31789,41919,37978,34495,42065,35288,39375,34924,31497,41366,35523,35924,44848,31834,42253,35173,32268,34521,2768677,37402,34328,37962,43577,35563,31429,39615,34632,34903,35381,38661,34009
regulation_of_organ_morphogenesis(5)	0.139174	1.3879	0.109242	0.191464	88	72	34995,41786,42367,32703,47763,50454,42148,38131,39158,38424,36125,41085,31883,41084,40849,36914,49701,36497,318886,40852,32078,49070,45374,31339,43725,44642,33529,32979,35430,43514,34170,31293,31376,33881,37070,39228,39884,33861,36750,41785,39173,36384,36171,42289,41988,36678,39753,32631,48317,45821,33753,37455,45278,33648,43825,35261,33432,34328,37089,43481,35528,40469,41772,33245,31738,31151,35…
membrane_budding(5)	0.278382	1.38569	0.111663	0.192009	25	17	42615,44437,31647,32987,40863,31842,45928,37528,42835,32537,33211,31381,41150,43943,40221,42642,42525
gonad_development(4)&development_of_primary_sexual_characteristics(4)	0.173386	1.3849	0.11251	0.19224	55	46	45039,318552,47763,37619,42737,42803,35227,44254,44851,43946,33916,40297,37201,44548,36240,46000,43650,32078,42037,34569,37386,34568,36746,41181,36897,33770,49580,40090,48535,36277,33782,42160,42549,37455,37841,34068,35851,34404,38976,44855,40834,33314,42536,37042,44540,36150
regulation_of_mitotic_metaphase_anaphase_transition(6)&regulation_of_metaphase_anaphase_transition_of_cell_cycle(7)	0.265034	1.38582	0.117565	0.192302	24	19	31594,35315,33758,35954,40508,35522,39340,31248,36264,49580,40848,44118,43719,38580,5740853,43490,38656,45574,42753
ovarian_follicle_cell_development(4)	0.0836098	1.38588	0.114688	0.192664	308	209	318579,3885650,318137,31367,32703,5740204,31786,31365,37619,31262,42737,39564,42757,31368,35227,33830,34271,33796,34560,41919,38168,38424,33916,47869,33863,41085,32384,34967,326198,35653,40751,33769,37201,32080,31358,33526,318139,36791,34927,2768716,45931,31181,40958,34772,47781,31165,35731,33507,32078,32581,31554,33330,34330,34665,42491,35771,45307,36057,42313,37386,39169,33458,32752,43725,36810…
skeletal_muscle_organ_development(6)	-0.190913	-1.56337	0.0582369	0.192872	54	48	44013,43190,34560,44653,45318,34772,36542,35207,38491,35104,36810,53573,50391,42162,31293,37368,38978,31618,32838,34222,44355,44885,41718,37238,42541,36084,36773,37455,32990,32661,3771968,33726,36032,44747,35694,42817,34633,31024,39297,36421,32275,38540,38821,38657,32794,42542,42717,42799
establishment_of_imaginal_disc_derived_wing_hair_orientation(5)	0.259077	1.38356	0.120593	0.19288	27	20	38131,44448,45343,36139,33349,32078,43319,34166,45307,40246,36104,32207,2768852,36775,39399,43673,37841,33627,37089,33245
cortical_actin_cytoskeleton_organization(6)	0.288563	1.38275	0.117483	0.193107	24	16	42871,40462,36104,42672,45928,32981,38765,33864,36775,41718,37356,35311,31816,33845,41749,31168
alpha_amino_acid_metabolic_process(5)	-0.175542	-1.56772	0.0524851	0.193242	72	58	43628,39530,41133,43416,41605,326113,38484,32026,37026,36914,40633,30980,32212,43620,33117,40434,5740402,36059,40443,43629,40145,33978,317911,34474,39988,43624,33911,33172,41132,43627,42832,47895,34613,32087,42521,43750,35190,43625,33373,59261,36782,30995,38871,42284,326159,43640,32640,40349,326112,3771984,32488,41595,47253,42681,32625,38979,317953,40028
enzyme_linked_receptor_protein_signaling_pathway(6)	-0.101874	-1.56601	0.0513229	0.193323	216	177	38525,39149,326138,5740204,43164,31227,35997,42737,40549,39564,31391,33814,41770,39152,42757,31792,5740414,35524,44437,38168,38424,33474,40582,34967,326198,35790,46000,36791,41921,36497,31364,35731,3346209,32429,31220,35286,37203,34665,34688,40605,33156,42130,35933,38027,45280,38760,35742,33262,33458,36258,37233,33225,39866,43725,32426,35717,34681,39610,45380,33529,33619,32979,40036,44205,46156,4…
regulation_of_behavior(3)	-0.170285	-1.56382	0.0511524	0.193844	79	61	39392,34284,40248,34189,43193,38622,40195,43832,36702,31251,42676,249072,32817,36544,40162,32435,38389,32771,37528,37867,41883,31239,32000,31110,40664,41709,33944,32140,37342,34843,32406,37805,32398,41726,42549,40575,38872,35655,2768685,34896,33571,33649,31234,47746,34364,32400,41177,35259,35540,31382,35646,38698,36589,35070,53425,36236,2768718,42305,33817,39150,34181
positive_regulation_of_endocytosis(4)	0.278354	1.38045	0.116585	0.19415	21	17	39717,34263,42491,40863,38218,39958,32771,43654,32537,33211,42567,35051,32124,42646,31816,40506,34976
segmentation(6)	-0.095919	-1.55725	0.0521147	0.194173	287	197	36269,35341,32703,5740204,32805,47763,42379,31227,42737,40549,31391,42757,43023,39158,36306,34284,41919,38424,40287,36125,45343,45318,34967,36794,32080,42574,40045,36240,45931,36039,40835,36497,47781,37546,35731,32078,33496,44543,43331,42297,39864,34441,41066,38067,34541,34665,35680,40660,36952,33156,42130,41090,42313,38760,37386,31722,31912,33225,36810,33611,43020,35555,35717,36544,33529,32979,3…
positive_regulation_of_hydrolase_activity(5)	0.192181	1.38075	0.120438	0.194308	63	37	40148,38443,34995,40014,44129,38879,42594,36914,3355133,35288,33338,36017,41756,43514,38914,33881,40009,39173,36384,31618,40201,40015,42185,43242,31800,34803,32569,34896,43781,42817,2768677,34633,43404,53577,32253,44936,40644
carbohydrate_derivative_catabolic_process(5)	-0.297582	-1.55846	0.0566301	0.194462	23	19	39869,37875,35859,35861,39976,34835,38223,49815,39870,40034,39975,41680,33783,37392,43456,41679,41687,41379,35862
ERBB_signaling_pathway(8)&epidermal_growth_factor_receptor_signaling_pathway(9)	0.166922	1.37856	0.116736	0.194853	67	49	43164,33814,31792,35524,38168,38424,34967,326198,36497,31364,37203,34688,42130,35933,38027,33458,37233,39610,33619,40036,44205,46156,32273,34171,32547,33212,36775,35253,34432,44095,35924,37149,41094,37455,31490,45278,38961,42572,33111,44747,39744,41749,37402,33268,35560,35563,2768944,32601,38657
regulation_of_autophagy(6)	0.182667	1.37874	0.117446	0.195107	64	41	38543,39071,46080,34377,33474,43518,32871,36251,39454,36821,37141,37729,32256,38344,32001,326115,33283,38913,40998,41260,44801,40009,39173,3354888,40201,37272,43580,41709,117369,42549,43438,38936,35173,2768677,40653,35540,53585,31738,41860,39656,43740
oxidation_reduction_process(4)	-0.155848	-1.55864	0.0559679	0.19567	141	73	39469,39281,41324,36543,44390,35524,47611,32239,37028,34070,36103,59170,39454,317974,43332,318604,41225,41360,41480,36768,42656,49580,39228,44544,39899,35213,35609,32940,41709,41326,42185,31579,31606,43102,33390,37446,39988,33981,33386,42832,41067,42993,37445,31641,31459,40696,36242,35540,33898,44291,37617,46040,37285,45401,41468,32461,43652,42282,38147,44149,37728,41275,32441,41823,36536,34313,3…
positive_regulation_of_autophagy(6)	0.269931	1.3736	0.122994	0.197582	21	18	34377,32871,36251,39454,36821,37141,37729,32256,33283,44801,40009,40201,37272,43580,2768677,40653,53585,43740
chemosensory_behavior(4)	0.119292	1.37385	0.11809	0.197781	142	98	30978,43551,49260,31865,5740544,45840,43343,38616,33721,34284,38168,44448,32821,41085,38935,326198,38484,40045,42267,49701,36497,31364,40650,33496,47384,36743,39293,117481,38760,42707,44531,42561,37981,36544,32979,31248,41145,35881,45928,38818,43149,37271,46719,37264,32771,37528,64880,38747,36913,43265,41883,34872,36171,117368,35552,35097,30972,34831,36118,44355,35253,31646,41899,32406,31309,3991…
mitotic_cell_cycle_phase_transition(6)	0.158593	1.37242	0.123216	0.198082	76	54	31594,41941,36001,35315,33758,31052,43466,40958,42819,35954,32215,40508,35522,326205,33529,38649,34924,39340,31248,32608,31293,43724,36264,41942,49580,40848,3772082,44118,43719,38580,48309,5740853,42453,32543,42550,37455,31816,34993,33991,43490,39744,43651,34411,40653,38656,38256,40003,39673,33196,31678,35381,43767,45574,42753
epithelial_cell_development(5)	0.0785268	1.37388	0.117682	0.198161	333	230	318579,3885650,318137,31367,32703,5740204,31786,31365,37619,31262,38531,42737,39564,31623,42757,31368,35227,33830,34271,33796,34560,41919,38168,38424,33916,47869,33863,41085,32384,34967,326198,35653,40751,33769,37201,32080,31358,33526,318139,36791,34927,2768716,45931,31181,40958,34772,47781,31165,35731,33507,32078,32581,43716,44835,31554,33330,34330,34665,42491,35771,45307,36057,42313,37386,39169…
cellular_amino_acid_metabolic_process(4)	-0.163649	-1.54935	0.0543057	0.198624	103	65	43628,39530,41133,43416,41605,326113,38484,32026,37026,36914,40633,30980,32212,43620,33117,40434,38603,5740402,32297,36059,40443,43629,40145,34791,33978,39333,34384,317911,34474,39988,43624,33911,33172,41132,43627,42832,47895,34613,32087,42521,43750,35190,43625,33373,59261,37166,36782,30995,38871,42284,326159,43640,32640,40349,326112,39627,3771984,32488,41595,47253,42681,32625,38979,317953,40028
DNA_repair(4)	-0.156796	-1.55043	0.0596867	0.198995	101	71	41341,39594,35796,39688,40598,2768853,40457,2768674,39952,41231,33507,41675,35795,31518,35288,41746,41384,34434,42761,37860,41571,41839,40965,32221,32608,39654,43724,32322,31497,117419,34842,35119,31801,42322,38257,31044,41872,44259,41366,38594,42758,37916,33399,37564,39202,35365,36887,31072,42876,33991,41611,40438,2768677,34565,31373,40003,35735,35938,34930,47186,35322,32492,43577,33530,42855,37…
nucleoside_monophosphate_metabolic_process(6)&ribonucleoside_monophosphate_metabolic_process(7)	-0.249766	-1.54744	0.0591882	0.199003	85	27	34995,41324,36543,37875,44390,32239,36103,59170,45830,38753,39479,33390,34996,43104,46040,45401,32007,43652,36252,37728,41318,43515,37834,35797,42273,36031,41476
steroid_metabolic_process(5)	-0.216667	-1.54563	0.0513747	0.199285	37	36	32412,19835504,32424,45282,38291,38631,34835,32416,32858,34358,5740633,32857,47249,31581,318954,2768685,318955,33374,39999,32420,32418,39592,2768687,32423,36203,44858,32415,32414,32413,32422,43512,32789,36318,41710,32419,5740359
R7_cell_differentiation(8)	0.177404	1.37037	0.120819	0.199336	58	43	41491,36606,43150,33814,42757,39158,31883,41084,44548,36497,43146,34569,36057,249072,42707,39866,39091,35071,45959,46015,38389,31293,43856,38321,39884,41785,3354888,42289,41988,48317,37455,45278,38961,43825,35261,35259,43404,43481,35070,38091,35390,39885,41363
regulation_of_hormone_levels(4)	-0.189088	-1.54299	0.0559796	0.200361	59	48	39392,32412,19835504,33474,32424,36876,45282,38291,38631,32416,44006,42561,32858,34358,42656,5740633,34977,32857,47249,31581,35404,117369,43673,2768685,38961,33374,39999,32420,32418,39592,31429,32423,36780,44858,251984,32415,32414,32413,32422,43512,32789,34537,40644,43614,36318,41710,32419,5740359
carboxylic_acid_metabolic_process(6)	-0.107946	-1.53991	0.0615842	0.201892	224	150	41214,39245,43628,44117,39530,42074,39469,41133,39281,41324,43416,41212,41605,35524,42867,47173,37028,40567,326113,38484,35790,36666,32026,318995,37026,36914,40633,40056,30980,32212,43620,34835,317974,43332,42657,33117,246388,39335,40943,43936,32426,37159,40434,38603,41360,5740402,41480,32297,36760,36059,40443,43629,46068,40145,42656,39228,41213,39899,35213,35609,32940,34791,33978,41326,39333,326…
nitrogen_compound_transport(5)	-0.129886	-1.53593	0.0560431	0.204178	131	103	44307,41634,40510,31457,40254,43096,38264,42115,40723,33474,36876,36849,33897,32695,31990,44271,39410,35911,43944,32057,39843,31553,35941,37437,33562,42561,32510,38193,33247,39230,41925,39745,36993,33207,34160,3355130,42656,34624,37528,37417,42680,39106,39683,43265,31082,32008,37800,32537,31239,35235,43662,42841,32602,42723,38580,326153,34012,43517,35400,35051,32397,35404,42693,41666,38928,39090,…
ecdysteroid_metabolic_process(5)	-0.23274	-1.53442	0.0620342	0.204235	32	31	32412,19835504,32424,45282,38291,38631,32416,32858,34358,5740633,32857,47249,31581,2768685,33374,39999,32420,32418,39592,32423,44858,32415,32414,32413,32422,43512,32789,36318,41710,32419,5740359
macromolecular_complex_disassembly(5)	0.196342	1.36235	0.124848	0.205429	48	34	35380,41694,39068,37387,32746,36542,40589,53566,42846,35054,45374,40459,41225,43901,39505,34357,36072,33346,36498,32015,38580,40240,38436,117365,317833,32049,48481,39647,41719,43163,47091,38135,36978,38231
cellular_catabolic_process(4)	-0.0829171	-1.53103	0.0540102	0.206006	393	260	31511,43679,48228,31594,33449,39530,42828,50253,39845,326237,36606,41133,38543,43164,40683,34136,37875,39071,39611,43635,41605,46080,34377,37894,38456,41919,35315,33474,43999,43618,36922,43518,37028,42358,33758,38484,32026,2768853,42850,34070,32871,37026,33854,38798,36251,36914,39976,36002,40700,42457,45906,35954,39383,32429,31666,39454,36821,41531,43332,5740252,40508,37141,37857,42810,36201,3275…
lipid_oxidation(5)	-0.292447	-1.52753	0.0594214	0.207945	22	19	37028,43332,41480,42656,44544,35213,37446,37445,31641,36242,33898,37285,38147,41275,36536,34313,34276,36031,38864
protein_methylation(5)&protein_alkylation(7)	-0.251736	-1.52535	0.0597225	0.20866	40	26	34611,34377,31149,33761,37851,31015,41737,39103,32079,37795,41219,39203,30971,32941,36645,31880,53428,34528,41295,37664,43016,37962,34595,40228,34480,36022
single_organism_cell_adhesion(3)	0.188524	1.35593	0.133171	0.210299	57	37	32703,31792,35524,38168,44653,39004,31358,42025,42871,34330,40081,37386,44642,33619,36564,36746,43718,38021,41062,318841,2768852,31239,36990,44885,32083,32631,33753,37455,32661,34068,33627,39936,39118,35070,33245,32275,31151
trachea_development(4)	0.246971	1.35534	0.13206	0.210375	43	21	47763,39564,42757,41694,39004,40633,43950,41062,41876,38978,47137,45884,43580,48971,40149,41390,39434,43651,42064,37548,38614
negative_regulation_of_apoptotic_process(6)	0.161822	1.35449	0.128949	0.210673	69	51	5740544,40014,45328,42757,38017,37516,36671,36251,40958,38983,42348,38489,42297,34665,31518,35742,42761,39027,41839,37851,41957,41260,50070,30982,42389,33212,31016,40015,35253,36361,39753,326214,43673,38936,37455,45278,35053,43697,44747,37247,42077,33477,35261,36748,49424,53585,35390,40860,43383,38657,34009
cellular_response_to_organic_substance(5)	0.0990136	1.35234	0.125401	0.212036	166	140	39149,326138,42523,38543,35997,35747,42737,39564,33814,41770,39152,39288,38616,5740414,34377,38424,33474,43728,41084,42358,40045,42850,46000,31165,40700,35731,39383,34751,31666,39454,31220,36821,35286,37203,38490,33156,38760,35742,33262,33458,36258,42005,43725,32426,38344,44505,36544,33529,44111,34066,326115,32981,38785,36993,36368,41957,35539,38913,42656,42135,44409,37528,38736,64880,39409,39683…
positive_regulation_of_multicellular_organism_growth(4)	0.258008	1.34871	0.134269	0.214257	24	19	32805,41341,40195,42890,31220,35286,42564,43149,41957,64880,43812,37723,3346167,3885565,42549,35425,34780,32257,39150
intracellular_mRNA_localization_involved_in_pattern_specification_process(5)	0.164362	1.34806	0.132712	0.214364	81	49	42379,36306,34284,41919,34967,45931,47781,44543,43331,39864,34441,41066,38067,34541,35680,36810,33611,32979,42743,38389,41431,2768852,32537,36990,32132,42854,33968,33834,48448,37345,43700,41666,35924,43236,37065,42572,40559,41852,41952,36409,37790,37402,33934,45827,32478,42752,40489,39570,31580
axon_midline_choice_point_recognition(7)	0.280293	1.34898	0.131505	0.214451	25	16	39717,44548,43832,32746,36542,36746,46015,39958,36377,36384,40680,44355,45821,40940,42226,38231
RNA_interference(7)	0.231555	1.34734	0.138383	0.214562	26	24	38620,32222,41919,34751,40739,36544,34066,36993,35539,44409,39683,42166,42693,41840,43604,34885,32935,33509,45826,34521,37844,32133,41399,36110
negative_regulation_of_catalytic_activity(4)	0.192171	1.34684	0.140755	0.214566	41	35	34878,40754,32963,38798,36497,3355133,34688,33156,33937,36674,37233,42561,32752,34924,31248,44801,45969,41785,44118,53554,37723,34953,32819,39753,39554,38936,38961,36748,34250,34968,43481,34774,37229,42000,37808
regulation_of_axonogenesis(6)	0.229852	1.34525	0.129252	0.215486	32	24	39564,36125,38879,36039,43832,31075,34772,36542,36702,43974,249072,32207,32981,35652,42986,32119,36775,43892,32398,33649,32400,35259,35070,41363
positive_regulation_of_kinase_activity(6)&positive_regulation_of_protein_kinase_activity(7)	0.261171	1.34138	0.137713	0.217497	22	18	39564,326198,40700,39122,35378,32256,44111,40998,37422,41020,41718,32631,40031,35425,33981,42356,32257,53425
positive_regulation_of_proteolysis(6)	0.189998	1.3419	0.137515	0.217501	45	35	38443,31594,34995,40014,44129,35315,43999,42594,36914,42871,35288,36201,41756,43514,31248,32221,38914,40009,49580,39173,44118,35342,36277,40015,5740853,42185,43673,34896,2768677,53577,42000,44936,40644,45574,42753
regulation_of_proteasomal_ubiquitin_dependent_protein_catabolic_process(8)	0.216377	1.34197	0.139586	0.217868	35	27	31594,35315,33758,35954,40508,35522,34924,39340,31248,32221,36264,49580,40848,44118,43719,42896,35342,36277,38580,5740853,43673,35759,43490,38656,42000,45574,42753
columnar_cuboidal_epithelial_cell_development(6)	0.0796429	1.33706	0.139936	0.219484	309	210	318579,3885650,318137,31367,32703,5740204,31786,31365,37619,31262,42737,39564,42757,31368,35227,33830,34271,33796,34560,41919,38168,38424,33916,47869,33863,41085,32384,34967,326198,35653,40751,33769,37201,32080,31358,33526,318139,36791,34927,2768716,45931,31181,40958,34772,47781,31165,35731,33507,32078,32581,31554,33330,34330,34665,42491,35771,45307,36057,42313,37386,39169,33458,32752,43725,36810…
neuroblast_fate_commitment(7)	0.212326	1.33807	0.132936	0.219484	30	28	42379,31003,40549,45285,53569,36240,34772,34263,42037,42130,41265,35197,44205,34924,31293,33770,30982,37355,41032,38012,37065,44843,33059,36239,31151,35135,41363,2768974
positive_regulation_of_cell_development(5)	0.161663	1.33832	0.142171	0.219698	61	49	43151,42615,47763,39158,35800,31883,39004,36914,36497,31075,36542,39454,36702,39864,34665,42846,35680,31339,35378,43514,31350,37851,41957,40998,37528,39228,39173,37524,3354888,38648,33834,35253,32631,38436,30971,42550,36461,33648,35261,43481,35528,36255,40715,34277,32009,35390,40832,34009,31802
regulation_of_proteasomal_protein_catabolic_process(7)	0.216377	1.33718	0.139567	0.219817	37	27	31594,35315,33758,35954,40508,35522,34924,39340,31248,32221,36264,49580,40848,44118,43719,42896,35342,36277,38580,5740853,43673,35759,43490,38656,42000,45574,42753
response_to_alkaloid(5)	0.194581	1.33486	0.139192	0.220955	41	33	42568,39530,35587,38935,36666,42850,40700,40333,39383,31666,39454,36821,37594,38344,40162,326115,41839,32608,38913,40201,44259,37916,42549,40044,38872,43673,42876,32846,31168,35540,43577,41823,40860
glial_cell_migration(5)	0.216009	1.33341	0.141915	0.221757	31	27	42737,39564,41084,49701,34772,35662,34263,42313,35555,45380,44205,36746,31293,43856,36377,43812,36775,40030,42160,32398,36703,42356,42596,32400,31208,42000,36255
embryonic_pattern_specification(5)	-0.0984654	-1.50768	0.0697721	0.222912	247	174	36269,35341,32703,5740204,47763,42379,31227,42737,40549,31391,42757,39158,36306,34284,41919,38424,40287,36125,45318,34967,36794,32080,42574,40045,36240,45931,36039,40835,36497,47781,35731,33496,44543,43331,42297,39864,34441,41066,38067,34541,35680,40660,36952,33156,42313,38760,31722,31912,33225,36810,33611,35555,35717,36544,33529,32979,35430,42743,46156,43718,42564,31248,38389,31293,41431,34171,3…
multicellular_organism_growth(3)	0.197286	1.33106	0.144471	0.222968	45	32	32805,31227,41341,43096,40180,40195,42890,31220,35286,35717,42564,43149,41957,252554,5740633,64880,31801,40104,43812,37723,3346167,41709,3885565,42549,35425,42060,34780,37206,32257,39013,43383,39150
pole_plasm_oskar_mRNA_localization(6)	0.182655	1.33153	0.142742	0.222987	68	38	42379,36306,34284,41919,34967,45931,44543,43331,39864,38067,34541,35680,36810,33611,42743,41431,2768852,32537,36990,42854,33968,33834,37345,43700,41666,35924,43236,37065,40559,41852,36409,37790,37402,33934,45827,42752,40489,31580
positive_regulation_of_transcription_from_RNA_polymerase_II_promoter(7)	-0.101498	-1.50835	0.0639196	0.223703	200	164	35341,45960,53442,47763,31778,31003,38543,35045,34908,38065,42757,35227,36560,39313,33916,45871,32068,31883,45318,41084,37655,50143,33769,37978,41612,40045,36240,43234,36039,40835,42210,44271,38381,34992,35662,39089,43793,42037,36057,32817,50392,31722,32762,31912,41105,35555,44505,40162,33529,32536,43514,42743,43718,31681,32273,37851,31293,41737,47082,38198,43856,47767,33770,36264,41498,38338,437…
asymmetric_stem_cell_division(6)	0.169362	1.32911	0.144916	0.224242	55	45	32703,42379,34908,53569,31874,32544,41675,34751,34263,31394,33156,36491,42676,44839,32752,42672,45959,35197,39340,35881,32981,38765,14462485,64880,41785,37355,47877,42880,38001,32585,34286,32083,42549,39647,42889,34521,34411,37090,36793,37962,39013,36831,34903,34906,41363
Wnt_signaling_pathway(6)	-0.142157	-1.50408	0.0679825	0.225152	106	81	32703,36606,35997,36538,38131,31014,36125,38879,42574,38890,49701,32818,30975,32078,42871,45307,42130,38760,36104,44642,45959,35677,32435,44205,43718,31248,31589,32221,38082,43769,38736,43906,43565,33448,35115,40090,2768852,43791,44830,35756,34592,47877,36775,32838,41602,3772101,48448,44355,38611,37198,36283,39753,41179,38515,42632,45821,43673,43019,43162,44843,36614,39259,31617,41086,33627,41177…
nucleus_organization(4)	-0.179981	-1.50153	0.0698189	0.226243	70	50	32152,40598,31680,34954,34527,36397,47384,36615,40589,38067,35054,40232,41265,35785,35674,32353,43439,41181,37070,34726,33782,36390,34286,39753,31405,42825,33107,32630,42063,326214,33505,3771968,42889,44747,41952,46091,39492,37090,37798,41262,40433,41804,33002,32851,35512,43560,31263,32350,37006,34805
cell_cycle_phase_transition(5)	0.147738	1.32525	0.140783	0.227143	80	58	31594,41941,36001,35315,39049,33758,31052,43466,34954,40958,42819,35954,32215,40508,35522,326205,33529,38649,34924,39340,31248,32608,31293,43724,36264,41942,49580,40848,3772082,44118,43719,38580,48309,5740853,34286,42453,32543,42550,37455,31816,34993,33991,43490,39744,43651,34411,40653,38656,38256,40003,39673,33196,39013,31678,35381,43767,45574,42753
cell_cell_adhesion(4)&cell_cell_adhesion_via_plasma_membrane_adhesion_molecules(5)	0.167952	1.32302	0.152417	0.228685	58	45	35216,41583,42082,41774,42006,43033,44129,36125,42778,42025,42571,31364,44097,43026,40191,32162,45307,37386,42707,35071,43824,33619,38590,31290,31293,31292,41302,36692,35097,36363,44885,39493,32661,42086,43528,33627,39936,35259,41441,35070,33245,32275,41575,34939,38788
female_meiotic_division(5)	0.14303	1.32028	0.15201	0.22932	84	62	31444,38905,37523,32107,39158,32152,45871,36411,34927,34954,32645,47384,40589,42297,34441,42065,32721,41014,40232,36491,44839,33937,35522,38649,46006,31248,32353,43439,32608,43724,31187,45969,35398,32119,33418,39241,35199,38515,44870,33226,33435,32049,31240,45894,34993,35130,41952,38044,34250,3772646,33934,34968,33661,31373,40003,35649,32478,43577,37687,35390,31104,38958
regulation_of_G_protein_coupled_receptor_protein_signaling_pathway(5)	0.216818	1.32178	0.141125	0.229368	29	26	40148,35078,37400,38993,37629,42672,32378,49045,40063,42452,36897,31376,32340,36384,36329,41709,34012,3355013,35974,43683,32678,31826,37037,44046,40224,32874
ERK1_and_ERK2_cascade(6)&regulation_of_ERK1_and_ERK2_cascade(7)	0.203464	1.31972	0.150039	0.22937	40	30	49260,42803,40858,33704,40195,35286,40660,36952,40385,35576,33971,34096,36302,36059,40569,34608,3354888,38232,42393,42186,41042,31602,33989,31872,43358,37402,43481,35683,53425,33682
olfactory_learning(6)	0.155845	1.32069	0.149004	0.229421	63	52	49260,5740544,43343,34284,38168,326198,38484,49701,36497,31364,47384,36743,39293,42707,44531,36544,31248,41145,45928,38818,43149,32771,37528,64880,38747,41883,34872,36171,117368,35097,44355,35253,41899,32406,31309,39917,248194,41726,37455,40665,39137,34364,43291,38391,32253,42066,53425,35512,43542,33194,37882,38657
smoothened_signaling_pathway(6)	0.177972	1.32105	0.146114	0.229554	51	39	3772180,42737,41704,31014,34284,35653,38755,38760,45959,31622,49045,31248,44274,32221,44027,43856,37232,35235,3772101,31229,48448,40240,37198,41899,38515,35151,43162,36614,48844,43528,35851,31617,41086,33196,33972,39441,44098,39596,43767
protein_depolymerization(8)	0.205402	1.31848	0.148082	0.230043	38	29	35380,39068,37387,32746,36542,40589,53566,42846,35054,45374,40459,41225,43901,39505,36072,33346,36498,32015,38580,38436,317833,32049,48481,39647,41719,43163,38135,36978,38231
sterol_metabolic_process(6)	-0.309357	-1.49534	0.0756885	0.231005	16	16	45282,38291,38631,34358,32857,47249,31581,2768685,2768687,32423,36203,44858,43512,32789,36318,5740359
dorsal_ventral_pattern_formation(6)	-0.11452	-1.49321	0.0669464	0.231772	148	124	32159,38525,318579,36804,36269,38905,43151,31003,31391,45285,42757,43256,41919,42115,34967,37655,33043,46000,36791,41607,47781,35731,33496,44543,45233,39572,35771,41746,42130,43126,42313,40046,43725,36810,42672,35430,42743,36772,44027,31293,41431,39430,34171,44021,38218,41137,37528,34969,43906,37070,53560,35956,2768852,37232,40104,47998,36171,32132,42841,43928,38580,42445,48448,5740271,35199,4218…
stem_cell_maintenance(4)	-0.157329	-1.49041	0.0676107	0.231815	79	65	31262,326152,43087,41085,32080,37859,36791,35731,34751,32078,42297,43385,42313,37386,43725,36544,43901,33529,42661,34924,31248,40063,31293,33881,43565,39228,41785,41911,42445,38648,41709,33834,44885,34286,35816,39581,33753,35151,37455,35759,42059,42596,34521,42816,45655,36555,33686,33432,38793,43229,34968,37090,37850,33196,41772,42000,39013,47873,36048,40308,34903,31151,40314,37778,36150
organic_acid_metabolic_process(4)&oxoacid_metabolic_process(5)	-0.101574	-1.49151	0.0714286	0.232094	236	161	41214,39245,43628,44117,39530,42074,39469,41133,39281,41324,43416,41212,41605,35524,42867,47173,42115,37028,40567,326113,38484,35790,36666,32026,318995,37026,38288,36914,40633,40056,30980,32212,43620,34835,317974,43332,31553,42657,33117,246388,38760,39335,40943,43936,32426,37159,40434,38603,41360,5740402,41480,32297,36760,36059,40443,43629,46068,40145,42656,38736,39228,41213,39899,35213,35609,377…
cytokinetic_process(5)	0.233282	1.31505	0.146548	0.232622	33	22	31652,38879,33890,39429,35696,42657,35054,40232,45374,32015,36775,33834,31157,38515,317833,44289,31816,37841,35340,42077,43163,43547
regulation_of_protein_phosphorylation(7)	-0.164541	-1.48799	0.0793005	0.232865	80	60	36001,39564,41341,326198,32963,38798,36497,40700,43146,34688,39122,33156,33458,33937,36674,37233,32752,35378,32256,32979,44111,34924,31248,40998,44801,31543,41271,41785,3772082,44118,53554,37723,40201,37422,41020,41718,32631,40031,35425,38961,31441,33981,42356,42253,34250,34968,34780,43481,32257,34774,246534,42000,53425,41690,32975,2768900,2768873,2768906,2768896,37808
regulation_of_protein_import_into_nucleus(6)	0.222616	1.31311	0.151706	0.233939	31	24	42737,41704,35653,34719,35696,31248,41957,34969,32015,44317,41158,37368,34053,36329,37040,38515,35336,43673,33571,35851,36748,40678,35780,37042
myotube_differentiation(7)	0.18889	1.31142	0.156689	0.23501	49	34	44013,32644,44129,40297,36039,44097,45880,40462,33262,38491,36810,40327,31290,35170,31292,41957,39368,43775,37368,36699,36632,41709,34222,38898,42541,42549,36032,35694,35728,42817,34633,42542,42717,36468
negative_regulation_of_Wnt_signaling_pathway(5)	0.225123	1.31091	0.150921	0.235029	29	24	35997,36538,31014,36125,38879,42574,38890,42871,44642,35677,31248,43565,35115,34592,36775,44355,36283,43019,43162,44843,33627,39596,39751,50050
RNA_transport(5)&nucleic_acid_transport(7)	-0.187881	-1.48412	0.0760805	0.235409	58	45	44307,41634,43096,40723,44271,43944,32057,39843,33562,32510,39745,36993,3355130,37528,37417,42680,39683,32537,31239,35235,43662,42841,32602,38580,326153,34012,43517,35400,35051,42693,41666,39090,35849,33781,37757,42642,41870,42618,34481,37769,37078,34549,45848,42360,37685
formation_of_organ_boundary(5)	0.183965	1.30785	0.15754	0.236539	42	36	50281,43161,36606,47763,39620,45328,41085,31883,34263,39572,45307,43725,33529,35430,36746,32723,31293,36377,39228,36171,41602,43928,42445,36703,43434,33753,32567,32724,32400,33432,39619,40833,41772,32275,39013,41273
protein_complex_disassembly(6)	0.191853	1.30831	0.154333	0.236548	46	33	35380,41694,39068,37387,32746,36542,40589,53566,42846,35054,45374,40459,41225,43901,39505,36072,33346,36498,32015,38580,40240,38436,117365,317833,32049,48481,39647,41719,43163,47091,38135,36978,38231
protein_localization_to_organelle(6)	-0.12699	-1.48154	0.0777244	0.236556	146	101	40632,48572,39327,42737,41704,33796,46080,31042,40189,44437,35653,34719,32080,41152,41459,36791,38258,34527,41562,42298,35696,42065,41014,42810,36360,32351,50391,40160,31248,39745,41957,40170,34969,43034,32015,44317,41158,37368,43719,34053,41025,34333,45680,38580,38675,36329,33782,42843,43041,32450,37040,40581,38515,32630,35336,33226,43673,32947,40178,32567,33981,33571,32505,35851,44747,35173,428…
protein_polyubiquitination(10)	0.201647	1.30862	0.161528	0.236703	45	30	38715,34487,37349,41085,39735,40040,31214,39750,40336,39818,31749,35170,39079,41181,41260,41785,3355079,44131,37876,39753,39691,40556,33318,36820,32358,36748,32403,32402,38437,34777
cell_fate_commitment_involved_in_pattern_specification(5)	0.211541	1.30692	0.163895	0.236946	32	27	50281,43161,36606,39620,45328,38168,41085,31883,34263,39572,42037,45307,34569,31293,39228,42034,41602,43928,42445,43434,35147,37455,44747,35540,39619,38657,34009
positive_regulation_of_cell_size(6)	0.256003	1.30639	0.151443	0.236982	24	18	41341,38017,35286,44573,38649,40872,41957,64880,31903,3346167,5740318,43709,42866,42549,42253,38385,34780,32257
cellular_protein_complex_disassembly(7)	0.191853	1.30567	0.157715	0.237187	45	33	35380,41694,39068,37387,32746,36542,40589,53566,42846,35054,45374,40459,41225,43901,39505,36072,33346,36498,32015,38580,40240,38436,117365,317833,32049,48481,39647,41719,43163,47091,38135,36978,38231
salivary_gland_cell_autophagic_cell_death(6)&autophagic_cell_death(6)	-0.147758	-1.47848	0.0772022	0.238391	85	72	43596,39696,34377,44851,34024,42850,40640,42819,36914,42898,40700,39383,31666,47878,34665,36442,40628,33156,46020,37729,38630,34170,38914,38218,41137,40009,39173,39683,44830,31020,42841,38028,37336,40015,43415,40664,36329,53567,40240,31405,40378,37356,45268,42185,43604,38936,38487,32341,41868,33219,45826,43293,31773,39675,38000,36546,32595,35540,41457,37999,33224,39962,40092,37949,39711,32285,449…
tissue_death(4)&histolysis(5)	0.120074	1.30321	0.159469	0.238535	104	87	43596,35045,39696,35747,34377,38456,44851,34024,39004,42850,40640,42819,36914,42898,40700,39383,31666,39454,47878,34665,36442,37141,40628,33156,46020,37729,38344,44505,43514,32001,38630,326115,34170,38914,38218,38913,40998,41137,40009,39173,39683,44830,31020,40201,42841,38028,37336,40015,43415,40664,36329,53567,40240,31405,40378,37356,45268,42185,43604,38936,38487,32341,41868,33219,45826,43293,31…
cellular_response_to_chemical_stimulus(4)	0.0835352	1.30362	0.159765	0.238611	225	183	40393,39149,326138,42523,44121,38543,35997,35747,42737,39564,42803,33814,41770,39152,39288,40198,38616,53558,5740414,34377,38424,32671,43087,33474,43728,41084,35396,42358,36666,40045,42850,46000,40958,40633,31165,40700,35731,39383,34751,42298,37912,31666,39454,31220,39089,36821,35286,37203,38490,33156,43484,38760,35742,33262,33458,36258,42005,43725,32426,40336,32256,38344,44505,36544,33529,44111,…
wing_disc_dorsal_ventral_pattern_formation(7)	-0.198818	-1.4769	0.0774634	0.23864	46	39	43151,31391,42757,33496,45233,39572,42130,43126,42313,40046,36772,44027,31293,44021,38218,41137,43906,53560,36171,42841,43928,42445,42186,40295,53562,36421,40844,33224,42492,37842,50005,39013,40171,41387,32918,40314,39596,39751,34009
oocyte_construction(4)	-0.127707	-1.47549	0.0796532	0.238719	149	99	32159,36804,36269,32703,42379,43256,36306,34284,41919,42115,34967,36791,45931,41607,47781,44543,43331,45233,39864,34441,41066,38067,34541,35680,33156,42313,32752,36810,33611,43901,32979,42743,36059,38389,31293,41431,39430,34171,37528,37417,2768852,35478,32537,31239,40104,36990,32132,42854,33968,38580,33834,48448,37345,35199,42186,35051,37356,43700,41666,41788,35924,36773,43236,37065,44289,37455,3…
regulation_of_innate_immune_response(5)	-0.175249	-1.47397	0.0761551	0.238941	73	51	38128,35997,40510,42922,40248,42594,42850,35859,42299,35731,40191,37339,34311,42935,41839,32976,34726,38648,32534,44811,44910,35966,42160,40378,32820,117365,31011,31800,33386,34068,33853,45467,44728,40034,34780,37967,44339,41702,37769,43749,32831,39776,34632,39063,40033,31270,38974,38821,39020,37468,35862
cellular_response_to_abiotic_stimulus(4)	0.154743	1.30183	0.158981	0.239363	63	51	40148,40393,35078,44121,42367,40016,35275,37400,32126,40014,38616,39887,41341,34377,32671,37978,46234,38993,37629,43950,31518,33768,42561,32378,36897,31376,32340,40009,36384,33212,40015,36329,34012,3355013,35974,43683,326160,33571,42253,31791,31826,2768677,43493,34930,40224,43542,39909,3772069,3772329,42305,41678
wing_disc_pattern_formation(6)	-0.155888	-1.46794	0.0797755	0.239578	71	64	43151,42737,31391,45285,42757,3346237,36240,35731,33496,45233,39572,42130,43126,42313,40046,33529,31622,35430,44205,36772,44027,31293,44021,38218,41137,43906,53560,40966,35756,36171,42841,43928,42445,31229,42186,31379,35483,33753,40295,37455,35851,36239,45655,33432,53562,36421,33196,40844,33224,42492,37842,33972,33245,50005,39013,40171,41387,32918,40314,37778,39596,43767,39751,34009
response_to_temperature_stimulus(4)	-0.125513	-1.47185	0.0753819	0.239732	123	99	44121,41786,42367,35275,48572,36076,38233,31978,39071,34284,317923,40953,40723,38504,34024,37978,41066,39074,43950,31251,41426,44839,32817,38037,48581,44920,32256,42672,31130,32613,44111,36059,45928,38389,43149,39961,43856,31376,44801,36384,37586,38643,31621,42852,48535,48582,44921,48583,37068,326153,48971,39075,44910,40566,34843,32406,38746,42866,31976,31309,38944,41726,38872,39015,40659,3771890…
small_molecule_catabolic_process(5)	-0.188506	-1.47014	0.0806547	0.240144	55	43	39530,41133,34136,37028,38484,32026,37026,36914,326119,43332,33117,32426,32858,41480,41701,35213,34474,37446,39988,33911,41132,42832,32087,37445,31641,36242,33898,31587,37285,36203,38871,38147,41275,40349,36536,34313,32488,34276,41625,36031,32625,38864,38979
purine_nucleoside_monophosphate_metabolic_process(7)&purine_ribonucleoside_monophosphate_metabolic_process(8)	-0.248234	-1.46807	0.0833169	0.240836	83	25	34995,41324,36543,44390,32239,36103,59170,45830,38753,39479,33390,34996,43104,46040,45401,32007,43652,36252,37728,41318,43515,37834,35797,36031,41476
cytoskeleton_dependent_cytokinesis(6)	0.142616	1.29922	0.160549	0.241308	91	60	32703,36538,31652,38168,38879,34244,33890,39068,39429,40852,31521,35696,34441,31554,35801,34688,42657,35054,40232,45374,33562,44006,32979,35865,45928,41181,34245,37070,32015,37368,36699,36775,42854,38418,33834,38001,31157,43717,38515,317833,35483,37618,44289,31240,31816,37841,35340,36440,42077,35526,43163,42971,32478,33445,33798,36956,35298,43547,34235,34141
formation_of_anatomical_boundary(4)	0.166354	1.29841	0.162805	0.241598	51	44	50281,43161,36606,47763,39620,45328,41085,31883,37201,32080,34263,31554,39572,45307,43725,33529,35430,36746,32723,31293,36377,39228,36171,41602,43928,42445,36703,43434,33753,39440,32567,32724,33627,32400,33432,39619,40833,41772,33245,32275,39441,39013,44540,41273
male_meiosis_cytokinesis(5)	0.257106	1.29712	0.171029	0.242329	26	18	34244,39429,35696,34441,42657,35054,40232,45374,33562,32979,41181,37070,36699,43717,32478,35298,43547,34141
positive_regulation_of_catabolic_process(4)	0.15582	1.29532	0.17005	0.243547	59	50	31594,34377,41919,35315,43999,32871,33854,36251,36460,42871,39454,36821,37141,42810,36201,37729,32256,40596,31248,32221,33283,44801,40009,49580,35478,44118,40201,34543,35342,37272,36277,40015,43580,5740853,40138,41094,43673,33386,3355150,34521,41611,2768677,40653,35780,42000,53585,41823,45574,43740,42753
positive_regulation_of_protein_phosphorylation(7)	0.221008	1.2935	0.166469	0.244795	31	24	39564,41341,326198,40700,39122,35378,32256,32979,44111,40998,31543,40201,37422,41020,41718,32631,40031,35425,33981,42356,42253,34780,32257,53425
regulation_of_protein_targeting(6)	0.222616	1.29178	0.166396	0.245959	32	24	42737,41704,35653,34719,35696,31248,41957,34969,32015,44317,41158,37368,34053,36329,37040,38515,35336,43673,33571,35851,36748,40678,35780,37042
pole_cell_formation(4)	0.267108	1.28797	0.168363	0.248127	31	16	35864,45871,34954,40589,39864,41066,36491,33937,37528,39683,38580,42693,35340,34521,34364,36272
posttranscriptional_gene_silencing(5)&posttranscriptional_gene_silencing_by_RNA(6)	0.166453	1.28869	0.168774	0.248367	45	43	38620,35747,32222,41919,43728,42236,34751,34541,43808,40739,36544,31130,34066,40793,36993,35539,44409,39683,41883,42166,39722,37009,42693,41840,43604,34885,36301,32935,33509,45826,3355150,34521,45655,34364,37844,32133,37790,38639,41399,35385,36110,36956,37447
neuroblast_differentiation(7)	0.174715	1.28799	0.164356	0.248561	41	39	41491,42379,31003,34673,40549,44018,45285,3346237,53569,36240,40835,34772,34263,42037,42130,41265,35197,44205,34924,31293,33770,39228,42300,30982,37355,41032,38012,37065,44843,33059,43697,36239,2768677,41697,31151,35135,41363,34009,2768974
cellular_lipid_catabolic_process(5)	-0.23785	-1.45767	0.0819871	0.249062	32	26	34136,39611,43618,37028,43332,42810,250736,32426,41480,35213,37446,37445,31641,36242,33898,37285,36780,38147,251984,41275,36536,34313,34276,36031,32436,38864
oocyte_microtubule_cytoskeleton_polarization(5)	0.267604	1.28539	0.171366	0.250078	23	16	34284,43331,45233,41066,36810,42743,36059,32537,36990,42186,35051,37356,43700,41641,37402,48571
purine_nucleoside_metabolic_process(6)&purine_ribonucleoside_metabolic_process(7)	-0.209747	-1.45525	0.0866983	0.250224	91	34	34995,48552,41324,36543,37875,44390,32239,37026,36914,36103,59170,39976,45830,43739,39479,33390,34996,43104,39975,46040,41680,45401,32007,43652,36252,43456,37728,41318,43515,37834,41679,35797,36031,41476
defense_response_to_fungus(5)	0.172262	1.28404	0.174052	0.250902	51	40	38419,38408,317954,37044,36708,45908,35045,34281,318005,43256,49808,35910,34541,37386,41265,42672,44205,32648,34624,34969,35956,40988,37232,36024,37068,38185,34761,42866,33390,43283,36239,39078,41611,35596,40554,34780,39889,38833,32832,31797
chaeta_morphogenesis(5)	-0.195598	-1.44848	0.0888	0.254707	46	39	45328,34793,36411,32078,33759,45233,31717,32718,40462,39122,42313,40687,44205,32723,44011,31293,42738,40090,30982,39753,31405,43700,41788,37837,35147,32724,34882,41719,40714,41086,36555,36788,41981,39013,38091,37886,32918,318008,44849
memory(5)	-0.143397	-1.44914	0.0876843	0.255441	96	75	43670,43343,38863,31645,34284,41085,31107,32080,31002,36497,31364,47384,41066,39293,31251,32817,42707,44531,30998,41145,45928,38818,43149,39018,31293,47082,33185,37528,38747,32976,44817,36692,43741,41883,34872,36395,32278,32115,41988,40680,44355,32585,42567,41899,32406,30971,43828,31309,248194,41726,33161,41094,37065,2768685,40665,45064,31459,33027,39137,42602,38391,35540,33268,37229,32253,37890,…
cyclic_nucleotide_metabolic_process(7)	0.226095	1.27791	0.177694	0.256279	28	22	34878,40754,43193,38285,40180,317967,42561,41825,42452,43149,41549,42652,35419,41709,32406,43682,31234,3885573,38539,5740349,32485,34181
columnar_cuboidal_epithelial_cell_differentiation(7)	0.0745947	1.27654	0.173851	0.257142	315	215	318579,3885650,318137,31367,32703,5740204,31786,47763,31365,37619,31262,42737,39564,42757,31368,35227,33830,34271,33796,34560,41919,38168,38424,33916,47869,33863,41085,32384,34967,326198,35653,40751,33769,37201,32080,31358,33526,318139,36791,34927,2768716,45931,31181,40958,34772,47781,31165,38884,35731,33507,32078,32581,31554,33330,34330,34665,42491,35771,45307,36057,42313,37386,39169,33458,32752…
mRNA_catabolic_process(7)	0.206789	1.27281	0.17577	0.260297	37	27	40683,41919,36922,42358,5740252,43808,35788,36544,2768908,41552,35501,39722,39034,42880,34804,35893,41666,41094,32935,31625,3355150,34484,34521,37790,37839,41339,35921
positive_regulation_of_innate_immune_response(5)	-0.228006	-1.44115	0.0875448	0.261327	39	28	35997,42922,40248,42594,42299,40191,37339,34311,32534,42160,40378,32820,117365,31011,31800,34068,33853,45467,40034,37967,44339,41702,39776,34632,40033,31270,38821,39020
response_to_growth_factor(5)	0.167326	1.27117	0.178776	0.26143	45	41	326138,35997,42737,39564,33814,41770,5740414,38424,33474,46000,35731,33156,43974,38760,33458,36258,43725,33529,32981,38736,36171,42160,39434,32160,33753,33226,45278,33981,42356,42059,31665,33432,42380,34780,42945,32257,43804,41772,36255,44849,32498
cyclic_nucleotide_biosynthetic_process(7)	0.226095	1.27046	0.179621	0.26166	25	22	34878,40754,43193,38285,40180,317967,42561,41825,42452,43149,41549,42652,35419,41709,32406,43682,31234,3885573,38539,5740349,32485,34181
neutral_lipid_metabolic_process(5)&acylglycerol_metabolic_process(6)	0.261413	1.26752	0.189932	0.26267	18	16	39611,33824,37978,35790,33354,42810,50392,32426,44887,47767,31376,39204,33107,37289,35362,32436
G2_M_transition_of_mitotic_cell_cycle(7)	0.254088	1.26785	0.182575	0.262816	20	17	43466,40958,32215,326205,38649,32608,3772082,48309,42453,32543,37455,34993,34411,40653,38256,40003,39673
melanotic_encapsulation_of_foreign_target(5)	0.25634	1.26804	0.187003	0.263114	30	17	37044,31792,33165,32425,35910,34385,43799,40410,36727,32981,43803,38580,35584,39900,35340,41641,39617
response_to_fibroblast_growth_factor(4)&cellular_response_to_fibroblast_growth_factor_stimulus(5)&fibroblast_growth_factor_receptor_signaling_pathway(6)	0.256646	1.26849	0.179182	0.263132	18	17	326138,35997,42737,39564,33814,41770,38424,38760,33458,36258,38736,42160,39434,45278,42356,42380,36255
histone_modification(4)&covalent_chromatin_modification(6)	-0.150954	-1.43797	0.0795478	0.263444	97	66	318992,34611,34908,41341,34377,36794,318991,34172,31149,33423,35113,31518,33837,36612,35744,41090,33977,33761,39431,41839,37851,31015,41737,318918,34245,43856,42750,45830,43788,40966,39103,33212,32079,39142,38648,40030,39241,38652,37795,41219,31374,39203,30971,32941,43017,34875,326128,36645,31880,53428,34528,40659,41295,39744,38055,43016,37962,35649,34595,32461,40228,41850,32169,45848,3772329,344…
tracheal_outgrowth_open_tracheal_system(5)	0.2546	1.26619	0.182202	0.263494	25	17	35997,39564,41770,42757,39158,38424,40660,36952,44703,44885,35942,48317,37038,32661,42356,44855,32275
mitochondrial_transport(5)	-0.197022	-1.43214	0.093599	0.267045	55	38	40632,48572,39327,33796,40189,47611,41152,33714,31990,42298,37912,41156,35941,43483,37417,41157,32450,40178,32505,42845,30994,3355107,34500,38571,318636,42268,32007,39294,34763,53585,3772221,33470,37337,44381,38572,41285,33097,35553
regulation_of_neurotransmitter_levels(4)	-0.185326	-1.43312	0.100459	0.267411	73	43	35353,38337,43618,42929,39747,32158,37912,33788,33458,40459,40993,42561,35865,32797,39745,43856,37528,43841,39016,32537,42854,42567,35051,41840,32321,42327,39900,40506,38058,36526,43823,42245,36080,3355164,35068,47091,32799,32461,37778,64877,41625,35977,38196
lipid_homeostasis(6)	0.216752	1.25838	0.187339	0.270727	32	24	37400,43867,39611,33942,35790,40045,36914,46234,42514,43146,37203,34380,32256,42656,42515,40664,117369,33981,35851,33374,42993,36242,33324,39150
cortical_cytoskeleton_organization(5)	-0.279732	-1.42559	0.0947516	0.271657	30	18	42871,40462,36104,42672,45928,32981,38765,33864,36775,41718,37356,35311,31816,33649,33845,41749,31168,35977
response_to_nitrogen_compound(4)	-0.125562	-1.42658	0.0936623	0.27198	110	93	39149,42568,39530,35587,35747,39071,39152,43728,38935,41084,36666,42850,40700,40333,39383,34751,31666,39454,31220,36821,35286,37203,35742,33262,32426,37594,38344,36544,40162,34066,326115,36582,41839,34686,32608,38785,36993,41957,35539,38913,42135,44409,37528,64880,39683,42166,42852,36990,40201,31016,44259,48583,37068,43580,41709,43130,37916,42693,31137,37545,42549,40044,38872,43673,246552,42876,3…
negative_regulation_of_stress_activated_protein_kinase_signaling_cascade(6)&negative_regulation_of_stress_activated_MAPK_cascade(7)&negative_regulation_of_JNK_cascade(8)	0.252859	1.25601	0.192029	0.272654	20	17	39064,31391,44851,32963,37387,40958,40336,31248,33346,44801,33212,31016,40999,44289,33991,43481,34774
muscle_organ_development(5)	-0.112945	-1.4146	0.101401	0.275486	143	115	32801,47763,44013,34908,45285,43190,36306,34560,40287,44653,44129,36945,45318,41084,37655,36039,34772,44097,31165,30975,36542,36615,38067,5740252,42037,34569,44510,35207,38491,36258,36674,35104,39431,36810,41265,32314,33619,53573,50391,42162,31290,31293,34429,31292,38914,43288,40170,37368,42300,38978,31618,35485,42034,32838,38799,34222,44355,44885,36390,42160,41718,40042,37238,39203,38012,42541,3…
regulation_of_dendrite_development(5)	0.193205	1.25217	0.186981	0.276014	37	30	42615,39717,32528,36876,45318,36791,32057,42846,39122,31350,46015,47082,41957,35652,252554,37528,36377,37524,41988,38436,30971,40165,32919,38752,42874,43651,41749,35070,40715,35135
response_to_alcohol(5)	-0.134395	-1.41491	0.0997596	0.276574	104	80	38543,39288,40348,34377,34284,38168,34176,36411,40045,31181,42898,31364,40650,31165,41359,37203,39086,33156,42707,44505,32613,44111,38630,34170,41145,36897,38914,41353,40009,33861,39409,36692,36699,44830,32349,3354888,40015,33944,40680,35573,36390,35253,44811,40351,37795,33684,41899,32406,30971,39917,248194,33462,41094,32569,37455,37335,45826,38539,39137,31773,40696,37010,31168,39999,34256,35540,…
eye_antennal_disc_morphogenesis(6)	0.20127	1.25077	0.189717	0.27695	37	27	42757,44254,33916,36741,32080,35662,31717,32718,40605,39122,42313,32723,41181,40009,43565,43812,41988,39753,40165,37455,32724,35851,34882,33432,33196,36213,42544
nucleoside_triphosphate_metabolic_process(6)	-0.253572	-1.41679	0.102448	0.277288	77	22	34995,41324,36543,44390,32239,36103,59170,43739,33390,34996,39645,43104,46040,45401,32007,34529,43652,36252,37728,43515,35797,36031
genital_disc_morphogenesis(6)	-0.295156	-1.41536	0.101263	0.277501	19	16	31364,34982,35505,44111,31293,44801,38153,34445,33418,40015,44885,36283,42541,40940,42990,42542
organonitrogen_compound_metabolic_process(4)	-0.0760155	-1.40986	0.105453	0.278073	404	259	43124,43628,39530,35341,48341,37109,34995,43612,48552,48337,41133,43613,39869,35045,31863,36585,36467,41324,43416,36543,34878,37875,43256,41605,44390,40935,32095,31194,44448,40754,32152,43193,38285,32239,37110,40180,38973,43618,34910,42594,31716,326113,318753,38484,32026,31358,35859,35861,37026,38288,40640,36914,36103,59170,39976,40633,39403,317967,30980,32212,43620,39238,41512,38223,36769,41943,…
salivary_gland_boundary_specification(6)	-0.292415	-1.41865	0.100724	0.278129	18	16	47763,43725,33529,35430,36746,36377,36171,36703,33753,32567,32400,33432,40833,41772,32275,41273
dorsal_ventral_pattern_formation_imaginal_disc(6)	-0.182728	-1.41077	0.10216	0.278488	51	43	43151,31391,45285,42757,33496,45233,39572,42130,43126,42313,40046,35430,36772,44027,31293,44021,38218,41137,43906,53560,36171,42841,43928,42445,42186,40295,33432,53562,36421,40844,33224,42492,37842,50005,39013,40171,41387,32918,40314,39596,39751,34009,43740
protein_DNA_complex_assembly(6)	-0.230191	-1.4169	0.105712	0.278636	38	27	31039,43343,31680,2768853,42065,41014,36498,39014,117294,41296,35121,36390,33565,41042,35523,40047,35418,318846,3771935,31449,37798,31603,40973,38989,3772329,36495,37006
membrane_organization(4)	-0.110317	-1.40653	0.101925	0.279073	184	119	36054,42615,40549,40724,32303,46080,31042,44437,41469,38337,38534,43618,31716,31620,33765,31647,34824,34954,248102,46234,40627,34527,32746,35696,38049,36615,37205,38067,32987,40863,42561,42745,40336,32256,32979,31842,326186,35674,45928,39745,38218,31247,3355130,42979,44801,37528,43775,43034,40093,36578,32610,39016,42835,2768929,32537,42389,42896,36045,33418,34333,42854,38418,34736,38995,31581,337…
regulation_of_kinase_activity(6)&regulation_of_protein_kinase_activity(7)	-0.171083	-1.40745	0.103194	0.27943	65	50	36001,39564,326198,32963,38798,36497,40700,34688,39122,33156,33937,36674,37233,32752,35378,32256,44111,31248,40998,44801,41271,41785,3772082,44118,53554,37723,37422,41020,41718,32631,40031,35425,38961,31441,33981,42356,34250,34968,43481,32257,34774,246534,42000,53425,41690,2768900,2768873,2768906,2768896,37808
regulation_of_stem_cell_proliferation(5)	-0.208314	-1.40454	0.106759	0.279973	40	32	43151,326152,35800,34665,40232,33156,42130,35378,45959,35197,41360,43769,41942,37528,39228,44830,47877,38799,40577,40042,39777,45467,39744,40696,44728,37967,35540,31038,43515,40860,41363,34009
histone_methylation(5)	-0.238838	-1.40054	0.109269	0.280339	38	24	34611,34377,31149,33761,37851,31015,41737,39103,32079,37795,41219,39203,30971,32941,36645,31880,53428,34528,41295,43016,37962,34595,40228,34480
regulation_of_cell_cycle_process(5)	-0.127528	-1.40161	0.108275	0.280543	121	89	31594,41941,31789,36001,35380,40287,35315,35800,43999,40285,33758,31052,40958,39429,35954,38381,32215,40508,35054,45374,39375,35522,326205,43901,33529,34924,39340,31248,32608,31293,43724,43856,36264,41942,40170,31535,49580,45969,36498,32015,40848,44118,43719,47877,31016,38580,48309,43517,5740853,31157,37916,39554,42186,33399,32543,317833,44289,37455,31240,31816,48481,34993,41067,33991,43490,39744…
larval_development(5)	0.107335	1.24581	0.197266	0.281004	131	99	32458,40514,42615,43930,35045,42737,40990,44437,38168,44448,33916,31883,38291,45318,32080,44548,117464,39976,44097,34435,43532,246397,42871,38067,33424,33156,36258,33225,41225,44642,31248,31293,31292,40850,41137,5740633,42738,43384,38433,36692,53554,32142,38978,32742,41937,44703,3346167,41911,33834,44885,43717,42160,32083,37564,39493,40861,39581,38076,35688,42550,33226,42091,3772655,33253,3771968…
negative_regulation_of_neuron_death(5)	0.238213	1.24609	0.193477	0.281216	22	19	5740544,40014,31002,38983,42348,42761,39027,41839,41957,42447,37070,42389,33212,40015,44747,37247,41961,53585,40860
protein_ubiquitination_involved_in_ubiquitin_dependent_protein_catabolic_process(9)	-0.23558	-1.40171	0.107994	0.281859	32	25	43999,33854,37857,36201,40336,40596,40144,41260,41785,36131,36990,31016,40015,39753,33377,318246,38961,41611,36748,39193,32996,35780,36298,32995,37713
germ_line_stem_cell_division(5)	0.19983	1.24138	0.195847	0.284619	35	27	31262,42737,43087,32080,35731,34751,37386,43725,33529,14462485,64880,41785,42880,34286,42693,42549,41094,33753,35851,34521,33432,37090,41772,37962,39013,47873,36831
regulation_of_embryonic_cell_shape(5)	0.217112	1.24182	0.201071	0.284646	31	23	38531,44851,32080,32078,43319,43716,44835,44030,44111,3354987,40255,33881,41062,36775,41118,3355131,31667,48317,35340,43715,43687,43523,34009
microtubule_cytoskeleton_organization_involved_in_mitosis(5)	0.16753	1.24052	0.197117	0.284997	51	39	49260,42828,318146,37378,39850,36538,40639,39068,35954,41531,35576,35522,43901,38694,34245,31153,36329,41365,43517,32316,53561,32543,38515,35963,3354896,32049,31240,42183,38341,35130,42077,42060,38156,38656,33119,35649,32478,53439,33501
cellular_response_to_growth_factor_stimulus(6)	0.166086	1.23853	0.199527	0.28653	44	40	326138,35997,42737,39564,33814,41770,5740414,38424,33474,46000,35731,33156,38760,33458,36258,43725,33529,32981,38736,36171,42160,39434,32160,33753,33226,45278,33981,42356,42059,31665,33432,42380,34780,42945,32257,43804,41772,36255,44849,32498
positive_regulation_of_protein_catabolic_process(5)	0.207356	1.23509	0.204282	0.289578	29	25	31594,35315,43999,33854,36460,42871,36201,40596,31248,32221,49580,35478,44118,34543,35342,36277,40015,5740853,40138,43673,41611,35780,42000,45574,42753
regulation_of_imaginal_disc_growth(5)	-0.229794	-1.39122	0.116403	0.289818	30	26	317824,44448,40191,35771,39375,32351,44027,252554,37528,38736,42896,47998,42034,33212,33753,326214,40940,59172,33627,43651,33432,42380,33218,39013,34179,39596
positive_regulation_of_intracellular_transport(4)	-0.223137	-1.3881	0.115293	0.292142	39	27	42615,42737,36791,38226,35696,42199,32015,44317,41158,37368,34053,35235,32602,38580,36329,37040,38515,35336,45821,31800,41177,36748,40678,35780,31382,37042,19835383
associative_learning(6)	0.136383	1.22969	0.212418	0.294238	72	59	49260,43583,5740544,43343,34284,38168,326198,38484,49701,36497,31364,47384,36743,41066,39293,42707,44531,36544,31248,41145,45928,38818,43149,32771,37528,64880,38747,41883,34872,36171,117368,35097,44355,32585,35253,41899,32406,31309,39917,248194,41726,37455,42646,40665,38539,39137,34364,43291,38391,32253,42066,53425,35512,33921,43542,33194,37882,41311,38657
olfactory_behavior(5)	0.110049	1.23017	0.202901	0.294254	122	92	30978,43551,49260,5740544,45840,43343,38616,33721,34284,38168,44448,32821,41085,326198,38484,40045,42267,49701,36497,31364,40650,33496,47384,36743,39293,38760,42707,44531,42561,37981,36544,32979,31248,41145,45928,38818,43149,37271,46719,37264,32771,37528,64880,38747,36913,41883,34872,36171,117368,35552,35097,30972,34831,36118,44355,35253,31646,41899,32406,31309,39917,248194,41726,37455,31816,3797…
lamellipodium_organization(5)&lamellipodium_assembly(6)	0.246593	1.22838	0.21288	0.295128	21	17	37201,37387,32078,43319,32752,32256,32981,33346,42986,42389,38898,41718,37841,41852,41719,246497,34009
trunk_segmentation(7)	0.255789	1.22781	0.215702	0.29522	18	16	47763,42737,40287,36794,36240,36039,40835,33529,35430,42034,38995,41032,38012,39297,40834,34009
embryonic_heart_tube_development(5)	0.227818	1.22271	0.213956	0.300063	23	20	42615,42803,33704,33769,34263,38816,42037,31394,40232,41265,36746,35881,33770,42034,34068,41944,35540,42536,31678,44849
neurotransmitter_secretion(5)	-0.181874	-1.37902	0.117565	0.301585	68	41	35353,38337,43618,42929,39747,32158,37912,33788,33458,40459,40993,42561,35865,32797,39745,43856,37528,43841,39016,32537,42854,42567,35051,41840,32321,42327,39900,40506,38058,36526,43823,36080,3355164,35068,47091,32799,32461,37778,64877,35977,38196
gene_silencing_by_RNA(5)	-0.158941	-1.37628	0.116284	0.302025	57	54	38620,35747,32222,42695,41919,43728,43518,42236,34751,34541,43808,40739,36544,41209,31130,34066,40793,36993,35539,38428,44409,39683,41883,42166,41025,39722,44819,37009,42693,41840,31381,43604,34885,36301,32935,33509,45826,3355150,34521,45655,34364,37844,32133,37790,38639,41399,35385,36110,36956,37447,2768920,36656,42681,34609
protein_DNA_complex_subunit_organization(5)	-0.183403	-1.37478	0.120448	0.302414	65	40	31039,43343,39688,31680,2768853,40111,42065,41780,41014,43439,40170,36498,31801,39014,117294,41296,35121,36390,44811,33565,41042,35523,39202,34875,40047,33505,35418,318846,3771935,39492,31449,37798,31603,41850,37922,40973,38989,3772329,36495,37006
divalent_inorganic_cation_transport(6)&divalent_metal_ion_transport(7)	-0.2113	-1.37696	0.119153	0.302657	44	30	40393,43583,32158,37912,33768,38037,42490,37132,44643,31621,40664,3346208,40931,37040,39015,45248,47762,14462605,38976,35580,37985,33921,43542,41688,36003,31246,34557,39932,40551,326167
glutathione_metabolic_process(5)	-0.190553	-1.37279	0.122059	0.303422	39	37	48341,37109,48337,41133,36467,37110,38973,41512,53581,37105,36927,37108,37111,32839,38972,38975,248194,41132,48338,48335,246386,37106,48340,41502,37128,59240,35995,37107,37113,33047,35928,41503,38974,37960,37143,246581,37112
homophilic_cell_adhesion_via_plasma_membrane_adhesion_molecules(6)	0.208523	1.21904	0.218831	0.303551	25	24	44129,36125,42025,31364,44097,40191,32162,45307,37386,42707,35071,33619,38590,31290,31292,35097,36363,39493,33627,39936,35259,35070,33245,38788
learning(5)	0.126813	1.21705	0.216341	0.304111	81	67	49260,43583,5740544,43343,34284,38168,326198,38484,49701,36497,31364,47384,36743,41066,39293,42707,44531,36544,31248,41145,45928,38818,43149,32771,43982,37528,64880,38747,44817,36733,39212,41883,34872,34132,36171,117368,35097,44355,32585,35253,41899,32406,30971,31309,39917,248194,41726,37455,42646,40665,38539,39137,34364,43291,38391,32253,42066,32428,53425,35512,33921,43542,33194,37882,41311,4118…
multi_organism_behavior(3)	0.09116	1.21768	0.216043	0.304503	196	134	34545,36664,47763,43036,32246,32657,38007,43343,39392,246647,33739,39191,36414,31792,33721,40248,36945,43193,36741,41085,32619,38504,53523,32889,43669,32731,44548,34070,37573,30980,32158,31521,35073,47384,42940,34641,32754,31251,35771,36964,38760,31071,41776,34847,44006,45380,33619,31130,32435,37953,40327,46156,40616,2768721,32603,32221,39018,40850,43982,5740700,37528,318841,36913,35398,43265,312…
dosage_compensation(7)	0.25456	1.21717	0.216561	0.304515	21	16	53442,3772180,47869,35800,38779,34751,31518,36993,39683,38963,35121,33565,35523,37874,38145,41399
regulation_of_embryonic_development(5)	0.135146	1.21451	0.221553	0.305813	75	58	42379,38531,34284,41919,44851,32080,43466,34954,32078,44543,43319,39864,43716,44835,38067,37083,35680,44030,36810,44111,42743,3354987,39340,32608,40255,43288,33881,37528,41062,2768852,41633,36775,42854,33968,37345,41118,3355131,43700,31667,48317,35924,37065,59172,34993,35340,32358,36409,37402,33934,45827,40003,43715,43687,35563,43523,40489,31580,34009
cyclic_purine_nucleotide_metabolic_process(8)	0.221736	1.21486	0.220272	0.305952	24	21	34878,40754,43193,38285,40180,317967,42561,41825,42452,43149,41549,42652,35419,41709,43682,31234,3885573,38539,5740349,32485,34181
carbohydrate_derivative_biosynthetic_process(5)	-0.114746	-1.36815	0.119655	0.307681	130	103	43124,5740876,48552,39732,36585,34136,34878,31623,317923,40754,43193,38285,42115,40180,31358,34215,38288,317967,38106,41191,33271,31553,33424,38760,40993,42561,41825,32122,43563,36564,33216,33903,42452,43149,39745,32056,35486,39098,37323,38736,45830,42518,41549,38753,43739,31098,36699,39479,250735,39653,47137,45884,42652,35419,3772101,41709,43425,37198,39914,42146,246627,39434,261610,43682,36614,…
exocytosis(5)	-0.196147	-1.36636	0.124875	0.308427	63	34	43618,31647,42929,34677,39747,32158,31698,33458,40459,42561,35865,44274,43841,38786,39016,32537,43330,42854,42841,44819,35051,31381,32321,36383,42889,40714,38058,36526,36080,41870,3355164,47091,64877,38196
antimicrobial_humoral_response(4)	0.12412	1.2115	0.227126	0.308524	103	69	43597,43596,35216,38419,37184,35341,36708,36637,45908,39064,35045,43256,44448,32152,42644,42594,44548,49808,43650,41562,37339,36769,41943,36057,31167,33225,42935,40739,39610,49045,37575,33185,44801,38321,34969,35956,50070,2768852,40848,3772082,117294,34761,42866,31011,42550,42385,43283,37277,3346149,36032,38752,35047,33078,36748,39999,40554,37967,47121,44339,36047,34937,32832,41945,39063,37290,44…
female_sex_differentiation(5)	0.225567	1.21037	0.222289	0.308688	23	20	47763,37619,35227,44254,31883,36240,32078,37785,44111,41181,36897,40090,48535,36283,42549,40940,37841,39849,44540,36380
somatic_muscle_development(5)	0.142392	1.21056	0.222492	0.309007	67	52	31778,43150,43287,36538,43190,40990,33916,36945,37230,45318,37205,45880,34569,36258,41225,33110,32536,42162,40363,38082,41957,36122,38978,31618,32742,42034,37355,33692,41911,41709,44910,42160,38515,40185,42549,33253,32567,42596,35728,31004,32540,35007,35596,31024,39297,36421,36255,38821,42717,41273,42799,37322
protein_acylation(7)	0.155946	1.2071	0.225212	0.30908	57	42	318992,34634,43111,59171,318991,34172,43112,39747,36465,41522,35113,31518,33837,33977,43268,39431,41737,43856,42750,43788,33516,40966,36043,39399,39142,38909,34503,32941,43017,34875,326128,53428,33649,39744,38055,36757,33191,44098,41850,3772329,37565,39886
regulation_of_response_to_DNA_damage_stimulus(5)	0.231092	1.20754	0.22774	0.309134	25	19	43160,32869,39540,31518,35288,41143,41145,38785,41737,31497,36986,42515,41366,36329,32321,2768677,48571,43577,33938
metaphase_anaphase_transition_of_mitotic_cell_cycle(5)&regulation_of_sister_chromatid_segregation(5)&regulation_of_mitotic_sister_chromatid_segregation(6)&metaphase_anaphase_transition_of_cell_cycle(6)&regulation_of_mitotic_sister_chromatid_separation(7)	0.225511	1.20848	0.222783	0.309177	26	20	31594,35315,33758,35954,40508,35522,39340,31248,36264,49580,40848,44118,43719,38580,5740853,31816,43490,38656,45574,42753
transcription_factor_import_into_nucleus(6)&regulation_of_transcription_factor_import_into_nucleus(7)	0.243418	1.20785	0.226945	0.309318	21	17	42737,35653,34719,35696,34969,32015,44317,41158,37368,34053,36329,37040,38515,35336,40678,35780,37042
positive_regulation_of_cell_cycle(4)	0.18292	1.20633	0.221934	0.309401	41	31	31594,31789,35315,35800,31052,43466,37083,42313,39375,34924,31248,31293,49580,44118,34592,37723,31016,42515,38580,39516,5740853,40351,32543,32358,2768677,42000,43767,35390,38661,45574,42753
regulation_of_microtubule_cytoskeleton_organization(5)	0.182865	1.20851	0.225918	0.309667	41	31	35380,32107,36538,41392,32746,36542,40589,42846,35054,36491,45374,43901,36072,45969,36498,32015,31016,38580,43517,38436,38515,317833,48481,39647,41067,41952,43163,38656,38135,36978,38231
regulation_of_retinal_cell_programmed_cell_death(6)&regulation_of_compound_eye_retinal_cell_programmed_cell_death(7)	0.243079	1.20539	0.226129	0.309892	18	17	34995,42367,31883,36914,31339,44642,32979,43514,31376,39228,39173,36384,39753,37455,33648,35528,34009
positive_regulation_of_cellular_catabolic_process(5)	0.158626	1.20855	0.221057	0.310156	49	41	31594,34377,41919,35315,43999,32871,36251,39454,36821,37141,42810,36201,37729,32256,31248,32221,33283,44801,40009,49580,44118,40201,35342,37272,36277,40015,43580,5740853,41094,43673,33386,3355150,34521,2768677,40653,42000,53585,41823,45574,43740,42753
regulation_of_smoothened_signaling_pathway(5)	0.206631	1.20459	0.236515	0.310229	30	24	42737,41704,34284,35653,38755,45959,31622,49045,31248,32221,44027,37232,35235,31229,48448,35151,43162,36614,35851,31617,41086,33972,44098,39596
peptidyl_lysine_acetylation(9)	0.204171	1.204	0.233096	0.310369	33	24	318992,318991,34172,35113,31518,33837,33977,39431,41737,43856,42750,43788,40966,39142,32941,43017,34875,326128,53428,33649,39744,38055,41850,3772329
heart_morphogenesis(5)	0.189311	1.20036	0.236236	0.313891	32	29	43930,42737,318559,31792,34189,33953,34927,32544,36039,34772,32078,37205,37386,36104,40553,36746,35881,46187,39387,36363,42866,34068,36555,33607,34780,40048,31151,43767,34009
protein_acetylation(8)	0.204171	1.19736	0.239439	0.316661	34	24	318992,318991,34172,35113,31518,33837,33977,39431,41737,43856,42750,43788,40966,39142,32941,43017,34875,326128,53428,33649,39744,38055,41850,3772329
response_to_organonitrogen_compound(4)	-0.129469	-1.35558	0.12822	0.320559	97	80	39149,42568,39530,35587,39071,39152,38935,41084,36666,42850,40700,40333,39383,31666,39454,31220,36821,35286,37203,35742,33262,32426,37594,38344,40162,326115,36582,41839,34686,32608,38785,41957,38913,42135,37528,64880,42852,36990,40201,31016,44259,48583,37068,43580,41709,43130,37916,31137,37545,42549,40044,38872,43673,246552,42876,33477,32846,41641,42060,40193,44251,31168,36428,35540,38726,38454,3…
negative_regulation_of_protein_phosphorylation(7)	-0.230798	-1.35427	0.131706	0.320709	27	24	32963,38798,36497,34688,33156,33458,33937,36674,37233,32752,31248,44801,41785,44118,53554,37723,38961,34250,34968,43481,34774,42000,32975,37808
cellular_response_to_nitrogen_compound(5)	-0.150869	-1.35291	0.123422	0.320914	68	58	39149,35747,39152,43728,41084,42850,40700,39383,34751,31666,39454,31220,36821,35286,37203,35742,33262,32426,38344,36544,34066,326115,38785,36993,41957,35539,38913,42135,44409,37528,64880,39683,42166,40201,31016,43580,41709,43130,42693,31137,42549,40044,41641,42060,40193,44251,38639,38454,35385,39151,43652,35055,40562,39909,41823,31328,38513,39150
defense_response(4)	0.067849	1.19298	0.23392	0.320988	333	234	37313,43597,43596,50281,35216,38419,39703,38128,37184,35834,38408,317954,37044,36054,36708,36637,43646,36183,45962,36664,45908,39064,34813,35045,35997,40510,34281,40014,44038,36348,37340,3885603,318005,43256,31792,33165,42922,35524,40668,40248,39529,44448,33916,42644,32425,45318,34024,39700,34815,42594,38296,32080,42850,35859,35861,117464,35049,36914,42299,49808,35731,317900,35910,34541,37083,343…
nuclear_migration(6)	0.217562	1.19214	0.239204	0.321393	27	21	32152,36791,42871,40589,38067,31554,44030,40232,41848,43288,39683,38580,33782,35051,35924,39879,44289,35594,37757,43749,40489
nucleoside_metabolic_process(5)&ribonucleoside_metabolic_process(6)	-0.190562	-1.35073	0.131648	0.322106	94	36	34995,48552,41324,36543,37875,44390,32239,37026,36914,36103,59170,39976,39098,45830,43739,39479,33390,34996,39645,43104,39975,46040,41680,45401,32007,43652,36252,43456,37728,41318,43515,37834,41679,35797,36031,41476
positive_regulation_of_transferase_activity(5)	0.222258	1.18985	0.240555	0.322335	24	20	39564,326198,40700,39122,33937,35378,32256,44111,40998,37422,41020,41718,32631,40031,35425,33981,42356,34968,32257,53425
syncytium_formation(4)&syncytium_formation_by_plasma_membrane_fusion(5)&myoblast_fusion(6)	0.180273	1.19019	0.241309	0.322492	46	31	44013,32644,44129,40297,36039,44097,45880,40462,33262,40327,31290,35170,31292,41957,39368,43775,36699,36632,41709,34222,38898,42541,42549,36032,35694,35728,42817,34633,42542,42717,36468
chitin_based_cuticle_development(5)	0.135335	1.19034	0.235876	0.322874	77	56	43203,43202,43209,318102,42615,40537,44437,318093,39831,45282,38291,40535,40958,42871,37205,44861,33424,33156,43206,44642,44233,33903,31248,35256,41957,32056,326223,8674055,37815,47137,45884,38580,40875,43205,33782,43717,48317,33022,37038,34134,44790,42889,43245,34882,33477,35540,39682,35494,33613,32154,34409,31151,37929,318586,43208,43210
regulation_of_multicellular_organism_growth(4)	0.182624	1.18761	0.241138	0.324369	42	30	32805,31227,41341,43096,40180,40195,42890,31220,35286,35717,42564,43149,41957,252554,64880,40104,43812,37723,3346167,41709,3885565,42549,35425,42060,34780,37206,32257,39013,43383,39150
response_to_endogenous_stimulus(3)	0.0889909	1.1868	0.238673	0.324742	155	131	39149,42568,39530,326138,42523,35587,35997,42737,39564,33814,39071,41770,39152,5740414,38424,33474,38935,41084,36666,40045,42850,46000,40700,35731,40333,39383,31666,39454,31220,36821,35286,37203,38490,33156,43974,38760,35742,33262,33458,36258,43725,32426,37594,38344,40162,33529,326115,36582,41839,34686,32981,32608,38785,36368,41957,38913,42656,42135,37528,38736,64880,36171,42852,36990,40201,31016…
meiosis_II(5)	0.226484	1.18571	0.244603	0.324892	28	19	37523,38879,34244,34441,42657,35054,40232,44839,45374,33937,35522,317833,35340,42077,34968,43163,35649,32478,37687
mitotic_spindle_assembly(6)	0.164717	1.18455	0.244624	0.325134	49	37	49260,42828,318146,37378,39850,36538,40639,39068,41531,35576,35522,38694,34245,31153,36329,41365,43517,32316,53561,32543,38515,35963,3354896,32049,31240,42183,38341,35130,42077,42060,38156,38656,33119,35649,32478,53439,33501
cell_cycle_G2_M_phase_transition(6)	0.211557	1.185	0.247513	0.325146	25	22	39049,43466,34954,40958,42819,32215,326205,38649,32608,3772082,48309,34286,42453,32543,37455,34993,34411,40653,38256,40003,39673,39013
G_protein_coupled_receptor_signaling_pathway(6)	0.0806032	1.18584	0.238561	0.325289	186	160	117467,40148,40393,43551,246550,41638,39966,42523,35078,43583,42367,2768688,37400,42947,41639,32246,318914,43253,43838,32126,42101,43393,41713,38013,37191,246395,36168,34878,261599,39887,31169,31408,44324,40754,33942,43193,40020,43678,318046,38622,43669,38296,39933,43098,40195,43541,32544,33248,38495,34819,36475,37892,37905,38993,35286,37629,43950,32042,38298,45307,43484,42561,36104,35846,42672,3…
response_to_toxic_substance(4)	0.231298	1.18229	0.248737	0.327118	24	18	31865,35587,42920,32619,38935,36666,36317,10178932,42918,33265,246648,46415,44965,248194,42294,36316,35832,34304
defense_response_to_Gram_positive_bacterium(6)	0.175821	1.18043	0.252156	0.328186	42	32	43597,43596,37184,37044,36708,36637,36183,35045,318005,43256,42644,35049,317900,35910,49045,32648,38858,35956,40988,41633,32534,50133,40034,36047,38833,43273,31797,36635,33764,41379,43599,32099
membrane_lipid_metabolic_process(5)	0.205046	1.17975	0.257904	0.328426	34	23	43124,43612,43613,36585,43618,34910,31716,31358,34215,40640,50392,250736,43425,32089,38928,317833,38396,326168,31517,19835383,39220,39751,35570
cellular_metal_ion_homeostasis(8)	0.197344	1.18046	0.241765	0.32868	35	25	32260,32821,38622,43541,39089,32314,31845,42490,43787,31376,43982,41474,44643,32142,46415,40664,31601,44965,32860,47746,36905,32007,43542,40989,326167
positive_regulation_of_GTPase_activity(6)	0.245936	1.1786	0.249898	0.329207	33	16	38879,3355133,33338,36017,33881,31618,40201,43242,31800,34803,32569,43781,42817,34633,43404,32253
cellular_cation_homeostasis(7)	0.197344	1.17799	0.25265	0.329375	43	25	32260,32821,38622,43541,39089,32314,31845,42490,43787,31376,43982,41474,44643,32142,46415,40664,31601,44965,32860,47746,36905,32007,43542,40989,326167
signal_release(5)	-0.158968	-1.34235	0.141179	0.329726	82	52	35353,38337,33474,36876,43618,42929,39747,32158,37912,33788,33458,40459,40993,42561,32435,35865,32797,39745,43856,42656,37528,43841,39016,32537,42854,32140,42567,35051,35404,41840,32321,42327,43673,39900,40506,41177,38058,36526,43823,36080,31382,3355164,35068,47091,32799,32461,40288,37778,64877,35977,38196,43656
Golgi_vesicle_transport(5)	-0.169722	-1.341	0.137121	0.329923	75	45	42615,44437,40140,41694,34967,39051,248102,42905,33562,47942,31902,31001,39745,39430,42979,33516,43223,32140,43717,34185,42843,32820,39090,31800,33908,40710,40506,36337,38410,41177,45250,34427,37206,31382,31517,41870,39657,40094,39862,38614,3772540,48986,19835383,40981,43590
glycosylation(5)	-0.170937	-1.3385	0.136939	0.330126	54	44	5740876,39732,31623,34215,38106,41191,33271,31553,33424,40993,32122,43563,36564,33216,39745,35486,37323,42518,31098,36699,250735,39653,42146,246627,261610,34134,40506,38528,35792,43823,31024,39297,42510,43031,3772288,34409,326122,40314,35627,40981,33717,35240,33481,42991
protein_glycosylation(4)&macromolecule_glycosylation(6)	-0.170937	-1.34253	0.139897	0.33103	53	44	5740876,39732,31623,34215,38106,41191,33271,31553,33424,40993,32122,43563,36564,33216,39745,35486,37323,42518,31098,36699,250735,39653,42146,246627,261610,34134,40506,38528,35792,43823,31024,39297,42510,43031,3772288,34409,326122,40314,35627,40981,33717,35240,33481,42991
heterochromatin_organization(5)	-0.248998	-1.33889	0.134166	0.331155	27	20	36621,37978,35397,34066,36993,37528,39683,36278,33782,35523,39581,34885,31834,42253,32268,34521,37116,43016,32514,35390
positive_regulation_of_protein_transport(4)	0.18406	1.17583	0.255392	0.331272	38	28	42615,42737,36876,44856,39747,35696,32435,42656,32015,44317,41158,37368,34053,36329,32140,37040,38515,35336,45821,31800,39259,41177,36748,40678,35780,31382,37042,19835383
ommatidial_rotation(5)	0.212374	1.17452	0.256733	0.332201	24	21	31391,38424,36125,326198,32080,36411,38890,49701,45307,37386,31339,35071,47998,36775,40620,37455,44747,33627,35070,33245,34009
cellular_ketone_metabolic_process(4)	-0.179567	-1.33432	0.138677	0.332539	43	39	32412,19835504,32424,45282,38291,35790,32026,38631,32416,32858,34358,35383,5740633,32857,40988,47249,31581,34961,32272,2768685,33374,39999,32420,32418,39592,32423,44858,32415,32414,32413,32422,43512,246650,32789,42681,36318,41710,32419,5740359
response_to_heat(4)	-0.146041	-1.33546	0.142603	0.332583	80	61	44121,35275,48572,38233,31978,39071,317923,40953,40723,38504,37978,39074,38037,48581,44920,32256,42672,31130,32613,44111,45928,38389,43149,39961,44801,37586,38643,31621,42852,48535,48582,44921,48583,37068,326153,39075,44910,40566,32406,42866,38944,39015,40659,42253,33991,39078,32133,39077,38058,34780,318136,318135,37106,37985,34763,34632,39076,40450,33308,33764,117460
regulation_of_reproductive_process(3)	-0.16763	-1.33142	0.136953	0.334836	60	45	42379,39392,34284,41919,40248,44543,39454,39864,38067,35680,36810,45380,32435,42743,44887,40998,43982,41260,2768852,31239,42854,33968,43415,32140,37345,32083,43700,43828,35924,42550,37065,36461,41177,36409,37402,33934,31564,45827,31382,35646,38698,36236,40489,31580,33817
rhabdomere_development(4)	0.183636	1.16882	0.262207	0.338206	41	29	42367,39533,36945,42358,246493,36791,45233,39293,36445,35680,39122,35674,42979,41474,42896,36990,35609,36329,36383,37038,31816,37841,3771890,44747,38410,31517,326122,19835383,31802
humoral_immune_response(4)	0.109141	1.16741	0.25638	0.339259	127	84	43597,43596,35216,38419,37184,35341,36708,36637,43646,45908,39064,35045,36348,43256,39529,44448,32152,42644,42594,32080,44548,36914,49808,43650,317900,41562,37339,36769,41943,34093,36057,31167,33225,42935,40739,39610,49045,37575,33185,44801,38321,34969,35956,50070,2768852,40848,3772082,42389,117294,44965,34761,42866,31011,42550,33226,42385,43283,35211,37277,3346149,36032,38752,40017,35047,33078,3…
transmembrane_receptor_protein_serine_threonine_kinase_signaling_pathway(7)	-0.138129	-1.32396	0.144365	0.341604	73	67	38525,5740414,44437,33474,40582,35790,46000,36791,41921,35731,32429,34665,40605,33156,45280,43725,34681,45380,33529,32979,32981,46068,38736,64880,37232,36171,3772101,41709,37198,43041,33107,32160,32630,33753,32930,36614,42059,43835,31665,42816,2768836,46091,33432,42380,37090,34780,37838,42945,32257,33224,43804,33218,34481,41772,39052,39013,36048,35784,33002,37078,42770,34549,40288,37778,44849,323…
regulation_of_organ_growth(4)	-0.178606	-1.32507	0.138971	0.341715	49	39	42737,38017,317824,44448,34495,40191,35771,39375,33619,32979,32351,44027,41957,33185,252554,37528,38736,40009,64880,42896,47998,42034,40201,33212,42549,33753,326214,40940,59172,37247,33627,43651,33432,2768677,42380,33218,39013,34179,39596
stem_cell_division(5)	0.123153	1.16379	0.259881	0.342903	81	65	32703,42379,31262,42737,34908,43087,53569,32080,31874,32544,35731,43650,41675,34751,34263,31394,33156,36491,42676,37386,44839,32752,43725,42672,33529,45959,35197,39340,35881,32981,38765,14462485,64880,39228,41785,37355,47877,42880,38001,32585,34286,32083,42693,42549,41094,33753,39647,35851,42889,34521,34411,33432,37090,36793,33716,41772,37962,39013,47873,36831,34903,326122,34906,41363,43656
calcium_dependent_cell_cell_adhesion_via_plasma_membrane_cell_adhesion_molecules(6)	0.222086	1.16328	0.267323	0.342953	21	19	35216,41774,42006,43033,36125,43026,40191,37386,35071,43824,41302,36692,44885,43528,33627,39936,41441,35070,33245
stem_cell_differentiation(6)	0.0916806	1.16191	0.262598	0.343442	145	119	41491,47763,42379,31262,31003,34673,326152,40549,44018,45285,42757,3346237,38168,44448,43087,41085,53569,33769,32080,37859,36240,36791,36039,34819,40835,34772,35731,34751,32078,42297,34263,42037,43385,42130,42313,37386,43725,41265,36544,43901,33529,42661,35197,44205,34924,31248,40063,31293,33770,252554,33881,43565,39228,41785,42300,30982,37355,41911,42445,38648,41709,33834,44885,41032,35253,34286…
melanization_defense_response(5)	0.181375	1.16205	0.26011	0.343836	47	29	37044,36054,40014,31792,33165,32425,36914,35910,34385,43799,40410,32256,36727,32981,44801,43803,39173,36775,38580,35584,39900,35340,41641,40541,35047,32831,39617,39063,117496
response_to_wounding(4)	-0.129242	-1.31845	0.149062	0.344385	95	75	43646,35997,36348,34377,39529,31883,40143,39004,40958,31002,43026,32429,34148,43319,36702,31554,31717,34665,44030,34093,36057,37386,32256,35555,38344,33619,35383,32981,41431,41957,38218,44801,33864,36692,3772082,33653,53554,47729,3354888,45884,36775,35584,38418,33834,38001,44965,34432,38746,35660,37038,37455,35211,32935,33237,34993,42809,35340,40017,33845,2768677,42279,318952,38895,33677,42973,35…
energy_derivation_by_oxidation_of_organic_compounds(4)	-0.158293	-1.32063	0.142172	0.344509	112	50	39469,39281,41324,36543,44390,35524,47611,32239,34070,36103,59170,39454,317974,318604,41360,39228,39899,35609,32940,41709,41326,42185,31579,31606,43102,33390,39988,33981,33386,42832,41067,42993,31459,40696,35540,44291,46040,45401,41468,32461,43652,42282,44149,37728,32441,41823,31605,39588,35797,37419
negative_regulation_of_transferase_activity(5)	-0.230777	-1.31945	0.153007	0.344546	27	23	32963,38798,36497,34688,33156,33937,36674,37233,32752,34924,31248,44801,41785,44118,53554,37723,38961,34250,34968,43481,34774,42000,37808
positive_regulation_of_neurogenesis(5)	0.178724	1.15974	0.268093	0.344849	41	30	43151,42615,39158,35800,36497,36542,36702,34665,42846,35378,31350,37851,41957,37528,39228,37524,3354888,33834,35253,32631,38436,30971,35261,43481,36255,40715,34277,32009,35390,31802
positive_regulation_of_chromosome_organization(5)	0.171095	1.15991	0.258065	0.345197	40	33	31594,33670,34908,41341,35315,37978,31149,33423,42065,35113,41848,41143,33442,35522,31248,49580,44118,40966,33212,31230,38648,5740853,37795,35523,33669,32268,41103,41102,42696,34595,36495,45574,42753
regulation_of_cell_division(4)	-0.142976	-1.31259	0.150666	0.346161	74	60	31594,40287,35315,35800,43999,40285,33758,39429,35954,38381,34263,40508,33003,35522,41265,43901,34924,39340,31248,32608,43856,36264,38338,31535,49580,45969,39228,40848,44118,43719,37355,47877,38580,43517,5740853,31157,37916,39554,42186,33399,32543,44289,43673,31240,31816,43490,31696,43441,34968,38656,39673,33218,33716,31678,326122,36364,37377,45574,42753,31361
peptidyl_lysine_modification(8)	-0.155775	-1.31591	0.148321	0.346223	76	51	318992,34611,34377,32229,318991,34172,31149,38917,35113,31518,33837,33977,33761,39431,37851,31015,41737,43856,42750,43788,40966,53554,39103,32079,39142,37795,39203,30971,32941,43017,34875,326128,33226,36645,31880,33981,53428,33649,40659,39744,38055,43016,38748,37962,34595,40228,41850,41532,3772329,34480,43740
glycerophospholipid_metabolic_process(6)	-0.257799	-1.31434	0.160591	0.346819	35	18	41605,31716,32279,31247,31376,32340,37465,2768892,32585,3885565,31157,31826,31517,19835383,39220,39751,35570,2768668
glycoprotein_metabolic_process(5)	-0.150794	-1.31283	0.155211	0.347336	64	54	5740876,39732,31623,42115,34215,38288,38106,41191,33271,31553,33424,38760,40993,32122,43563,36564,33216,39745,35486,37323,38736,42518,31098,36699,250735,39653,3772101,37198,39914,42146,246627,261610,36614,34134,40506,38528,35792,42380,43823,31024,39297,42510,43031,3772288,34409,326122,40314,35627,35848,40981,33717,35240,33481,42991
regulation_of_cell_fate_commitment(5)	0.179648	1.15622	0.268901	0.348395	34	29	47763,45285,42757,38424,33916,33769,36039,32078,34665,34569,33225,33619,31293,33770,42034,43928,42289,36678,38846,48317,43604,42541,32567,43825,31151,42542,41363,41273,34009
cellular_response_to_organonitrogen_compound(5)	-0.165305	-1.30975	0.16398	0.348465	55	45	39149,39152,41084,42850,40700,39383,31666,39454,31220,36821,35286,37203,35742,33262,32426,38344,326115,38785,41957,38913,42135,37528,64880,40201,31016,43580,41709,43130,31137,42549,40044,41641,42060,40193,44251,38454,39151,43652,35055,40562,39909,41823,31328,38513,39150
ectoderm_development(5)	0.210348	1.15498	0.272329	0.348715	22	21	43161,31003,34673,31391,45285,41085,41612,34330,42313,33225,42162,31293,38785,36171,36555,35047,33432,44849,32498,34009,2768974
mitotic_cytokinesis(6)	0.161806	1.15438	0.263826	0.348848	53	36	32703,36538,38168,38879,39429,40852,31521,35696,31554,35801,34688,44006,35865,45928,34245,32015,37368,36775,42854,38418,33834,38001,43717,38515,35483,37618,37841,35340,36440,42077,35526,42971,33445,33798,36956,34235
anaphase_promoting_complex_dependent_proteasomal_ubiquitin_dependent_protein_catabolic_process(8)	0.190561	1.15524	0.266813	0.348973	34	26	31594,35315,33758,45906,35954,40508,32751,35522,34924,39340,31248,36264,49580,40848,44118,43719,38580,5740853,32473,31816,43490,34968,38656,31835,45574,42753
regulation_of_nuclear_division(5)	0.143212	1.15336	0.275581	0.349507	61	47	31594,40287,35315,35800,43999,40285,33758,35954,38381,40508,35522,43901,34924,39340,31248,32608,43856,36264,31535,49580,45969,40848,44118,43719,47877,38580,43517,5740853,37916,39554,42186,33399,32543,31240,31816,43490,31696,43441,34968,38656,39673,33218,36364,37377,45574,42753,31361
glycoprotein_biosynthetic_process(6)	-0.150794	-1.3044	0.159944	0.34968	63	54	5740876,39732,31623,42115,34215,38288,38106,41191,33271,31553,33424,38760,40993,32122,43563,36564,33216,39745,35486,37323,38736,42518,31098,36699,250735,39653,3772101,37198,39914,42146,246627,261610,36614,34134,40506,38528,35792,42380,43823,31024,39297,42510,43031,3772288,34409,326122,40314,35627,35848,40981,33717,35240,33481,42991
negative_regulation_of_molecular_function(4)	-0.164307	-1.30296	0.157853	0.350138	53	45	34878,40754,35653,32963,38798,36497,3355133,31251,34688,33156,33937,36674,37233,33225,42561,32752,34924,31248,44801,45969,37132,41785,44118,53554,37723,34953,32819,39753,39554,35147,38936,38961,33571,36748,14462605,34250,38793,34968,43481,34774,37229,42000,38091,2768718,37808
regulation_of_protein_serine_threonine_kinase_activity(8)	-0.203793	-1.30738	0.159123	0.350157	34	29	36001,39564,32963,38798,33937,37233,32256,44111,31248,44801,41271,41785,3772082,44118,37723,41020,32631,35425,31441,33981,42356,34250,34968,43481,32257,34774,246534,42000,37808
histone_acetylation(5)&internal_protein_amino_acid_acetylation(9)&internal_peptidyl_lysine_acetylation(10)	0.200276	1.15114	0.271733	0.350474	32	23	318992,318991,34172,35113,31518,33837,33977,39431,41737,43856,42750,43788,40966,39142,32941,43017,34875,326128,53428,39744,38055,41850,3772329
insulin_receptor_signaling_pathway(8)	-0.21233	-1.30481	0.155463	0.350626	33	27	39149,39152,31220,35286,37203,35742,33262,32426,38785,41957,37528,64880,40201,31016,41709,43130,42549,41641,42060,44251,39151,43652,40562,39909,31328,38513,39150
positive_regulation_of_apoptotic_process(6)	0.166073	1.15142	0.271111	0.350715	50	34	38443,34995,47763,40014,41704,42594,36914,39454,37203,35801,35288,41756,43514,34924,38914,40998,252554,40009,39173,40015,42185,42550,36461,34896,33648,37247,36339,43651,2768677,35540,53577,39776,44936,40832
regulation_of_synaptic_transmission(3)	0.126746	1.15165	0.273452	0.350993	78	60	3885612,35353,43551,36054,42473,43838,39533,38863,34284,38337,318623,45906,32746,32158,39454,42940,318064,33788,42846,35394,37729,42561,35197,32797,32737,45928,44483,41957,32771,42447,37528,3354888,32000,38558,42567,35051,42171,32321,41094,36773,42327,39900,42646,43822,34299,33789,32849,39297,47091,53425,32799,38231,37778,40052,64877,35977,38350,2768718,38005,36295
calcium_ion_transport(8)	-0.213791	-1.30506	0.160693	0.351806	36	26	40393,43583,32158,37912,33768,38037,37132,44643,31621,40664,3346208,40931,37040,39015,45248,47762,14462605,37985,33921,43542,41688,36003,31246,34557,39932,40551
lateral_inhibition(6)	-0.0897232	-1.30053	0.15778	0.351899	207	155	318044,42250,40057,33790,33637,37364,40761,41748,35366,36606,40991,37576,40683,35997,44008,40549,38065,33739,32303,326131,41704,41085,39049,42368,43466,31798,33875,39423,35009,38884,2768982,34449,31715,41189,44861,35795,32416,34330,39750,41543,33003,35427,46020,42313,43974,35207,39153,39091,42221,33619,42661,36564,36746,5740402,46015,39340,40793,34794,34985,31290,40063,32723,44011,31293,35072,467…
positive_regulation_of_endopeptidase_activity(7)	0.223892	1.14904	0.274846	0.35242	25	18	38443,34995,40014,44129,42594,36914,35288,41756,43514,38914,40009,39173,40015,42185,34896,2768677,53577,44936
meiosis_I(5)	0.130787	1.14791	0.276651	0.353175	75	56	318579,45960,34964,45432,3772180,32107,38456,45871,38879,39049,2768853,39068,34954,42819,42392,33507,42657,49241,35054,41746,47765,45374,33937,49228,46006,39018,32608,39654,43724,45969,42213,41366,41296,34286,35199,317833,32049,31240,35340,35130,42077,34411,34250,2768677,3772646,34968,43163,31373,40003,40667,39013,36920,40367,31104,36654,31705
regulation_of_endopeptidase_activity(7)	0.203647	1.14564	0.280768	0.355306	30	22	38443,34995,40014,44129,42594,36914,35288,39364,41756,43514,38914,40009,39173,40015,39753,42185,34896,36748,2768677,53577,37229,44936
cell_cycle_comprising_mitosis_without_cytokinesis(6)	0.207889	1.14056	0.288306	0.359672	28	21	36551,2768719,33526,34954,31181,36612,35522,39340,32608,43288,36431,44889,53567,39203,37618,33981,34993,34250,42971,40003,35563
apoptotic_process_involved_in_development(4)	0.229711	1.14089	0.287002	0.359834	19	17	48228,47763,44548,39454,37729,45380,43514,44887,40998,41260,39173,45268,42550,36461,35528,53585,40832
response_to_fungus(4)	0.150242	1.14099	0.285571	0.360278	53	41	38419,38408,317954,37044,36708,45908,35045,34281,318005,43256,49808,35910,34541,37386,41265,42672,44205,32648,34624,34969,35956,40988,37232,36024,37068,38185,34761,42866,33390,43283,36239,39078,41611,35596,40554,34780,39889,38833,32832,31797,39020
ribonucleoside_triphosphate_metabolic_process(7)	-0.234029	-1.28839	0.168124	0.360871	76	21	34995,41324,36543,44390,32239,36103,59170,43739,33390,34996,39645,43104,46040,45401,32007,43652,36252,37728,43515,35797,36031
negative_regulation_of_kinase_activity(6)&negative_regulation_of_protein_kinase_activity(7)	-0.230755	-1.29204	0.168432	0.361889	25	22	32963,38798,36497,34688,33156,33937,36674,37233,32752,31248,44801,41785,44118,53554,37723,38961,34250,34968,43481,34774,42000,37808
nuclear_transcribed_mRNA_catabolic_process(8)	-0.234056	-1.28869	0.167264	0.361971	30	21	41919,36922,5740252,35788,2768908,35501,39722,39034,42880,34804,35893,41666,41094,32935,31625,3355150,34484,34521,37790,41339,35921
transmembrane_transport(4)	-0.128542	-1.28941	0.165294	0.362488	108	73	43583,39533,40254,46080,317824,34587,38264,32092,43541,37398,32695,31990,32158,39410,35911,318064,34330,41640,37437,41125,37981,39230,42490,34160,39321,32020,43034,37132,36864,39106,43265,31082,37800,32537,42896,31101,42723,36329,40378,32397,38846,34950,8674091,39990,34299,39566,14462605,43420,35580,42245,39662,37985,32694,32683,318636,39294,41387,33921,36310,39232,42710,43542,36236,32986,40981,3…
cellular_component_disassembly(4)	-0.160659	-1.2905	0.163119	0.362499	68	46	35997,35380,41694,39068,34954,37387,32746,36542,40589,53566,42846,35054,45374,40459,41225,40336,32256,43901,39505,34357,36072,33346,36498,32015,39016,38580,40240,34286,38436,117365,317833,33022,32049,36583,48481,39647,41719,36440,39492,43163,47091,37949,38135,36978,38231,39656
actin_filament_based_movement(5)	0.206457	1.13295	0.291507	0.365991	26	21	38531,31623,32080,43716,44835,31554,31474,35680,49045,3354987,40255,36775,36329,32637,3355131,35340,42889,34882,33148,43715,43523
response_to_gravity(4)&gravitaxis(4)	0.197089	1.13301	0.287425	0.36649	26	23	43240,38007,43193,38890,39345,39400,41776,38037,34096,44505,37379,34894,2768908,32349,31621,38605,32083,5740590,31234,37985,33002,34903,42305
negative_regulation_of_cell_cycle_phase_transition(5)&negative_regulation_of_mitotic_cell_cycle_phase_transition(6)	0.179423	1.13438	0.284885	0.366551	35	28	41941,36001,33758,35954,32215,40508,35522,326205,33529,39340,32608,43724,36264,41942,40848,43719,48309,37455,34993,33991,43490,39744,38656,40003,39673,33196,31678,35381
positive_regulation_of_chromatin_modification(4)	0.1897	1.13178	0.293199	0.366834	32	25	33670,34908,41341,37978,31149,33423,42065,35113,41848,41143,33442,35522,40966,33212,31230,38648,37795,35523,33669,32268,41103,41102,42696,34595,36495
stem_cell_development(5)	0.109746	1.13312	0.289867	0.366938	94	78	41491,31262,31003,34673,326152,44018,3346237,43087,41085,32080,37859,36791,34819,40835,35731,34751,32078,42297,42037,43385,42313,37386,43725,36544,43901,33529,42661,34924,31248,40063,31293,33770,33881,43565,39228,41785,42300,41911,42445,38648,41709,33834,44885,34286,35816,39581,33753,35151,37455,43697,35759,42059,42596,34521,42816,45655,36555,33686,33432,38793,43229,34968,37090,37850,33196,41772,…
microtubule_depolymerization(7)	0.195329	1.1335	0.290206	0.36705	30	23	35380,39068,32746,36542,40589,53566,42846,35054,45374,43901,36072,36498,32015,38580,38436,317833,32049,48481,39647,43163,38135,36978,38231
aerobic_respiration(6)	-0.211899	-1.28057	0.171486	0.370212	37	26	39469,39281,41324,35524,317974,41360,39228,39899,35609,32940,41326,42185,31579,31606,43102,39988,33981,42832,41067,31459,44291,41468,32461,44149,32441,31605
nuclear_export(8)	-0.210734	-1.27714	0.17331	0.370354	38	26	40723,40633,41562,44271,43944,39843,34167,42680,35235,32602,326153,41666,37149,45821,43018,35849,31195,33781,46091,31097,34481,37769,37078,34549,45848,37685
imaginal_disc_pattern_formation(5)	-0.116889	-1.27931	0.176281	0.370414	99	88	35341,43151,47763,42737,31391,45285,42757,3346237,34284,38168,44856,33769,36240,35731,33496,42871,45233,39572,42037,42130,43126,42313,40046,34982,44642,35555,33529,31622,35430,44205,32723,36772,44027,31293,44021,38218,33770,41137,43906,43565,53560,40966,35756,36171,47877,42841,43928,42445,31229,42186,31379,35483,33753,40295,37455,32567,37973,32724,42059,35851,36239,45655,33432,53562,36421,33196,4…
encapsulation_of_foreign_target(4)	0.205917	1.1283	0.295752	0.37047	39	21	37044,31792,33165,32425,117464,35910,34385,43799,40410,36727,32981,37323,43803,38580,35584,39900,35340,41641,39617,37029,34137
female_germ_line_stem_cell_maintenance(6)	-0.263492	-1.27542	0.173134	0.371296	20	16	37859,43385,37386,36544,42661,40063,41709,35816,35151,35759,33686,33432,42000,40308,40314,37778
cell_cell_signaling_involved_in_cell_fate_commitment(5)	-0.087179	-1.27721	0.16881	0.371768	210	158	318044,42250,40057,33790,33637,37364,40761,41748,35366,36606,40991,37576,40683,35997,44008,40549,38065,33739,32303,326131,41704,41085,39049,42368,43466,31798,33875,39423,35009,38884,2768982,32078,34449,31715,41189,44861,35795,32416,34330,39750,41543,33003,35427,46020,42313,43974,35207,39153,39091,42221,33619,42661,36564,36746,5740402,46015,39340,40793,34794,34985,31290,40063,32723,44011,31293,350…
ketone_biosynthetic_process(5)	-0.237765	-1.2716	0.183023	0.372017	22	20	45282,38291,38631,34358,5740633,32857,40988,47249,31581,34961,32272,2768685,33374,39592,44858,43512,246650,36318,41710,5740359
aging(4)	-0.100966	-1.27359	0.177049	0.372296	164	117	117467,39064,35123,34281,40014,38013,39611,42757,261599,41605,37081,40935,31760,40248,47173,33474,36499,31647,40958,59170,42348,34251,33759,35286,34385,34665,31251,37141,46027,43484,36057,45374,34380,36403,32256,36727,42743,32001,42199,43149,31293,43312,33185,3355130,37323,64880,38056,39173,40988,31154,37232,41438,32349,36011,34132,42852,36990,40201,42530,41709,48971,32534,40901,44819,33782,44885…
single_organism_membrane_organization(3)	-0.116737	-1.26806	0.177918	0.372514	144	85	42615,40724,32303,46080,31042,44437,41469,38337,38534,43618,31620,33765,34954,248102,34527,32746,35696,38049,36615,37205,42561,42745,40336,32979,326186,35674,45928,39745,31247,3355130,42979,37528,43034,40093,36578,32610,39016,2768929,36045,33418,34333,42854,38418,34736,31581,33782,34286,34185,38898,33107,32947,31800,37038,34134,35340,42845,42265,32609,38410,46091,43104,39492,36526,37090,43163,372…
positive_regulation_of_Notch_signaling_pathway(5)	-0.213758	-1.27205	0.176291	0.372883	36	25	44129,41085,34793,39750,36912,45928,31589,31293,43951,32537,34953,33212,44811,40351,38898,38846,32941,35483,32243,45655,36107,326122,37922,40675,42544
glycosyl_compound_metabolic_process(4)	-0.176266	-1.26623	0.183527	0.373573	96	37	34995,48552,41324,36543,37875,44390,32239,37026,36914,36103,59170,39976,34835,39098,45830,43739,39479,33390,34996,39645,43104,39975,46040,41680,45401,32007,43652,36252,43456,37728,41318,43515,37834,41679,35797,36031,41476
ATP_metabolic_process(8)	-0.241766	-1.26833	0.179343	0.373599	74	19	34995,41324,36543,44390,32239,36103,59170,33390,34996,43104,46040,45401,32007,43652,36252,37728,43515,35797,36031
protein_modification_by_small_protein_removal(8)	-0.191555	-1.26839	0.182924	0.375024	57	31	31789,43617,32229,36794,36612,34380,42935,42661,38603,40063,45830,53554,38648,40030,36361,39671,34384,41179,35816,33981,35759,36339,49077,38748,31560,42000,43749,40308,32169,45848,32173
organonitrogen_compound_biosynthetic_process(5)	-0.0993477	-1.26072	0.185016	0.37823	162	119	43124,35341,48552,35045,31863,36585,34878,43256,40935,44448,40754,32152,43193,38285,40180,38973,34910,42594,318753,38484,31358,38288,39403,317967,32212,39238,36769,41943,33117,38760,31167,50392,33225,53581,42561,41825,34394,49045,32297,33903,36059,42452,43149,40443,37575,43757,32056,39098,38736,45830,34969,41549,38753,43739,37815,39479,47137,45884,42652,34060,35419,3772101,34791,41709,43425,37198…
gland_morphogenesis(4)&salivary_gland_morphogenesis(5)	-0.0973886	-1.26179	0.183353	0.378231	150	123	43596,35045,39696,35747,40549,38766,38065,35524,34377,38168,44851,33916,34024,37655,39004,42850,43623,40640,42819,36914,42898,40700,39383,32078,31666,43319,47878,37205,34665,36442,40628,33156,45307,46020,37386,35207,37729,44505,43514,38630,34170,45928,38914,38218,43769,41137,40009,40090,39173,39683,44830,42896,34132,31020,36775,32838,42841,38028,44703,3346167,37336,40015,43415,40664,36329,38995,3…
inter_male_aggressive_behavior(5)	0.149024	1.12145	0.30004	0.378289	59	40	32657,33721,41085,32889,32731,44548,37573,31521,32754,36964,38760,31071,41776,34847,33619,40327,46156,32221,318841,36913,33962,30972,33807,34761,41899,48317,37549,32373,33462,37844,32846,41177,39336,37449,38091,39271,43912,35138,38610,43656
RNA_3_end_processing(7)	0.145835	1.12085	0.301202	0.378445	54	42	31000,36141,41919,32152,37840,36886,42297,43944,39763,5740252,42897,44250,35788,41674,33259,40569,31496,39141,35501,35235,49636,39034,42880,32745,35893,41094,39157,43227,43506,33300,3355150,34521,42602,43426,41801,31793,41339,42240,35385,42752,36455,36013
positive_regulation_of_cell_cycle_process(4)	0.218598	1.12014	0.300638	0.378753	26	18	31594,31789,35315,35800,31052,39375,34924,31248,31293,49580,44118,38580,5740853,32543,43767,38661,45574,42753
cAMP_metabolic_process(8)	0.219575	1.1192	0.302519	0.379315	21	18	34878,40754,43193,38285,40180,317967,42561,42452,43149,41549,42652,35419,41709,31234,3885573,38539,32485,34181
peptide_metabolic_process(5)	-0.130196	-1.25643	0.187449	0.381231	87	68	35341,48341,37109,48337,41133,35045,36467,43256,32095,44448,32152,37110,38973,42594,41512,36769,41943,31167,33225,53581,37105,49045,36927,37108,37575,34969,37111,32839,43128,34761,38972,38975,31011,248194,42385,41132,38752,48338,48335,35047,33078,246386,36748,42521,37967,44339,37106,48340,41502,37128,59240,35995,37107,32832,37113,33047,35928,39063,40815,44849,41503,38974,37960,37143,40644,246581,…
male_meiosis(5)	0.145185	1.11694	0.305765	0.381553	119	43	45960,45432,37523,38456,34455,34244,39049,39068,34954,42819,37810,33360,40232,39169,35522,49228,41199,38649,39018,37070,33075,41785,31848,33736,33836,36277,53567,41289,34286,33778,31240,48481,34411,40667,35649,47873,36920,36401,37687,40367,34141,37808,40892
regulation_of_protein_stability(4)	-0.181633	-1.25725	0.190372	0.381592	44	34	38443,41704,35653,31874,34403,32162,36201,32151,42935,42661,40063,36059,40144,36750,41785,53554,42896,47877,31016,48448,35816,45821,35151,35759,31617,36463,35007,31696,49077,42000,35560,36110,40308,46035
regulation_of_dendrite_morphogenesis(6)	0.189274	1.11341	0.310868	0.385398	28	24	42615,32528,36876,45318,36791,32057,42846,39122,31350,46015,35652,252554,37528,37524,41988,38436,30971,40165,38752,43651,41749,35070,40715,35135
positive_regulation_of_cell_differentiation(4)	0.131939	1.11244	0.306832	0.385431	64	51	43151,42615,47763,39158,35800,31883,39004,36914,36497,31075,36542,39454,36702,39864,34665,42846,35680,31339,35378,43514,31350,37851,41957,40998,37528,39228,39173,37524,3354888,38648,33834,35253,32631,38436,30971,42550,36461,33648,35261,43481,35528,36255,40715,34277,32009,43767,35390,40832,34009,31802,32337
cAMP_biosynthetic_process(9)	0.219575	1.11187	0.309289	0.385557	19	18	34878,40754,43193,38285,40180,317967,42561,42452,43149,41549,42652,35419,41709,31234,3885573,38539,32485,34181
morphogenesis_of_a_branching_structure(4)	0.138825	1.11279	0.308637	0.385587	66	46	32703,39564,41770,42757,317824,38424,41694,42580,40633,41562,36542,43950,40081,38760,37386,32752,33619,32981,38736,41062,38978,45884,36775,33782,41032,43717,41390,39493,48317,43604,37038,45278,42356,39491,42064,33432,38976,42380,44855,3346238,41772,37890,38614,34903,31151,34009
regulation_of_cell_cycle_phase_transition(6)&regulation_of_mitotic_cell_cycle_phase_transition(6)	0.13986	1.11026	0.313499	0.386975	62	45	31594,41941,36001,35315,33758,31052,40958,35954,32215,40508,35522,326205,33529,34924,39340,31248,32608,31293,43724,36264,41942,49580,40848,44118,43719,38580,48309,5740853,32543,37455,34993,33991,43490,39744,40653,38656,38256,40003,39673,33196,31678,35381,43767,45574,42753
negative_regulation_of_immune_response(4)	0.180139	1.10954	0.318614	0.387289	39	27	38128,40510,42850,35859,36914,35731,36769,36057,42935,41839,37575,32976,34726,117294,38648,33782,44811,44910,35966,42866,33386,44728,37769,43749,38974,37468,35862
regulation_of_cysteine_type_endopeptidase_activity(8)	0.201459	1.10902	0.319124	0.387349	28	21	38443,34995,40014,42594,36914,35288,39364,41756,43514,38914,40009,39173,40015,39753,42185,34896,36748,2768677,53577,37229,44936
negative_regulation_of_protein_modification_process(6)	0.157899	1.10799	0.321631	0.388073	41	35	36001,42737,34377,32963,38798,36497,34403,34688,33156,33458,33937,36674,37233,39156,32752,34924,31248,44801,41785,44118,53554,37723,48448,39554,32941,44748,38961,34250,34968,43481,34774,42000,40228,32975,37808
cellular_modified_amino_acid_metabolic_process(4)	-0.135284	-1.24006	0.203955	0.389619	69	61	43628,48341,37109,48552,48337,41133,36467,43416,37110,38973,326113,32026,37026,36914,40633,32212,43620,41512,53581,37105,5740402,36927,37108,43629,37111,32839,317911,38972,38975,248194,43624,33911,41132,43627,47895,48338,48335,246386,37106,48340,41502,37128,59240,43625,35995,37107,37113,33047,35928,326159,43640,326112,41503,3771984,38974,37960,37143,42681,246581,37112,40028
salivary_gland_histolysis(5)	-0.121228	-1.247	0.197046	0.389988	91	78	43596,35045,39696,35747,34377,44851,34024,39004,42850,40640,42819,36914,42898,40700,39383,31666,47878,34665,36442,40628,33156,46020,37729,44505,43514,38630,34170,38914,38218,41137,40009,39173,39683,44830,31020,42841,38028,37336,40015,43415,40664,36329,53567,40240,31405,40378,37356,45268,42185,43604,38936,38487,32341,41868,33219,45826,43293,31773,39675,38000,36546,32595,35540,41457,37999,35528,332…
cellular_response_to_oxygen_containing_compound(5)	-0.132993	-1.24791	0.193586	0.390204	80	64	40393,39149,38543,39152,39288,38616,34377,32671,41084,31165,31220,35286,37203,35742,33262,32426,44505,44111,38785,41957,44801,37528,64880,39409,36384,3354888,40201,31016,43580,41709,36390,43130,44811,40351,37795,30971,42866,31137,41726,42549,35655,31867,38539,41641,40696,42060,40193,44251,34780,35540,38454,39151,38638,35687,43652,45234,35055,40562,37922,39909,44936,31328,38513,39150
organic_acid_transport(4)&carboxylic_acid_transport(5)	-0.16027	-1.24063	0.199129	0.39027	52	43	40510,31457,40254,38264,32695,31990,39410,35911,41156,35941,41640,37437,43483,39230,34160,34624,39106,43265,31082,37800,42723,41157,32397,39990,41449,40941,42245,39662,38571,39625,37657,32694,42268,41448,34046,39232,32986,3772221,36391,43707,47253,33470,38572
positive_regulation_of_cell_death(4)	0.127162	1.10537	0.322173	0.390766	74	55	38443,34995,47763,40014,41704,34377,31883,42594,32026,36251,36914,42898,39454,37203,35801,35288,33156,43484,31339,41756,43514,38630,34924,38914,40998,252554,40009,39228,39173,41883,44830,35609,40015,42185,42550,36461,41398,34896,45826,33648,37247,36339,32358,43651,2768677,35540,35528,53577,40092,39776,44936,40832,43383,42681,34009
response_to_ethanol(6)	-0.158143	-1.24211	0.196279	0.391105	65	44	40348,34284,38168,34176,31364,40650,41359,37203,39086,42707,32613,44111,34170,41145,36897,41353,39409,36692,36699,3354888,33944,40680,35573,35253,33684,41899,32406,39917,248194,33462,41094,32569,37455,39137,31168,34256,33268,42066,35128,35687,36780,2768670,39588,40136
determination_of_adult_lifespan(4)	-0.101072	-1.24408	0.199078	0.391242	157	112	117467,39064,35123,34281,40014,38013,39611,42757,261599,41605,37081,40935,31760,40248,47173,33474,36499,31647,40958,59170,42348,34251,35286,34385,34665,31251,37141,46027,45374,34380,36403,32256,36727,42743,32001,42199,43149,31293,43312,33185,3355130,37323,64880,38056,39173,40988,31154,37232,41438,32349,36011,34132,42852,36990,40201,42530,41709,48971,32534,40901,44819,44885,39075,32637,42186,32406…
synaptic_target_recognition(6)	-0.180258	-1.2482	0.198519	0.391322	46	34	45326,40515,34560,32183,34927,32078,34059,38590,46015,34107,40090,35097,39387,38185,32782,43315,35083,37858,33374,31617,32400,33162,37548,40146,38540,318000,47220,32154,36436,35949,35362,50320,34193,31338
blastoderm_segmentation(6)	-0.0849502	-1.24067	0.201033	0.391697	231	162	36269,35341,32703,5740204,47763,42379,31227,42737,40549,31391,42757,39158,36306,34284,41919,38424,40287,36125,45318,34967,36794,32080,42574,40045,36240,45931,36039,40835,36497,47781,35731,33496,44543,43331,42297,39864,34441,41066,38067,34541,35680,40660,36952,33156,42313,38760,31722,31912,33225,36810,33611,35555,35717,36544,33529,32979,35430,42743,42564,31248,38389,31293,41431,34171,33185,33770,3…
peptidyl_amino_acid_modification(7)	-0.106352	-1.24269	0.196031	0.391766	137	102	318992,34611,43628,34702,38194,43416,35524,34377,32229,326198,326113,32080,318991,34172,326203,36497,40633,31149,43620,38489,43146,38917,35113,31518,34688,33837,33424,39317,33977,36674,33761,39431,32122,5740402,37851,31015,41737,43629,43856,42447,37323,42750,43739,43788,40966,53554,34132,39103,32079,39142,37422,317911,37795,41219,39203,32631,30971,32941,43017,34875,43624,326128,45821,33226,36645,…
Golgi_organization(4)	-0.160389	-1.24413	0.193825	0.39266	65	43	39788,40143,38291,42358,43466,39051,43026,31877,31422,33771,31698,34779,37203,41522,38758,42905,45374,42985,32483,39745,40177,43719,37524,2768929,41173,35021,39516,41718,32631,32543,34134,326150,36337,36682,41177,47091,38135,326122,31849,43547,246408,36257,50210
regulation_of_neural_precursor_cell_proliferation(5)	-0.194806	-1.23399	0.201314	0.396734	35	28	43151,326152,35800,34665,40232,33156,42130,35378,45959,35197,41360,41942,37528,39228,44830,47877,38799,40577,40042,39777,39744,40696,44728,35540,31038,43515,40860,41363
cytokinesis(5)	-0.125949	-1.23241	0.212368	0.397562	101	69	32703,36538,31652,38168,38879,34244,32080,33890,39068,46234,39429,40852,31521,35696,42871,34441,31554,35801,34688,42657,35054,40232,45374,33562,44006,32979,35865,45928,41181,34245,37070,32015,43654,37368,36699,36775,42854,38418,33834,38001,31157,43717,32543,38515,317833,35483,37618,44289,31240,31816,37841,35340,34404,36440,42077,35526,43163,42971,47121,35649,32478,33445,33798,36956,37042,35298,43…
meiotic_chromosome_segregation(5)	0.127195	1.09359	0.328412	0.405199	73	54	38905,34964,37523,32107,39158,45871,34244,36411,39068,34927,32645,42297,42065,32721,41014,40232,36491,39169,33937,35522,49228,32979,46006,32608,31187,35398,42213,32119,33418,41296,43517,41289,39241,35199,38515,33778,44870,33226,33435,31240,34993,42077,3772646,33934,31373,40003,35649,36920,37687,35390,31104,36654,31705,38958
alcohol_metabolic_process(5)	-0.181134	-1.22305	0.213043	0.406614	37	32	43612,43613,34136,47611,45282,38291,31716,326119,38631,34358,41701,32857,47249,31581,39226,37360,2768685,38396,35689,33137,33236,2768687,32423,36203,44858,32285,35671,43512,41625,32789,36318,5740359
regulation_of_defense_response(5)	-0.120338	-1.22375	0.209405	0.407097	107	75	38128,36183,35045,35997,40510,43256,42922,40248,44448,42594,42850,35859,42299,35731,40191,37141,37339,36769,34311,41943,42935,40739,41839,36993,37575,35112,38913,34969,35956,32976,53554,34726,37272,38648,32534,44811,44910,34761,35966,42160,40378,32820,117365,31011,31800,33386,34068,33853,45467,34364,44728,35047,36748,40034,34780,37967,44339,41702,37769,43749,32831,39776,32832,34632,41650,39063,40…
regulation_of_neuroblast_proliferation(6)	-0.194806	-1.22461	0.216372	0.407378	34	28	43151,326152,35800,34665,40232,33156,42130,35378,45959,35197,41360,41942,37528,39228,44830,47877,38799,40577,40042,39777,39744,40696,44728,35540,31038,43515,40860,41363
positive_regulation_of_programmed_cell_death(5)	0.131936	1.09087	0.330303	0.408069	66	49	38443,34995,47763,40014,41704,34377,31883,42594,36251,36914,42898,39454,37203,35801,35288,33156,31339,41756,43514,38630,34924,38914,40998,252554,40009,39228,39173,44830,40015,42185,42550,36461,41398,34896,45826,33648,37247,36339,43651,2768677,35540,35528,53577,40092,39776,44936,40832,43383,34009
cell_fate_specification(5)	0.106479	1.09001	0.331108	0.408552	89	76	50281,43157,39844,47763,39620,43153,40549,39564,43159,34908,45285,42757,38168,38424,33916,45318,37655,33769,43234,36039,40835,32078,34263,43155,34665,42037,34569,42313,36674,33225,34982,33529,33619,34924,37851,31293,38785,34171,33770,252554,41062,39212,43812,42034,43928,36678,38846,48317,43604,42541,33753,35147,37455,44843,32567,44747,37247,43825,43651,35047,33432,40879,39619,40834,37890,42536,34…
regulation_of_cell_growth(4)	0.161941	1.08952	0.339665	0.408554	46	32	39564,38017,41591,31331,32551,40633,34772,42890,36542,39454,36702,34665,249072,42935,32979,41957,53560,32119,40201,43580,41709,3885565,326214,43673,36854,35259,35070,43904,32601,40562,43383,39150
regulation_of_chromatin_organization(5)	0.129865	1.08773	0.339947	0.410247	69	50	38620,33670,34908,41341,34377,37978,41423,38779,31149,33423,42065,35113,31518,41848,41143,33442,35522,49228,32965,32353,40966,41740,34592,39103,33212,42954,31230,35121,38648,36118,39241,37795,32941,35523,33669,31834,42253,32268,38248,41103,41102,43016,42696,41027,34595,35560,40228,43924,45848,36495
response_to_peptide_hormone(5)&response_to_peptide(5)&response_to_insulin(6)	-0.18639	-1.21953	0.212253	0.410278	37	30	39149,39152,41084,31220,35286,37203,35742,33262,32426,38785,41957,37528,64880,40201,31016,43580,41709,43130,42549,41641,42060,44251,39151,43652,32601,40562,39909,31328,38513,39150
tricarboxylic_acid_cycle(4)	-0.202626	-1.21595	0.213494	0.412474	35	25	39469,39281,41324,35524,317974,41360,39228,39899,35609,32940,41326,42185,31579,31606,43102,39988,33981,41067,31459,44291,41468,32461,44149,32441,31605
chromosome_separation(5)	-0.176872	-1.21638	0.223615	0.413341	42	34	31594,34964,35315,33758,35954,40508,35522,32979,39340,31248,36264,49580,40848,44118,43719,38580,41296,5740853,41289,33778,35001,31816,34404,43490,47121,38656,31373,41850,37042,36654,33501,45574,42753,31705
positive_regulation_of_cellular_protein_catabolic_process(6)&positive_regulation_of_proteolysis_involved_in_cellular_protein_catabolic_process(7)	0.225425	1.08256	0.346289	0.415071	19	16	31594,35315,43999,36201,31248,32221,49580,44118,35342,36277,40015,5740853,43673,42000,45574,42753
branching_morphogenesis_of_an_epithelial_tube(5)&morphogenesis_of_a_branching_epithelium(5)&branching_involved_in_open_tracheal_system_development(6)	0.136872	1.08289	0.342408	0.415268	65	45	32703,39564,41770,42757,317824,38424,41694,42580,40633,41562,36542,43950,40081,38760,37386,32752,33619,32981,38736,41062,38978,45884,36775,33782,43717,41390,39493,48317,43604,37038,45278,42356,39491,42064,33432,38976,42380,44855,3346238,41772,37890,38614,34903,31151,34009
RNA_catabolic_process(6)	0.172326	1.0833	0.340088	0.415353	42	28	40683,41919,36922,42358,5740252,43808,35788,36544,2768908,41552,35501,39722,39034,42880,34804,35893,41666,41094,32935,31625,3355150,34484,34521,37790,37839,41339,35921,42900
appendage_segmentation(5)&imaginal_disc_derived_leg_segmentation(6)	-0.217463	-1.21222	0.225435	0.416492	26	22	45343,37546,32078,42313,31589,31293,43906,44830,33418,41988,39157,33602,37841,32846,41801,37089,31429,33583,32918,40314,33581,49638
response_to_hormone(4)	-0.161472	-1.21116	0.223761	0.416533	50	40	39149,42523,39152,41084,40045,31220,35286,37203,38490,35742,33262,32426,38785,36368,41957,42656,37528,64880,40201,31016,43580,41709,43130,42549,41170,41641,42060,44251,42133,36601,39151,43652,32601,40562,41860,39909,44936,31328,38513,39150
feeding_behavior(3)	0.158504	1.08015	0.345396	0.416975	52	33	43036,38007,39152,40754,36741,32671,38622,40195,34651,35286,32817,45928,32771,39228,44817,40664,41709,34843,32406,37254,37805,31309,42549,40575,35655,43293,47746,37985,35832,31429,117496,39150,41547
muscle_cell_cellular_homeostasis(5)	0.201286	1.0794	0.348591	0.417343	28	20	39533,36945,39004,34070,36791,37190,45233,36445,2768848,32314,35170,35609,36329,36773,42327,33983,37449,32007,34304,32794
phototransduction_visible_light(6)	0.178262	1.08016	0.345624	0.417582	27	26	40148,35078,42367,37400,32126,38993,33271,37629,43950,32378,36897,31376,32340,36384,36329,34012,3355013,35974,43683,326160,31826,43493,40224,43542,36003,41678
establishment_or_maintenance_of_bipolar_cell_polarity(5)&establishment_or_maintenance_of_apical_basal_cell_polarity(6)	0.180887	1.07284	0.35441	0.425337	36	25	32703,43930,44448,32078,44861,41656,33156,45307,32752,42896,33418,36775,38580,32083,36773,37455,31816,41398,33627,43163,37089,44855,33245,43904,33530
BMP_signaling_pathway(8)	-0.187187	-1.20254	0.225858	0.426318	33	29	40582,35790,36791,41921,35731,32429,45280,43725,34681,33529,46068,37232,33107,33753,32930,42059,43835,31665,33432,37090,34780,37838,42945,39052,39013,36048,40288,37778,32498
extracellular_structure_organization(4)	0.147022	1.07158	0.357229	0.426342	52	38	5740204,35997,33830,33796,37230,34435,35696,42491,49070,40232,45374,32256,33903,45928,31247,33829,43654,32537,45973,34132,42954,38580,43717,37356,32616,33022,44289,31800,34068,43528,39118,42066,32683,37949,45994,35627,38769,31787
imaginal_disc_growth(4)	-0.167835	-1.19729	0.240149	0.426613	50	36	3772180,42737,317824,44448,43728,40191,35771,39375,32351,41181,44027,31293,252554,37528,38736,42896,47998,42034,33212,42549,33753,326214,43673,40940,43958,59172,33627,43651,33432,42380,37089,33218,39013,34179,39596,34009
embryonic_hindgut_morphogenesis(5)	-0.158815	-1.2012	0.226363	0.426797	54	41	35341,41491,34908,38065,42757,38168,44851,38879,38291,37655,35717,33529,31293,42896,36171,45884,36775,38001,39349,35253,38012,37455,33602,33726,42059,34404,45325,41749,33432,31208,35540,44855,41772,42990,36252,33583,37042,44540,43383,34009,49638
phospholipid_metabolic_process(5)	-0.207086	-1.19407	0.23483	0.426983	41	23	43612,43613,41605,31716,32279,31247,31376,32340,37465,2768892,32585,3885565,31157,38396,31826,33751,31517,19835383,43350,39220,39751,35570,2768668
positive_regulation_of_defense_response(4)	-0.156596	-1.20292	0.231933	0.427305	62	42	36183,35045,35997,43256,42922,40248,44448,42594,42299,40191,37339,34311,41943,34969,35956,32534,34761,42160,40378,32820,117365,31011,31800,34068,33853,45467,35047,36748,40034,37967,44339,41702,39776,32832,34632,41650,39063,40033,31270,38821,39020,32099
regulation_of_circadian_rhythm(3)	-0.151524	-1.19942	0.231118	0.427954	52	45	37191,33705,34284,34189,43193,42210,35662,31251,41615,43895,37187,42676,32817,40162,31130,40596,31248,38389,44669,31376,40009,37867,32000,31110,33944,36390,31976,42549,38872,43673,2768685,39015,34896,33571,3771890,31234,45338,35540,36589,34615,31021,2768718,42305,33130,34181
wound_healing(5)	-0.130295	-1.1973	0.230769	0.428108	76	61	43646,35997,36348,34377,39529,31883,39004,40958,43026,34148,43319,31554,31717,34665,34093,36057,37386,32256,35555,38344,33619,35383,32981,41431,44801,33864,36692,3772082,33653,47729,3354888,36775,35584,38418,33834,38001,44965,34432,35660,37038,37455,35211,32935,33237,34993,42809,35340,40017,2768677,42279,318952,33677,42973,35160,40368,37949,246389,32991,36079,34276,39706
regulation_of_developmental_pigmentation(4)	-0.24081	-1.19416	0.240071	0.42833	24	17	42615,30980,32078,2768679,8674055,41020,38746,42866,40940,35332,42521,34780,32257,35190,34903,39751,34009
cell_recognition(4)	-0.116785	-1.19496	0.232724	0.428625	106	76	45326,35997,39717,39873,40515,34560,36125,38879,32183,34793,44548,42025,34927,43832,31364,32746,32078,36542,39122,34059,44233,38590,36746,46015,38002,33903,34107,35652,33770,39958,37528,38021,36377,40090,36384,36775,35097,39387,40680,38185,44355,38898,41840,40165,32782,45821,43315,40940,32661,35083,37858,33374,31617,32400,33162,42944,37548,43262,35070,40146,32275,33314,38540,318000,47220,53557,42…
regulation_of_cell_fate_specification(6)	0.170988	1.06887	0.355163	0.429308	32	28	47763,45285,42757,38424,33916,33769,36039,32078,34665,34569,33225,33619,31293,33770,42034,43928,36678,38846,48317,43604,42541,32567,43825,31151,42542,41363,41273,34009
eggshell_chorion_assembly(4)	-0.133046	-1.19743	0.239897	0.429425	83	58	318579,31367,31365,31368,34271,41919,34967,40958,33507,32581,33330,34665,36057,36810,32256,326174,33619,44111,34924,45928,32981,31293,34171,44801,34969,53560,35478,42954,39445,41788,32543,48317,42550,36461,37455,33981,31459,40642,41611,33432,39936,47121,35780,31603,39441,42460,38091,35563,44098,38610,41703,2768920,37290,40489,42131,38738,34609,31787
multicellular_organismal_aging(5)	-0.0957079	-1.1894	0.237565	0.43257	160	114	117467,39064,35123,34281,40014,38013,39611,42757,261599,41605,37081,40935,31760,40248,47173,33474,36499,31647,40958,59170,42348,34251,33759,35286,34385,34665,31251,37141,46027,36057,45374,34380,36403,32256,36727,42743,32001,42199,43149,31293,43312,33185,3355130,37323,64880,38056,39173,40988,31154,37232,41438,32349,36011,34132,42852,36990,40201,42530,41709,48971,32534,40901,44819,44885,39075,32637…
oxidative_phosphorylation(5)	-0.238619	-1.18796	0.247059	0.433177	70	17	34995,41324,36543,44390,32239,36103,59170,33390,34996,46040,45401,43652,36252,37728,43515,35797,36031
sleep(4)	0.141237	1.06302	0.360185	0.43582	52	40	43670,34284,34189,47173,42402,37978,36849,47384,31955,31251,42676,32817,40162,38389,37575,37528,44317,37867,32000,31110,33944,32406,40521,42549,38872,35151,46456,2768685,34896,33571,33649,32133,35540,36589,37890,39151,2768944,2768718,42305,39150
aggressive_behavior(4)	0.138296	1.06245	0.368801	0.435937	62	42	36664,32657,33721,41085,32889,32731,44548,37573,31521,32754,36964,38760,31071,41776,34847,33619,40327,46156,32221,318841,36913,33962,30972,33807,34761,41899,48317,37549,32373,33462,37844,32846,41177,39336,37449,38091,42226,39271,43912,35138,38610,43656
cellular_response_to_heat(5)	0.220841	1.06322	0.361293	0.436195	24	16	44121,35275,40723,38504,37978,48581,44920,48582,44921,48583,326153,44910,39015,42253,33764,117460
chitin_based_embryonic_cuticle_biosynthetic_process(6)	0.21966	1.06077	0.366445	0.437571	19	16	45282,38291,40958,42871,37205,44233,33903,41957,32056,47137,45884,43717,37038,35540,32154,37929
peptidyl_lysine_methylation(6)&histone_lysine_methylation(6)	-0.214914	-1.18349	0.254978	0.4384	32	21	34611,34377,31149,33761,37851,31015,41737,39103,32079,37795,39203,30971,32941,36645,31880,53428,43016,37962,34595,40228,34480
hemocyte_differentiation(3)	0.1622	1.05947	0.373824	0.438654	40	30	35045,42757,31883,45318,32080,117464,39976,43650,34280,33225,32256,31248,31293,43769,31869,39173,53554,35688,33226,47457,31872,37455,35047,33432,41944,42000,42066,34277,53425,34009
citrate_metabolic_process(8)	-0.194258	-1.17593	0.253331	0.439367	36	26	39469,39281,41324,35524,317974,41360,36760,39228,39899,35609,32940,41326,42185,31579,31606,43102,39988,33981,41067,31459,44291,41468,32461,44149,32441,31605
regulation_of_cysteine_type_endopeptidase_activity_involved_in_apoptotic_process(7)	0.201505	1.05808	0.374072	0.439843	26	19	38443,34995,40014,42594,36914,35288,39364,43514,38914,40009,39173,40015,39753,42185,34896,36748,2768677,53577,44936
amino_sugar_metabolic_process(5)	-0.243809	-1.1736	0.255569	0.439914	19	16	36585,38223,49815,33903,32056,47137,45884,3772101,43425,37198,39434,36614,33783,37392,246535,41687
tube_fusion(5)&branch_fusion_open_tracheal_system(6)	-0.230951	-1.1782	0.250496	0.440389	21	18	42580,41562,36542,37386,33619,41062,36775,43717,39493,48317,43604,39491,33432,38976,3346238,34903,31151,34009
tricarboxylic_acid_metabolic_process(7)	-0.194258	-1.18095	0.250147	0.440743	37	26	39469,39281,41324,35524,317974,41360,36760,39228,39899,35609,32940,41326,42185,31579,31606,43102,39988,33981,41067,31459,44291,41468,32461,44149,32441,31605
organic_anion_transport(6)	-0.12641	-1.17594	0.251514	0.440838	76	63	37543,40510,31457,40254,41469,34662,38264,42115,32695,31990,39410,35911,41156,31553,35941,41640,37437,43483,37544,39230,34160,34624,32610,39106,43265,31082,32008,2768929,37800,42723,34736,41157,32397,31255,37545,33927,39990,41449,32609,40941,42245,39662,38571,39625,37657,32694,42268,41448,34268,32007,34046,39232,32986,36488,3772221,36391,43707,34005,47253,33470,39954,34660,38572
circadian_sleep_wake_cycle_sleep(4)	-0.210207	-1.17387	0.255518	0.440982	26	22	34284,34189,31955,31251,42676,32817,40162,38389,37528,37867,32000,31110,33944,42549,38872,2768685,34896,33571,35540,36589,2768718,42305
response_to_bacterium(4)	-0.0840965	-1.17859	0.247178	0.441309	213	146	43597,43596,50281,35216,38419,39703,38128,37184,37044,36054,36708,36637,44121,36183,36664,35275,39064,34813,35045,40510,318005,43256,42922,35524,40668,40248,44448,42644,39700,34815,42594,42850,35049,42299,35731,317900,35910,40191,36769,34311,41943,38488,34380,42935,42005,49045,32648,35277,38858,37575,35539,35652,38218,44801,39709,38153,35956,32976,40988,43265,41633,31363,34726,32111,34816,39978,3…
transition_metal_ion_homeostasis(9)	0.188498	1.05585	0.378153	0.44223	27	22	32260,43134,33735,36099,34258,32821,50252,39089,40336,31845,42490,32142,46415,31601,44965,38933,31234,326216,40989,35797,41410,326167
cellular_response_to_peptide_hormone_stimulus(6)&cellular_response_to_peptide(6)&cellular_response_to_insulin_stimulus(7)	-0.182915	-1.17599	0.24825	0.442249	36	29	39149,39152,41084,31220,35286,37203,35742,33262,32426,38785,41957,37528,64880,40201,31016,43580,41709,43130,42549,41641,42060,44251,39151,43652,40562,39909,31328,38513,39150
extracellular_matrix_organization(5)	-0.198623	-1.17895	0.249035	0.44228	37	25	5740204,35997,33830,34435,32256,33903,45928,31247,33829,32537,45973,42954,43717,37356,33022,31800,34068,43528,39118,32683,37949,45994,35627,38769,31787
response_to_oxidative_stress(4)	-0.124624	-1.16348	0.262671	0.443558	86	63	44121,34281,36543,33626,34198,35396,42850,40958,46234,39970,42348,39454,39089,36821,31251,43484,34380,41825,40336,42672,32613,2768679,42743,32343,43149,31845,41957,44801,34300,32349,34872,3354888,33212,40664,41709,32406,42866,42549,36109,36447,42062,42253,33991,32358,41961,39675,38058,36242,34780,40048,43481,53577,34621,38413,53578,32007,43652,44046,34632,36232,46035,117460,33324
adult_locomotory_behavior(4)	0.114358	1.05427	0.371124	0.443716	115	62	49260,42367,31863,36585,44324,33824,47611,35800,38296,41612,33935,32158,35073,34385,31955,38298,44510,36010,33110,40336,31130,36727,46015,31166,32547,31376,37323,36384,43812,31621,32000,32587,40664,35584,33962,48971,39195,31581,33782,42567,38746,32928,42063,37335,40087,32860,32358,45338,33062,3355164,32428,32007,36110,39617,43652,47141,33194,40052,35977,38357,32864,31802
purine_nucleoside_triphosphate_metabolic_process(7)&purine_ribonucleoside_triphosphate_metabolic_process(8)	-0.21806	-1.16408	0.262072	0.444108	75	20	34995,41324,36543,44390,32239,36103,59170,43739,33390,34996,43104,46040,45401,32007,43652,36252,37728,43515,35797,36031
regulation_of_protein_localization_to_nucleus(6)	-0.194948	-1.166	0.260939	0.44412	32	25	42737,41704,35653,34719,35696,31248,41957,34969,32015,44317,41158,37368,34053,36329,37040,38515,35336,43673,33571,35851,36748,40678,35780,37042,41363
DNA_endoreduplication(6)	-0.234599	-1.1677	0.25871	0.444478	22	17	36551,31789,39375,37730,31801,34132,31016,41296,42550,34328,47121,34903,35381,35390,43383,38661,34009
cellular_chemical_homeostasis(5)	-0.168796	-1.16665	0.263305	0.444585	53	34	32260,38782,32821,38622,43541,39089,5740320,32314,31845,42490,43787,31376,43982,41474,53431,44643,32142,46415,40664,31601,44965,32860,38781,47746,36905,33492,35376,32007,43542,40989,38783,34111,38784,326167
cellular_response_to_hormone_stimulus(5)	-0.15824	-1.16852	0.260241	0.444688	48	39	39149,42523,39152,41084,40045,31220,35286,37203,38490,35742,33262,32426,38785,36368,41957,42656,37528,64880,40201,31016,43580,41709,43130,42549,41170,41641,42060,44251,42133,36601,39151,43652,40562,41860,39909,44936,31328,38513,39150
DNA_dependent_DNA_replication(7)	-0.188539	-1.16462	0.261891	0.444755	35	27	38942,31789,31052,34307,36017,34792,39375,35686,34794,39014,41296,42758,36309,44915,38248,34328,31449,37970,31603,34903,40973,41703,38989,43278,37290,38661,34009
male_courtship_behavior_veined_wing_extension(7)	0.192692	1.05267	0.375025	0.445223	24	21	32619,38504,43669,30980,32158,35073,42940,31251,40616,32603,40850,35398,33962,39650,35523,40940,31816,39849,42226,41182,33130
tube_formation(4)	-0.220981	-1.15763	0.26668	0.445229	23	19	38065,31521,36542,38067,31554,33903,47137,45884,36775,43717,41390,38012,36337,43420,36080,44855,35362,44540,34009
regulation_of_gene_silencing_by_RNA(5)	-0.216207	-1.16883	0.26385	0.445701	20	20	42695,43518,34751,41209,31130,34066,40793,38428,41883,41025,44819,37009,31381,45655,37790,38639,36956,37447,36656,42681
head_segmentation(5)	-0.199816	-1.15813	0.271654	0.445917	24	23	31227,42737,45318,36240,36039,40835,31912,35555,35430,38995,44272,41032,33607,40833,40834,34277,41697,40826,40832,41273,40374,34009,31802
head_involution(5)	-0.179237	-1.15593	0.272493	0.446409	42	29	45282,38291,37201,38631,43319,42871,41656,37386,44642,35430,35256,40009,39173,34132,36990,38001,41094,40999,39270,41749,39284,35540,44855,39592,41772,38091,36252,44858,37042
regulation_of_immune_system_process(3)	-0.0850142	-1.15825	0.277198	0.447155	186	135	38128,36962,35341,37720,34941,44013,35045,35997,40510,45840,42757,43256,42922,40248,44448,32152,42644,45318,42594,32080,42850,40684,35859,117464,40958,36914,42299,38779,49808,35731,40191,37141,37339,36769,34311,34280,41943,45307,32098,36057,31167,33225,42935,32256,40739,49045,41839,31248,31293,36993,37575,41957,38198,35112,38913,43769,34969,64880,40090,35956,32976,53554,34726,42389,33823,37272,11…
neuron_recognition(5)	-0.11324	-1.1591	0.268229	0.447295	105	75	45326,35997,39717,39873,40515,34560,36125,38879,32183,34793,44548,42025,34927,43832,31364,32746,32078,36542,39122,34059,44233,38590,36746,46015,38002,33903,34107,35652,33770,39958,37528,38021,36377,40090,36384,36775,35097,39387,40680,38185,44355,38898,41840,40165,32782,45821,43315,40940,32661,35083,37858,33374,31617,32400,33162,42944,37548,35070,40146,32275,33314,38540,318000,47220,53557,42226,32…
mRNA_transport(6)	-0.222021	-1.15959	0.268041	0.447964	24	19	40723,44271,43944,32057,39843,37528,42680,326153,43517,35051,35849,33781,37757,34481,37769,37078,34549,45848,37685
protein_deubiquitination(9)	0.200679	1.04979	0.384538	0.448534	40	19	31789,43617,36794,36612,34380,42935,38603,45830,38648,40030,36361,39671,34384,41179,31560,43749,32169,45848,32173
motor_neuron_axon_guidance(7)	-0.143017	-1.152	0.277243	0.450875	57	46	43766,45326,35997,35184,43256,36039,40962,43650,32078,34385,39866,36727,32981,40330,31293,36377,40090,33339,34953,36775,32115,38558,39493,32398,36703,32782,45821,35147,38752,31843,36588,32400,39491,42944,35259,42066,39013,35066,44858,36436,37447,38769,31425,38350,34193,43300
second_messenger_mediated_signaling(6)	0.18261	1.04657	0.382271	0.451617	25	23	38616,34284,36806,43541,47384,36104,49045,32468,31248,43149,36897,38765,37479,31376,39015,37614,31867,38003,40224,43542,35449,36003,37006
regulation_of_chromatin_silencing(5)	-0.183032	-1.15048	0.272286	0.451796	38	28	38620,33670,41423,38779,41848,41143,33442,35522,32965,41740,34592,42954,31230,35121,38648,36118,39241,33669,41103,41102,43016,42696,41027,35560,40228,43924,45848,36495
positive_regulation_of_cysteine_type_endopeptidase_activity(8)	0.210778	1.04685	0.38101	0.451906	24	17	38443,34995,40014,42594,36914,35288,41756,43514,38914,40009,39173,40015,42185,34896,2768677,53577,44936
response_to_biotic_stimulus(3)	-0.0666275	-1.14825	0.284111	0.45372	313	220	37313,43597,43596,50281,35216,38419,39703,38128,37184,35834,38408,35341,317954,37044,36054,36708,36637,44121,36183,36664,45908,35275,39064,34813,35045,40510,34281,318005,43256,42922,35524,40668,40248,44448,32152,42644,38291,45318,39700,34815,42594,32080,42850,44548,35049,42299,49808,35731,43650,317900,41562,35910,34541,40191,37141,37339,36769,34311,41943,36057,37386,38488,31167,34380,33225,42935,…
single_organism_carbohydrate_metabolic_process(4)	-0.105155	-1.14315	0.283705	0.457202	108	87	5740876,39732,33568,42495,43394,31623,32120,40248,47611,39713,34070,33556,34215,38288,326119,38106,41191,39454,33271,37950,35286,31553,33424,40993,32122,43563,36564,33216,39745,47767,35486,41701,37323,38736,42518,37130,31098,36699,250735,39653,3772101,40875,41709,37198,42146,246627,326151,38076,261610,36773,36614,33386,34134,42993,40506,35728,43183,38528,35792,35689,33137,43823,31024,39297,38346,…
regulation_of_microtubule_depolymerization(6)	-0.21371	-1.14454	0.281458	0.457974	27	20	35380,32746,36542,40589,42846,35054,45374,43901,36072,36498,32015,38580,38436,317833,48481,39647,43163,38135,36978,38231
electron_transport_chain(4)	-0.231152	-1.14353	0.280145	0.45807	70	17	41324,36543,44390,47611,32239,36103,59170,49580,33390,37617,46040,45401,32461,43652,42282,37728,35797
potassium_ion_transport(7)	-0.208983	-1.14125	0.282748	0.458654	31	21	32092,36071,37398,39410,42940,31955,41125,42742,2768910,37047,32020,8674091,37843,35131,32428,41454,42770,42710,38133,36005,42222
small_molecule_biosynthetic_process(5)	-0.130012	-1.13886	0.286946	0.460891	75	55	41214,39245,41212,45282,38291,40567,318753,38484,38631,32212,42657,33117,246388,40943,37159,34358,32297,40443,5740633,32857,40988,41213,47249,34791,31581,326148,34961,32272,42659,37360,2768685,39860,34613,33374,40259,40925,39592,33373,33236,36782,42655,44858,32285,42284,326159,35671,43512,42131,246650,31695,32625,36318,41710,5740359,41678
regulation_of_female_receptivity(4)	0.20237	1.03392	0.396704	0.468403	26	18	47763,39392,246647,36414,31792,36945,53523,47384,45380,31239,42962,45976,37985,53522,42478,31464,43395,40315
protein_stabilization(5)	-0.210703	-1.13181	0.294643	0.468849	25	20	38443,31874,32162,32151,42661,40063,36059,36750,42896,47877,35816,35759,31617,35007,49077,42000,35560,36110,40308,46035
protein_targeting_to_mitochondrion(5)&establishment_of_protein_localization_to_mitochondrion(6)&protein_localization_to_mitochondrion(7)	-0.21605	-1.12973	0.297686	0.469174	30	19	40632,48572,39327,33796,40189,41152,42298,32450,40178,32505,3355107,318636,39294,34763,37337,44381,41285,33097,35553
negative_regulation_of_transcription_from_RNA_polymerase_II_promoter(7)	-0.0952154	-1.12849	0.293331	0.46965	122	104	43151,43161,53442,43160,31003,43150,41941,31227,45328,40549,34908,43152,38469,34560,40287,35800,36499,31883,41084,31331,36240,36039,37546,43650,42520,31251,31912,33225,40095,35555,35677,35430,31681,32723,44027,31293,44669,33770,43288,40170,53560,39212,36171,42034,31153,41602,117294,41988,36678,36424,38982,45339,37471,38995,44272,39418,41032,39419,38436,32941,31379,38012,34875,53446,42550,40940,43…
monocarboxylic_acid_metabolic_process(7)	-0.1117	-1.12738	0.302279	0.469923	101	75	41214,39245,43628,44117,42074,43416,41212,42867,37028,40567,326113,38484,35790,36666,40633,40056,43620,34835,43332,42657,246388,39335,40943,43936,32426,37159,5740402,41480,43629,46068,42656,41213,35213,326148,317911,37446,36773,43624,31406,42659,39860,43627,43437,36540,37445,31960,31641,35728,43183,40259,34256,36242,33898,44291,31587,37285,42268,43625,42655,38147,43244,43640,41275,32545,326112,37…
microtubule_polymerization_or_depolymerization(6)	-0.165087	-1.13196	0.294518	0.470077	45	33	35380,32107,39068,41392,32746,36542,40589,38852,53566,42846,35054,40232,38491,45374,36810,43901,36072,36498,32015,38580,38436,317833,32049,48481,39647,32946,41952,43163,38155,38135,36978,38231,33501
metal_ion_homeostasis(8)	0.136349	1.03207	0.397817	0.470275	54	40	326270,32260,43134,33735,36099,34258,32821,38622,43541,50252,37363,39089,40336,32314,31845,42490,43787,31376,43982,41474,44643,32142,46415,40664,31601,44965,38933,32860,31234,47746,36905,326216,32007,43542,42424,41202,40989,35797,41410,326167
negative_regulation_of_cytoskeleton_organization(5)	0.174405	1.03158	0.396545	0.470281	35	25	35380,38131,38534,37387,49701,32746,36542,40589,35054,45374,43901,39505,33346,36498,32015,38580,38436,317833,48481,39647,31459,43163,38135,36978,38231
glutamine_family_amino_acid_metabolic_process(6)	-0.235893	-1.12984	0.299681	0.470465	21	16	39530,41605,38484,33117,40434,40443,33172,42832,32087,33373,36782,42284,32640,32488,47253,32625
nucleic_acid_phosphodiester_bond_hydrolysis(6)	-0.214711	-1.12513	0.300241	0.471956	28	19	2768853,42392,39763,44250,36544,38937,41839,32608,36993,33259,41872,38594,39083,3354994,43506,43426,32027,42240,36654
mitotic_sister_chromatid_segregation(6)	-0.11811	-1.12133	0.303586	0.473587	84	65	31594,49260,44013,36621,39594,41919,35315,33758,2768719,37671,38762,35954,53566,40508,42846,41014,37187,318874,39169,35522,43901,40616,39340,34794,31248,36264,49580,3355136,40848,36957,44118,43719,40388,38580,5740853,53567,32316,53561,35001,37618,3354896,32049,31816,45826,34404,35293,36440,43490,31988,44724,32102,38812,47121,38656,35225,33119,43491,37042,33992,41703,37325,33501,36495,45574,42753
thermosensory_behavior(4)	-0.227498	-1.12165	0.303341	0.474507	20	17	34284,41066,44839,32817,36059,43856,31621,34843,38746,31309,41726,39015,31459,40436,35190,45556,117496
syncytial_blastoderm_mitotic_cell_cycle(6)	-0.219985	-1.12257	0.300521	0.474508	24	18	33526,34954,31181,36612,35522,39340,32608,36431,44889,53567,39203,37618,33981,34993,34250,42971,40003,35563
lipid_localization(4)	-0.133317	-1.11875	0.30281	0.476134	67	50	39611,42864,34487,31014,41469,43518,33072,32437,33496,38067,43950,42810,2768679,44887,34358,38785,46068,41957,49580,32610,2768929,42515,41709,34736,40901,43717,32820,34283,38928,31381,43673,326160,42646,36032,40049,33374,40506,32609,32475,45250,37617,37657,43904,33334,39862,36488,38150,41233,326136,41710
leg_disc_proximal_distal_pattern_formation(7)	-0.232561	-1.11673	0.307289	0.477827	16	16	38168,44856,34982,35555,35430,32723,37455,32567,37973,32724,33432,31813,32579,38657,41273,34009
response_to_oxygen_levels(4)	-0.152112	-1.11334	0.311789	0.478789	61	38	31760,36806,43087,32619,41084,40633,42298,37912,48581,44920,41825,31130,34167,38338,64880,36986,40201,48582,44921,48583,43580,38995,31162,32585,34350,42549,33991,39077,36428,35687,31678,41387,41533,43542,44936,36003,31228,49168
negative_regulation_of_catabolic_process(4)	0.172718	1.02476	0.414836	0.479098	38	25	46080,33474,33758,32437,35954,40508,50392,35522,34924,39340,36264,41260,40848,43719,42896,3354888,36361,42549,38936,35759,43490,38656,42000,31738,41860
response_to_other_organism(3)&response_to_external_biotic_stimulus(4)	-0.0654979	-1.11359	0.309912	0.47983	312	219	37313,43597,43596,50281,35216,38419,39703,38128,37184,35834,38408,35341,317954,37044,36054,36708,36637,44121,36183,36664,45908,35275,39064,34813,35045,40510,34281,318005,43256,42922,35524,40668,40248,44448,32152,42644,38291,45318,39700,34815,42594,32080,42850,44548,35049,42299,49808,35731,43650,317900,41562,35910,34541,40191,37141,37339,36769,34311,41943,36057,37386,38488,31167,34380,33225,42935,…
dorsal_ventral_axis_specification(6)	-0.116403	-1.11445	0.315211	0.479914	82	67	32159,318579,36804,38905,43256,41919,42115,34967,37655,33043,36791,41607,47781,44543,35771,41746,43725,36810,42672,42743,41431,39430,34171,37528,34969,2768852,40104,47998,32132,38580,48448,5740271,35199,35051,37356,41666,41788,35924,33226,44289,36461,43283,37455,45278,38961,40559,31459,35047,36046,33432,37757,40554,37206,42945,42000,42460,43749,43577,42752,35381,48785,40489,39570,32498,38738,4185…
pigment_biosynthetic_process(5)	-0.150422	-1.11167	0.310155	0.479923	56	39	40935,37724,38973,34024,43518,32026,42635,31647,30980,33271,33045,34394,43757,3355130,42614,44643,37815,41025,250735,31230,44819,31381,32947,326160,44701,43943,38528,35292,33254,30994,42521,43938,40528,38871,45883,41595,42681,39836,41678
cellular_amide_metabolic_process(5)	-0.106223	-1.10674	0.315074	0.480538	96	77	35341,48341,37109,43612,48337,41133,43613,35045,36467,43256,32095,44448,32152,37110,38973,42594,32212,41512,36769,41943,31167,33225,53581,37105,49045,36927,37108,37575,34969,37111,32839,43128,34060,34761,38972,38975,31011,248194,39988,42385,41132,47895,38396,38752,48338,48335,35047,33078,246386,36748,42521,37967,44339,37106,48340,41502,37128,59240,35995,37107,32832,37113,33047,35928,39063,326159,…
antennal_development(6)	-0.203391	-1.11023	0.318628	0.480779	25	21	36741,31883,31717,32718,39122,36612,34569,42313,34982,34568,40009,41988,39753,39419,40165,37973,34882,36213,32579,44540,42544
regulation_of_tube_length_open_tracheal_system(4)	0.173903	1.02243	0.411034	0.481716	24	24	33953,36125,31364,32078,31554,45307,37185,64880,32537,45884,36775,35504,48971,38001,40149,35343,37038,33627,36588,37089,40150,33245,32683,37949
lipid_transport(4)	-0.192928	-1.10681	0.315115	0.481839	28	23	42864,41469,33072,33496,38067,34358,32610,2768929,34736,34283,38928,43673,326160,42646,33374,32609,32475,37657,33334,36488,41233,326136,41710
nucleoside_phosphate_biosynthetic_process(5)&nucleotide_biosynthetic_process(6)	-0.155556	-1.10456	0.318145	0.48252	45	36	34878,317923,40754,43193,38285,40180,317967,42561,41825,42452,43149,45830,41549,38753,43739,39479,42652,35419,41709,32406,39434,43682,31234,3885573,38539,39645,5740349,43104,33716,32485,32007,41318,37834,42273,41476,34181
regulation_of_circadian_sleep_wake_cycle_sleep(5)	-0.206827	-1.10702	0.31621	0.48294	24	20	34284,34189,31251,42676,32817,40162,38389,37867,32000,31110,33944,42549,38872,2768685,34896,33571,35540,36589,2768718,42305
muscle_attachment(4)	-0.159924	-1.10334	0.317287	0.482996	40	34	44013,43190,34560,44653,45318,36542,35207,35104,53573,50391,42162,38978,31618,32838,44355,44885,41718,37238,36084,36773,37455,32990,32661,44747,42817,34633,31024,39297,36421,32275,38540,38821,38657,42799
response_to_decreased_oxygen_levels(5)	-0.152112	-1.10749	0.310958	0.48363	60	38	31760,36806,43087,32619,41084,40633,42298,37912,48581,44920,41825,31130,34167,38338,64880,36986,40201,48582,44921,48583,43580,38995,31162,32585,34350,42549,33991,39077,36428,35687,31678,41387,41533,43542,44936,36003,31228,49168
ribose_phosphate_biosynthetic_process(6)&ribonucleotide_biosynthetic_process(7)	-0.162462	-1.10091	0.31862	0.483963	39	32	34878,40754,43193,38285,40180,317967,42561,41825,42452,43149,45830,41549,38753,43739,39479,42652,35419,41709,43682,31234,3885573,38539,39645,5740349,43104,32485,32007,41318,37834,42273,41476,34181
synaptic_vesicle_exocytosis(5)	-0.204728	-1.09995	0.318734	0.484066	42	20	43618,42929,39747,33458,40459,42561,35865,43841,39016,32537,42854,35051,32321,38058,36526,36080,3355164,47091,64877,38196
cellular_ion_homeostasis(6)	-0.161628	-1.10122	0.326846	0.484869	52	33	32260,38782,32821,38622,43541,39089,5740320,32314,31845,42490,43787,31376,43982,41474,44643,32142,46415,40664,31601,44965,32860,38781,47746,36905,33492,35376,32007,43542,40989,38783,34111,38784,326167
cuticle_development(4)	0.093853	1.01658	0.421809	0.488663	114	86	43203,43202,43209,318102,42615,31863,40537,44437,318093,39831,45282,38291,40535,34070,40958,38631,30980,42871,37205,44835,44861,31717,32718,33424,33156,43206,44642,2768679,44233,33903,31248,35256,41957,32056,326223,8674055,37232,53554,37815,32142,47137,45884,38580,40875,31229,43205,33782,38001,43717,41020,39203,38746,117369,42866,48317,33022,37038,35332,34134,44790,39259,42889,43245,34882,33477,4…
meiotic_spindle_organization(4)	0.15413	1.01707	0.414551	0.488669	38	31	32107,32152,37230,39068,34954,32645,34441,44072,42657,35054,40232,44839,45374,33836,41365,43517,53567,34286,35199,317833,44870,32049,48481,35130,38044,34250,43163,35649,32478,31104,34141
inorganic_ion_homeostasis(7)	0.136349	1.01578	0.417671	0.489091	62	40	326270,32260,43134,33735,36099,34258,32821,38622,43541,50252,37363,39089,40336,32314,31845,42490,43787,31376,43982,41474,44643,32142,46415,40664,31601,44965,38933,32860,31234,47746,36905,326216,32007,43542,42424,41202,40989,35797,41410,326167
insemination(4)	0.189183	1.01357	0.421733	0.491513	26	20	38340,47763,39392,246647,36874,36414,53523,34651,4379864,32060,37785,40875,35096,32022,53522,34162,43395,49952,33817,40315
organophosphate_metabolic_process(4)	-0.0950007	-1.09412	0.335137	0.491717	189	97	37672,34995,43612,43613,41324,36543,34878,37875,41605,44390,317923,40754,33824,43193,38285,32239,40180,31716,36103,59170,317967,326119,42624,39238,32279,33045,42561,41225,41825,32122,42452,43149,31247,41701,31376,32340,37465,45830,41549,38753,43739,39479,2768892,42652,35419,41709,32585,3885565,31157,32406,39434,43017,33390,39226,37360,43682,42832,38396,31234,34996,3885573,38539,31826,39645,574034…
regulation_of_mitotic_nuclear_division(6)	-0.137194	-1.09034	0.331061	0.496283	59	45	31594,40287,35315,35800,43999,40285,33758,35954,38381,40508,35522,43901,34924,39340,31248,32608,43856,36264,31535,49580,45969,40848,44118,43719,47877,38580,43517,5740853,39554,42186,32543,31240,31816,43490,31696,43441,34968,38656,39673,33218,36364,37377,45574,42753,31361
organic_hydroxy_compound_biosynthetic_process(5)	-0.186672	-1.08857	0.339282	0.497635	27	24	31863,45282,38291,318753,38631,30980,36059,32857,47249,31581,38746,37360,2768685,42521,40925,35190,33236,44858,32285,35671,41595,43512,36318,5740359
mating(4)	0.0874297	1.00801	0.436715	0.498687	144	98	34036,34545,38340,47763,43036,32246,38007,43343,39392,246647,33739,39191,36874,36414,31792,36945,43193,36741,32619,38504,53523,43669,32731,34651,30980,32158,35073,47384,42940,34641,31251,35771,4379864,44006,32060,37785,45380,31130,40616,2768721,32603,39018,40850,43982,5740700,37528,35398,43265,31239,33823,117368,41988,40875,33962,43130,42567,39650,32083,32406,38746,117369,35523,43828,31309,42549,…
regulation_of_peptidase_activity(6)	0.169078	1.00705	0.428314	0.499363	33	25	38443,34995,40014,44129,42594,36914,35288,39364,36612,41756,43514,38914,45830,40009,39173,40015,39753,42185,34896,36748,2768677,53577,37229,44936,40644
cellular_respiration(5)	-0.140962	-1.08073	0.343406	0.500024	103	42	39469,39281,41324,36543,44390,35524,47611,32239,36103,59170,317974,318604,41360,39228,39899,35609,32940,41326,42185,31579,31606,43102,33390,39988,33981,42832,41067,31459,40696,35540,44291,46040,45401,41468,32461,43652,42282,44149,37728,32441,31605,35797
dorsal_appendage_formation(4)	-0.152178	-1.08324	0.345949	0.50027	52	36	318579,41919,34967,40958,33507,32581,34665,36057,36810,32256,33619,44111,45928,32981,31293,34171,44801,34969,53560,35478,39445,41788,48317,37455,33981,31459,33432,39936,39441,42460,38091,44098,38610,2768920,40489,34609
meiotic_cytokinesis(4)	-0.181345	-1.08225	0.332748	0.50043	41	25	38879,34244,39068,39429,35696,34441,42657,35054,40232,45374,33562,32979,41181,37070,36699,43717,317833,31240,35340,42077,43163,32478,35298,43547,34141
nucleobase_containing_small_molecule_metabolic_process(4)	-0.103683	-1.08132	0.337881	0.500502	150	79	34995,48552,41324,36543,34878,37875,41605,44390,40935,317923,40754,43193,38285,32239,40180,37026,36914,36103,59170,39976,317967,42561,41225,41825,32122,42452,43149,39098,45830,41549,38753,43739,39479,42652,35419,34791,41709,32406,39434,33390,39226,40916,43682,42832,31234,34996,3885573,38539,39645,5740349,43104,39975,40528,33716,46040,41680,45401,32485,32007,34529,43652,36252,30995,43456,37728,326…
mating_behavior(5)	0.0931304	1.0047	0.426307	0.501287	126	85	34545,47763,43036,32246,38007,43343,39392,246647,33739,39191,36414,31792,36945,43193,36741,32619,38504,53523,43669,32731,30980,32158,35073,47384,42940,34641,31251,35771,44006,45380,31130,40616,2768721,32603,39018,40850,43982,5740700,37528,35398,43265,31239,33823,117368,41988,33962,43130,42567,39650,32083,32406,38746,117369,35523,43828,31309,42549,40940,31816,33571,32245,117346,37844,42962,45976,3…
hormone_biosynthetic_process(4)	-0.197231	-1.08326	0.344169	0.501665	26	21	39392,45282,38291,38631,34358,5740633,34977,32857,47249,31581,117369,2768685,38961,33374,39592,44858,43512,34537,36318,41710,5740359
eye_pigment_biosynthetic_process(6)	-0.168544	-1.08507	0.34606	0.501672	43	29	37724,38973,34024,43518,32026,42635,31647,33271,33045,3355130,42614,44643,41025,250735,31230,44819,31381,32947,326160,43943,38528,33254,43938,40528,38871,45883,42681,39836,41678
actin_mediated_cell_contraction(6)	0.209924	1.00481	0.431575	0.501862	21	16	38531,31623,32080,43716,44835,31554,49045,3354987,40255,36775,32637,3355131,35340,33148,43715,43523
negative_regulation_of_immune_system_process(3)	-0.142083	-1.08332	0.339442	0.502995	54	41	38128,36962,40510,42850,35859,117464,36914,35731,36769,34280,36057,33225,42935,41839,37575,32976,53554,34726,117294,38648,33782,44811,44910,35966,41899,42866,33226,33386,45655,44728,41944,42000,42066,37769,34277,43749,41455,38974,34009,37468,35862
cellular_homeostasis(4)	0.104404	0.998656	0.434126	0.508509	101	67	32260,36054,38782,39533,34281,38863,31760,38456,36945,37230,32821,38622,39004,34070,36791,37190,43541,36914,45233,39089,36445,5740320,2768848,40336,32314,35170,31845,42490,43787,31376,43982,41474,53431,44643,32142,46415,33212,35609,40664,36329,31601,44965,36773,42327,33983,32860,38781,42845,47746,36905,32849,33492,39969,41983,35376,53578,37449,32007,34304,53585,43542,40989,38783,34111,32794,38784…
regulation_of_chromatin_modification(6)	0.123073	0.998999	0.444759	0.508729	65	47	38620,33670,34908,41341,34377,37978,41423,38779,31149,33423,42065,35113,31518,41848,41143,33442,35522,32965,40966,41740,34592,39103,33212,42954,31230,35121,38648,36118,39241,37795,32941,35523,33669,31834,42253,32268,41103,41102,43016,42696,41027,34595,35560,40228,43924,45848,36495
short_term_memory(6)	-0.199376	-1.07233	0.357683	0.508987	21	20	38863,36497,31364,44531,45928,43149,33185,37528,44817,36692,32406,30971,31309,45064,37229,37890,47141,40052,35977,41616
defense_response_to_bacterium(5)	-0.0790034	-1.07122	0.355881	0.509283	195	138	43597,43596,50281,35216,38419,39703,38128,37184,37044,36054,36708,36637,36183,36664,39064,34813,35045,40510,318005,43256,42922,35524,40668,40248,44448,42644,39700,34815,42594,42850,35049,42299,35731,317900,35910,40191,36769,34311,41943,38488,34380,42935,42005,49045,32648,35277,38858,37575,35539,38218,44801,39709,38153,35956,32976,40988,43265,41633,31363,34726,32111,34816,39978,37355,37068,38648,3…
regulation_of_humoral_immune_response(5)	0.142224	0.996718	0.448085	0.509832	52	35	35341,35045,43256,44448,32152,42644,42594,36914,49808,37339,36769,41943,36057,31167,33225,42935,49045,37575,34969,35956,117294,34761,42866,31011,42385,38752,35047,33078,36748,37967,44339,32832,39063,44849,32099
RNA_export_from_nucleus(6)	-0.217395	-1.07355	0.360966	0.509893	22	17	40723,44271,43944,39843,42680,35235,32602,326153,41666,35849,33781,34481,37769,37078,34549,45848,37685
sensory_perception_of_mechanical_stimulus(7)	-0.116287	-1.07246	0.353225	0.510187	76	62	35414,35061,38863,33953,37724,38835,31107,33093,37582,42210,35073,38993,37629,40526,32718,34569,33768,39322,34568,32981,35652,39982,37528,42485,31621,38028,34547,36329,35584,37473,48971,40931,38611,34843,43683,36084,34131,41171,40665,35340,32071,34882,33230,31826,37374,45338,36381,37985,37843,38957,39617,35408,34615,43542,42961,36003,45587,44540,31228,40580,42207,33130
melanin_metabolic_process(4)	0.14792	0.996885	0.434896	0.510331	51	32	37044,36054,40014,31792,33165,32425,36914,30980,35910,34385,43799,40410,32256,36727,32981,44801,43803,39173,36775,38580,35584,39900,35340,41641,40541,35047,42521,32831,39617,39063,41595,117496
oocyte_dorsal_ventral_axis_specification(5)	-0.141181	-1.06874	0.359675	0.510344	49	41	32159,36804,43256,42115,34967,36791,41607,47781,44543,36810,42743,41431,39430,34171,37528,2768852,40104,32132,38580,48448,35199,35051,37356,41788,35924,44289,40559,36046,33432,37757,37206,42945,42000,42460,42752,35381,48785,40489,32498,38738,41858
nucleotide_metabolic_process(6)	-0.1168	-1.0633	0.366808	0.510549	128	60	34995,41324,36543,34878,44390,317923,40754,43193,38285,32239,40180,36103,59170,317967,42561,41225,41825,32122,42452,43149,45830,41549,38753,43739,39479,42652,35419,41709,32406,39434,33390,39226,43682,42832,31234,34996,3885573,38539,39645,5740349,43104,33716,46040,45401,32485,32007,34529,43652,36252,43456,37728,41318,43515,37834,42051,35797,42273,36031,41476,34181
inorganic_cation_transmembrane_transport(5)&cation_transmembrane_transport(6)	-0.209586	-1.06912	0.354928	0.511155	36	18	34587,32092,37398,41125,37981,42490,32020,37132,8674091,14462605,35580,37985,42710,43542,36003,38133,36005,42222
organic_substance_catabolic_process(4)	-0.0591283	-1.06353	0.364206	0.511565	351	245	31511,43679,48228,31594,39515,33449,39530,42828,38435,39845,326237,36606,41133,39869,43246,43164,40683,34136,34094,37875,39611,43635,41605,43249,32120,37894,41919,40248,43252,35315,33942,39474,43999,43618,36922,37028,42358,33758,38484,32026,2768853,35859,35861,37026,33854,38798,32437,36914,31925,39976,42457,326119,45906,35954,5740813,34835,36460,42871,39454,40243,38223,41531,43332,5740252,40508,3…
negative_regulation_of_microtubule_depolymerization(6)	-0.208105	-1.06364	0.351815	0.512782	24	18	35380,32746,36542,40589,35054,45374,43901,36498,32015,38580,38436,317833,48481,39647,43163,38135,36978,38231
negative_regulation_of_microtubule_polymerization_or_depolymerization(6)	-0.208105	-1.06446	0.359283	0.512872	25	18	35380,32746,36542,40589,35054,45374,43901,36498,32015,38580,38436,317833,48481,39647,43163,38135,36978,38231
lymph_gland_development(5)	-0.136659	-1.06611	0.360048	0.513104	58	43	35045,36306,31883,38291,45318,32080,44548,117464,39976,40835,34772,43650,43532,37187,33225,31293,41137,43384,53554,44703,42160,33487,39581,38076,42550,33226,35147,3772655,40599,37874,36463,42816,39645,33432,41944,38891,42000,42066,34277,42536,44849,34302,34009
carbohydrate_metabolic_process(4)	-0.0939862	-1.0651	0.361951	0.513274	119	94	43583,5740876,39732,33568,42495,43394,31623,32120,40248,47611,39713,38912,34070,33556,34215,38288,39976,326119,38106,41191,39454,33271,37950,35286,31553,33424,40993,32122,43563,36564,33216,39745,47767,35486,41701,37323,38736,42518,37130,31098,36699,250735,39653,3772101,40875,41709,37198,42146,246627,326151,31579,38076,261610,42549,36773,36614,38961,33386,34134,47895,42993,40506,35728,43183,38528,…
compound_eye_cone_cell_differentiation(6)	0.205907	0.992899	0.447263	0.5139	22	16	33916,31883,44856,31017,42313,44531,32273,31293,33212,36678,48317,37455,44747,43825,38091,41363
response_to_radiation(4)	0.0781857	0.993216	0.446762	0.51418	172	119	40148,49260,40471,35078,41491,44121,42367,40016,35275,37888,37400,32126,33705,39887,41341,39594,34377,33916,43193,34024,39688,42635,33897,40640,39056,36914,46234,42210,33507,32158,37363,38993,41066,33271,37629,43950,31518,31251,33117,39694,40863,35717,45959,32378,43514,35865,32343,44011,36897,32608,32547,32322,32771,31376,32340,252554,40009,41158,36384,31801,32839,33212,40015,36329,34791,34012,45…
cuticle_pattern_formation(5)	-0.188739	-1.05751	0.366341	0.518235	28	22	42615,44437,42871,44835,31717,32718,33156,44642,31248,31229,38001,39259,34882,33972,39682,33613,31429,36213,31151,40314,43767,34009
G_protein_coupled_receptor_signaling_pathway_coupled_to_cyclic_nucleotide_second_messenger(7)&adenylate_cyclase_modulating_G_protein_coupled_receptor_signaling_pathway(8)	0.205624	0.988823	0.451524	0.519076	17	16	37191,43193,43669,38296,38298,43484,42452,42135,41549,42652,41726,31234,3885573,38539,33196,34181
regulation_of_protein_complex_disassembly(4)&regulation_of_protein_depolymerization(5)	-0.188516	-1.05561	0.368613	0.519802	29	22	35380,37387,32746,36542,40589,42846,35054,45374,43901,36072,33346,36498,32015,38580,38436,317833,48481,39647,43163,38135,36978,38231
ion_transport(4)	-0.0637154	-1.04859	0.386543	0.521154	282	202	3885612,40393,39661,43487,43583,37543,33961,39660,40510,39533,318575,37566,31457,36328,40254,318213,43486,318593,2768987,44702,34587,41469,33953,3346226,34662,32671,38264,36806,38835,37168,42115,32619,37286,38504,38440,44484,32731,38742,36849,32092,37498,33897,43541,36071,33109,34651,37398,32695,37546,31990,42890,37979,32158,39410,37912,35911,41156,42940,35006,318064,31955,31553,42891,41426,35941…
response_to_transforming_growth_factor_beta(4)&cellular_response_to_transforming_growth_factor_beta_stimulus(5)	-0.183651	-1.04747	0.383773	0.521529	26	23	5740414,33474,46000,35731,33156,43725,33529,32981,36171,32160,33753,33226,33981,42059,31665,33432,34780,42945,32257,43804,41772,44849,32498
regulation_of_BMP_signaling_pathway(6)	-0.187063	-1.04884	0.379531	0.522112	26	22	40582,35790,36791,41921,35731,32429,45280,34681,46068,33107,32930,43835,31665,37090,34780,37838,42945,39052,39013,36048,40288,32498
lipid_catabolic_process(5)	-0.127968	-1.05191	0.371939	0.52286	60	49	39515,38435,43246,34136,34094,39611,43249,43252,33942,43618,37028,32437,31925,5740813,40243,43332,42810,50392,250736,32426,32858,41480,35439,44544,35213,41954,37446,37445,31641,32778,33405,36242,33898,37285,36203,36780,35019,38147,251984,41275,36536,34313,43248,34276,36031,32436,38864,43247,31532
steroid_biosynthetic_process(6)	-0.211184	-1.04573	0.385206	0.522883	18	17	45282,38291,38631,34358,5740633,32857,47249,31581,2768685,33374,39592,36203,44858,43512,36318,41710,5740359
positive_regulation_of_immune_response(4)	-0.131766	-1.05012	0.3863	0.522894	65	46	35341,35045,35997,43256,42922,40248,44448,42594,40958,42299,40191,37339,34311,41943,34969,64880,35956,42389,32534,34761,42160,40378,32820,117365,31011,31800,34068,33853,45467,38752,35047,33078,36748,40034,37967,44339,41702,39776,32832,34632,39063,40033,31270,38821,39020,32099
response_to_hypoxia(4)	-0.152055	-1.05092	0.378736	0.52302	55	34	31760,36806,43087,32619,41084,40633,42298,37912,48581,44920,41825,31130,34167,38338,36986,40201,48582,44921,48583,43580,38995,31162,32585,34350,33991,39077,36428,35687,31678,41387,41533,44936,31228,49168
molting_cycle_process(4)	-0.174954	-1.04885	0.378952	0.523484	30	25	40514,2768688,42803,317824,34819,30980,2768679,8674055,32142,41020,37795,38746,42866,35332,33477,39999,42521,34780,35540,32257,35190,32154,37929,44125,41547
[truncated: 245 more rows]
