# Supplementary material for: Single cell RNA-sequencing identifies a metabolic aspect of apoptosis in Rbf mutant
Source: Nat Commun. 2018 Nov 27;9:5024. doi: 10.1038/s41467-018-07540-z (PMC6258665; doi:10.1038/s41467-018-07540-z)
Supplement: Supplementary file 8 — Supplementary Data 5 [file 41467_2018_7540_MOESM8_ESM.xlsx]

## Sheet: Sheet1
Supplementary Data 5. GOBP for LPR vs. EPR and UND
Term	es	nes	pval	fdr	gene_set_size	matched_size	genes
growth(2)	0.179824	3.45842	0	0	380	284	39150,36295,64877,35070,36526,37633,43383,42646,39052,35717,45821,35286,39284,31665,35259,41398,43604,53425,32358,31220,36318,32158,40582,35197,38736,31364,36876,48971,35524,34519,49804,35998,41140,38516,38017,32429,39909,44096,40368,36104,32428,41788,35652,36773,42544,43197,43904,43725,39592,31247,2768677,36176,37949,33863,38433,43149,32119,38863,31808,33131,40633,32406,40143,31309,37203,3885565…
synapse_assembly(5)	0.274381	3.52319	0	0	150	121	36295,41363,64877,36526,37633,42646,39052,45821,35259,50225,32358,32158,40582,35197,31364,36876,48971,35524,38017,32429,44096,36104,36125,43197,43725,31247,36176,33863,43149,43856,38863,41094,41957,38484,32083,36460,30975,39293,39493,35378,37233,5740544,41549,37961,39533,32746,32207,40913,33185,39454,36544,39958,32183,34681,2768852,32771,249072,39212,31248,42846,42652,31620,46068,43828,42567,3755…
translation(6)	-0.219175	-3.5874	0	0	301	204	42297,40451,39018,35197,41552,38987,41807,33703,37430,37580,35453,41066,34526,41094,33487,34420,39088,40060,34149,37995,40683,31022,41200,43103,47873,43087,39108,38983,31588,43768,34070,37589,36688,32523,39049,38963,39071,43349,34329,39034,47219,47218,37849,32635,34754,39480,36544,36576,31613,37065,36855,38046,43532,40279,34946,42819,41757,41859,3355144,42761,39749,37070,35552,3355124,31363,32375…
DNA_replication(6)	-0.415747	-3.45947	0	0	65	49	43383,38661,38516,42550,32763,49241,34307,35686,44915,42758,31016,37730,39375,34132,35381,36309,40642,34495,42553,43278,38248,47121,34328,44637,37970,34792,31801,34009,37290,31263,36551,35679,34924,31789,35563,35390,31449,38989,41296,36017,31603,41703,34903,31052,40973,39014,34794,38942,44848
developmental_growth(3)	0.200903	3.50647	0	0	299	227	39150,36295,64877,35070,36526,37633,43383,42646,39052,35717,45821,35286,35259,43604,32358,31220,36318,32158,40582,35197,38736,31364,36876,48971,35524,34519,49804,41140,38017,32429,39909,44096,40368,36104,32428,41788,35652,36773,42544,43197,43725,39592,31247,2768677,36176,37949,33863,38433,43149,32119,38863,32406,40143,31309,3885565,42890,41094,31162,41957,31227,32083,36460,30975,40195,39293,35343…
microtubule_cytoskeleton_organization(5)	-0.165905	-3.25375	0	0	412	293	2768940,36978,42207,39332,36718,33610,39018,41198,38694,38852,41465,35225,45247,37894,3772559,317833,40620,37368,41392,32763,41788,35380,44160,37580,35453,41066,42470,34526,38863,32071,37042,43163,34416,41952,53569,31874,39647,36791,3354896,32083,40848,34141,42676,40060,34149,37995,41531,31022,42845,39365,33119,43103,31239,43312,40489,39108,38983,31588,5740544,43768,35149,38067,32746,43331,36542,…
chromatin_assembly_or_disassembly(5)	-0.495588	-4.8947	0	0	145	71	37767,36621,43343,31848,33736,37528,49228,31039,42253,36390,32268,35523,37978,31834,42065,37116,37798,35418,38248,3772172,3772317,3771893,3771947,3771941,3772666,3772211,318846,3772314,3771908,3772519,3771854,3771935,3772129,3772325,3772509,3772113,3772319,3772096,3771938,3772708,3772254,31680,3772271,3772276,3771809,3772264,3772166,3772094,3772248,3772502,3772496,3772081,3772203,3772058,3771891,…
chromatin_organization(4)	-0.215068	-3.60732	0	0	333	209	37767,32353,42750,318991,35560,41780,43924,40657,36621,34377,40111,31015,43343,33442,36118,41265,35113,40030,33670,43856,36612,34480,33000,39142,40966,34885,318918,41289,31149,31880,41090,37795,33669,36278,41143,39551,41219,31848,33736,35397,43788,44811,32461,42314,33761,40170,49580,42954,30971,39217,41423,44235,38779,39744,41737,35121,32965,32630,34066,37528,37962,53562,3355136,39203,35744,32514…
regulation_of_synapse_structure_or_activity(4)	0.289348	3.49838	0	0	148	108	36526,37633,42646,43822,39052,35394,45821,36718,42265,32158,40582,35197,31364,36876,35524,37368,32429,44096,36104,36125,36773,43197,43725,31247,36176,43149,38863,40143,33788,41094,41957,318623,32083,36460,30975,39293,37233,5740544,40966,41549,43892,37961,39533,32746,45928,33185,39454,39958,34681,32771,39212,31248,42846,42652,46068,43828,42567,37552,34299,37528,43003,42940,40970,41883,43434,36727,…
synaptic_growth_at_neuromuscular_junction(4)	0.290844	3.45514	0	0	125	103	36295,64877,36526,37633,42646,39052,45821,35259,32358,32158,40582,35197,31364,36876,48971,35524,38017,32429,44096,36104,43197,43725,31247,36176,33863,43149,38863,41094,41957,32083,36460,30975,39293,35378,37233,5740544,41549,37961,39533,32746,32207,40913,33185,39454,32183,34681,2768852,32771,249072,39212,31248,42846,42652,46068,43828,42567,37552,37528,43003,32919,42940,43434,36727,33529,35731,3557…
synapse_organization(4)	0.254328	3.70704	0	0	211	158	36295,41363,35977,64877,40288,36526,37633,32799,42646,39052,45821,37950,35259,31002,50225,39195,32358,32158,40582,35197,31364,36876,48971,35524,38017,37368,32429,44096,50391,36104,36125,43197,43725,36614,31247,36176,33863,43149,43856,38863,44531,32406,40143,33788,41094,41957,38484,32083,36460,30975,39293,39493,32797,40090,35378,37233,5740544,40966,41549,37961,32817,41911,39533,32746,42447,32207,4…
neuromuscular_junction_development(5)	0.272278	3.52589	0	0	155	125	36295,64877,40288,36526,37633,32799,42646,39052,45821,37950,35259,39195,32358,32158,40582,35197,31364,36876,48971,35524,38017,37368,32429,44096,36104,43197,43725,31247,36176,33863,43149,38863,44531,32406,41094,41957,38484,32083,36460,30975,39293,32797,35378,37233,5740544,41549,37961,32817,41911,39533,32746,32207,40913,33185,39454,39958,32183,34681,2768852,32771,249072,39212,31248,42846,42652,4606…
regulation_of_synaptic_growth_at_neuromuscular_junction(5)	0.312477	3.226	0	1.52078e-05	92	77	36526,37633,39052,45821,32158,40582,35197,31364,36876,35524,32429,44096,36104,43197,43725,31247,36176,43149,38863,41094,41957,32083,36460,30975,39293,37233,5740544,41549,37961,39533,32746,33185,34681,32771,39212,31248,42846,42652,46068,43828,42567,37552,37528,43003,42940,43434,36727,33529,35731,35576,31016,37447,37781,39520,43974,37201,41694,31543,32981,38890,41353,53566,38534,38898,40201,35420,3…
regulation_of_synapse_assembly(4)	0.31618	3.27985	0	1.67286e-05	97	79	36526,37633,39052,45821,32158,40582,35197,31364,36876,35524,32429,44096,36104,36125,43197,43725,31247,36176,43149,38863,41094,41957,32083,36460,30975,39293,37233,5740544,41549,37961,39533,32746,33185,39958,34681,32771,39212,31248,42846,42652,46068,43828,42567,37552,37528,43003,42940,43434,36727,33529,35731,35576,31016,37447,37781,39520,43974,37201,41694,31543,32981,38890,41353,53566,38534,38898,4…
axon_development(6)	0.187585	3.30911	0	1.85873e-05	311	233	36295,43300,41363,38769,36436,44786,35070,45976,33314,37886,32115,35066,33059,45821,32661,44858,43832,36039,35259,43604,53425,32358,40225,35197,36384,36445,38021,36703,36283,32782,44355,31364,36876,35524,34519,261629,38516,46015,37254,38850,31075,35184,38168,35652,36125,36773,43904,34385,43725,36614,33148,40030,42025,37949,41772,32119,38863,37837,33262,32406,40143,31309,39873,41952,35277,33881,41…
regulation_of_synapse_organization(4)	0.30181	3.36691	0	2.09107e-05	121	91	36526,37633,42646,39052,45821,32158,40582,35197,31364,36876,35524,37368,32429,44096,36104,36125,43197,43725,31247,36176,43149,38863,40143,41094,41957,32083,36460,30975,39293,37233,5740544,40966,41549,37961,39533,32746,33185,39454,39958,34681,32771,39212,31248,42846,42652,46068,43828,42567,37552,37528,43003,42940,40970,41883,43434,36727,33529,35731,35576,31016,37447,37781,39520,43974,37201,53556,5…
axonogenesis(7)	0.183526	3.1485	0	2.38979e-05	301	224	36295,43300,41363,38769,36436,44786,35070,45976,33314,37886,32115,35066,33059,45821,32661,44858,43832,36039,35259,43604,53425,32358,40225,35197,36384,36445,36703,36283,32782,44355,31364,36876,35524,34519,261629,38516,46015,37254,38850,31075,35184,38168,35652,36125,36773,43904,34385,43725,36614,33148,40030,42025,41772,32119,38863,37837,33262,32406,40143,31309,39873,41952,35277,33881,36791,31227,53…
regulation_of_growth(3)	0.195645	3.15574	0	2.57362e-05	246	192	39150,35070,36526,37633,43383,39052,35717,45821,35286,39284,31665,35259,41398,53425,31220,36318,32158,40582,35197,38736,31364,36876,35524,35998,41140,38516,38017,32429,39909,44096,36104,43197,43904,43725,31247,2768677,36176,43149,32119,38863,31808,33131,40633,37203,3885565,42890,41094,31162,41957,31227,32083,36460,30975,40195,39293,37233,47873,5740544,40191,41549,37961,40248,38218,39533,32569,327…
taxis(3)	0.173185	3.16243	0	2.78809e-05	325	248	36295,42305,43300,41363,41625,38769,36436,44786,35070,45976,33314,37886,44540,32115,35066,33059,2768908,40224,35717,45821,32661,40468,44858,38605,45910,43832,36039,35259,53425,40225,35197,36384,36445,36703,36283,32782,44355,31364,36876,35524,34519,40657,261629,38516,37342,39015,31826,37473,46015,37254,31376,35184,35652,36125,36773,41426,5740590,43904,34385,43725,36614,33148,40030,31621,42025,4177…
neuron_projection_guidance(5)	0.194836	3.11899	0	2.78809e-05	248	189	36295,43300,41363,38769,36436,44786,35070,45976,33314,37886,44540,32115,35066,33059,45821,32661,44858,43832,36039,35259,53425,40225,35197,36384,36445,36703,36283,32782,44355,31364,36876,35524,34519,40657,261629,38516,46015,37254,35184,35652,36125,36773,43904,34385,43725,36614,33148,40030,42025,41772,32119,37837,33262,39873,41952,36791,31227,53563,33339,33916,39493,39570,36240,43799,41612,40090,44…
chemotaxis(4)	0.190498	3.08546	0	4.70491e-05	259	199	36295,43300,41363,38769,36436,44786,35070,45976,33314,37886,44540,32115,35066,33059,45821,32661,44858,43832,36039,35259,53425,40225,35197,36384,36445,36703,36283,32782,44355,31364,36876,35524,34519,40657,261629,38516,37342,46015,37254,35184,35652,36125,36773,43904,34385,43725,36614,33148,40030,42025,41772,32119,37837,33262,39873,41952,36791,31227,53563,33339,33916,39493,39570,36240,43799,41612,40…
regulation_of_intracellular_signal_transduction(5)	0.182752	3.0135	0	6.50555e-05	300	206	36295,32975,33534,33046,41252,35286,34803,36002,53425,32358,35588,36881,40704,38987,38539,35998,41140,32898,3355127,36974,31157,40620,37134,35261,39015,36698,31872,38616,38003,40083,33338,37451,43404,41960,41447,3346149,31391,32253,31800,43149,33131,32406,34416,32088,31309,37203,33881,3885565,36930,42869,36929,31422,40195,37889,38945,38913,42898,37233,44030,47384,43892,31137,31618,39900,41445,402…
intracellular_signal_transduction(5)	0.154149	3.01001	0	6.60338e-05	443	291	36295,40675,32975,41203,33534,33048,40224,33046,41252,43542,31167,35286,36897,34803,36002,53425,37479,32358,35588,44259,36881,40704,38987,32468,38539,35524,35998,41140,35577,37850,32898,3355127,36974,31157,40620,37134,35261,39015,36698,31872,38616,36104,31376,38003,31971,40083,35041,33338,37451,34449,43404,40608,41960,34385,41447,35783,3346149,31391,32253,31247,31800,2768677,43149,33131,32406,344…
cell_morphogenesis_involved_in_neuron_differentiation(6)	0.143108	3.02556	0	6.88823e-05	459	341	36295,43300,41363,38769,36436,31336,44786,35070,45976,33314,37886,44540,31802,40715,32115,35066,33059,35157,45821,32661,44858,42297,33343,43825,43832,36039,35259,43604,53425,32358,40225,35197,36384,36445,36703,36283,43924,32782,44355,31364,36876,43664,35524,34519,40657,41140,261629,38516,40990,36678,38469,35362,46015,42550,37254,38850,31075,35184,38168,35652,39405,36125,36773,43904,34385,43725,41…
axon_guidance(6)	0.192012	2.98718	0	7.10963e-05	240	182	36295,43300,41363,38769,36436,44786,35070,45976,33314,37886,32115,35066,33059,45821,32661,44858,43832,36039,35259,53425,40225,35197,36384,36445,36703,36283,32782,44355,31364,36876,35524,34519,261629,38516,46015,37254,35184,35652,36125,36773,43904,34385,43725,36614,33148,40030,42025,41772,32119,37837,33262,39873,41952,36791,31227,53563,33339,33916,39493,39570,36240,43799,41612,40090,44030,31239,39…
organelle_fission(4)	-0.16188	-3.06727	0	8.31166e-05	455	272	40367,2768940,36401,38428,39673,32353,33360,42297,38381,36920,40003,39018,45775,38694,37687,35225,36621,38516,317833,32794,38472,49241,33148,32721,35315,2768677,45826,43856,32119,37042,35293,43163,37916,41952,37810,41094,40616,39647,3354896,40848,34141,41531,47765,39365,33119,47873,47384,44543,46006,40589,31535,5740853,39049,40336,41289,32102,33501,45871,43490,32751,31848,33736,34946,31705,43724,…
nuclear_division(5)	-0.164809	-3.08433	0	9.69694e-05	445	265	40367,2768940,36401,38428,39673,32353,33360,42297,38381,36920,40003,39018,45775,38694,37687,35225,36621,38516,317833,32794,49241,32721,35315,2768677,45826,43856,32119,37042,35293,43163,37916,41952,37810,41094,40616,39647,3354896,40848,34141,41531,47765,39365,33119,47873,47384,44543,46006,40589,31535,5740853,39049,41289,32102,33501,45871,43490,32751,31848,33736,34946,31705,43724,34954,42819,37377,…
regulation_of_nervous_system_development(5)	0.182235	2.94577	0	0.000115507	250	199	41363,35070,36526,37633,31802,40715,36255,39052,45821,32918,43825,43832,35253,36039,35259,43604,45278,32158,40582,35197,31364,36876,35524,41140,38516,35261,32429,46015,44096,36104,31075,35652,41085,40860,36125,43197,31017,43725,42738,31247,44830,2768677,33861,36176,43149,32119,38863,35135,39122,33881,41094,41957,36791,32083,36460,30975,39293,35378,37233,5740544,41549,43892,37961,32631,39533,32746…
regulation_of_developmental_growth(4)	0.207953	2.93923	0	0.000125464	183	148	39150,35070,36526,37633,43383,39052,35717,45821,35286,35259,31220,36318,32158,40582,35197,38736,31364,36876,35524,41140,38017,32429,39909,44096,36104,43197,43725,31247,2768677,36176,43149,32119,38863,3885565,42890,41094,31162,41957,31227,32083,36460,30975,40195,39293,37233,5740544,40191,41549,37961,40248,39533,32746,42549,36542,33185,33003,42034,34681,32771,249072,39212,31248,42846,42652,42380,46…
regulation_of_response_to_stress(4)	-0.208677	-3.0579	0	0.000130909	215	157	37468,37272,2768679,35859,32358,32871,41140,38516,40620,41145,45467,31270,31391,31800,2768677,38821,37203,41957,38913,31011,40191,40248,40336,44111,32963,41143,36748,44801,36769,44339,41704,44811,32831,35997,36986,32321,31248,34096,42866,41737,34432,41020,43905,34311,117365,34761,42935,35731,43319,31497,41943,36775,31016,42515,36329,53472,33991,38648,38785,43256,35045,35288,44448,43330,44289,3954…
macromolecular_complex_assembly(5)	-0.177809	-2.96711	0	0.000310302	285	206	32293,2768940,39052,47091,39195,38694,38852,31955,34519,3772559,36621,5740362,37009,39044,41392,45931,31075,32428,37809,41085,41209,34307,43343,33565,41952,32947,36791,3354896,34141,41531,33119,43312,31842,42549,38963,34793,33501,36914,5740691,53443,36544,37065,33611,44642,34954,32543,49580,48481,38857,3355124,39505,34360,40862,35121,34066,37528,3355130,53567,41883,36810,36264,32049,34394,35576,3…
rRNA_processing(6)	-0.538075	-2.93738	0	0.000338511	25	21	42508,33269,34488,34287,31812,36774,32568,42899,44391,41973,31213,33966,37873,46201,37662,44005,37397,31387,36365,36831,43691
DNA_dependent_DNA_replication(7)	-0.474745	-2.93508	0	0.000339393	35	27	38661,34307,35686,44915,42758,39375,36309,43278,38248,34328,37970,34792,34009,37290,31789,31449,38989,41296,36017,31603,41703,34903,31052,40973,39014,34794,38942
DNA_metabolic_process(5)	-0.190913	-2.91084	0	0.000358041	258	174	35937,43383,38661,43785,40003,44259,35225,36621,38516,43796,42550,32763,35322,49241,35365,34307,40860,2768677,40598,35795,35293,37916,35686,40616,41675,35173,47765,32492,44915,40965,47186,42322,3772069,35938,42758,31705,42876,43724,32543,32608,49580,42761,33399,37962,53567,47249,39688,39241,31497,31373,36957,41374,31016,41341,36461,42392,41919,38817,33991,2768853,41384,35288,49228,39581,31988,371…
ribosome_biogenesis(5)	-0.442745	-2.93927	0	0.000372362	41	31	35125,3355124,31195,42508,33269,34488,41372,34287,31812,34631,36774,40457,32568,31097,42899,44391,41973,31213,42060,33966,37873,46201,37662,44005,37397,318016,31387,37036,36365,36831,43691
spindle_organization(5)	-0.183831	-2.88319	0	0.000415583	256	183	2768940,36978,38694,41465,35225,45247,37894,3772559,317833,35380,44160,37580,35453,42470,34526,37042,43163,41952,36791,3354896,40848,34141,40060,34149,37995,41531,31022,39365,33119,43103,43312,39108,38983,31588,43768,35149,40589,33501,34329,37849,43490,34754,31613,42889,34954,37377,32543,49580,48481,41067,31248,43864,41347,44059,36851,43573,53567,34352,39169,38794,36264,32049,45329,31700,35576,32…
regulation_of_protein_metabolic_process(5)	-0.169886	-2.86448	0	0.000488726	298	213	49806,44936,40644,32975,42297,53425,32358,39018,35197,41552,38987,32274,42821,38516,34377,38961,41414,41756,43146,41066,35113,35315,2768677,39122,36612,41094,32947,36460,40848,40683,35378,37233,47873,43087,40966,37344,34688,40138,32631,246534,44748,5740853,39049,38963,39753,39071,36914,34543,31149,39034,43490,44111,32963,37795,36544,37065,36748,33458,44801,36769,36361,41704,39364,36201,34946,4059…
mitotic_nuclear_division(5)	-0.190023	-2.82069	0	0.000530099	234	162	2768940,38428,39673,38381,38694,37687,35225,36621,38516,35315,45826,43856,37042,35293,41952,41094,40616,39647,3354896,40848,41531,39365,33119,44543,40589,31535,5740853,32102,33501,43490,32751,34946,37377,32543,32608,49580,42761,31248,42846,32351,53567,39169,3355136,36264,32049,318874,35576,32057,48309,36957,2768719,33180,40388,37378,31016,36329,41919,47877,43441,35336,38580,41034,32946,31988,3718…
mRNA_splicing_via_spliceosome(8)&RNA_splicing_via_transesterification_reactions_with_bulged_adenosine_as_nucleophile(9)	-0.24054	-2.83521	0	0.000530907	165	101	32293,45961,40436,36889,31837,38256,37681,43810,43912,42539,36514,3346235,53443,37559,33989,32464,33677,39849,38937,37411,31602,38184,40676,36945,32603,39956,40938,43385,33180,34370,41294,39844,32602,36304,40064,42593,33652,36527,33513,44409,36619,31481,41670,33982,32373,38062,43358,43399,43415,45655,33967,31208,39737,33645,39202,48535,36561,36013,33781,33968,35192,3772180,35917,41666,41524,40529…
mitotic_spindle_organization(6)	-0.19383	-2.82292	0	0.000547592	219	156	2768940,36978,38694,41465,35225,45247,37894,35380,37580,35453,42470,34526,37042,41952,3354896,40848,40060,34149,37995,41531,31022,39365,33119,43103,39108,38983,31588,43768,35149,40589,33501,34329,37849,43490,34754,31613,37377,32543,49580,48481,41067,43864,41347,44059,36851,43573,34352,39169,38794,36264,32049,45329,31700,35576,32057,37378,38397,32602,53442,39845,33654,36329,32107,41884,43441,38580…
mRNA_processing(7)	-0.202939	-2.79729	0	0.000624687	221	141	32293,45961,3355150,40436,42297,36889,31837,38256,42897,41339,41094,43426,37681,36455,43810,49636,43912,35235,42539,31000,43087,36514,3346235,39034,53443,37559,36544,33989,32464,33677,39849,3354994,38937,5740252,37411,42358,31602,38184,40676,31355,42880,36945,43944,32603,39956,40938,43385,33180,34370,41294,39844,32602,36304,40064,41919,42593,32379,33652,36527,33513,44409,36619,31481,41670,33982,3…
synaptic_transmission(3)	0.183791	2.72025	0.000201045	0.000796425	239	163	36295,38196,41625,35977,64877,36080,2768718,40052,36526,34304,3355164,32799,3346192,32928,42646,43822,39052,35394,47091,42929,45910,53425,33275,42265,32158,40582,42918,35197,38736,317923,41701,36876,48971,42561,32470,32619,318064,32000,42919,44096,36773,42327,36614,43841,38863,326186,40863,32406,33788,31309,45840,41094,41957,318623,38484,32083,36460,42845,32797,38545,35378,42920,37961,31842,39900…
rRNA_metabolic_process(7)	-0.492577	-2.75876	0	0.000836707	26	22	35197,42508,33269,34488,34287,31812,36774,32568,42899,44391,41973,31213,33966,37873,46201,37662,44005,37397,31387,36365,36831,43691
RNA_splicing_via_transesterification_reactions(8)	-0.231741	-2.7516	0	0.000846278	166	102	32293,45961,40436,38900,36889,31837,38256,37681,43810,43912,42539,36514,3346235,53443,37559,33989,32464,33677,39849,38937,37411,31602,38184,40676,36945,32603,39956,40938,43385,33180,34370,41294,39844,32602,36304,40064,42593,33652,36527,33513,44409,36619,31481,41670,33982,32373,38062,43358,43399,43415,45655,33967,31208,39737,33645,39202,48535,36561,36013,33781,33968,35192,3772180,35917,41666,41524…
positive_regulation_of_cellular_metabolic_process(4)	-0.123992	-2.75987	0	0.000861088	495	377	36295,39496,44936,40644,45976,45816,43383,31802,37272,33059,34629,32457,41945,38661,3355150,35286,38381,43825,36039,39962,43234,53425,32358,42210,50143,35560,42536,36424,3885573,40828,32871,38539,40657,41140,42821,34377,3355127,44226,39349,36678,35261,42175,31872,42550,41756,36372,35662,53446,42544,43769,33419,35113,35315,37471,2768677,43149,43856,34181,37837,39122,37203,41094,43928,37068,40195,3…
cellular_macromolecular_complex_assembly(6)	-0.208033	-2.73952	0	0.000895491	178	127	32293,39052,39195,38852,34519,37009,39044,41392,45931,31075,37809,41209,43343,33565,41952,32947,31842,38963,34793,33501,5740691,53443,36544,37065,33611,48481,38857,3355124,39505,40862,35121,34066,3355130,41883,36810,34394,39722,41349,41294,39844,41919,32107,2768853,38491,35336,32946,43330,117294,46091,31039,36390,32981,41670,42693,38534,46456,49701,38898,35311,35007,40185,39683,38389,33967,36123,…
wing_disc_development(5)	-0.122257	-2.72152	0	0.00105697	497	380	318715,44540,39399,32661,36555,31532,33343,32918,34568,35253,31665,38755,43604,34569,35560,38736,43126,40896,35524,41551,40657,49804,41140,38017,42177,44226,317833,37134,42784,38961,33349,40327,42550,45280,32225,36104,39271,38168,36239,41085,326197,36773,42327,5740472,38285,37842,43769,40171,36118,45467,43725,41265,3346149,40640,42738,38978,31391,33148,42770,36513,41387,31940,32119,37837,37573,39…
regulation_of_cellular_protein_metabolic_process(5)	-0.166795	-2.69061	0.000198295	0.00126603	277	195	49806,44936,40644,32975,42297,53425,32358,39018,35197,41552,38987,32274,42821,38516,34377,38961,41414,41756,43146,41066,35113,35315,2768677,39122,41094,32947,40848,40683,35378,37233,47873,43087,40966,37344,34688,32631,246534,44748,5740853,39049,38963,39753,39071,36914,31149,39034,43490,44111,32963,37795,36544,37065,36748,33458,44801,36769,36361,36201,34946,49580,37070,35552,31363,31248,5740252,44…
immune_system_process(2)	-0.140912	-2.67566	0	0.00132309	395	275	37468,50286,36047,39870,34937,37272,39062,41945,38858,32648,31167,39617,32661,35910,53425,35861,35859,39999,36384,42536,41140,42821,117464,31872,42550,318005,31376,43599,43769,34385,45467,31270,3346149,31800,38821,43856,33881,45840,33487,41957,32425,40848,31869,40164,33916,39529,38913,43799,31011,40090,31717,41899,40191,39900,40248,38198,31883,39869,35540,36914,33185,33392,36748,44801,36769,44339…
mRNA_metabolic_process(6)	-0.184128	-2.68053	0	0.00132475	244	156	32293,2768908,45961,3355150,40436,42297,36922,41552,36889,31837,38256,42897,31130,41339,41094,43426,37681,36455,43810,49636,34484,40683,43912,35235,42539,31000,43087,36514,3346235,39034,53443,37559,36544,33989,32464,35921,33677,39849,3354994,38937,5740252,37411,42358,31602,38184,40676,31355,42880,36945,43808,43944,32603,39956,40938,39722,43385,33180,34370,41294,34804,39844,32602,36304,40064,41919…
cell_adhesion(3)	0.192692	2.64381	0.000198177	0.00132825	186	138	3346207,38788,35070,2769008,40303,33284,37485,42103,32661,42707,38728,35259,42086,40704,31292,38021,36283,31290,35627,31364,35524,34519,3354987,36104,42778,38168,34069,36125,38978,42025,37949,44097,3885565,318841,32083,35949,39493,39387,31239,39004,42571,40191,36468,32631,38032,38218,41774,35540,34793,33392,43190,41575,33736,44642,32162,32183,2768852,43033,35071,43777,43824,3355143,32544,44129,42…
small_GTPase_mediated_signal_transduction(6)	0.203354	2.64497	0	0.00137314	216	125	40675,41203,33534,33048,33046,41252,34803,35588,36881,40704,38987,35998,35577,37850,32898,3355127,36974,31157,40620,37134,36698,31872,31971,40083,35041,33338,37451,34449,43404,40608,41960,35783,32253,31800,43149,32088,33881,36930,42869,38209,36929,41675,31422,38945,44030,43892,31618,39900,32569,43242,41390,40660,33989,34633,36986,35237,32321,318059,34096,34608,35221,31602,34622,42757,3355139,4041…
cellular_response_to_starvation(5)	-0.252149	-2.65481	0	0.0014961	111	81	32871,38539,41140,43904,326115,35574,2768677,31877,32947,38913,46032,34070,39454,31833,3355130,39904,32919,32001,40700,31666,41647,42515,32132,36447,31195,38936,41260,39976,39689,38824,37141,39774,37729,3354888,36268,38344,50253,53585,42811,45380,36144,35747,36379,42633,39383,31097,32935,38259,36019,41973,48448,31213,41709,31943,42060,40009,33966,34184,37873,37769,37776,43009,33960,38889,41823,41…
Rab_protein_signal_transduction(8)	0.325692	2.62017	0.000199124	0.00154739	104	47	33046,41252,34803,40704,38987,35577,32898,31157,36698,31971,33338,43404,41960,32253,31800,32088,33881,42869,38209,31422,38945,43892,31618,32569,43242,41390,34633,318059,35221,3355139,40410,40361,33289,36337,43518,37977,33750,43775,40201,3355133,42817,35929,43781,42498,38879,31993,36017
cellular_response_to_extracellular_stimulus(4)	-0.246443	-2.6356	0	0.00168526	114	84	36424,32871,38539,41140,43904,326115,35574,2768677,31877,32947,38913,46032,34070,39454,31833,3355130,39904,32919,32001,40700,31666,41647,42515,32132,36447,39581,31195,38936,41260,39976,39689,38824,37141,39774,37729,3354888,36268,38344,50253,53585,42811,45380,36144,35747,36379,42633,39383,31097,32935,38259,36019,41973,48448,31213,41709,31943,42060,40009,33966,34184,37873,37769,37776,43009,33960,38…
regulation_of_Rab_protein_signal_transduction(8)	0.336727	2.57978	0.000195503	0.00184302	71	42	33046,41252,34803,40704,38987,32898,31157,36698,33338,43404,41960,32253,31800,32088,33881,42869,31422,38945,43892,31618,32569,43242,41390,34633,318059,3355139,40410,40361,33289,36337,43518,37977,33750,43775,40201,3355133,42817,35929,43781,42498,38879,36017
Rap_protein_signal_transduction(8)	0.337962	2.58266	0.000198886	0.00187897	68	42	33046,41252,34803,35588,40704,38987,37850,32898,31157,36698,33338,43404,41960,32253,31800,32088,33881,42869,31422,38945,43892,31618,32569,43242,41390,34633,318059,3355139,40410,40361,33289,36337,37977,33750,43775,40201,3355133,42817,43781,42498,38879,36017
Rac_protein_signal_transduction(8)	0.337962	2.58378	0.000197824	0.00192688	69	42	33046,41252,34803,40704,38987,32898,31157,36698,33338,43404,40608,41960,32253,31800,32088,33881,42869,41675,31422,38945,43892,31618,32569,43242,41390,34633,318059,3355139,40410,40361,33289,36337,37977,33750,43775,40201,3355133,42817,43781,42498,38879,36017
regulation_of_Rap_protein_signal_transduction(8)	0.335598	2.56294	0.00019988	0.00201282	66	41	33046,41252,34803,35588,40704,38987,32898,31157,36698,33338,43404,41960,32253,31800,32088,33881,42869,31422,38945,43892,31618,32569,43242,41390,34633,318059,3355139,40410,40361,33289,36337,37977,33750,43775,40201,3355133,42817,43781,42498,38879,36017
Ras_protein_signal_transduction(7)	0.19963	2.56366	0	0.00206876	212	123	40675,33534,33048,33046,41252,34803,35588,36881,40704,38987,35998,35577,37850,32898,3355127,36974,31157,40620,37134,36698,31872,31971,40083,35041,33338,37451,34449,43404,40608,41960,32253,31800,43149,32088,33881,36930,42869,38209,36929,41675,31422,38945,44030,43892,31618,39900,32569,43242,41390,40660,33989,34633,36986,35237,32321,318059,34096,34608,35221,31602,34622,42757,3355139,40410,42803,3842…
Ral_protein_signal_transduction(8)&regulation_of_Ral_protein_signal_transduction(8)	0.335598	2.54571	0	0.00223744	66	41	33046,41252,34803,36881,40704,38987,32898,31157,36698,33338,43404,41960,32253,31800,32088,33881,42869,31422,38945,43892,31618,32569,43242,41390,34633,318059,3355139,40410,40361,33289,36337,37977,33750,43775,40201,3355133,42817,43781,42498,38879,36017
Cdc42_protein_signal_transduction(9)&regulation_of_Cdc42_protein_signal_transduction(9)	0.335598	2.53825	0.000405268	0.00232172	66	41	33046,41252,34803,40704,38987,32898,31157,37134,36698,33338,43404,41960,32253,31800,32088,33881,42869,31422,38945,43892,31618,32569,43242,41390,34633,318059,3355139,40410,40361,33289,36337,37977,33750,43775,40201,3355133,42817,43781,42498,38879,36017
ovarian_follicle_cell_migration(5)	0.229013	2.53386	0	0.00235922	138	89	32661,35253,42961,41140,38961,36698,31872,39592,38978,33863,32088,36791,37889,2768716,31239,35555,31165,32857,35540,39753,45928,33185,33392,42889,33458,44801,34946,34171,34633,2768852,39505,32080,37247,42567,39165,43003,39169,44885,34242,45307,43651,32078,36775,31987,31358,48317,35227,37201,33289,38580,34665,43654,34772,41783,43775,37851,42491,38338,34927,35007,42313,42817,32752,38657,33968,38001…
RNA_processing(6)	-0.170512	-2.58817	0	0.00236993	262	174	32293,45961,3355150,40436,42297,35385,31793,38900,36889,42602,33300,31837,38256,38206,42897,41339,41801,34751,41094,36494,38639,43426,37681,36455,43810,49636,35173,43912,35235,42539,31000,39157,43087,36514,43331,3346235,39034,53443,37559,36544,33989,32464,33677,39849,3354994,38937,5740252,37411,42358,36886,31602,34066,38184,40676,31355,42880,36945,31496,43944,35539,32603,39956,40938,43385,33180,3…
cellular_response_to_nutrient_levels(5)	-0.242006	-2.57177	0	0.00268011	112	82	36424,32871,38539,41140,43904,326115,35574,2768677,31877,32947,38913,46032,34070,39454,31833,3355130,39904,32919,32001,40700,31666,41647,42515,32132,36447,31195,38936,41260,39976,39689,38824,37141,39774,37729,3354888,36268,38344,50253,53585,42811,45380,36144,35747,36379,42633,39383,31097,32935,38259,36019,41973,48448,31213,41709,31943,42060,40009,33966,34184,37873,37769,37776,43009,33960,38889,41…
protein_complex_assembly(5)	-0.172958	-2.55246	0	0.00294181	224	160	2768940,39052,47091,38694,38852,31955,34519,3772559,5740362,39044,41392,45931,31075,32428,37809,41085,34307,43343,41952,32947,36791,3354896,34141,41531,33119,43312,31842,42549,34793,33501,36914,5740691,33611,44642,34954,32543,49580,48481,38857,39505,34360,3355130,53567,41883,36810,36264,32049,34394,35576,41349,37378,36329,39610,32107,38491,43256,35336,32946,43330,117294,46091,31039,35130,36390,32…
regulation_of_GTPase_activity(6)&Ran_protein_signal_transduction(8)&regulation_of_Ran_protein_signal_transduction(8)	0.333118	2.48987	0.000396354	0.00305064	65	40	33046,41252,34803,40704,38987,32898,31157,36698,33338,43404,41960,32253,31800,32088,33881,42869,31422,38945,43892,31618,32569,43242,41390,34633,318059,3355139,40410,40361,33289,36337,37977,33750,43775,40201,3355133,42817,43781,42498,38879,36017
border_follicle_cell_migration(6)	0.232814	2.49075	0.000197902	0.00310912	125	84	32661,35253,41140,38961,36698,31872,39592,38978,33863,32088,36791,37889,2768716,31239,35555,31165,32857,35540,39753,45928,33185,33392,42889,33458,44801,34171,34633,2768852,39505,32080,37247,42567,39165,43003,39169,44885,34242,45307,43651,32078,36775,31987,31358,48317,35227,37201,33289,38580,43654,34772,41783,43775,37851,42491,38338,34927,35007,42313,42817,32752,38657,33968,38001,40958,32601,37386…
regulation_of_Rac_protein_signal_transduction(8)	0.333118	2.47895	0.000396589	0.0032259	67	40	33046,41252,34803,40704,38987,32898,31157,36698,33338,43404,41960,32253,31800,32088,33881,42869,31422,38945,43892,31618,32569,43242,41390,34633,318059,3355139,40410,40361,33289,36337,37977,33750,43775,40201,3355133,42817,43781,42498,38879,36017
imaginal_disc_morphogenesis(5)&post_embryonic_organ_morphogenesis(5)	-0.114814	-2.51511	0	0.00376241	486	367	318715,44540,39399,33048,32661,36555,31532,33343,32918,34568,35253,31665,38755,43604,34569,35560,38736,36283,31364,40896,35524,40657,49804,44254,41140,38017,317833,37134,42784,38961,33349,40327,42550,40879,45280,32225,36104,39271,38168,35662,36239,41085,36773,42544,42327,5740472,43769,36118,45467,43725,41265,3346149,40640,42738,38978,33148,44830,36513,41801,37949,31940,32119,37837,37573,39122,366…
RNA_splicing(7)	-0.205162	-2.5047	0.000202388	0.00393239	181	111	32293,45961,40436,38900,36889,31837,38256,38206,36494,37681,43810,35173,43912,42539,36514,43331,3346235,53443,37559,33989,32464,33677,39849,38937,37411,42358,31602,38184,40676,36945,32603,39956,40938,43385,33180,34370,41294,39844,32602,36304,40064,42593,33652,36527,33513,44409,36619,31481,41670,33982,32373,38062,43358,43399,43415,45655,44095,33967,31208,39737,33645,39202,48535,36561,36013,33781,3…
regulation_of_Rho_protein_signal_transduction(8)	0.293245	2.44572	0.000203128	0.00400385	84	50	33046,41252,34803,40704,38987,32898,31157,37134,36698,33338,43404,41960,32253,31800,32088,33881,36930,42869,36929,31422,38945,43892,31618,39900,32569,43242,41390,34633,35237,318059,3355139,40410,40361,40205,43974,33289,36337,37977,33750,43775,40201,3355133,42817,43781,42137,35496,42498,38879,36017,41749
regulation_of_small_GTPase_mediated_signal_transduction(6)&regulation_of_Ras_protein_signal_transduction(7)	0.209125	2.4379	0.000398645	0.0041178	152	101	33534,33046,41252,34803,35588,36881,40704,38987,35998,32898,3355127,36974,31157,37134,36698,31872,40083,33338,37451,43404,41960,32253,31800,43149,32088,33881,36930,42869,36929,31422,38945,44030,43892,31618,39900,32569,43242,41390,40660,33989,34633,36986,35237,32321,318059,34096,34608,31602,3355139,40410,42803,38424,35576,40361,40205,38321,2768961,43974,33289,42186,36337,43518,37977,43901,33750,43…
ion_transport(4)	0.147981	2.43027	0	0.00425742	282	206	40551,40989,36391,34557,41454,38571,32986,43188,35580,2768718,34304,34268,3346192,36005,36589,36864,32928,39932,2768910,37544,36900,41125,43542,38572,41156,45910,42891,37479,36488,38742,32397,32158,33109,38440,37398,42918,34005,32020,14462605,31246,31955,32468,32142,48971,37843,318593,32619,3346226,318064,39015,34826,34651,42919,42245,31071,46035,37800,32428,40254,32695,37132,42723,42268,41426,86…
DNA_conformation_change(5)	-0.290803	-2.4902	0.000406918	0.00436196	87	53	35225,36621,43343,35293,40616,32543,32608,49580,37528,53567,31016,41919,49228,37187,31039,42253,36390,41746,32268,38145,44013,35523,43819,37978,31834,42065,37116,40457,32458,37798,35418,35001,38248,318846,3771935,36440,31680,33507,41366,35649,45969,37006,33709,43491,40047,31263,35390,3772329,41296,41703,31052,40973,34794
regulation_of_cell_cycle(4)	-0.143736	-2.48587	0.000197746	0.00438302	309	228	32504,32100,40414,38661,39673,34507,38381,33771,40003,32358,44259,31217,35225,32274,38516,317833,31157,42175,42550,32225,39271,38256,35184,42544,37842,35380,31678,39516,35315,41801,2768677,40598,43856,35293,43163,37916,41094,36791,40848,40683,42898,39157,43312,41911,246534,31535,5740853,32102,33501,31084,43490,53443,33458,44811,40279,43724,34954,37377,32543,32608,40170,43183,49580,48481,35742,419…
Rho_protein_signal_transduction(8)	0.28233	2.41378	0.000394945	0.00452268	93	53	33048,33046,41252,34803,40704,38987,32898,31157,37134,36698,33338,43404,41960,32253,31800,32088,33881,36930,42869,36929,31422,38945,43892,31618,39900,32569,43242,41390,34633,35237,318059,3355139,40410,40361,40205,43974,33289,36337,32981,37977,33750,43775,40201,3355133,42817,43781,42137,35496,36538,42498,38879,36017,41749
negative_regulation_of_synapse_assembly(4)&negative_regulation_of_synaptic_growth_at_neuromuscular_junction(5)	0.360588	2.4145	0.00040201	0.00461463	39	32	36526,39052,45821,40582,36876,35524,32429,36104,43197,43149,41957,36460,30975,39293,37233,34681,31248,42846,42652,46068,37552,37528,35576,31016,37781,37201,31543,38534,40201,36692,45906,42059
protein_complex_biogenesis(4)	-0.168999	-2.47509	0.000400882	0.00466711	227	161	2768940,39052,47091,38694,38852,31955,34519,3772559,5740362,39044,41392,45931,31075,32428,37809,41085,34307,43343,41952,32947,36791,3354896,34141,41531,33119,43312,31842,42549,34793,33501,36914,5740691,39320,33611,44642,34954,32543,49580,48481,38857,39505,34360,3355130,53567,41883,36810,36264,32049,34394,35576,41349,37378,36329,39610,32107,38491,43256,35336,32946,43330,117294,46091,31039,35130,36…
cellular_response_to_external_stimulus(4)	-0.22723	-2.46883	0.000200441	0.00476477	119	86	36424,32871,38539,42561,41140,43904,326115,35574,33768,2768677,31877,32947,38913,46032,34070,39454,31833,3355130,39904,32919,32001,40700,31666,41647,42515,32132,36447,39581,31195,38936,41260,39976,39689,38824,37141,39774,37729,3354888,36268,38344,50253,53585,42811,45380,36144,35747,36379,42633,39383,31097,32935,38259,36019,41973,48448,31213,41709,31943,42060,40009,33966,34184,37873,37769,37776,43…
intracellular_transport(5)	-0.130786	-2.46485	0.000197511	0.00480968	405	271	41285,42305,38571,32450,34333,44317,45821,19835383,38572,41156,41025,39332,33516,35553,43223,36876,38418,41551,41140,35899,40189,31042,33796,37368,37337,50391,46035,35680,33562,40710,38846,42268,44160,38282,31800,33863,32071,37042,40633,43163,32947,38391,41957,36791,44819,40290,31493,39259,45683,35173,33571,43164,42845,35235,35941,5740544,33908,33334,38067,39566,40791,41992,39327,34793,42447,4427…
biological_adhesion(2)	0.171076	2.3884	0.000201329	0.0052656	197	143	3346207,38788,35070,2769008,40303,33284,37485,42103,32661,42707,38728,35259,42086,40704,31292,38021,36283,31290,35627,31364,35524,34519,3354987,36104,42778,38168,34069,36125,38978,42025,37949,44097,3885565,318841,32083,35949,39493,39387,31239,39004,42571,40191,36468,32631,38032,38218,41774,35540,34793,33392,43190,41575,33736,44642,32162,32183,2768852,43033,35071,43777,43824,3355143,32544,44129,42…
oocyte_differentiation(4)	-0.188239	-2.43305	0.000404694	0.00568761	183	124	37345,41607,41140,36809,41041,48785,45931,35680,41788,36773,35380,41066,31247,39122,41952,36791,31239,40489,44543,38067,43331,36544,35051,37065,326157,33611,34171,2768852,49045,42115,37417,41852,37070,33399,43700,37528,41883,39169,39430,42743,36810,32257,42854,32132,41919,43256,35478,38580,40104,39581,44289,42186,38738,34967,43901,42693,41746,36059,37230,42313,38389,42752,41431,32752,33968,40714,…
RNA_localization(4)	-0.209177	-2.43394	0.000203542	0.00580362	150	99	37345,36809,45931,35680,33562,41788,41066,41952,36791,32510,39570,35235,31239,40489,44543,38067,43331,44271,39034,35051,37065,33611,2768852,39843,34012,37417,41852,42642,43700,35400,37528,42618,3355130,43944,42743,36810,35849,326153,32057,43662,32602,42854,44307,32132,41919,38580,34967,37355,41870,42693,41746,39683,38389,42752,41431,33781,33968,39090,34541,32537,41666,33834,31459,40723,43236,3779…
cell_division(4)	-0.146468	-2.42389	0	0.00581005	284	204	41363,33798,39673,36555,38381,39018,35197,38418,38516,317833,31157,37368,36104,33562,35330,38168,41085,40852,43725,41265,31678,35315,44006,41772,43856,34751,37042,43163,37916,53569,41094,41675,31874,39647,32083,40848,34141,35154,42676,47873,43087,44543,34688,42549,31535,5740853,39049,33211,39753,34543,45928,43490,33003,42889,32585,35483,37377,32543,32608,31262,49580,36912,37070,32080,31248,33399,…
regulation_of_cellular_component_biogenesis(3)	0.161306	2.36955	0.000602773	0.0058702	217	163	36526,37633,39052,45821,32661,37345,32158,40582,35197,31364,36876,35524,34519,31157,32429,44096,41392,36104,45931,31075,35680,36125,43197,43725,31247,36176,43149,38863,41952,41094,32947,41957,32083,36460,30975,39293,37233,39004,40489,5740544,41549,43892,37961,44543,38067,39533,32746,36542,34793,33185,37065,33611,44642,39958,34681,42986,2768852,32771,41852,39212,39505,31248,42846,42652,46068,43828…
microtubule_organizing_center_organization(4)	-0.213267	-2.41867	0.00020141	0.00587106	131	95	2768940,33610,37368,35453,34526,37042,34416,39647,36791,37995,39365,43103,40489,38983,31588,33501,43349,34329,34754,36492,36576,31613,32543,49580,48481,33136,41067,43765,43864,41347,44059,32630,50070,53567,34352,39169,36810,32049,31700,43466,38397,31016,33654,36329,47877,38491,38580,36985,32946,35130,34167,40687,42874,43901,34894,38062,38208,31483,37230,37235,38258,38389,36491,39338,31208,31153,3…
cell_cycle_DNA_replication(5)	-0.409647	-2.42434	0	0.00591513	28	24	43383,38661,38516,42550,31016,37730,39375,34132,35381,40642,47121,34328,31801,34009,36551,31789,35390,31449,38989,41296,31603,34903,40973,39014
regulation_of_ARF_protein_signal_transduction(8)	0.311113	2.36375	0.000203583	0.00594979	66	41	33046,41252,34803,40704,38987,32898,31157,36698,33338,43404,41960,32253,31800,32088,33881,42869,31422,38945,43892,31618,32569,43242,41390,34633,318059,3355139,40410,40361,33289,36337,37977,33750,43775,40201,3355133,42817,43781,39417,42498,38879,36017
negative_regulation_of_growth(3)	0.250902	2.3602	0.00020284	0.00595136	86	64	36526,43383,39052,35717,45821,39284,41398,40582,36876,35524,38516,32429,36104,43197,43149,32119,31808,41957,31227,36460,30975,39293,37233,40191,40248,35540,39270,34681,31248,42846,42652,46068,37247,37552,37528,43651,35576,31016,37781,37201,35771,44448,43580,31543,31331,33619,38534,53560,40201,42896,252554,40180,59172,35933,33627,36692,32979,45906,47998,41709,42059,39564,33218,43652
endocytosis(6)	0.130491	2.35216	0.000199561	0.00602054	332	245	41363,44936,37986,36526,3355164,2768940,42646,43660,47091,36897,34824,35231,38871,40627,42265,36656,45278,35197,35560,38736,39905,36384,43277,36876,38418,35524,41551,34519,31042,31157,38961,35095,39282,31071,32225,35193,35652,39405,38846,43904,42897,34816,34818,38978,31678,36614,35315,36513,37218,44006,37837,40863,32947,41675,31227,44819,35154,43565,33898,31344,2768716,32136,42531,42898,40090,353…
synaptic_vesicle_transport(4)&establishment_of_synaptic_vesicle_localization(6)	0.247417	2.35444	0.00140281	0.00605075	96	65	38196,64877,36080,36526,3355164,3346192,42646,47091,42929,42265,35197,38736,36876,42561,32470,36614,43841,40863,42845,35378,37961,31842,33211,42447,45928,39866,35051,33458,32321,32771,249072,42642,35026,42567,37528,32987,39720,31381,3346167,40459,42854,53472,36383,39016,43392,43943,43823,36699,40993,42835,42525,41150,32537,39747,43618,38058,35865,40221,45380,41719,39745,40506,31625,31647,32007
centrosome_organization(5)	-0.212312	-2.40808	0.000398804	0.00626293	127	93	2768940,33610,37368,35453,34526,37042,34416,39647,36791,37995,39365,43103,38983,31588,33501,43349,34329,34754,36492,36576,31613,32543,49580,48481,33136,41067,43765,43864,41347,44059,32630,50070,53567,34352,39169,36810,32049,31700,43466,38397,31016,33654,36329,47877,38491,38580,36985,32946,35130,34167,40687,42874,43901,38062,38208,31483,37230,37235,38258,38389,36491,39338,31208,31153,33937,43723,3…
appendage_morphogenesis(4)	-0.116286	-2.39706	0.000198965	0.00644119	432	321	44540,39399,33048,32661,36555,31532,33343,32918,34568,35253,31665,38755,43604,34569,35560,38736,40896,35524,40657,49804,44254,41140,38017,317833,37134,42784,38961,33349,40327,42550,40879,45280,32225,36104,39271,38168,36239,41085,36773,42544,42327,5740472,43769,36118,45467,43725,41265,3346149,40640,42738,38978,33148,44830,36513,41801,31940,32119,37837,37573,39122,36612,33881,40616,36929,33000,4192…
positive_regulation_of_macromolecule_metabolic_process(4)	-0.114594	-2.39887	0	0.00648168	422	330	39496,41363,44936,40644,45976,45816,43383,31802,33059,34629,32457,41945,42681,38661,3355150,38381,43825,36039,41025,39962,43234,53425,32358,42210,36656,50143,35560,42536,36424,40828,40657,42821,34377,44226,39349,36678,35261,37009,42175,42550,41756,36372,35662,53446,42544,43769,33419,35113,35315,37471,2768677,43856,37837,39122,41094,38639,3354896,44819,43928,36460,37068,33769,37889,40164,33916,395…
negative_regulation_of_cellular_metabolic_process(4)	-0.115363	-2.39975	0.00039604	0.00658464	489	335	2768974,42305,41363,49806,45976,32975,40052,44540,43383,31802,33059,36401,42547,40146,42297,31665,36039,39018,41552,35560,42536,34537,36424,43924,42561,35225,41140,36889,38516,34377,36678,38469,38961,37009,41414,42550,19834908,40879,32225,42110,31015,41209,53446,42544,43769,33442,36118,42897,40549,38978,31391,33670,37471,34416,41094,38639,33000,31227,46156,37681,43928,37068,40848,35173,33571,4068…
eye_development(5)	0.12196	2.33151	0.000985416	0.00680067	435	278	36295,41363,35070,31802,33059,45821,19835383,36555,42707,3771890,32918,43825,35259,34569,43234,53425,33613,42210,45278,31292,44856,36384,40828,36445,31290,31364,35524,34519,41140,40620,36678,35261,38961,46015,40879,35680,31376,43146,35662,41085,36125,43404,44160,31017,41265,42738,31391,44830,33861,43856,44097,37185,37837,44531,39122,45248,33881,43020,36791,46156,39259,33916,39293,43906,33648,3675…
regulation_of_mitotic_cell_cycle(5)	-0.167907	-2.38385	0.000604717	0.00689393	202	150	32100,39673,38381,33771,40003,32358,44259,35225,32274,38516,42175,32225,38256,35380,31678,39516,35315,41801,40598,43856,36791,40848,40683,42898,39157,41911,31535,5740853,31084,43490,53443,44811,43724,34954,37377,32543,32608,43183,49580,35742,41941,31248,39744,5740252,37528,43529,42737,36264,33529,43466,40653,48309,31373,31016,41341,53442,40063,33991,47877,43441,38580,35288,36421,42186,33758,40285…
imaginal_disc_derived_appendage_morphogenesis(5)	-0.115941	-2.36993	0.000601443	0.00695545	430	319	44540,39399,33048,32661,36555,31532,33343,32918,34568,35253,31665,38755,43604,34569,35560,38736,40896,35524,40657,49804,44254,41140,38017,317833,37134,42784,38961,33349,40327,42550,40879,45280,32225,36104,39271,38168,36239,41085,36773,42544,42327,5740472,43769,36118,45467,43725,41265,3346149,40640,42738,38978,33148,44830,36513,41801,31940,32119,37837,37573,39122,36612,33881,40616,36929,33000,4192…
response_to_biotic_stimulus(3)	-0.140896	-2.37112	0.000791922	0.00703326	313	214	37468,49806,260645,36047,32975,34937,37272,39062,41633,41945,38858,32648,31167,117461,35910,35837,35049,39999,35524,42821,42550,318005,36239,35652,43599,326136,45467,31270,34816,41265,3346149,31800,38821,34281,39701,35277,37068,40848,38913,31011,40191,40248,44205,38218,31086,34380,33185,38185,36748,44801,36769,44339,41419,34813,34065,43265,2768852,49045,31363,32080,42866,117460,32408,34066,50070,…
regulation_of_immune_system_process(3)	-0.175701	-2.37626	0.000396197	0.00710049	186	136	37468,37272,31167,53425,35859,41140,42821,117464,42550,43769,45467,31270,31800,38821,45840,41957,40164,38913,31011,40090,41899,40191,40248,38198,35540,36914,33392,36748,36769,44339,44811,38012,32831,35997,49045,38779,32080,31248,42866,42757,34311,117365,34761,45307,42935,35731,41943,38648,43256,35045,44448,117294,42850,36057,40033,37575,40378,53554,37967,34969,40510,33853,44013,45655,41944,32820,…
chromatin_modification(5)	-0.181614	-2.37115	0.000800961	0.00717117	181	127	42750,318991,35560,43924,40657,36621,34377,40111,31015,33442,36118,35113,40030,33670,43856,36612,34480,33000,39142,40966,318918,31149,31880,41090,37795,33669,41143,41219,43788,44811,32461,42314,33761,40170,49580,42954,30971,39217,41423,38779,39744,41737,35121,32965,32630,37528,37962,53562,39203,35744,40659,36264,39241,33505,36431,41341,326128,38055,38648,39103,41740,33977,42173,117294,42253,37407…
response_to_other_organism(3)&response_to_external_biotic_stimulus(4)	-0.139897	-2.36002	0.00040032	0.00723607	312	213	37468,49806,260645,36047,32975,34937,37272,39062,41633,41945,38858,32648,31167,117461,35910,35837,35049,39999,35524,42821,42550,318005,36239,35652,43599,326136,45467,31270,34816,41265,3346149,31800,38821,34281,39701,35277,37068,40848,38913,31011,40191,40248,44205,38218,31086,34380,33185,38185,36748,44801,36769,44339,41419,34813,43265,2768852,49045,31363,32080,42866,117460,32408,34066,50070,34311,…
appendage_development(4)	-0.113789	-2.35552	0.00040024	0.00736897	436	325	44540,39399,33048,32661,36555,31532,33343,32918,34568,35253,31665,38755,43604,34569,35560,38736,44355,40896,35524,40657,49804,44254,41140,38017,317833,37134,42784,38961,33349,40327,42550,40879,45280,32225,36104,39271,38168,36239,41085,36773,42544,42327,5740472,43769,36118,45467,43725,41265,3346149,40640,42738,38978,33148,44830,36513,41801,31940,32119,37837,37573,39122,36612,33881,40850,40616,3692…
chromosome_segregation(4)	-0.179596	-2.34879	0.000605571	0.00745746	172	128	2768940,42297,36920,40003,37687,35225,36621,42634,32721,35315,45826,32119,37042,35293,40616,3354896,39142,40848,33119,43312,46006,5740853,41289,32102,33501,45871,43490,40961,31705,32608,40170,49580,31248,42846,53567,38958,39169,3355136,35398,36264,32049,318874,39241,31373,36957,2768719,40388,41919,32107,31187,38580,49228,31988,37187,44289,38812,42213,33758,36286,35584,43901,53566,34244,33435,3492…
imaginal_disc_derived_appendage_development(5)	-0.113433	-2.34927	0.000200401	0.00756777	434	323	44540,39399,33048,32661,36555,31532,33343,32918,34568,35253,31665,38755,43604,34569,35560,38736,44355,40896,35524,40657,49804,44254,41140,38017,317833,37134,42784,38961,33349,40327,42550,40879,45280,32225,36104,39271,38168,36239,41085,36773,42544,42327,5740472,43769,36118,45467,43725,41265,3346149,40640,42738,38978,33148,44830,36513,41801,31940,32119,37837,37573,39122,36612,33881,40850,40616,3692…
post_embryonic_appendage_morphogenesis(5)	-0.115061	-2.33504	0.000387672	0.00762847	422	314	44540,39399,33048,32661,36555,31532,33343,32918,34568,35253,31665,38755,43604,34569,35560,38736,40896,35524,40657,49804,44254,41140,38017,317833,37134,42784,38961,33349,40327,42550,40879,45280,32225,36104,39271,38168,36239,41085,36773,42544,42327,5740472,43769,36118,45467,43725,41265,3346149,40640,42738,38978,33148,44830,36513,41801,31940,32119,37837,37573,39122,36612,33881,40616,36929,33000,4192…
protein_DNA_complex_assembly(6)	-0.379574	-2.33692	0.000600601	0.00765476	38	27	43343,33565,35121,2768853,117294,31039,36390,35523,42065,41014,37798,35418,318846,3771935,31680,41042,36498,36495,37006,40047,31449,38989,3772329,41296,31603,40973,39014
cellular_response_to_DNA_damage_stimulus(5)	-0.148286	-2.33181	0.000811688	0.00768936	264	183	35937,32100,38661,43785,40003,44259,35225,39628,31760,34999,38017,34377,43796,41145,42175,35322,35365,40860,31678,53581,41801,2768677,34281,40598,35795,40633,37916,41675,40683,32492,42898,40965,39157,41911,47186,42549,42322,34675,39270,53443,41143,3772069,35938,44811,42758,42876,43724,36986,32608,43183,35742,32321,42761,5740252,33399,37247,41737,32919,43529,39688,43651,43319,31497,48309,38301,313…
response_to_starvation(4)	-0.183472	-2.33823	0.000400481	0.00770364	159	120	38910,36424,32871,38539,41140,37152,261599,36104,43904,326115,35574,2768677,38636,38057,31877,32947,38913,46032,43036,32637,34070,40162,36914,39454,36595,42993,42852,31833,42866,3355130,39904,32919,32001,40700,31666,41647,39078,42515,32132,36447,36109,47767,31195,42672,53578,42693,38936,35790,41260,39976,39689,40180,38824,37141,48535,38013,39774,37729,3354888,36268,39970,38344,50253,53585,40664,3…
cell_proliferation(3)	-0.13533	-2.34101	0.000402253	0.00773615	302	227	41363,41680,39975,36255,35253,41398,35197,40657,37894,35998,31014,41140,38516,34377,36627,40620,38961,42550,42634,40710,38168,40860,43769,45467,43725,3346149,33419,39516,44830,2768677,35135,35686,45840,53569,33487,42632,41675,31874,39647,41957,36791,32083,31869,42676,41531,40090,35378,36750,41899,44543,38198,41911,42549,35540,36544,42889,32585,38012,44642,32337,35021,32543,38779,32080,39744,32544…
ribonucleoprotein_complex_biogenesis(4)	-0.265139	-2.324	0.000398248	0.0080069	71	56	32293,39195,35125,37009,41209,53443,36544,37065,3355124,40862,34066,39722,41294,39844,41919,31195,41670,42508,42693,33269,34488,39683,33967,34541,41372,34364,34287,37790,31812,34631,36774,40457,32568,31097,32935,53444,42899,44391,41973,31213,36993,42060,33966,37873,46201,42842,37662,44005,37397,318016,31387,37413,37036,36365,36831,43691
memory(5)	0.229916	2.30165	0.000801122	0.00832747	96	73	41616,35977,40675,40052,32115,42707,31002,38871,39018,44355,31364,32470,42602,41145,41085,43343,41066,32253,43149,38863,44531,32406,31309,41094,38391,39293,41899,47384,32817,2768685,33161,31251,35540,37890,45928,33185,37065,32585,31107,30971,30998,32080,43828,42567,38747,47082,37528,41883,39137,47141,248194,32278,45064,40665,41988,43741,32976,31459,36692,37229,35190,38818,31293,40680,36497,44817,…
lymph_gland_development(5)	-0.302547	-2.31083	0.000802729	0.00865088	58	42	42536,117464,42550,33487,31883,43532,32080,44548,35045,34772,39581,37187,36463,53554,43650,39976,41944,38891,44703,43384,42000,40599,38076,42816,31293,42160,41137,39645,33225,34277,37874,3772655,40835,34302,33226,44849,42066,34009,35147,45318,33432,38291
protein_ubiquitination(9)	0.175081	2.29294	0.000803052	0.00865949	173	127	38437,3346220,39193,34118,318245,31167,32358,42236,38006,45775,318098,35998,31014,42821,36820,38961,41145,32429,34958,38472,36131,41085,33035,33565,34416,32403,34777,32190,32947,39874,31628,34420,32510,35256,37344,33377,318246,39579,5740853,40336,40791,39753,43747,41090,39035,32751,43611,36748,33458,41704,36201,39958,40596,44235,39750,42302,42105,42076,41816,34896,42793,37876,38181,36129,32001,42…
cation_transport(5)	0.170684	2.28855	0.000803697	0.00874871	197	136	40551,40989,34557,41454,43188,35580,34304,3346192,36005,36589,36864,32928,39932,2768910,36900,41125,43542,42891,37479,38742,32158,38440,37398,42918,34005,32020,14462605,31246,31955,32468,32142,48971,37843,318593,32619,3346226,39015,34826,34651,42919,46035,32428,37132,8674091,35579,31601,31621,42770,33768,37844,318575,45248,34843,42890,31767,40931,38504,37614,40580,246504,36003,37498,36071,38835,3…
regulation_of_organelle_organization(4)	-0.144434	-2.29813	0.000808407	0.00928579	262	191	37767,39052,39673,45821,32661,32353,36978,38381,35560,43924,42561,34519,38516,34377,317833,31157,41392,38472,45931,31075,35380,33442,36118,35113,33670,35315,43856,43163,37916,41952,32947,39647,40848,34141,39004,40966,32746,36542,40589,31535,5740853,40336,34793,31149,45928,43490,37795,33669,37065,42889,41143,33611,33496,37377,42986,32543,32608,40170,49580,42954,48481,41423,38779,41067,39505,31248,…
learning_or_memory(4)&cognition(6)	0.185353	2.27651	0.000604717	0.00939166	145	111	41616,35977,40675,40052,41182,32115,42646,43542,42707,35253,43982,31002,53425,38871,117368,39018,44355,31364,38539,32470,37882,42602,41145,32428,38168,41085,43343,41066,32253,43149,38863,43291,44531,32406,31309,41094,38391,38484,39293,41899,47384,5740544,32817,2768685,33161,31251,35540,37890,45928,33185,36544,37065,32585,33496,31107,32771,30971,30998,39212,32080,31248,43828,42567,38747,39917,4708…
protein_modification_by_small_protein_conjugation_or_removal(7)	0.152234	2.26552	0.00140112	0.00970864	239	163	38437,3346220,39193,34118,318245,31167,31560,33671,32358,42236,38006,45775,318098,35998,31014,42821,36820,38961,41145,32429,34958,38472,36131,41085,33035,39244,33565,40030,34416,36612,32403,34777,32190,32947,39874,31628,34420,32510,35256,37344,317858,33377,318246,39579,5740853,40336,40791,39753,43747,34380,41090,39035,36339,32751,43611,36748,33458,36361,41704,36201,39958,40596,39671,44235,39750,4…
exocytosis(5)	0.327121	2.26679	0.00161845	0.00981408	63	34	38196,64877,36080,36526,3355164,47091,34677,42929,32158,42561,32470,43841,38786,44819,35051,42889,33458,32321,44274,31381,40459,42854,36383,39016,43330,41870,40714,32537,39747,43618,31698,38058,35865,31647
regulation_of_multicellular_organismal_development(4)	0.104726	2.25722	0.00119427	0.0100999	433	350	42799,41363,32200,35070,36526,37633,31802,40715,41633,36255,2768679,39052,45821,37345,32918,43825,43832,35253,36039,35259,40003,43604,34569,32358,39999,45278,32158,40582,31292,35197,38736,36384,31290,31364,36876,35524,41140,38516,36678,35261,3354987,117464,32429,46015,44096,36104,31075,35680,31376,35652,41085,40852,40860,36125,38846,43197,31017,43725,42738,31247,44830,2768677,33861,36176,50454,41…
meiotic_cell_cycle_process(4)	-0.185334	-2.27139	0.0011957	0.0107957	155	110	40367,42297,36920,40003,39018,37687,317833,33562,49241,32721,2768677,40598,32119,43163,37916,34141,47765,46006,39049,41289,45871,31705,43724,34954,42819,32608,48481,37070,53567,38958,39169,35398,32049,41181,39241,31373,42392,32107,31187,2768853,49228,43717,42213,35130,45374,34244,36699,33435,41746,40667,34927,37230,33836,36491,34286,3772180,43547,35340,3772646,33937,35054,45960,32979,42065,34993,…
response_to_extracellular_stimulus(4)	-0.17023	-2.27289	0.0010022	0.0108218	181	132	38910,36589,36424,32871,38539,41140,37152,261599,36104,43904,326115,35574,2768677,38636,38057,31877,32947,38913,46032,43036,32637,34070,40248,40162,42549,36914,45928,39454,36595,42993,117481,42852,31833,42866,3355130,39904,32919,32001,40700,31666,41647,39078,42515,32132,36447,39581,36109,47767,31195,42672,35881,53578,42693,38936,35790,40201,41260,39976,35655,39689,40180,38824,37141,48535,38013,39…
cell_cell_signaling(4)	0.105036	2.24306	0.000393623	0.0109719	484	350	36295,31068,42799,38196,41625,35977,40105,42836,64877,326116,40288,36080,31504,2768718,40052,41037,36526,34304,3355164,32799,3346192,31962,32928,42646,42218,43822,39052,43729,35394,47091,37345,2768982,34919,42929,45910,53425,33275,42265,32158,40582,42918,35197,38736,317923,31290,44355,41701,36876,48971,42561,41551,32470,44226,32619,42926,318064,32000,42919,46015,41543,44096,50391,32763,35427,4341…
sensory_organ_morphogenesis(4)&eye_morphogenesis(5)	0.128706	2.22308	0.000795545	0.0110087	352	224	36295,41363,35070,31802,33059,19835383,42707,3771890,32918,43825,35259,34569,43234,53425,33613,42210,45278,31292,44856,36384,36445,31290,31364,34519,41140,40620,36678,35261,38961,46015,35680,31376,43146,35662,41085,36125,43404,44160,31017,31391,33861,43856,44097,37185,44531,39122,33881,36791,39259,33916,39293,33648,36750,38067,32631,42701,39533,45343,40487,31883,34793,39753,36914,33814,31149,4592…
synaptic_vesicle_localization(6)	0.233835	2.22035	0.00138861	0.0110282	99	66	38196,64877,36080,36526,3355164,3346192,42646,47091,42929,42265,35197,38736,36876,42561,32470,36614,43841,40863,42845,35378,37961,31842,33211,42447,45928,39866,35051,33458,32321,32771,249072,42642,35026,42567,37528,32987,39720,31381,3346167,40459,42854,53472,36383,39016,43392,43943,43823,36699,40993,42835,42525,41150,32537,39747,43618,38058,35865,40221,45380,41719,39745,40506,31625,38337,31647,32…
compound_eye_development(6)	0.118799	2.23815	0.00119166	0.0111389	408	265	36295,41363,35070,31802,45821,19835383,36555,42707,3771890,32918,43825,35259,34569,43234,53425,33613,42210,45278,31292,44856,36384,40828,36445,31290,35524,34519,41140,40620,36678,35261,38961,46015,40879,35680,31376,43146,35662,41085,36125,43404,31017,41265,42738,31391,44830,33861,43856,44097,37185,37837,44531,39122,45248,33881,43020,36791,39259,33916,39293,43906,33648,36750,31842,38067,32631,4270…
response_to_mechanical_stimulus(4)	0.378795	2.23593	0.000998602	0.0111429	46	25	35408,3355164,42207,48971,42561,32619,36678,39015,46015,37800,35652,31621,33768,34843,40580,38484,38835,32585,37528,35073,49701,43997,31228,32007,37985
negative_regulation_of_cell_communication(4)	0.141555	2.22346	0.00221417	0.0111585	237	184	36295,37468,40288,32975,44540,43019,31665,38755,53425,40582,35560,36384,36283,44355,31364,42561,35524,49804,31014,41140,42821,34377,38961,32429,32225,31490,40083,35764,36125,2768836,31391,42770,38863,33262,37203,41094,32947,41957,46156,43565,38913,43164,35235,35378,37233,44030,44843,37961,34688,40248,39533,45343,40336,34543,42289,3355013,33441,33392,39454,32963,33458,44801,36769,41704,44811,44642…
photoreceptor_cell_differentiation(7)	0.158969	2.22408	0.00119142	0.0112971	189	145	36295,41363,35070,31802,19835383,42707,3771890,43825,35259,34569,43234,53425,32358,42210,45278,44856,36445,41140,35261,38961,46015,35680,43146,41085,36125,43404,44160,31017,31391,2768677,33861,43856,39122,33881,36791,318841,33916,39293,44030,38067,32631,39533,31883,35540,33814,42289,39866,33392,39885,33496,32724,35071,249072,37070,32080,34096,32723,42358,44861,44129,37247,38091,42757,45328,50070,…
ARF_protein_signal_transduction(8)	0.290153	2.22533	0.0014	0.0113687	67	42	33046,41252,34803,40704,38987,32898,31157,36698,33338,43404,41960,32253,31800,32088,33881,42869,31422,38945,43892,31618,32569,43242,41390,34633,318059,3355139,40410,40361,33289,36337,37977,33750,43775,40201,3355133,42817,43781,40506,39417,42498,38879,36017
negative_regulation_of_signaling(3)	0.143377	2.2276	0.0010016	0.0113782	233	181	36295,37468,40288,32975,44540,43019,31665,38755,53425,40582,35560,36384,36283,44355,31364,42561,35524,49804,31014,41140,42821,34377,38961,32429,32225,31490,40083,35764,36125,2768836,31391,42770,38863,33262,37203,41094,32947,41957,46156,43565,38913,43164,35235,35378,37233,44030,44843,37961,34688,40248,39533,45343,40336,34543,42289,3355013,33441,33392,39454,32963,33458,44801,36769,41704,44811,44642…
developmental_maturation(4)	-0.161202	-2.26004	0.000796495	0.0114738	213	145	40715,2768679,37345,41607,32358,32142,36876,35998,31014,41140,36809,48785,45931,35680,41788,36773,43197,41066,33788,41952,36791,3354896,39387,31239,40489,44543,38067,38218,42549,43331,34845,31165,42521,35540,33185,35051,37065,326157,33458,33611,34171,34819,2768852,35742,42115,37417,41852,42866,43700,41020,37528,39430,8674055,42743,36810,33477,32257,31016,42854,32132,41919,33765,43256,35478,38580,…
establishment_of_vesicle_localization(5)	0.233835	2.22905	0.00059976	0.0114855	100	66	38196,64877,36080,36526,3355164,3346192,42646,47091,42929,42265,35197,38736,36876,42561,32470,36614,43841,40863,42845,35378,37961,31842,33211,42447,45928,39866,35051,33458,32321,32771,249072,42642,35026,42567,37528,32987,39720,31381,3346167,40459,42854,53472,36383,39016,43392,43943,43823,36699,40993,42835,42525,41150,32537,39747,43618,38058,35865,40221,45380,41719,39745,40506,31625,31647,32007,42…
cell_maturation(5)	-0.175013	-2.25454	0.0011988	0.0115948	186	123	40715,37345,41607,35998,31014,41140,36809,48785,45931,35680,41788,36773,43197,41066,41952,36791,3354896,31239,40489,44543,38067,38218,42549,43331,31165,35540,33185,35051,37065,326157,33458,33611,34171,2768852,35742,42115,37417,41852,43700,37528,39430,42743,36810,32257,31016,42854,32132,41919,33765,43256,35478,38580,40104,35971,44289,42850,42186,38738,41225,32009,34967,43901,36059,42313,38389,4275…
DNA_packaging(4)	-0.27854	-2.2558	0.00119808	0.0116431	79	47	35225,36621,43343,35293,40616,32543,32608,49580,37528,53567,31016,41919,49228,37187,31039,42253,36390,41746,32268,44013,35523,37978,31834,42065,37116,32458,37798,35418,35001,318846,3771935,36440,31680,33507,35649,45969,37006,43491,40047,31263,35390,3772329,41296,41703,31052,40973,34794
metal_ion_transport(6)	0.194383	2.20366	0.00141157	0.0120558	127	95	40551,40989,34557,41454,43188,35580,36005,36864,39932,2768910,41125,43542,32158,38440,37398,34005,32020,14462605,31246,31955,32142,37843,318593,32619,3346226,39015,46035,32428,37132,8674091,35579,31601,31621,42770,33768,37844,318575,45248,34843,40931,38504,40580,246504,36003,37498,36071,38835,3885617,37047,43489,41688,2768987,326167,37566,34299,46415,42940,37168,43702,37981,44965,37912,32671,4348…
neuron_recognition(5)	0.213017	2.19858	0.00198334	0.0121173	105	76	50320,36436,35070,33314,45821,32661,34059,40146,43832,36384,38021,32782,44355,31364,34519,35362,46015,43315,35652,33162,35083,36125,42025,40515,37949,39122,39873,35949,40090,39387,32746,36542,34793,38185,37858,39958,35997,32183,44233,53557,38540,37528,36377,318000,32078,33903,36775,44548,38002,32400,34107,38590,39717,40165,37548,38898,34927,36746,35097,41840,34193,40680,32154,47220,33374,31617,42…
long_term_memory(6)	0.265904	2.20036	0.00120773	0.0121479	64	49	40052,32115,42707,31002,38871,39018,32470,42602,41145,41085,41066,43149,41094,38391,39293,41899,47384,32817,2768685,33161,31251,35540,37065,32585,31107,30971,30998,32080,43828,42567,38747,47082,37528,41883,39137,248194,32278,40665,43741,32976,31459,37229,35190,38818,31293,40680,44817,34872,34009
defense_response(4)	-0.128418	-2.24523	0.0013947	0.0121952	333	229	37468,49806,260645,36047,32975,34937,37272,41633,37458,38858,32648,38357,33815,39617,35910,35837,32611,35049,35861,35859,35524,117464,318005,3885603,36239,43599,326136,34385,45467,31270,34816,41265,31800,38821,34281,37340,39701,35277,32425,37068,33916,39529,38913,43799,31011,40191,39900,40248,44205,38218,36914,31086,34380,38185,36748,44801,36769,44339,44811,41419,34813,32831,43265,35997,44038,490…
response_to_nutrient_levels(5)	-0.1681	-2.23217	0.000997208	0.0131555	179	130	38910,36589,36424,32871,38539,41140,37152,261599,36104,43904,326115,35574,2768677,38636,38057,31877,32947,38913,46032,43036,32637,34070,40248,40162,42549,36914,45928,39454,36595,42993,117481,42852,31833,42866,3355130,39904,32919,32001,40700,31666,41647,39078,42515,32132,36447,36109,47767,31195,42672,35881,53578,42693,38936,35790,40201,41260,39976,35655,39689,40180,38824,37141,48535,38013,39774,37…
neurological_system_process(5)	0.0984211	2.17926	0.00200844	0.0135298	497	378	117336,42712,41616,42305,40011,41363,40737,42425,2768865,50320,35977,32387,39180,39641,2768964,2768728,3772206,40675,117339,43494,35408,117347,2768670,117492,40738,35514,3772145,45338,40052,34408,39109,36526,41381,50296,37716,44540,3885598,41182,32115,39929,39982,2768721,37715,43305,39932,42646,42711,43542,41642,39617,32661,40526,117348,42707,36897,42207,36207,40800,37270,318158,34568,33335,35253…
negative_regulation_of_signal_transduction(4)	0.143967	2.1754	0.0029703	0.0136797	217	168	37468,40288,32975,44540,43019,31665,38755,40582,35560,36384,36283,44355,31364,35524,49804,31014,41140,42821,34377,38961,32429,32225,31490,40083,35764,36125,2768836,31391,42770,33262,37203,41094,32947,46156,43565,38913,43164,35235,35378,37233,44030,44843,37961,34688,40248,45343,40336,34543,42289,3355013,33441,33392,39454,32963,33458,44801,36769,41704,44811,44642,39958,37838,35997,34681,36986,35742…
homophilic_cell_adhesion_via_plasma_membrane_adhesion_molecules(6)	0.368241	2.1667	0.00181196	0.014332	25	24	38788,35070,42707,35259,31292,31290,31364,36125,42025,44097,39493,40191,32162,35071,44129,36363,45307,38590,33619,35097,33245,39936,37386,33627
nucleobase_containing_compound_transport(6)	-0.260949	-2.21469	0.00178324	0.0143363	72	52	39461,33562,32510,35235,31239,44271,35051,40981,33207,39843,34012,42115,37417,42642,35400,37528,42618,3355130,43944,35849,326153,32057,43662,32602,44307,38580,31553,31255,41870,42693,39683,32008,33781,39090,32537,41666,40723,37078,45848,39745,36993,37757,37769,42360,33921,34549,32007,43517,34481,41634,42680,37685
centrosome_cycle(5)	-0.216068	-2.21522	0.00138614	0.0144816	100	77	2768940,33610,35453,34526,37042,39647,36791,37995,39365,43103,38983,31588,33501,43349,34329,34754,36492,36576,31613,32543,49580,33136,41067,43864,41347,44059,32630,50070,53567,34352,39169,36810,32049,31700,43466,38397,31016,33654,36329,47877,38491,38580,36985,35130,34167,40687,42874,43901,38062,38208,31483,37235,38258,38389,36491,39338,31208,43723,39484,32133,45959,43359,44251,34993,34441,41773,4…
organelle_assembly(4)	-0.148394	-2.19749	0.00221061	0.0151007	220	162	39148,2768940,40600,32661,32353,42207,33610,39018,38694,35349,33217,3772559,37236,32794,35114,31075,38219,36773,38780,38978,31024,38282,40598,32071,39647,36791,318841,3354896,34141,45683,38913,41531,33119,43312,47384,31618,33501,37065,34954,32543,49580,33136,3355124,39505,31004,37528,53567,34702,44885,36264,32049,43466,35576,39722,33505,37378,39844,36329,33110,39610,32107,47877,32946,36010,35130,…
protein_modification_by_small_protein_conjugation(8)	0.160252	2.15567	0.00179426	0.0151302	184	133	38437,3346220,39193,34118,318245,31167,32358,42236,38006,45775,318098,35998,31014,42821,36820,38961,41145,32429,34958,38472,36131,41085,33035,39244,33565,34416,32403,34777,32190,32947,39874,31628,34420,32510,35256,37344,33377,318246,39579,5740853,40336,40791,39753,43747,41090,39035,32751,43611,36748,33458,41704,36201,39958,40596,44235,39750,42302,42105,42076,41816,34896,42793,37876,38181,36129,32…
dorsal_ventral_pattern_formation(6)	-0.169843	-2.20127	0.00162009	0.0151574	148	122	2768974,5740271,32918,41607,45278,40828,43126,38961,48785,41788,37842,40171,43725,31391,41387,41772,36791,43928,39570,43906,40489,44543,33224,38218,35051,34171,33496,33043,2768852,39572,42115,37070,36772,42445,40295,37528,42757,53562,45285,39430,42743,36810,42130,44027,35731,36461,32132,41919,35771,43256,38580,36421,40104,44289,42186,40844,37232,38738,42672,34967,37973,40554,36171,53560,41746,349…
defense_response_to_other_organism(4)	-0.146147	-2.20493	0.00119737	0.015166	246	170	37468,49806,260645,36047,32975,34937,37272,41633,38858,32648,35910,35837,35049,35524,318005,36239,43599,326136,45467,31270,34816,41265,31800,38821,34281,39701,35277,37068,38913,31011,40191,40248,44205,38218,31086,34380,38185,36748,44801,36769,44339,41419,34813,43265,49045,31363,32080,42866,32408,34066,34311,117365,34761,35539,42935,35731,45908,33477,41943,39078,38648,38488,318160,43256,35045,4444…
establishment_of_RNA_localization(4)	-0.277084	-2.19895	0.00216323	0.0151705	60	45	33562,32510,35235,31239,44271,39034,35051,39843,34012,37417,42642,35400,37528,42618,3355130,43944,35849,326153,32057,43662,32602,44307,38580,41870,42693,39683,33781,39090,32537,41666,40723,37078,45848,39745,36993,35924,37757,37769,42360,34549,43517,34481,41634,42680,37685
regulation_of_immune_response(4)	-0.206438	-2.20253	0.00158951	0.0152007	120	83	37468,31167,35859,42821,45467,31270,31800,38821,40164,31011,40191,40248,36914,36748,36769,44339,44811,32831,35997,49045,42866,34311,117365,34761,42935,35731,41943,38648,43256,35045,44448,117294,42850,36057,40033,37575,40378,37967,34969,40510,33853,32820,35966,40958,38752,32976,39063,37339,40034,42299,41839,34068,42160,32534,35047,33782,64880,44728,33225,32152,43749,34726,44910,42385,35862,35341,3…
cell_migration(4)	0.129904	2.15128	0.00257988	0.0153451	277	206	36295,41633,36255,35717,45821,32661,36897,42297,35253,41398,34569,36258,45278,44855,42961,44856,38736,42536,36703,35524,34519,41140,37342,39349,38961,36698,31872,35662,39592,40549,40640,38978,36614,40093,33148,40030,33863,43856,32088,33881,41094,41957,36791,37889,33916,39493,36592,2768716,41770,35256,40090,31717,38816,31239,39004,32637,35555,44205,36209,31165,32857,35540,39753,45928,33185,33392,4…
oocyte_construction(4)	-0.189213	-2.18746	0.0015829	0.0159505	149	97	37345,41607,41140,36809,48785,45931,35680,41788,36773,41066,41952,36791,31239,40489,44543,38067,43331,35051,37065,326157,33611,34171,2768852,42115,37417,41852,43700,37528,39430,42743,36810,32257,42854,32132,41919,43256,35478,38580,40104,44289,42186,38738,34967,43901,36059,42313,38389,42752,41431,32752,33968,42000,34541,32537,41666,33834,37356,43236,36046,32498,33156,37455,37790,42460,47781,36990,…
imaginal_disc_derived_wing_morphogenesis(6)	-0.112406	-2.18264	0.0026215	0.0162693	374	282	44540,39399,32661,36555,31532,33343,32918,34568,35253,31665,38755,43604,34569,35560,38736,40896,35524,40657,49804,41140,38017,317833,37134,42784,38961,33349,40327,42550,45280,32225,36104,39271,38168,36239,41085,36773,42327,5740472,43769,36118,45467,43725,41265,3346149,40640,42738,38978,33148,36513,31940,32119,37837,37573,39122,36612,33881,40616,33000,41921,46156,43633,32657,43565,39259,3771905,35…
positive_regulation_of_response_to_stimulus(3)	-0.117048	-2.18031	0.00201613	0.0162909	347	262	36295,38769,40675,2768718,33534,36589,32648,35286,36002,53425,32358,32871,38539,41551,41140,3355127,36974,38082,35261,32000,39015,31872,38616,318005,40575,38003,38168,41085,37451,32435,38846,42544,2768836,41447,45467,31270,3346149,33684,31800,44830,2768677,38821,33131,34181,37203,42632,36930,36929,41957,41921,30975,40195,37889,42676,33944,39259,31011,42898,43906,40191,31137,39900,41445,43791,3281…
spindle_assembly(5)	-0.233548	-2.17555	0.00117809	0.0165923	82	64	2768940,38694,3772559,36791,3354896,34141,41531,33119,43312,33501,34954,32543,49580,53567,36264,32049,35576,37378,36329,39610,32107,32946,35130,35584,43901,35963,33836,31153,35340,42183,32316,45959,34993,34441,34245,42828,44839,41365,32152,38656,38156,42060,38341,31240,53439,36538,42077,35649,35199,39068,32478,38044,36495,42657,43517,40232,34250,38879,44870,35522,53561,38515,39850,318146
circadian_sleep_wake_cycle_sleep(4)	0.389325	2.13249	0.00220662	0.0171512	26	21	42305,2768718,36589,31955,32000,31110,42676,33944,33571,32817,2768685,40162,42549,31251,35540,34896,37528,34189,38389,37867,38872
regulation_of_defense_response(5)	-0.214295	-2.16498	0.00316894	0.0174052	107	74	37468,37272,35859,45467,31270,31800,38821,38913,31011,40191,40248,36748,36769,44339,44811,32831,35997,34311,117365,34761,42935,35731,41943,38648,43256,35045,44448,42850,40033,37575,40378,53554,37967,36183,34969,40510,33853,32820,37141,35966,34364,32976,39063,37339,40034,35112,42299,41839,34068,41379,42160,32534,35047,44728,36993,43749,34726,44910,35862,37769,35956,42594,38974,32099,41650,32832,40…
immune_response(3)	-0.138554	-2.16644	0.00199362	0.0174199	268	182	37468,50286,36047,39870,34937,39062,41945,38858,32648,31167,39617,35910,35861,35859,39999,36384,42821,117464,42550,318005,31376,43599,34385,45467,31270,3346149,31800,38821,32425,40848,40164,33916,39529,43799,31011,40191,39900,40248,39869,36914,33185,36748,44801,36769,44339,44811,32831,35997,2768852,44038,49045,32080,42866,50070,34311,117365,40410,34761,36727,42935,31700,35731,45908,33477,43803,41…
compound_eye_morphogenesis(6)	0.126537	2.12479	0.0023933	0.0175878	332	213	36295,41363,35070,31802,19835383,42707,3771890,32918,43825,35259,34569,43234,53425,33613,42210,45278,31292,44856,36384,36445,31290,34519,41140,40620,36678,35261,38961,46015,35680,31376,43146,35662,41085,36125,43404,31017,31391,33861,43856,44097,37185,44531,39122,33881,36791,39259,33916,39293,33648,36750,38067,32631,42701,39533,45343,40487,31883,34793,39753,36914,33814,31149,45928,36139,42289,3986…
response_to_abiotic_stimulus(3)	0.110668	2.12633	0.00159649	0.0176255	393	278	42305,41625,41678,35408,44936,45234,3355164,34791,2768908,32928,39932,40224,35717,43542,117461,40468,40436,36897,38605,42207,3771890,45910,41169,39056,40003,33062,42210,32158,31791,36384,317923,43683,31246,44920,48581,48971,42561,31760,34796,38516,32470,34377,32619,36678,39015,31826,39909,46015,38616,37059,37800,31376,32839,35652,32340,41426,5740590,43904,41066,40640,31678,32343,31130,31621,33768…
vesicle_localization(5)	0.220658	2.11994	0.00221106	0.0179049	104	67	38196,64877,36080,36526,3355164,3346192,42646,47091,42929,42265,35197,38736,36876,42561,32470,36614,43841,40863,42845,35378,37961,31842,33211,42447,45928,39866,35051,33458,32321,32771,249072,42642,35026,42567,37528,32987,39720,31381,3346167,40459,42854,53472,36383,39016,43392,43943,43823,36699,40993,42835,42525,41150,32537,39747,43618,38058,35865,40221,45380,41719,39745,40506,31625,38337,31647,32…
salivary_gland_development(5)&exocrine_system_development(5)	0.150081	2.11655	0.00178855	0.0180891	180	149	37341,36295,44936,36436,41457,43383,32661,43604,43623,39962,44855,42536,36703,44355,35524,34377,38000,38168,38766,43769,43725,40549,40640,38487,44830,37949,45826,41772,31020,31227,39696,33916,39493,42898,40090,41868,39004,40191,33224,38218,43496,35540,36914,45928,35207,41105,42819,31773,43293,41124,38914,53567,44885,45307,40700,31666,36377,33529,38630,3346167,43319,32078,32567,36775,32838,39118,3…
regulation_of_tube_size_open_tracheal_system(5)	-0.274667	-2.15602	0.00218601	0.0181919	45	44	31364,48971,36125,37949,37185,35343,39387,36363,45307,32078,33903,36775,48317,46187,43717,36337,40285,37205,31792,34927,31101,33245,36588,39321,38001,32537,33237,31554,33627,45250,35504,40149,40150,64880,47137,37038,33953,32056,45884,32683,34646,40287,33432,37089
epithelial_cell_differentiation(6)	0.111109	2.1018	0.00323559	0.0193638	382	268	40199,31733,40207,44540,43383,39399,34506,33829,35717,45821,32661,45994,33330,35253,38755,40751,45278,32384,42961,42536,38610,38418,41140,33796,2768920,3354987,38961,31785,36698,39909,31872,33349,42550,34609,36104,45931,38168,41788,41085,43725,39592,38978,33148,33863,35293,32581,39122,32088,36791,32083,33769,37889,33916,2768716,32718,31717,42844,31239,40489,35555,44205,3355131,45343,31165,32857,3…
circadian_sleep_wake_cycle_process(5)	0.362425	2.10235	0.00161976	0.0195316	28	23	42305,2768718,36589,31955,32000,34181,31110,42676,33944,33571,32817,2768685,40162,42549,31251,35540,34896,37528,34189,38389,43193,37867,38872
secretion_by_cell(4)	0.18693	2.09636	0.00341571	0.0198101	142	94	38196,35977,64877,40288,36080,36526,3355164,32799,36589,47091,34677,42929,36257,36682,33862,32158,44856,35627,36876,42561,41551,32470,40710,32435,42327,35068,43841,31877,50210,43856,38786,33788,44819,39259,32797,39900,35051,42889,33458,39051,32818,32461,43265,32321,44274,42567,37528,43673,31381,40459,32312,42854,36383,39016,43717,43330,42850,36337,37912,41870,43823,40993,43415,41840,40714,42656,4…
regulation_of_DNA_metabolic_process(5)	-0.326424	-2.1337	0.00221283	0.0205976	40	30	38661,2768677,35173,37962,31497,41919,35288,42253,32268,35523,39375,37978,35381,31834,42065,34495,35924,43577,34328,37402,31429,41366,34009,34521,34924,31789,35563,34903,44848,34632
RNA_transport(5)&nucleic_acid_transport(7)	-0.275993	-2.1263	0.00178998	0.0210709	58	43	33562,32510,35235,31239,44271,35051,39843,34012,37417,42642,35400,37528,42618,3355130,43944,35849,326153,32057,43662,32602,44307,38580,41870,42693,39683,33781,39090,32537,41666,40723,37078,45848,39745,36993,37757,37769,42360,34549,43517,34481,41634,42680,37685
oocyte_axis_specification(4)	-0.18909	-2.12731	0.00384615	0.0211741	145	94	37345,41607,41140,36809,48785,45931,35680,41788,36773,41066,41952,36791,40489,44543,38067,43331,35051,37065,326157,33611,34171,2768852,42115,37417,41852,43700,37528,39430,42743,36810,32257,42854,32132,41919,43256,35478,38580,40104,44289,42186,38738,34967,36059,42313,38389,42752,41431,32752,33968,42000,34541,32537,41666,33834,37356,43236,36046,32498,33156,37455,37790,42460,47781,36990,32979,31816,…
regulation_of_protein_modification_process(6)	-0.183978	-2.12144	0.00181196	0.0212817	131	96	32975,53425,32358,42821,38516,34377,38961,41414,43146,35113,39122,32947,35378,37233,40966,37344,34688,32631,246534,44748,39753,31149,44111,32963,37795,33458,44801,36201,31248,41816,35425,41020,32001,42737,40700,192509,31381,32257,41341,40998,33270,39103,31543,42253,34595,53554,40201,33212,38798,39204,41785,41718,32752,34403,42000,41271,33937,39156,33423,3772082,36674,33156,39554,32941,44118,37422…
regulation_of_circadian_sleep_wake_cycle_sleep(5)	0.399211	2.08094	0.00378788	0.0213229	24	19	42305,2768718,36589,32000,31110,42676,33944,33571,32817,2768685,40162,42549,31251,35540,34896,34189,38389,37867,38872
cell_recognition(4)	0.202882	2.07556	0.00261675	0.0215088	106	77	50320,36436,35070,33314,45821,32661,34059,40146,43832,36384,38021,32782,44355,31364,34519,35362,46015,43315,35652,33162,35083,36125,42025,40515,37949,39122,39873,35949,40090,39387,32746,36542,34793,38185,37858,39958,35997,32183,44233,53557,38540,37528,36377,318000,32078,33903,36775,44548,38002,32400,34107,38590,39717,40165,37548,38898,34927,36746,35097,41840,34193,40680,32154,47220,33374,31617,42…
cellular_macromolecule_localization(4)	-0.121822	-2.12146	0.00261464	0.0215156	342	228	41285,42305,41363,32450,34333,44317,45821,19835383,37345,41025,35553,38021,33732,41551,41140,35899,40189,31042,33796,37368,37337,50391,36809,45931,35680,36773,38846,44160,41066,38978,31800,38863,37042,40633,43163,41952,32947,41957,36791,31493,39259,35173,33571,36592,39570,37233,40489,44543,38067,39566,43331,39327,34793,34543,43041,34053,42843,35051,37065,36748,41704,33611,44642,40581,38675,276885…
cytoskeleton_dependent_intracellular_transport(5)	0.279852	2.07734	0.00242082	0.0215405	49	39	39332,36876,35680,44160,38282,33863,32071,36791,45683,42845,5740544,33334,38067,42447,39454,42889,31581,43905,34702,36810,38226,35576,32057,35073,53472,38580,36010,43392,42199,35653,34676,32437,31554,33230,41566,31845,38611,35414,38957
sensory_perception(6)	0.111941	2.08099	0.00339118	0.0215718	338	261	117336,42712,42305,40011,41363,40737,42425,2768865,50320,32387,39180,39641,2768964,2768728,3772206,117339,43494,35408,117347,2768670,117492,40738,35514,3772145,45338,34408,39109,36526,41381,50296,37716,44540,3885598,39929,39982,2768721,37715,43305,39932,42711,43542,41642,39617,32661,40526,117348,36897,42207,36207,40800,37270,318158,34568,33335,34569,246434,39332,42210,32158,35789,43341,42961,3289…
chromatin_remodeling(6)	-0.25165	-2.11387	0.00354261	0.0216659	74	52	40657,36621,40111,35113,33000,40966,43788,44811,42314,40170,49580,39217,39744,32630,37528,53562,36264,33505,36431,326128,38055,33977,42173,117294,42253,36390,34875,32769,32268,33781,35523,53428,39431,43560,37978,31834,42065,43017,37116,37798,39492,34172,41942,31680,36956,37922,33507,43439,41850,37006,40047,3772329
axis_specification(5)	-0.145426	-2.11719	0.00181928	0.0216752	232	156	5740271,31802,35717,45994,37345,42297,41607,45278,40828,41140,38961,31872,36809,48785,45931,35680,41788,36773,36118,43725,41066,40549,31391,33148,41952,41094,36791,31227,39570,40489,44543,38067,43331,32160,40660,35051,37065,326157,38012,33611,34171,33043,31722,2768852,42115,37417,41852,43700,37528,42757,45325,39430,42743,36810,38424,35731,32257,42854,36461,32132,38321,41919,35771,43256,35478,3858…
wing_disc_morphogenesis(6)	-0.10962	-2.11547	0.00218038	0.0216799	380	286	318715,44540,39399,32661,36555,31532,33343,32918,34568,35253,31665,38755,43604,34569,35560,38736,40896,35524,40657,49804,41140,38017,317833,37134,42784,38961,33349,40327,42550,45280,32225,36104,39271,38168,36239,41085,36773,42327,5740472,43769,36118,45467,43725,41265,3346149,40640,42738,38978,33148,36513,31940,32119,37837,37573,39122,36612,33881,40616,33000,41921,46156,43633,32657,43565,39259,377…
single_organism_intracellular_transport(4)	-0.117236	-2.10822	0.00278164	0.0221813	369	243	41285,42305,38571,32450,34333,44317,45821,19835383,38572,41156,41025,39332,33516,35553,43223,36876,38418,41140,35899,40189,31042,33796,37368,37337,50391,46035,35680,33562,40710,38846,42268,44160,38282,31800,33863,32071,37042,40633,43163,32947,41957,36791,44819,40290,45683,35173,33571,43164,42845,35941,5740544,33908,33334,38067,39566,40791,41992,39327,42447,44271,34543,43041,39657,34053,42843,3945…
macromolecule_catabolic_process(5)	-0.142815	-2.0995	0.00159936	0.0224111	243	160	2768973,39870,39193,2768908,49815,3355150,33451,35861,35859,36922,41552,42457,39628,32274,37894,34999,38516,38961,36131,40030,35315,41339,41094,36460,40848,34484,40683,41531,43164,33648,33377,40138,40248,318246,39869,38223,5740853,40336,39753,34543,43747,39034,43490,39454,32751,36544,36748,36361,36201,39885,32608,40596,49580,35921,35742,31248,5740252,42105,42358,31835,42880,43091,43808,36264,4367…
cytoplasmic_transport(6)	-0.145667	-2.10262	0.00278054	0.0224449	235	154	41285,42305,32450,34333,44317,45821,19835383,41025,33516,35553,41140,35899,40189,31042,33796,37368,37337,50391,33562,40710,44160,31800,37042,40633,32947,41957,36791,35173,33571,35235,41992,39327,44271,43041,39657,34053,42843,42889,40981,36748,33458,41704,38455,40581,38675,39843,37417,32080,31248,248102,46068,43590,32630,39430,42737,43944,36810,43673,40140,43310,35849,326153,32567,32602,34719,3632…
regulation_of_cellular_response_to_stress(4)	-0.206874	-2.0962	0.00301326	0.0224466	97	75	32358,32871,41140,38516,40620,41145,31391,2768677,37203,41957,40336,44111,32963,41143,44801,41704,36986,32321,31248,34096,42866,41737,41020,43905,31497,31016,42515,36329,53472,33991,38785,35288,43330,44289,39540,42253,34167,37121,32009,43775,38936,41260,33212,40999,43160,44573,37141,32869,37729,40958,3354888,33834,33346,53585,33938,44851,34774,36242,31518,32256,37387,43481,41709,40009,43577,41961…
positive_regulation_of_cellular_component_organization(3)	-0.159112	-2.09765	0.00314218	0.0224825	169	128	40715,42646,32158,34519,44096,41392,38472,45931,31075,35680,33442,43725,35113,31800,33670,35315,38863,40863,41952,41957,32083,39004,40966,41549,43892,38218,36542,5740853,40336,33211,34793,31149,37795,33669,35051,37065,41143,33611,44642,39958,49580,32771,30971,39212,39505,31248,42846,42567,34263,31581,33529,35731,36578,36072,37447,41341,39520,43974,37201,32107,38648,43256,38580,43654,34595,32981,3…
post_embryonic_hemopoiesis(5)&larval_lymph_gland_hemopoiesis(6)	-0.312708	-2.10409	0.00283114	0.0224848	44	32	117464,42550,31883,43532,32080,44548,35045,39581,36463,53554,39976,41944,38891,44703,43384,42000,40599,38076,42816,31293,41137,39645,33225,34277,37874,3772655,34302,33226,42066,34009,45318,33432
protein_catabolic_process(5)	-0.170135	-2.10041	0.00241935	0.0225056	174	112	2768973,39193,33451,42457,39628,32274,37894,34999,38516,38961,36131,40030,35315,36460,40848,41531,43164,33648,33377,40138,40248,318246,5740853,40336,39753,34543,43747,43490,32751,36748,36361,36201,39885,40596,49580,35742,31248,42105,31835,43091,36264,43673,37857,40388,31016,39845,31154,37713,35478,38580,43330,42005,33758,32221,31258,37967,41260,36564,42896,38798,39884,41785,34714,33629,42000,3660…
protein_DNA_complex_subunit_organization(5)	-0.278069	-2.08709	0.00318408	0.0230142	65	40	41780,40111,43343,33565,44811,40170,35121,39688,33505,2768853,117294,31039,36390,34875,39202,35523,42065,41014,37798,39492,35418,318846,3771935,31680,41042,37922,43439,36498,31801,36495,41850,37006,40047,31449,38989,3772329,41296,31603,40973,39014
imaginal_disc_growth(4)	-0.294412	-2.0898	0.00278109	0.023089	50	35	38736,40191,42549,42034,42380,37528,32351,42737,43673,44027,43651,41181,35771,44448,33212,42896,252554,34179,39596,59172,3772180,43958,33627,39375,33753,31293,47998,43728,326214,39013,34009,33218,33432,40940,37089
proteolysis(5)	-0.131269	-2.08721	0.00238521	0.0232105	276	192	2768973,326209,49806,44936,40644,39193,318071,36973,318238,33451,32561,41607,246449,42457,39628,32274,37894,31014,34999,38516,326124,38961,41756,36131,40030,35315,2768677,47769,31253,36612,2768840,40848,318221,41531,43164,41868,33648,317858,33377,318246,5740853,40336,39753,36914,43747,42369,43490,32751,36266,36748,33458,36769,36361,41704,39364,36201,39885,39922,40596,49580,31248,42105,44129,39165…
microtubule_based_transport(6)	0.279825	2.0482	0.00420589	0.024956	47	38	39332,36876,35680,44160,38282,33863,32071,36791,45683,42845,5740544,33334,38067,42447,39454,42889,31581,43905,34702,36810,38226,35576,32057,35073,53472,38580,36010,43392,42199,35653,34676,32437,33230,41566,31845,38611,35414,38957
regulation_of_synaptic_transmission(3)	0.227909	2.0488	0.00278441	0.0251611	78	59	36295,35977,64877,2768718,40052,32799,42646,43822,35394,47091,53425,32158,35197,42561,318064,32000,36773,42327,38863,33788,41094,41957,318623,32797,39900,39533,32746,42447,45928,39454,35051,32321,32771,42846,42567,34299,37528,42940,42473,33789,32849,42171,32737,38558,37729,3354888,43838,45906,39297,38337,38231,38350,37778,44483,36054,35353,3885612,38005,43551
actin_filament_based_process(4)	-0.130134	-2.07085	0.00322646	0.0251932	237	188	39148,318008,40303,39052,45821,32661,40560,36002,35524,34519,32898,31157,3354987,31826,32794,40327,36104,45931,31075,35680,41788,36773,31168,38978,33148,31247,31024,44097,35277,3885565,318841,7354377,36592,2768716,38385,35256,32718,31717,39004,32637,40191,43892,31618,3355131,36542,34793,45928,42289,34882,33003,42889,326157,37858,44964,33611,34946,34633,35564,42986,32608,2768852,39572,49045,42064,…
phosphorylation(6)	-0.114032	-2.06661	0.00420168	0.0253879	393	245	36295,35797,33798,34319,32975,2768679,35717,45821,40560,35286,36002,32089,41398,53425,32358,36445,43644,38539,43709,35524,41140,42821,44390,38516,38017,3355127,40620,35261,38961,31826,31872,44096,43146,41324,43904,33253,43792,34385,31391,31247,38433,39122,37203,33881,3885565,41957,40195,35154,35378,37233,44030,32239,39157,34688,33334,32631,37465,42549,246534,40336,39071,42447,31084,36408,42289,33…
oocyte_development(5)	-0.171397	-2.0649	0.00397535	0.025434	163	106	37345,41607,41140,36809,48785,45931,35680,41788,36773,35380,41066,31247,39122,41952,36791,31239,40489,44543,38067,43331,35051,37065,326157,33611,34171,2768852,49045,42115,37417,41852,37070,43700,37528,39430,42743,36810,32257,42854,32132,41919,43256,35478,38580,40104,44289,42186,38738,34967,43901,36059,42313,38389,42752,41431,32752,33968,40714,42000,34541,32537,41666,33834,37356,43236,36046,32498,…
nuclear_transport(6)	-0.202552	-2.06768	0.00223623	0.0254561	98	77	42305,44317,45821,41140,37368,50391,37042,40633,41957,33571,35235,44271,43041,34053,36748,41704,40581,38675,39843,32080,31248,32630,42737,43944,43673,35849,326153,32567,32602,34719,36329,35336,46091,35784,31195,34167,35653,40160,34969,35101,33781,41666,41158,40723,35780,41562,32350,37043,42816,43018,35851,37078,31097,44747,37149,34527,45848,33981,35512,40678,37769,32015,37040,33078,33226,35696,34…
negative_regulation_of_multicellular_organismal_process(3)	0.158753	2.04179	0.00462126	0.0256483	153	123	41363,35070,36526,43383,39052,35717,45821,32918,36039,43604,34569,40582,35197,36384,34537,44324,36876,35524,41140,38516,36678,117464,32429,36104,31376,40860,38846,43197,31017,43725,44830,2768677,33861,41772,43149,32119,41957,31227,36460,30975,39293,37233,40191,38067,42549,35540,39753,42289,33392,44642,34681,31248,42846,42652,39744,46068,37247,37552,37528,42757,39777,38424,33529,42130,43651,35576,…
localization_of_cell(3)	0.120732	2.03784	0.00384149	0.0259906	299	218	36295,41633,36255,35717,45821,32661,36897,42297,35253,41398,34569,36258,45278,44855,42961,44856,38736,42536,36703,35524,34519,41140,37342,39349,38961,34651,36698,31872,41788,35662,35380,39592,40549,40640,38978,36614,40093,33148,40030,33863,43856,32088,33881,41094,41957,36791,37889,33916,39493,36592,2768716,41770,35256,40090,31717,38816,31239,39004,32637,35555,44205,36209,31165,32857,35540,39753,4…
nucleocytoplasmic_transport(7)	-0.20064	-2.0543	0.00358494	0.0266059	97	76	42305,44317,45821,41140,37368,50391,37042,40633,41957,33571,35235,44271,43041,34053,36748,41704,40581,38675,39843,32080,31248,32630,42737,43944,43673,35849,326153,32567,32602,34719,36329,35336,46091,35784,31195,34167,35653,40160,34969,35101,33781,41666,41158,40723,35780,41562,32350,37043,42816,43018,35851,37078,31097,44747,37149,45848,33981,35512,40678,37769,32015,37040,33078,33226,35696,34549,33…
cellular_amide_metabolic_process(5)	-0.201716	-2.05553	0.00280393	0.0266354	96	76	246581,40644,48340,48338,37105,31167,32095,38973,32839,53581,36467,31011,34060,43613,42521,36748,36769,44339,246386,49045,41133,34761,41502,48337,41943,43128,43256,35045,248194,44448,37112,37575,37967,34969,38752,36927,39063,37960,35047,48341,38972,41132,40815,37106,33225,32488,32152,38396,37109,39988,37128,42385,35341,326159,42594,41503,33078,38974,37110,32099,47895,37111,32832,44849,35928,37108…
establishment_or_maintenance_of_cell_polarity(4)	0.151964	2.02596	0.00459357	0.0276288	179	131	35070,41398,43234,39332,36718,45278,44855,38021,31023,41140,40620,38961,33349,41788,36125,36773,42327,43904,41066,31391,31247,43856,32071,37185,43163,41952,53569,31874,32083,42676,36592,31717,31239,36670,40489,40191,45343,43331,36139,33392,35051,41704,44642,34171,32162,2768852,35071,32080,31248,44861,44129,43700,42757,45307,42743,36810,38424,32049,43673,43319,32078,36775,44548,36461,31358,32107,4…
negative_regulation_of_cellular_component_organization(3)	0.178236	2.01693	0.00602773	0.0288795	125	94	41363,35070,36526,39052,39673,45821,36978,40582,35560,36876,42561,35524,34377,317833,32429,36104,43197,35380,33861,43149,32119,43163,37916,39647,41957,36460,40848,30975,39293,2768716,37233,38067,32746,36542,40589,40336,43490,34681,40170,42954,48481,38779,39505,31248,42846,42652,46068,35121,32965,37552,37528,36264,35576,39241,31016,37781,37201,38580,41740,117294,31543,42253,33758,45374,43901,38534…
columnar_cuboidal_epithelial_cell_differentiation(7)	0.120441	2.01277	0.00395491	0.0292705	315	213	40199,40207,44540,43383,34506,33829,35717,32661,45994,33330,35253,40751,45278,32384,42961,42536,38610,38418,41140,33796,2768920,38961,31785,36698,39909,31872,42550,34609,45931,38168,41788,41085,43725,39592,38978,33863,35293,32581,32088,36791,32083,33769,37889,33916,2768716,42844,31239,40489,35555,31165,32857,35540,39753,45928,44111,33185,38884,33392,42889,33458,44801,33611,34946,34171,34633,32543…
meiotic_cell_cycle(3)	-0.146048	-2.03097	0.0051353	0.0301786	266	146	40367,36401,32353,33360,42297,36920,40003,39018,45775,37687,35225,317833,33562,49241,32721,2768677,40598,32119,35293,43163,37916,41952,37810,34141,47765,47873,47384,46006,40589,31535,39049,41289,45871,31848,33736,31705,43724,34954,42819,32608,48481,37070,31248,33399,53567,38958,39169,33075,35398,32049,41181,39241,31373,32624,42392,32107,31187,2768853,49228,43717,32946,42213,35130,45374,34244,3669…
negative_regulation_of_developmental_growth(4)	0.23375	2.00584	0.00313545	0.0302235	68	53	36526,43383,39052,35717,45821,40582,36876,35524,32429,36104,43197,43149,32119,41957,31227,36460,30975,39293,37233,40191,34681,31248,42846,42652,46068,37247,37552,37528,43651,35576,31016,37781,37201,35771,44448,31543,33619,38534,40201,42896,252554,40180,59172,33627,36692,32979,45906,47998,41709,42059,39564,33218,43652
regulation_of_transferase_activity(5)	-0.23443	-2.03125	0.00422195	0.0304012	73	54	53425,38516,38961,39122,35378,37233,37344,34688,32631,246534,44111,32963,44801,49580,31248,41816,35425,41020,40700,192509,32257,40998,53554,38798,41785,41718,32752,42000,41271,33937,3772082,36674,33156,44118,37422,34774,32256,36497,43481,37617,326198,36001,33981,31441,37723,41690,35151,39564,37808,34968,34924,34250,42356,40031
ovarian_follicle_cell_development(4)	0.118637	1.99015	0.00620248	0.0321361	308	207	40199,44540,34506,33829,35717,32661,45994,33330,35253,40751,45278,32384,42961,38610,38418,41140,33796,2768920,38961,31785,36698,39909,31872,42550,34609,45931,38168,41788,41085,43725,39592,38978,33863,35293,32581,32088,36791,32083,33769,37889,33916,2768716,42844,31239,40489,35555,31165,32857,35540,39753,45928,44111,33185,33392,42889,33458,44801,33611,34946,34171,34633,32543,2768852,31262,33526,376…
eye_photoreceptor_cell_differentiation(6)	0.150416	1.98829	0.00516796	0.0321692	168	130	36295,41363,35070,31802,19835383,42707,3771890,43825,35259,34569,43234,53425,42210,45278,44856,36445,41140,35261,38961,46015,35680,43146,41085,36125,43404,44160,33861,43856,39122,33881,36791,33916,39293,38067,32631,39533,31883,33814,42289,39866,33392,39885,33496,32724,35071,249072,37070,32080,34096,32723,42358,44129,37247,38091,42757,45328,50070,41883,36945,42737,45307,36810,38424,35609,43651,312…
columnar_cuboidal_epithelial_cell_development(6)	0.119762	1.9907	0.00402982	0.032375	309	208	40199,40207,44540,34506,33829,35717,32661,45994,33330,35253,40751,45278,32384,42961,38610,38418,41140,33796,2768920,38961,31785,36698,39909,31872,42550,34609,45931,38168,41788,41085,43725,39592,38978,33863,35293,32581,32088,36791,32083,33769,37889,33916,2768716,42844,31239,40489,35555,31165,32857,35540,39753,45928,44111,33185,33392,42889,33458,44801,33611,34946,34171,34633,32543,2768852,31262,335…
cell_motility(3)	0.119201	1.99232	0.00400561	0.0324006	289	213	36295,41633,36255,35717,45821,32661,36897,42297,35253,41398,34569,36258,45278,44855,42961,44856,38736,42536,36703,35524,34519,41140,37342,39349,38961,34651,36698,31872,35662,39592,40549,40640,38978,36614,40093,33148,40030,33863,43856,32088,33881,41094,41957,36791,37889,33916,39493,36592,2768716,41770,35256,40090,31717,38816,31239,39004,32637,35555,44205,36209,31165,32857,35540,39753,45928,33185,3…
regulation_of_alternative_mRNA_splicing_via_spliceosome(8)&alternative_mRNA_splicing_via_spliceosome(9)	-0.248213	-2.01352	0.00345318	0.0333015	59	47	40436,36889,31837,43810,36514,37559,33989,32464,38937,38184,40676,36945,40938,43385,32602,40064,36527,36619,31481,41670,33982,32373,43399,43415,45655,31208,39737,39202,48535,36561,36013,33781,3772180,35917,41666,41524,40529,7354399,39408,31442,35047,53444,42899,42596,42813,42274,40739
centrosome_duplication(5)	-0.209307	-2.01172	0.00374975	0.0333697	84	66	2768940,33610,35453,34526,37042,39647,37995,39365,43103,38983,31588,33501,43349,34329,34754,36576,31613,32543,49580,33136,41067,43864,41347,44059,32630,50070,34352,39169,32049,31700,43466,38397,31016,33654,36329,47877,36985,35130,34167,40687,42874,38062,38208,31483,37235,38258,36491,39338,31208,43723,39484,32133,45959,43359,44251,34441,41773,47121,32015,36538,37238,32478,38135,43517,34404,38515
cellular_protein_complex_assembly(6)	-0.197017	-2.01017	0.0052589	0.033371	110	76	39052,38852,34519,39044,41392,45931,31075,37809,41952,32947,31842,34793,33501,5740691,33611,48481,38857,39505,3355130,41883,36810,34394,41349,32107,38491,35336,32946,43330,46091,32981,38534,46456,49701,38898,35311,35007,40185,38389,36123,38001,35340,36277,33834,31459,33423,33346,39345,46008,34132,42065,39222,41014,37387,49077,42590,33444,41377,42825,36615,43737,32439,41917,44910,32623,33776,37841…
regulation_of_tube_size(5)	-0.246233	-2.00663	0.00443817	0.0337343	49	48	44855,31364,48971,36125,37949,37185,35343,39387,35540,36363,45307,32078,33903,36775,48317,46187,43717,36337,40285,37205,31792,34927,31101,33245,36588,39321,38001,32537,33237,31554,33627,45250,35504,44851,40149,40150,64880,47137,42990,37038,33953,32056,45884,32683,34646,40287,33432,37089
cellularization(4)	-0.193107	-2.00339	0.00441856	0.0337858	128	78	42207,39018,43926,40838,35680,44160,41066,40093,34358,31011,46243,32459,40589,35540,36914,45871,45928,39866,42889,41704,33946,34954,32608,34014,35864,34896,37528,36072,36775,42854,38580,32981,34894,42693,38534,49701,39683,31405,36491,31350,59172,36585,35042,34429,32537,35340,34364,41748,33937,47942,32979,31521,34132,35289,34993,36045,42985,35801,43749,42063,34726,48571,38620,39864,34500,42594,375…
cellular_macromolecule_catabolic_process(5)	-0.149235	-2.00468	0.00666936	0.033811	213	135	2768973,39193,2768908,3355150,33451,36922,41552,42457,39628,32274,37894,34999,38516,38961,36131,40030,35315,41339,41094,40848,34484,40683,41531,43164,33648,33377,318246,5740853,40336,39753,43747,39034,43490,32751,36544,36748,36361,36201,39885,32608,40596,49580,35921,31248,5740252,42105,42358,31835,42880,43091,43808,36264,43673,37857,39722,34804,40388,31016,31795,39845,31154,41919,37713,2768853,38…
positive_regulation_of_protein_metabolic_process(5)	-0.178425	-1.99906	0.00538707	0.0343536	124	92	44936,40644,53425,32358,42821,41756,35113,35315,2768677,39122,41094,36460,35378,40966,40138,32631,5740853,39753,36914,34543,31149,44111,37795,33458,36201,40596,49580,37070,31363,31248,44129,35425,41020,34896,38914,40700,43673,43385,32257,41341,40014,40998,35478,35288,31543,42253,34595,33686,32221,53554,40201,33212,39204,42752,41718,33968,42000,33854,36277,33937,33423,35780,44118,37422,32979,37116…
segmentation(6)	-0.122802	-1.99025	0.00455897	0.0359087	287	193	31802,40374,33059,34629,35717,45994,37345,42297,32918,36039,45278,38004,35197,38736,41140,31872,36809,45931,35680,36125,36773,36118,41066,40549,31391,33148,44830,41801,37837,41952,41094,43020,31227,46156,39259,39570,36240,35256,43906,39157,40489,44843,44543,43791,35555,38067,44205,45343,43331,41090,33185,32160,36544,40660,35051,37065,326157,42034,38012,33611,34171,33496,31722,2768852,37417,41852,…
negative_regulation_of_gene_silencing(4)	0.377054	1.96436	0.00553688	0.0359838	21	19	42681,41025,36656,35560,37009,38639,44819,42034,42954,38779,35121,32965,41883,31381,39241,41740,43518,40228,45848
regulation_of_mRNA_splicing_via_spliceosome(7)	-0.236989	-1.98467	0.00652948	0.036207	65	51	45961,40436,36889,31837,43810,36514,37559,33989,32464,38937,38184,40676,36945,40938,43385,34370,32602,40064,36527,36619,31481,41670,33982,32373,43399,43415,45655,31208,39737,39202,48535,36561,36013,33781,33968,3772180,35917,41666,41524,40529,47869,7354399,39408,31442,35047,53444,42899,42596,42813,42274,40739
organelle_localization(4)	0.14027	1.96488	0.00653336	0.036229	205	148	38196,40675,64877,36080,36526,3355164,3346192,42646,47091,42929,36718,42265,35197,38736,36876,42561,35225,32470,40620,35680,41788,44160,36614,43841,40863,53569,31874,36791,318841,32083,42676,45683,42845,35378,44030,40489,37961,31842,33334,38067,46006,40589,33211,32102,42447,45928,39866,35051,42889,33458,34171,2768852,32321,32771,249072,42642,35026,42567,34263,37528,32987,53567,39169,39720,42743,3…
negative_regulation_of_nervous_system_development(4)	0.19572	1.96645	0.00618146	0.0362705	91	73	41363,35070,36526,39052,45821,32918,43604,40582,35197,36876,35524,38516,32429,36104,40860,43197,31017,44830,2768677,33861,43149,32119,41957,36460,30975,39293,37233,35540,42289,33392,34681,31248,42846,42652,39744,46068,37247,37552,37528,39777,42130,43651,35576,31016,37781,37201,47877,40696,31543,37232,41783,33619,38534,40201,42313,41360,40577,33156,38799,36692,45959,32979,31293,45906,40042,44728,4…
hormone_metabolic_process(3)	0.253964	1.96123	0.00629058	0.0363083	52	43	40644,32419,32420,41211,36780,44858,38631,43512,32422,32415,5740359,32423,39999,36318,34537,45282,38961,39592,44006,34358,2768685,41710,43614,32857,117369,32416,32418,31581,47249,32424,32789,32858,32414,33374,251984,31429,5740633,32413,19835504,32412,38291,34977,39392
coenzyme_biosynthetic_process(6)	-0.408863	-1.98289	0.00520416	0.0363194	23	16	246650,40259,36760,30973,39238,32426,34961,43017,3355069,42867,41149,326159,32272,40988,40925,32212
actin_cytoskeleton_organization(5)	-0.129738	-1.9847	0.00519169	0.0364951	223	176	39148,318008,40303,39052,45821,32661,40560,36002,35524,34519,32898,31157,3354987,31826,32794,40327,36104,45931,31075,41788,36773,31168,38978,31247,31024,44097,35277,3885565,318841,7354377,36592,2768716,38385,35256,32718,31717,39004,40191,43892,31618,36542,34793,45928,42289,34882,33003,42889,326157,37858,44964,33611,34946,34633,35564,42986,32608,2768852,39572,42064,39505,31004,32544,31620,35425,41…
immune_system_development(3)&hematopoietic_or_lymphoid_organ_development(4)	-0.209327	-1.98568	0.00641797	0.036591	93	65	32661,42536,41140,117464,42550,43856,33881,33487,31869,31717,31883,44811,43532,32080,42846,44885,43319,36775,44548,33649,35045,34772,39581,37187,42850,32981,43901,40554,36463,53554,43650,34969,39976,45655,41944,38891,44703,43384,42000,37386,34280,40599,38076,42816,31293,42160,41137,40506,39645,33225,34277,37874,3772655,40835,43283,34302,33226,44849,42066,34009,35147,45318,33432,38291,34379
production_of_molecular_mediator_of_immune_response(3)&antimicrobial_peptide_production(4)	-0.2978	-1.97794	0.00691338	0.0371208	47	31	31167,31011,36748,36769,44339,49045,34761,42935,41943,39610,43256,35045,44448,37575,37967,34969,38752,39063,37339,35047,33225,32152,42385,35341,35956,42594,33078,32099,32832,44849,49808
regulation_of_proteolysis(6)	-0.199686	-1.97521	0.00471605	0.0374145	94	72	49806,44936,40644,32274,38516,41756,35315,2768677,36612,40848,5740853,39753,36914,43490,36748,36769,36361,41704,39364,36201,49580,31248,44129,34896,38914,38340,42737,36264,43673,45908,40014,32273,38580,35288,33758,32221,45830,33212,42896,42000,36277,44118,37229,40508,35954,40015,43514,39340,42185,38656,42871,45574,40009,43719,43283,42594,42379,43999,53577,35759,35151,39173,34968,42753,34924,31594…
photoreceptor_cell_development(6)	0.18702	1.94789	0.00829456	0.0380224	106	79	36295,35070,31802,19835383,3771890,35259,53425,32358,45278,36445,41140,46015,35680,41085,36125,31391,33861,39122,33881,36791,318841,33916,39293,44030,38067,32631,39533,31883,35540,33814,39866,33392,33496,35071,249072,37070,34096,42358,44861,42757,45328,41883,36945,38424,35609,44548,36329,48317,49070,38027,36383,41118,41656,33212,42896,41744,43415,36491,42835,3354888,36606,246493,42148,36990,35674…
synaptic_vesicle_exocytosis(5)	0.356188	1.949	0.00777202	0.0381491	42	21	38196,64877,36080,36526,3355164,47091,42929,42561,32470,43841,35051,33458,32321,40459,42854,39016,32537,39747,43618,38058,35865
single_organism_behavior(3)	0.0936503	1.94297	0.00694858	0.0383944	495	324	39150,41616,42305,35977,40675,2768670,43453,35514,2768718,45338,40052,32864,3355164,31802,34791,41182,32115,36589,32928,42646,38357,43542,39617,36780,40436,35286,42707,45910,35253,43982,39056,35832,37953,31002,53425,39195,38871,33062,32358,117368,35419,39018,32158,36384,32020,44324,44355,31955,31364,36876,38539,48971,42561,33721,32898,32470,37882,42310,42602,32619,32000,39015,34651,41145,46015,37…
axon_cargo_transport(7)	0.338407	1.94937	0.00606183	0.0384334	31	23	39332,36876,44160,33863,32071,36791,45683,5740544,42447,39454,31581,43905,36810,38226,35576,32057,53472,38580,43392,42199,41566,31845,38611
R7_cell_differentiation(8)	0.250307	1.94436	0.00843035	0.0384449	58	44	41363,35070,42707,43825,35259,34569,45278,41140,35261,38961,46015,43146,43404,43856,31883,33814,42289,39866,33392,39885,35071,249072,38091,42757,44548,38321,48317,36057,43150,41988,41084,39091,39884,38389,41785,3354888,36606,37455,45959,31293,36497,43481,41491,35390
response_to_hypoxia(4)	0.274545	1.93719	0.00703235	0.0389023	55	35	44936,44920,48581,31760,38516,32619,31678,31130,41387,34350,40633,31162,41825,43087,44921,32585,36986,35687,41533,48583,48582,33991,43580,34167,37912,36806,40201,38338,41084,39077,49168,38995,42298,31228,36428
regulation_of_circadian_sleep_wake_cycle(4)	0.344185	1.93875	0.00754118	0.038928	28	22	42305,2768718,36589,32000,34181,31110,42676,33944,33571,32817,2768685,40162,42549,31251,35540,34896,34189,31234,38389,43193,37867,38872
establishment_of_organelle_localization(4)	0.146431	1.93345	0.00940753	0.0393897	177	129	38196,64877,36080,36526,3355164,3346192,42646,47091,42929,36718,42265,35197,38736,36876,42561,35225,32470,40620,35680,36614,43841,40863,53569,31874,36791,32083,42676,42845,35378,44030,40489,37961,31842,38067,46006,40589,33211,32102,42447,45928,39866,35051,42889,33458,34171,32321,32771,249072,42642,35026,42567,37528,32987,39169,39720,36810,32049,35594,31381,3346167,318874,40459,42854,32107,53472,3…
gland_morphogenesis(4)&salivary_gland_morphogenesis(5)	0.150528	1.92767	0.00534971	0.0396637	150	122	37341,36295,44936,36436,41457,43383,32661,43604,43623,39962,44855,42536,44355,35524,34377,38000,38168,38766,43769,40549,40640,38487,44830,37949,45826,31020,39696,33916,39493,42898,40090,41868,39004,33224,38218,43496,35540,36914,45928,35207,42819,31773,43293,41124,38914,53567,45307,40700,31666,38630,3346167,43319,32078,36775,32838,39118,36329,34665,35045,43717,42850,36442,39675,37205,40378,38028,3…
tissue_migration(4)	0.150539	1.93065	0.00753221	0.0396836	179	122	36295,36255,32661,35253,34569,45278,44855,42961,44856,38736,41140,39349,38961,36698,31872,39592,38978,33148,33863,32088,41957,36791,37889,2768716,41770,35256,31239,32637,35555,31165,32857,35540,39753,45928,33185,33392,42889,33458,44801,34946,34171,34633,2768852,39505,32080,37247,42567,39165,42757,43003,39169,44885,34242,42737,45307,43651,32078,36775,37447,31987,31358,48317,35227,37201,38760,33289…
epithelium_migration(5)&epithelial_cell_migration(6)	0.154906	1.92879	0.0072845	0.0397624	172	115	32661,35253,34569,45278,44855,42961,44856,38736,41140,38961,36698,31872,39592,38978,33863,32088,41957,36791,37889,2768716,41770,35256,31239,35555,31165,32857,35540,39753,45928,33185,33392,42889,33458,44801,34946,34171,34633,2768852,39505,32080,37247,42567,39165,42757,43003,39169,44885,34242,42737,45307,43651,32078,36775,37447,31987,31358,48317,35227,37201,38760,33289,38580,34665,43654,34772,40285…
cell_growth(3)	0.181243	1.9191	0.00892326	0.0405977	112	81	39150,35070,43383,35259,43604,34519,41140,38017,32428,41788,35652,43904,43149,32119,38863,40633,32406,40143,31309,3885565,42890,41957,40090,46243,42549,36542,44111,39454,44801,35071,249072,34242,45307,43673,42935,43319,32078,31667,36775,32838,49070,43950,43974,53556,34665,41118,34772,43580,31331,36854,31792,53560,40201,43740,41718,40714,35523,38174,32601,31554,33659,3772082,36692,44851,42595,3297…
compound_eye_photoreceptor_cell_differentiation(7)	0.146073	1.9195	0.00958466	0.0408577	162	126	36295,41363,35070,31802,19835383,42707,3771890,43825,35259,34569,43234,53425,42210,45278,44856,36445,41140,35261,38961,46015,35680,43146,41085,36125,43404,33861,43856,39122,33881,36791,33916,39293,38067,32631,39533,31883,33814,42289,39866,33392,39885,33496,32724,35071,249072,37070,32080,34096,32723,42358,44129,37247,38091,42757,45328,50070,41883,36945,42737,45307,38424,35609,43651,31229,44548,383…
developmental_growth_involved_in_morphogenesis(4)	0.233191	1.92046	0.0101585	0.0409666	67	49	35070,45821,35259,43604,34519,49804,35652,42544,37949,32119,38863,32406,40143,31309,35343,40090,36542,44111,44801,35071,249072,43718,44885,34242,45307,43319,32078,31667,36775,32838,48317,49070,43974,41118,34772,31792,41718,35523,31554,3772082,36692,44851,40149,32256,33753,42059,39564,36702,34009
imaginal_disc_pattern_formation(5)	-0.180845	-1.95826	0.00880881	0.0410671	99	86	32918,44856,43126,38168,36239,37842,40171,31391,41387,43928,33769,43565,36240,43906,40966,35555,33224,44205,38218,44642,35483,33496,32724,39572,42037,32723,36772,42445,40295,42757,53562,45285,42737,33529,42130,44027,35731,31229,32567,47877,31622,36421,42186,40844,31813,37973,36171,53560,42313,45655,33245,39596,43740,38657,40046,44021,42492,37455,35756,35851,3346237,45233,33753,31293,41137,33196,3…
mitotic_sister_chromatid_segregation(6)	-0.211649	-1.95479	0.00737934	0.0412043	84	62	35225,36621,35315,45826,37042,35293,40616,3354896,40848,33119,5740853,32102,33501,43490,49580,31248,42846,53567,39169,3355136,36264,32049,318874,36957,2768719,40388,41919,38580,31988,37187,38812,33758,43901,53566,44013,32316,44118,40508,31816,38762,35954,41014,44724,39340,35001,47121,38656,45574,36440,43719,33992,36495,43491,42753,31594,35522,34404,53561,41703,37325,37618,34794
humoral_immune_response(4)	-0.185225	-1.95602	0.00824618	0.0412426	127	82	50286,36047,34937,41945,31167,39999,42821,42550,43599,3346149,40848,39529,31011,36914,33185,36748,44801,36769,44339,2768852,49045,32080,42866,50070,34761,42935,45908,41943,44548,38321,39610,43256,35045,44448,44965,117294,36057,40554,37575,43650,37967,34969,43646,38752,39063,36637,3772082,41562,36708,37339,36348,39706,35047,34093,33225,47121,32152,36032,42385,35341,35956,43283,40017,42389,42594,33…
death(3)	-0.109479	-1.9531	0.00888889	0.0413457	315	239	37341,44936,41457,43383,32457,42681,42297,39284,35253,41398,43604,31002,42891,39962,32358,45278,44259,36384,31290,35998,41140,38017,34377,38000,35261,38961,42550,47173,31376,41756,42634,40860,5740472,326115,34385,40640,38487,44830,2768677,37949,45826,31020,37203,41957,39696,35173,38913,42845,31011,42898,41868,33648,39004,38983,5740544,33224,38218,31883,43496,35540,39753,36914,42447,37516,45928,39…
regulation_of_RNA_splicing(6)	-0.225013	-1.9505	0.00699021	0.0416554	70	54	45961,40436,36889,31837,37681,43810,36514,37559,33989,32464,38937,42358,38184,40676,36945,40938,43385,34370,32602,40064,36527,36619,31481,41670,33982,32373,43399,43415,45655,44095,31208,39737,39202,48535,36561,36013,33781,33968,3772180,35917,41666,41524,40529,47869,7354399,39408,31442,35047,53444,42899,42596,42813,42274,40739
apoptotic_process(6)	-0.14865	-1.94849	0.00605327	0.0418158	173	128	44936,43383,42297,35253,42891,45278,44259,41140,38017,35261,42550,41756,42634,40860,5740472,34385,2768677,37203,41957,35173,42845,31011,33648,38983,5740544,31883,35540,39753,36914,37516,36339,37559,39454,36266,36748,36361,41704,39364,31716,35053,35742,42761,42037,37247,42348,43697,34896,38914,42757,45328,50070,44887,36945,39720,36727,43673,43651,37857,33477,31016,44548,40014,36461,40998,38648,346…
programmed_cell_death(5)	-0.114496	-1.94451	0.00558994	0.0418839	282	213	37341,44936,41457,43383,32457,42297,35253,41398,43604,42891,39962,45278,44259,36384,31290,35998,41140,38017,34377,38000,35261,42550,31376,41756,42634,40860,5740472,326115,34385,40640,38487,44830,2768677,37949,45826,31020,37203,41957,39696,35173,38913,42845,31011,42898,41868,33648,39004,38983,5740544,33224,38218,31883,43496,35540,39753,36914,37516,45928,36339,37559,39454,36266,36748,36361,41704,39…
ncRNA_processing(7)	-0.2233	-1.94649	0.0064843	0.0419975	66	54	317953,35385,31793,33300,41801,34751,3355010,36494,38639,38444,39157,36886,31496,34656,31795,41674,192528,45064,31176,42508,42693,39098,33269,34488,32745,37840,34287,31812,35747,36774,32568,43728,42899,44391,41973,35920,31213,33966,43506,37873,46201,35234,37662,44005,37397,318956,31387,39141,36365,39763,36831,43227,43691,34632
positive_regulation_of_immune_system_process(3)	-0.233245	-1.94241	0.00740444	0.0420533	70	50	45467,31270,31800,38821,31011,40191,40248,36748,44339,35997,34311,117365,34761,41943,43256,35045,44448,40033,40378,37967,34969,33853,32820,34941,37720,40958,38752,39861,39063,37339,40034,42299,34068,42160,32534,35047,64880,32098,35341,35956,42389,42594,33078,32099,32832,39020,34009,39776,41702,34632
positive_regulation_of_biosynthetic_process(4)&positive_regulation_of_cellular_biosynthetic_process(5)	-0.106545	-1.94487	0.00996873	0.0420922	332	250	39496,44936,45976,45816,43383,31802,33059,34629,32457,41945,38661,38381,43825,36039,39962,43234,42210,50143,35560,42536,36424,3885573,40828,38539,40657,34377,44226,39349,36678,35261,42175,42550,36372,35662,53446,42544,43769,33419,37471,2768677,43149,43856,34181,37837,41094,43928,37068,33769,37889,40164,33916,39570,36240,41612,31011,39842,41549,36061,33692,34070,32817,35555,38198,41911,33224,40162…
regulation_of_neuron_differentiation(7)	0.178945	1.9109	0.00820492	0.042211	104	83	41363,35070,31802,40715,43825,43832,36039,35259,45278,36876,41140,35261,46015,31075,35652,41085,36125,31017,2768677,33861,32119,35135,39122,33881,41957,36791,43892,32631,36542,42289,32207,33392,39885,42986,30971,249072,37070,42846,47082,37528,32919,38424,36377,43651,32057,36775,49070,43974,33649,32400,34772,32981,39717,42874,32009,40165,41988,252554,41084,42542,39884,31350,41785,3354888,38752,338…
regulation_of_neurotransmitter_levels(4)	0.242855	1.90575	0.00909271	0.0423762	73	44	38196,41625,35977,64877,36080,36526,3355164,32799,47091,42929,32158,42561,32470,42245,42327,35068,43841,43856,33788,32797,39900,35051,33458,32461,32321,42567,37528,40459,42854,39016,37912,43823,40993,41840,32537,39747,43618,38058,35865,39745,40506,38337,37778,35353
transcription_from_RNA_polymerase_II_promoter(7)	-0.0909511	-1.93968	0.00773301	0.0424565	441	346	2768974,39496,41363,44936,40288,44786,45976,45816,44540,43383,31802,32100,33059,34629,36401,32457,41945,42547,39052,35717,32353,38381,43825,31665,36039,39962,43234,318991,42210,45278,50143,40582,42536,36424,40828,43664,41140,34796,34377,44226,39349,36678,38469,32429,42175,42550,40879,45280,35662,36239,53446,38766,43769,40171,43725,40549,31391,33419,33148,37471,44830,41801,2768677,43856,32930,4128…
modification_dependent_macromolecule_catabolic_process(6)	-0.16664	-1.93827	0.00740741	0.0425038	153	98	2768973,39193,33451,42457,39628,37894,34999,38516,38961,36131,40030,35315,40848,41531,43164,33648,33377,318246,5740853,40336,39753,43747,43490,32751,36748,36201,40596,49580,31248,42105,31835,43091,36264,43673,37857,40388,31016,31795,39845,31154,37713,38580,43330,42005,33758,32221,31258,41260,42896,38798,39884,41785,34714,33629,42000,33854,36277,35933,33937,40144,35780,44118,36990,40508,31816,3595…
response_to_decreased_oxygen_levels(5)	0.258054	1.90645	0.0101654	0.042558	60	39	44936,43542,44920,48581,31760,38516,32619,31678,31130,41387,34350,40633,31162,41825,36003,43087,42549,44921,32585,36986,35687,41533,48583,48582,33991,43580,34167,37912,36806,40201,38338,41084,39077,49168,38995,42298,64880,31228,36428
cell_fate_commitment(5)	-0.0880439	-1.93666	0.00698185	0.0425772	464	373	2768974,36295,31068,41363,40105,42836,326116,44786,31504,41037,31802,31962,33059,42218,42547,35717,43729,36555,37345,42707,42297,2768982,34919,43825,35253,36039,43604,34569,43234,42210,45278,35197,44856,42536,31290,41140,44226,39349,42926,36678,38961,46015,40879,41543,44096,32763,35427,43414,43146,38168,36239,35764,43155,41085,31204,33739,34449,38766,38846,43769,41265,40549,40711,35795,43856,5740…
synaptic_vesicle_recycling(5)	0.250669	1.90764	0.0102307	0.0426536	50	41	36526,3355164,42646,42265,35197,38736,36876,36614,40863,35378,37961,31842,33211,42447,45928,39866,35051,32771,42642,35026,42567,32987,39720,31381,40459,36383,43943,43823,36699,40993,42835,42525,41150,32537,35865,40221,45380,41719,39745,40506,31647
negative_regulation_of_cell_cycle(4)	-0.165345	-1.93443	0.00862934	0.0427959	132	101	32100,39673,33771,40003,44259,35225,38516,42175,31678,41801,40598,37916,41094,36791,40848,40683,42898,39157,41911,43490,53443,44811,43724,32608,40170,43183,35742,41941,39744,5740252,43529,36264,33529,43466,48309,31373,31016,41341,53442,40063,33991,35288,42186,33758,40308,38798,41785,42000,53428,34364,41158,33937,35780,37455,44118,38799,41498,40508,32979,35381,34993,35816,41839,35954,49077,41611,3…
response_to_oxygen_levels(4)	0.258054	1.90204	0.0101898	0.0429067	61	39	44936,43542,44920,48581,31760,38516,32619,31678,31130,41387,34350,40633,31162,41825,36003,43087,42549,44921,32585,36986,35687,41533,48583,48582,33991,43580,34167,37912,36806,40201,38338,41084,39077,49168,38995,42298,64880,31228,36428
generation_of_precursor_metabolites_and_energy(4)	-0.204946	-1.93123	0.00699161	0.0429995	130	64	35797,41468,35524,44390,36773,31579,41324,32239,34070,35540,39454,39469,32461,59170,42993,43183,49580,41067,42832,39228,317974,35609,39899,40696,36103,37028,32940,44149,36543,41360,33390,41326,31459,43102,39281,36031,44291,32545,37617,42185,41709,318604,33981,36252,39988,37728,33783,39588,41823,46040,35728,43515,31606,31605,42282,43689,34996,33386,45401,37419,43652,34995,32441,47611
regulation_of_production_of_molecular_mediator_of_immune_response(4)&regulation_of_antimicrobial_peptide_production(5)	-0.295615	-1.9319	0.00680272	0.0431155	45	30	31167,31011,36748,36769,44339,49045,34761,42935,41943,43256,35045,44448,37575,37967,34969,38752,39063,37339,35047,33225,32152,42385,35341,35956,42594,33078,32099,32832,44849,49808
regulation_of_hormone_levels(4)	0.228	1.89961	0.00959616	0.0431206	59	49	40644,32419,32420,41211,36780,44858,38631,43512,32422,32415,5740359,32423,39999,36318,34537,45282,36876,42561,38961,39592,44006,34358,2768685,41710,43614,32857,117369,32416,32418,31581,47249,43673,32424,42656,32789,35404,32858,32414,33474,33374,251984,31429,5740633,32413,19835504,32412,38291,34977,39392
synaptic_vesicle_endocytosis(5)	0.250669	1.89647	0.00972222	0.0435255	49	41	36526,3355164,42646,42265,35197,38736,36876,36614,40863,35378,37961,31842,33211,42447,45928,39866,35051,32771,42642,35026,42567,32987,39720,31381,40459,36383,43943,43823,36699,40993,42835,42525,41150,32537,35865,40221,45380,41719,39745,40506,31647
regulation_of_phosphorylation(7)	-0.150684	-1.92549	0.00639616	0.0435696	168	120	36295,32975,35286,53425,32358,38539,41140,42821,38516,3355127,40620,35261,38961,31872,43146,31391,39122,37203,40195,35378,37233,34688,33334,32631,246534,40336,44111,32963,40660,33989,33458,44801,41704,31248,34096,34608,31602,35425,41020,43905,42803,40700,35576,32257,31016,41341,40998,53472,33991,43330,31543,44289,42253,42186,37121,43775,36302,43358,53554,38232,40201,33212,33971,36059,42896,40385,…
female_germ_line_stem_cell_maintenance(6)	-0.397216	-1.92563	0.0080289	0.0438374	20	16	36544,43385,40063,33686,40308,37859,42000,37386,35816,41709,42661,35759,35151,40314,37778,33432
circadian_sleep_wake_cycle(5)	0.310561	1.89371	0.0101251	0.043843	32	26	42305,2768718,36589,31955,32000,34181,31110,42676,33944,33571,32817,2768685,40162,42549,31251,35540,37921,34896,37528,34189,31234,38389,43193,37867,38872,36849
regulation_of_multi_organism_process(3)	-0.165685	-1.92614	0.00893566	0.0440227	139	98	37468,37272,31167,37345,36236,43982,33817,42821,42550,35680,32435,31808,32083,38913,31011,31239,40489,34070,44543,38067,40248,35540,39454,37065,36748,36769,44339,2768852,49045,42866,43828,43700,44887,34761,42743,36810,35539,42935,41943,42854,36461,40998,41919,38648,43256,35045,44448,117294,36057,44409,37575,37967,36183,34969,41260,39683,43415,35646,37141,33968,38752,34364,35933,39063,37339,45380,…
epithelial_cell_development(5)	-0.109809	-1.9223	0.00822798	0.0440602	333	228	40199,31733,40207,44540,34506,33829,35717,45821,32661,45994,33330,35253,40751,45278,32384,42961,38610,38418,41140,33796,2768920,3354987,38961,31785,36698,39909,31872,42550,34609,45931,38168,41788,41085,43725,39592,38978,33148,33863,35293,32581,32088,36791,32083,33769,37889,33916,2768716,42844,31239,40489,35555,3355131,31165,32857,35540,39753,45928,44111,33185,33392,42889,33458,44801,33611,34946,3…
regulation_of_response_to_biotic_stimulus(4)	-0.234827	-1.90825	0.00818037	0.0453477	66	47	37468,37272,31167,42821,38913,31011,36748,36769,44339,49045,42866,34761,42935,41943,38648,43256,35045,44448,117294,36057,37575,37967,36183,34969,37141,38752,34364,39063,37339,35112,41379,35047,33225,36993,32152,42385,35341,35956,42594,33078,32099,41650,32832,44849,40739,49808,34632
stem_cell_division(5)	-0.203553	-1.90707	0.0103359	0.0453479	81	64	41363,35197,43725,41772,34751,53569,41094,41675,31874,39647,32083,42676,47873,43087,42549,42889,32585,31262,32080,32544,34263,37962,42880,39228,42737,33529,35731,47877,32981,42672,35881,37355,42693,43650,36491,34286,41785,32752,38001,14462485,37386,36793,33156,43656,45959,35851,33753,64880,44839,39340,38765,33716,39013,34411,37090,326122,42379,34521,34906,31394,36831,33432,34903,34908
organ_growth(3)	-0.234408	-1.9056	0.00984529	0.0454287	70	48	38736,38017,2768677,41957,40191,42549,33185,42034,42758,42380,37247,37528,32351,42737,43673,44027,43651,41181,35771,44448,33619,40201,33212,42896,252554,34179,39596,59172,3772180,43958,33627,39375,32979,33753,31293,47998,43728,64880,326214,34495,39013,40009,31379,34009,33218,33432,40940,37089
glutathione_metabolic_process(5)	-0.269326	-1.91594	0.00867985	0.0454545	39	36	246581,48340,48338,37105,38973,32839,53581,36467,246386,41133,41502,48337,248194,37112,36927,37960,48341,38972,41132,37106,37109,37128,41503,38974,37110,37111,35928,37108,33047,37113,41512,37143,38975,59240,35995,48335
regulation_of_cell_cycle_process(5)	-0.171543	-1.90972	0.00926839	0.0455631	121	91	38661,39673,38381,40003,32274,38516,317833,31157,38256,35380,31678,35315,43856,43163,37916,40848,31535,5740853,43490,43724,37377,32543,32608,40170,49580,48481,41941,41067,31248,39744,33399,36264,33529,40653,48309,31016,33991,47877,43441,38580,44289,42186,33758,40285,45374,43901,36364,40958,37455,39554,44118,35054,40508,39375,31816,35381,34993,35954,31293,33196,39340,38656,41942,36001,45574,31240,…
meiosis_II(5)	-0.366899	-1.91426	0.00700701	0.0455845	28	19	37687,317833,43163,45374,34244,35340,33937,35054,34441,44839,37523,42077,35649,32478,42657,34968,40232,38879,35522
gland_development(4)	-0.120146	-1.90832	0.00892503	0.0456212	233	188	37341,36295,44936,36436,41457,43383,32661,43604,43623,39962,42210,44855,42536,36703,44355,35524,34377,38000,117464,42550,38168,35662,38766,43769,43725,40549,40640,38487,44830,37949,45826,41772,31020,33487,31227,39696,33916,39493,42898,40090,41868,39004,40191,33224,38218,31883,43496,35540,36914,45928,35207,41105,43532,42819,31773,43293,41124,32080,38914,53567,44885,45307,40700,31666,36377,33529,38…
innate_immune_response(4)	-0.161874	-1.91031	0.010495	0.0457161	150	103	37468,32648,39617,35910,35861,35859,117464,318005,34385,45467,31270,31800,38821,32425,33916,39529,43799,31011,40191,39900,40248,36914,44801,44339,44811,32831,35997,44038,34311,117365,40410,34761,36727,42935,35731,43803,41943,36775,40014,38648,43256,38580,35045,44965,42850,117496,40033,32981,35584,31792,40378,37967,43646,40510,33853,32820,35966,35340,32976,39063,37339,40034,36348,36990,42299,41839…
regulation_of_antimicrobial_humoral_response(4)	-0.274089	-1.90295	0.00890208	0.0458056	51	34	31167,42821,31011,36748,36769,44339,49045,42866,34761,42935,41943,43256,35045,44448,117294,36057,37575,37967,34969,38752,39063,37339,35047,33225,32152,42385,35341,35956,42594,33078,32099,32832,44849,49808
stem_cell_development(5)	-0.185613	-1.91111	0.0089695	0.0458091	94	77	36555,42297,37850,41085,43725,41772,34751,33881,36791,43565,38793,47873,43087,41911,36544,34819,31262,36048,32080,31248,42037,42445,43697,39228,44885,33529,35731,32078,43385,40063,38648,39581,42300,33686,40308,43901,42313,37859,45655,34286,41785,42000,37386,33834,37455,31003,42816,35816,3346237,33753,31293,33196,41709,41491,39013,42661,40835,37090,42059,42596,41697,35759,35151,44018,40314,33770,3…
modification_dependent_protein_catabolic_process(7)&ubiquitin_dependent_protein_catabolic_process(8)	-0.165244	-1.88941	0.008182	0.0459084	152	97	2768973,39193,33451,42457,39628,37894,34999,38516,38961,36131,40030,35315,40848,41531,43164,33648,33377,318246,5740853,40336,39753,43747,43490,32751,36748,36201,40596,49580,31248,42105,31835,43091,36264,43673,37857,40388,31016,39845,31154,37713,38580,43330,42005,33758,32221,31258,41260,42896,38798,39884,41785,34714,33629,42000,33854,36277,35933,33937,40144,35780,44118,36990,40508,31816,35954,4257…
neuroblast_proliferation(5)	-0.199061	-1.89049	0.0115128	0.0459178	77	65	41363,35197,40860,44830,2768677,53569,41675,31874,39647,36791,32083,42676,35378,35540,42889,32585,44642,39744,32544,34263,37528,39777,39228,42130,36775,47877,38580,34665,40696,32981,42672,35881,37355,37859,36491,32752,38001,41360,36793,40577,33156,43656,38799,43288,45959,40042,44839,44728,43151,39340,38765,41942,42871,34411,42379,35800,31038,43515,34906,40232,31394,326152,36831,34903,34908
microtubule_based_movement(5)	-0.171565	-1.89161	0.0088835	0.0459217	112	88	34756,39332,36718,36876,35680,44160,38851,38282,39668,33863,32071,35293,36791,41717,40124,45683,42845,31725,5740544,33334,38067,32102,42447,5740691,39454,42889,38210,43379,31581,43905,36303,34702,36810,38226,32049,43310,35576,32057,35073,32107,53472,38491,38580,36010,43392,42199,35653,34676,38020,31405,39445,34422,43984,35166,32437,36963,33230,39345,41566,32785,37374,3771934,38762,37387,31845,386…
secretion(4)	0.160955	1.88386	0.0111443	0.0459266	151	102	38196,35977,64877,40288,36080,36526,3355164,32799,36589,47091,33277,34677,42929,36257,36682,33862,32158,44856,35627,36876,42561,41551,32470,40710,32435,42327,35068,43841,31877,50210,43856,38786,34181,33788,44819,39259,32604,36003,32797,39900,35051,42889,33458,39051,32818,32461,43265,32321,44274,42567,37528,43673,31381,40459,32312,42854,36383,39016,43717,43330,42850,36337,37912,41870,43823,40993,4…
meiotic_nuclear_division(4)	-0.14245	-1.89243	0.00842866	0.0459824	245	131	40367,36401,32353,33360,42297,36920,40003,39018,45775,37687,35225,317833,49241,32721,2768677,32119,35293,43163,37916,41952,37810,34141,47765,47873,47384,46006,40589,31535,39049,41289,45871,31848,33736,31705,43724,34954,42819,32608,48481,37070,31248,33399,53567,38958,39169,33075,35398,32049,39241,31373,32624,42392,32107,31187,2768853,49228,32946,42213,35130,45374,34244,33435,46456,41746,40667,3492…
sister_chromatid_segregation(5)	-0.199152	-1.91144	0.00897129	0.0460174	89	67	37687,35225,36621,35315,45826,37042,35293,40616,3354896,40848,33119,5740853,32102,33501,43490,40961,49580,31248,42846,53567,39169,3355136,36264,32049,318874,36957,2768719,40388,41919,38580,31988,37187,38812,33758,43901,53566,34244,44013,32316,44118,40508,31816,38762,35954,41014,44724,39340,35001,47121,38656,45574,36440,43719,37523,35649,33992,36495,43491,42753,31594,35522,34404,53561,41703,37325,…
proteolysis_involved_in_cellular_protein_catabolic_process(6)	-0.160669	-1.89315	0.00872919	0.0460552	157	101	2768973,39193,33451,42457,39628,32274,37894,34999,38516,38961,36131,40030,35315,40848,41531,43164,33648,33377,318246,5740853,40336,39753,43747,43490,32751,36748,36361,36201,39885,40596,49580,31248,42105,31835,43091,36264,43673,37857,40388,31016,39845,31154,37713,38580,43330,42005,33758,32221,31258,41260,42896,38798,39884,41785,34714,33629,42000,36606,33854,36277,35933,33937,40144,35780,44118,3699…
cell_death(4)	-0.106999	-1.89397	0.0093551	0.046121	311	236	37341,44936,41457,43383,32457,42681,42297,39284,35253,41398,43604,31002,42891,39962,32358,45278,44259,36384,31290,35998,41140,38017,34377,38000,35261,38961,42550,47173,31376,41756,42634,40860,5740472,326115,34385,40640,38487,44830,2768677,37949,45826,31020,37203,41957,39696,35173,38913,42845,31011,42898,41868,33648,39004,38983,5740544,33224,38218,31883,43496,35540,39753,36914,42447,37516,45928,39…
cellular_protein_catabolic_process(6)	-0.160669	-1.88741	0.0102584	0.046188	158	101	2768973,39193,33451,42457,39628,32274,37894,34999,38516,38961,36131,40030,35315,40848,41531,43164,33648,33377,318246,5740853,40336,39753,43747,43490,32751,36748,36361,36201,39885,40596,49580,31248,42105,31835,43091,36264,43673,37857,40388,31016,39845,31154,37713,38580,43330,42005,33758,32221,31258,41260,42896,38798,39884,41785,34714,33629,42000,36606,33854,36277,35933,33937,40144,35780,44118,3699…
regulation_of_phosphorus_metabolic_process(5)&regulation_of_phosphate_metabolic_process(6)	-0.137702	-1.90015	0.0101735	0.046247	191	140	36295,32975,35286,53425,32358,3885573,38539,42561,41140,42821,38516,3355127,40620,35261,38961,41414,31872,43146,31391,43149,34181,39122,37203,40195,35378,37233,41549,34688,33334,32631,246534,44748,40336,44111,32963,40660,33989,33458,44801,41704,34878,31248,34096,42652,34608,31602,35425,41020,43905,42803,40700,35576,32257,31016,41341,40998,53472,33991,33270,43330,31543,44289,42253,42186,31234,3712…
heart_development(4)&cardiovascular_system_development(5)&circulatory_system_development(5)	-0.17959	-1.89458	0.0097493	0.0462576	92	81	36255,36555,36039,36258,42536,32794,36104,38846,43769,43725,41265,31678,33769,43565,38816,39387,35540,42034,39212,31248,42037,42866,32544,34263,42757,36363,44885,42803,42737,33529,32078,46187,38488,34189,34772,43930,35881,37205,31792,34927,37655,36746,33607,39039,42542,41944,32536,40553,246397,37386,34435,36692,39907,34068,33753,31293,42160,42541,33225,33953,41491,47763,36032,40835,40048,318559,4…
regulation_of_immune_effector_process(4)	-0.257104	-1.89777	0.0105157	0.0462966	55	38	37272,31167,38913,31011,36748,36769,44339,49045,34761,42935,41943,43256,35045,44448,37575,37967,34969,37141,38752,34364,39063,37339,35112,35047,33225,36993,32152,42385,35341,35956,42594,33078,32099,32832,44849,40739,49808,34632
cuticle_development(4)	-0.175287	-1.8857	0.010813	0.0463568	114	84	43205,2768679,38631,43245,33613,45282,32142,43208,35494,41957,39259,35256,32718,34409,31717,34070,42521,37815,35540,36213,34882,42889,318093,117369,44642,44233,31248,42866,44861,41020,39203,34134,8674055,40535,31229,33477,32257,33903,48317,38580,43717,37232,37205,326223,53554,39682,44835,38001,30980,40958,318586,33156,44790,37929,33022,35190,35332,33424,31863,43209,39831,318102,38746,33782,40875,…
cytokinetic_process(5)	-0.339469	-1.89849	0.00938311	0.0463806	33	22	317833,31157,43163,36775,44289,45374,43547,35340,33834,35054,31816,37841,32015,39429,42077,35696,33890,31652,42657,40232,38879,38515
microtubule_cytoskeleton_organization_involved_in_mitosis(5)	-0.260603	-1.89488	0.00828893	0.046462	51	38	2768940,38694,3354896,41531,33119,33501,32543,32049,35576,37378,36329,35130,43901,35963,31153,42183,32316,35954,34245,42828,41365,38656,38156,42060,38341,31240,53439,36538,42077,35649,39068,32478,43517,35522,53561,38515,39850,318146
positive_regulation_of_cellular_protein_metabolic_process(5)	-0.177767	-1.89599	0.00874339	0.0464622	115	84	44936,40644,53425,32358,42821,41756,35113,35315,2768677,39122,41094,35378,40966,32631,5740853,39753,36914,31149,44111,37795,33458,36201,49580,37070,31363,31248,44129,35425,41020,34896,38914,40700,43673,43385,32257,41341,40014,40998,35288,31543,42253,34595,33686,32221,53554,40201,33212,39204,42752,41718,33968,42000,36277,33937,33423,44118,37422,32979,37116,32256,40015,43514,326198,42185,33981,4287…
chromatin_assembly(5)	-0.35294	-1.8822	0.00963855	0.0464831	31	20	36621,43343,37528,31039,42253,36390,32268,35523,37978,31834,42065,37116,37798,35418,318846,3771935,31680,37006,40047,3772329
meiotic_spindle_organization(4)	-0.283007	-1.88122	0.0114366	0.0464901	38	31	317833,43163,34141,34954,48481,53567,32049,32107,35130,45374,37230,33836,34286,35054,34441,44839,41365,32152,35649,35199,44072,39068,32478,38044,42657,43517,40232,34250,44870,32645,31104
neural_precursor_cell_proliferation(4)	-0.199061	-1.88306	0.00886382	0.0465123	78	65	41363,35197,40860,44830,2768677,53569,41675,31874,39647,36791,32083,42676,35378,35540,42889,32585,44642,39744,32544,34263,37528,39777,39228,42130,36775,47877,38580,34665,40696,32981,42672,35881,37355,37859,36491,32752,38001,41360,36793,40577,33156,43656,38799,43288,45959,40042,44839,44728,43151,39340,38765,41942,42871,34411,42379,35800,31038,43515,34906,40232,31394,326152,36831,34903,34908
maternal_determination_of_anterior_posterior_axis_embryo(8)	-0.203357	-1.88309	0.00907075	0.046776	102	62	37345,36809,45931,35680,36773,41066,41952,40489,44543,38067,43331,35051,37065,326157,33611,34171,2768852,37417,41852,43700,42743,36810,35731,42854,41919,35478,34967,42313,38389,42752,41431,33968,42000,34541,32537,41666,33834,43236,33156,37790,47781,36990,32979,31816,35381,35289,34441,42572,31293,40559,35047,35924,45827,40830,33934,37402,39864,36409,42379,32478,36269,31580
chaeta_development(5)	0.17889	1.87771	0.0114647	0.0471573	99	81	36816,318008,37886,36555,32918,44226,40879,41829,41788,42544,38285,42738,44830,41801,37837,39122,43928,32718,40090,43906,31717,39157,43087,44205,34793,39753,34882,43056,32724,41824,42380,32723,34432,43700,38091,45328,37805,41883,41981,32123,36788,41086,32078,39520,33532,39079,44965,40462,41062,40687,38701,42682,53566,40165,44011,38898,33212,41602,42313,31405,41718,40714,40628,45233,31293,41719,48…
mitotic_spindle_elongation(6)	0.200555	1.87608	0.0138889	0.0472186	82	63	36978,41465,37894,37580,35453,42470,34526,41952,40060,34149,37995,41531,31022,43103,39108,38983,31588,43768,35149,34329,37849,34754,31613,43864,41347,44059,36851,43573,34352,38794,36264,45329,31700,37378,38397,39845,33654,36985,39540,35988,35584,43901,31483,37628,34098,37235,36321,39338,43723,39484,44150,44783,37292,44251,32700,41014,42828,44391,31106,36495,43517,38515,31104
respiratory_system_development(5)	0.12051	1.87442	0.00862588	0.0472523	240	178	36080,44540,32115,36864,32661,43420,35253,43604,34569,45278,44855,44856,38736,31364,42580,48971,35524,41140,38516,33796,35362,31075,38168,36125,43769,38978,31391,37949,41772,37042,40633,37185,41957,39493,35343,36240,41770,35256,39387,39842,39004,40191,35555,38067,44433,41774,36542,38638,37890,45928,33392,41390,40660,33458,42034,35997,31773,36609,43033,42064,32080,42380,34299,42757,45325,36363,448…
regulation_of_axonogenesis(6)	0.317587	1.86877	0.0116677	0.0483928	32	24	41363,35070,43832,36039,35259,31075,35652,36125,32119,43892,36542,32207,42986,249072,36775,43974,33649,32400,34772,32981,32398,39564,36702,38879
germarium_derived_egg_chamber_formation(4)	-0.176518	-1.87071	0.010107	0.0489784	116	82	38428,41398,42961,33796,41041,41788,36773,35380,31247,36791,32616,42844,31239,40191,44543,41911,34793,45928,36544,35051,37335,44642,32337,2768852,42642,33399,37528,39169,43434,42588,31181,31358,41919,40063,38580,39581,44289,42186,32981,40308,43901,42693,41746,42491,36059,37230,42313,42752,32536,32752,42000,37386,32976,41666,33156,34132,35816,44132,35747,31293,37387,43728,31646,35924,36001,37757,4…
ameboidal_type_cell_migration(5)	0.144081	1.86376	0.0112247	0.0493782	180	123	36295,36255,32661,35253,34569,45278,44855,42961,44856,38736,41140,39349,38961,36698,31872,39592,38978,33148,33863,32088,41957,36791,37889,2768716,41770,35256,31239,32637,35555,31165,32857,35540,39753,45928,33185,33392,42889,33458,44801,34946,34171,34633,2768852,39505,32080,37247,42567,39165,42757,43003,39169,44885,34242,42737,45307,43651,32078,36775,37447,31987,31358,48317,35227,37201,38760,33289…
dorsal_closure(6)	0.180668	1.8617	0.0115239	0.0495925	103	78	45821,44858,38631,44855,45282,35524,41140,40620,41265,39592,31391,41772,33881,41675,32083,33072,35256,44030,39387,33224,42549,39866,44111,33392,42889,44801,34096,38091,44885,43319,32078,31667,33903,36775,32028,49070,37201,46187,41118,44448,38489,36057,41062,32981,33619,35881,37205,36171,41656,42896,42817,41944,40999,38001,40958,33834,3772082,33156,37455,36692,44851,36990,34132,32256,33753,31293,3…
regulation_of_apoptotic_process(6)	-0.160243	-1.86466	0.0130156	0.0503708	139	100	44936,43383,42297,35253,45278,41140,38017,35261,42550,41756,40860,5740472,2768677,37203,41957,33648,38983,5740544,31883,35540,39753,36914,37516,36339,39454,36748,36361,41704,39364,35053,35742,42761,37247,42348,43697,34896,38914,42757,45328,50070,44887,39720,43673,43651,33477,31016,40014,36461,40998,38648,34665,35288,38489,38558,35653,37851,38936,41260,33212,252554,49424,38657,40958,53585,37455,32…
meiotic_chromosome_segregation(5)	-0.218269	-1.8573	0.0125638	0.0516123	73	52	42297,36920,40003,37687,32721,32119,46006,41289,45871,31705,32608,38958,39169,35398,39241,31373,32107,31187,49228,42213,34244,33435,34927,36491,3772646,33937,32979,42065,34993,41014,33778,33934,31240,37523,38905,42077,33226,36411,35649,35199,39068,43517,40232,44870,35390,35522,41296,38515,32645,36654,31104,34964
nucleus_organization(4)	-0.222259	-1.85749	0.0116	0.0518421	70	50	32353,41804,41265,40598,41952,47384,38067,40589,39753,42889,32851,34954,37070,32630,33107,41181,33505,46091,36390,31405,34286,43560,32350,35054,3771968,35674,44747,33782,326214,34527,35785,37798,39492,42825,32152,42063,41262,34726,36615,40433,35512,31680,37090,43439,33002,36397,37006,31263,40232,34805
response_to_pheromone(5)	-0.383886	-1.85851	0.0142152	0.0518523	25	16	2768721,2768934,246659,40136,37271,2768933,3346205,37266,39191,32731,37264,3346204,43488,40650,42514,43497
antimicrobial_humoral_response(4)	-0.192017	-1.85201	0.012671	0.0524843	103	68	36047,34937,41945,31167,39999,42821,42550,43599,3346149,40848,31011,33185,36748,44801,36769,44339,2768852,49045,42866,50070,34761,42935,45908,41943,44548,38321,39610,43256,35045,44448,117294,36057,40554,37575,43650,37967,34969,38752,39063,36637,3772082,41562,36708,37339,35047,33225,47121,32152,36032,42385,35341,35956,43283,42594,33078,32099,32832,37184,44849,40739,39064,49808,37290,38419,36635,37…
stem_cell_proliferation(4)	-0.180545	-1.85275	0.0115982	0.0525795	90	76	41363,35197,41140,40860,43769,45467,44830,2768677,53569,41675,31874,39647,36791,32083,42676,35378,35540,42889,32585,44642,39744,32544,37247,34263,37528,39777,39228,42130,43651,36775,47877,38580,34665,40696,44448,32981,42672,35881,37355,37851,37967,252554,37859,36491,32536,32752,38001,41360,36793,40577,33156,43656,38799,43288,45959,40042,44839,44728,43151,39340,38765,41942,42871,34411,42379,35800,…
negative_regulation_of_macromolecule_biosynthetic_process(5)&negative_regulation_of_cellular_macromolecule_biosynthetic_process(6)	-0.104416	-1.8491	0.0130864	0.0530795	361	238	2768974,42305,41363,45976,44540,43383,31802,33059,36401,42547,40146,42297,31665,36039,39018,41552,35560,42536,36424,43924,35225,36678,38469,37009,42550,19834908,40879,32225,42110,31015,41209,53446,42544,43769,33442,36118,40549,38978,33670,37471,34416,41094,33000,31227,46156,43928,37068,33571,40683,39570,36240,44889,38793,47873,43087,40489,41151,35555,33224,318918,31883,38638,31165,31251,35540,389…
regulation_of_anatomical_structure_morphogenesis(4)	0.112533	1.84541	0.0129559	0.0535018	250	201	41363,32200,35070,40303,33284,31802,40715,36632,45821,32661,40560,43825,43832,38728,36002,36039,35259,45278,31292,44855,36384,31364,36876,48971,34519,41140,36678,35261,3354987,35095,46015,38472,31075,31376,34069,35652,41085,40852,36125,43725,38978,33148,33861,50454,41772,32119,35135,39122,318886,33881,3885565,41957,36791,34141,37233,33648,44030,36750,39004,43892,36468,32631,38032,3355131,31883,36…
single_organism_cell_adhesion(3)	0.259069	1.8462	0.0133468	0.053686	57	36	35070,32661,38021,35524,38168,42025,318841,32083,31239,39004,32631,33392,44642,2768852,43718,44885,34330,31358,39118,41062,33619,31792,44653,36746,36564,40081,33245,39936,37386,33627,37455,36990,34068,33753,42871,32275
negative_regulation_of_cellular_protein_metabolic_process(5)&negative_regulation_of_protein_metabolic_process(5)	-0.169826	-1.84101	0.0117971	0.05457	106	85	49806,32975,42297,39018,41552,38516,34377,38961,41414,41094,40848,40683,37233,47873,43087,34688,44748,38963,39753,39034,43490,32963,36544,36748,33458,44801,36769,36361,34946,35552,31248,5740252,37528,42880,38340,42737,36264,33758,53554,42896,35501,38798,41785,32752,33968,34403,42000,3772180,41666,33937,39156,36674,33156,39554,32941,44118,37229,47781,34774,40508,34897,40228,35954,37839,40680,36497…
female_meiotic_division(5)	-0.201381	-1.84155	0.0133576	0.054714	84	61	32353,42297,40003,37687,32721,32119,41952,47384,46006,40589,45871,43724,34954,32608,31248,38958,35398,32049,39241,31373,32624,32107,31187,35130,33435,34927,36491,3772646,33937,45894,42065,34993,34441,41014,44839,32152,43577,33934,31240,37523,33661,38905,43439,33226,36411,35649,35199,45969,38649,32478,38044,34968,40232,31444,34250,44870,35390,35522,38515,32645,31104
cytokinesis(5)	-0.190159	-1.84188	0.0130234	0.0549159	101	68	33798,38418,317833,31157,37368,33562,38168,40852,44006,37042,43163,34141,34688,45928,35483,32543,37070,32080,41181,36775,42854,43654,43717,44289,45374,34244,36699,34235,38001,43547,35340,31554,33834,46234,33445,35865,35054,42971,32979,31521,31816,34441,35801,34245,47121,42871,36440,35298,31240,37841,36956,32015,36538,39429,35526,42077,35649,35696,39068,33890,32478,31652,42657,40232,38879,34404,38…
immune_effector_process(3)	-0.193401	-1.83497	0.0122613	0.056056	102	65	37272,31167,39617,35910,117464,34385,32425,38913,43799,31011,39900,36748,36769,44339,49045,32080,34066,40410,34761,36727,42935,43803,41943,43256,38580,35045,44448,32981,35584,31792,37575,37967,36183,34969,39683,37323,37141,33219,38752,35340,34364,39063,37339,35112,35047,33225,36993,32152,42385,35341,35956,42594,35834,33078,32099,37029,32832,41641,44849,34137,40739,49808,34652,34632,37044
mitotic_spindle_assembly(6)	-0.255366	-1.8295	0.0145249	0.056833	49	36	2768940,38694,3354896,41531,33119,33501,32543,32049,35576,37378,36329,35130,35963,31153,42183,32316,34245,42828,41365,38656,38156,42060,38341,31240,53439,36538,42077,35649,39068,32478,43517,35522,53561,38515,39850,318146
positive_regulation_of_immune_response(4)	-0.230872	-1.8311	0.0139303	0.0569363	65	45	45467,31270,31800,38821,31011,40191,40248,36748,44339,35997,34311,117365,34761,41943,43256,35045,44448,40033,40378,37967,34969,33853,32820,40958,38752,39063,37339,40034,42299,34068,42160,32534,35047,64880,35341,35956,42389,42594,33078,32099,32832,39020,39776,41702,34632
negative_regulation_of_immune_system_process(3)	-0.237824	-1.82956	0.0122147	0.0571196	54	42	37468,35859,42821,117464,41899,36914,36769,44811,42866,42935,35731,38648,117294,42850,36057,37575,53554,40510,45655,41944,35966,42000,32976,34280,41839,33782,44728,33225,34277,43749,34726,41455,44910,35862,37769,38974,33226,42066,38128,34009,33386,36962
regulation_of_transport(4)	0.137501	1.82882	0.0142427	0.0577036	187	132	64877,40288,2768718,32799,36589,42646,44317,45821,19835383,33277,32158,35197,44856,14462605,36876,42561,41551,37368,318064,37132,32435,42327,31800,37218,31877,37042,38786,40863,33788,32947,41957,36791,38504,35154,39259,32604,34358,33571,2768716,32797,35235,39900,38067,41911,38218,39533,32569,32070,33211,42447,34543,34053,35051,42889,36748,41704,39958,33496,32321,32771,31248,42567,35425,34263,3355…
neurotransmitter_secretion(5)	0.237376	1.8272	0.0136	0.0577818	68	42	38196,35977,64877,36080,36526,3355164,32799,47091,42929,32158,42561,32470,42327,35068,43841,43856,33788,32797,39900,35051,33458,32461,32321,42567,37528,40459,42854,39016,37912,43823,40993,41840,32537,39747,43618,38058,35865,39745,40506,38337,37778,35353
regulation_of_cell_morphogenesis(4)	0.139826	1.82984	0.0130837	0.0578078	161	128	41363,35070,40303,33284,40715,45821,32661,40560,43832,38728,36002,36039,35259,44855,31364,36876,48971,34519,3354987,35095,46015,31075,34069,35652,36125,38978,33148,32119,35135,39122,33881,3885565,41957,36791,37233,44030,39004,43892,36468,38032,3355131,36542,32207,44111,33736,42986,32608,2768852,30971,249072,32080,42846,42567,37528,40617,44885,39961,43651,43319,32078,32057,31667,36775,40205,48317,…
defense_response_to_Gram_negative_bacterium(6)	-0.193401	-1.82363	0.0151003	0.0583431	96	65	49806,318005,43599,45467,31270,31800,38821,35277,31011,40191,40248,36748,36769,44339,41419,32408,34311,117365,35539,35731,38488,35045,42850,38100,39273,37355,37575,40378,37967,36183,40510,33853,32820,35966,31669,32976,39063,39978,45268,36708,42299,34068,42160,35047,44728,43749,34726,36664,44910,37769,42340,42594,38974,40988,38128,33386,39776,41702,38833,38419,36054,31797,36635,43597,43596
sensory_perception_of_chemical_stimulus(7)	0.112966	1.81446	0.0151909	0.0592909	254	192	117336,42712,40011,41363,40737,42425,2768865,50320,32387,39180,39641,2768964,2768728,3772206,117339,43494,117347,2768670,117492,40738,35514,3772145,34408,39109,41381,50296,37716,3885598,39929,39982,2768721,37715,43305,42711,41642,32661,117348,36207,40800,37270,318158,33335,246434,39332,35789,43341,32897,36384,117343,14462661,2768934,318912,39015,31826,38616,35743,36104,31376,37269,38101,36088,323…
detection_of_stimulus_involved_in_sensory_perception(4)	0.181532	1.81715	0.0144202	0.0593135	92	72	42712,42305,2768728,117492,35514,39109,39929,39982,37715,39932,42711,43542,36897,42207,318158,33335,32158,43341,14462661,318912,39015,38616,35743,31376,35652,40198,318011,33768,34843,31207,40580,41469,37629,38835,36413,40157,42007,36350,117481,40991,117477,37528,33683,37447,35449,34918,47762,39596,41018,40116,33450,35980,42471,40333,35958,39983,39189,8673994,36187,39191,33897,37985,39120,31867,41…
second_messenger_mediated_signaling(6)	0.323346	1.81511	0.0144698	0.0595264	25	22	40224,43542,36897,37479,32468,39015,38616,36104,31376,38003,43149,37614,36003,47384,49045,31248,36806,35449,38765,37006,43541,31867
negative_regulation_of_response_to_stimulus(3)	0.110182	1.81761	0.0148251	0.0595807	270	204	39150,37468,40288,32975,44540,43019,31665,38755,35859,40582,35560,36384,36283,44355,31364,35524,49804,31014,41140,42821,38516,34377,37342,38961,32429,32225,31490,40083,35764,36125,2768836,31391,42770,33262,37203,34843,41094,32947,38639,46156,43565,38913,43164,35235,35378,37233,44030,44843,37961,34688,40248,45343,42549,40336,36914,34543,42289,3355013,33441,33392,39454,32963,33458,44801,36769,41704…
regulation_of_mRNA_processing(6)	0.20243	1.81814	0.0153133	0.0598361	73	58	45961,3355150,40436,36889,31837,42897,41094,43810,35235,31000,36514,37559,33989,32464,38937,38184,40676,36945,40938,43385,34370,32602,40064,41919,36527,36619,31481,41670,33982,32373,43399,43415,45655,31208,39737,39202,48535,36561,36013,33781,33968,3772180,35917,41666,41524,40529,47869,7354399,39408,31442,35047,53444,42899,42596,42813,42274,40739,34521
regulation_of_mRNA_metabolic_process(6)	0.20243	1.81919	0.0133413	0.0599242	74	58	45961,3355150,40436,36889,31837,42897,41094,43810,35235,31000,36514,37559,33989,32464,38937,38184,40676,36945,40938,43385,34370,32602,40064,41919,36527,36619,31481,41670,33982,32373,43399,43415,45655,31208,39737,39202,48535,36561,36013,33781,33968,3772180,35917,41666,41524,40529,47869,7354399,39408,31442,35047,53444,42899,42596,42813,42274,40739,34521
protein_glycosylation(4)&macromolecule_glycosylation(6)	-0.232444	-1.81287	0.0151214	0.060528	53	44	35627,31098,39653,31024,43563,43031,34409,40981,35486,34134,246627,34215,33216,31553,32122,39732,43823,41191,36699,36564,40993,37323,35792,250735,42146,38106,38528,33424,31623,39745,40506,33271,3772288,326122,39297,42518,42991,35240,40314,33717,33481,5740876,42510,261610
glycosylation(5)	-0.232444	-1.8146	0.0156096	0.0605993	54	44	35627,31098,39653,31024,43563,43031,34409,40981,35486,34134,246627,34215,33216,31553,32122,39732,43823,41191,36699,36564,40993,37323,35792,250735,42146,38106,38528,33424,31623,39745,40506,33271,3772288,326122,39297,42518,42991,35240,40314,33717,33481,5740876,42510,261610
regulation_of_kinase_activity(6)&regulation_of_protein_kinase_activity(7)	-0.223193	-1.81348	0.0194545	0.0606487	65	47	53425,38516,38961,39122,35378,37233,34688,32631,246534,44111,32963,44801,31248,35425,41020,40700,32257,40998,53554,38798,41785,41718,32752,42000,41271,33937,3772082,36674,33156,44118,37422,34774,32256,36497,43481,326198,36001,33981,31441,37723,41690,39564,37808,34968,34250,42356,40031
regulation_of_humoral_immune_response(5)	-0.257463	-1.81463	0.0114707	0.0609071	52	35	31167,42821,31011,36914,36748,36769,44339,49045,42866,34761,42935,41943,43256,35045,44448,117294,36057,37575,37967,34969,38752,39063,37339,35047,33225,32152,42385,35341,35956,42594,33078,32099,32832,44849,49808
open_tracheal_system_development(6)	0.120174	1.80416	0.0163076	0.0609446	224	172	36080,44540,32115,36864,32661,43420,35253,43604,34569,45278,44855,44856,38736,31364,42580,48971,35524,41140,38516,33796,35362,31075,38168,36125,43769,38978,31391,37949,41772,37042,40633,37185,41957,39493,35343,36240,41770,35256,39387,39842,40191,35555,38067,44433,41774,36542,38638,37890,45928,33392,41390,40660,33458,42034,35997,31773,36609,43033,42064,32080,42380,34299,42757,45325,36363,44885,427…
ecdysteroid_biosynthetic_process(5)	0.375154	1.80776	0.0171061	0.0610206	17	16	44858,38631,43512,5740359,36318,45282,39592,34358,2768685,41710,32857,31581,47249,33374,5740633,38291
sensory_perception_of_mechanical_stimulus(7)	0.196116	1.80499	0.0150905	0.0611071	76	62	35408,45338,44540,39982,43542,39617,40526,42207,34568,34569,42210,42961,43683,36084,48971,37843,31826,37473,35652,31621,33768,38863,32071,37582,34843,40931,40580,37629,36003,38835,32718,34882,31107,36381,37528,35073,36329,34131,32981,35584,40665,34547,38028,35340,33230,37374,38611,35414,35061,38957,39322,33953,41171,42485,37724,38993,34615,33130,31228,37985,45587,33093
eggshell_chorion_assembly(4)	-0.206239	-1.81009	0.0143701	0.0611085	83	56	33330,38610,2768920,42550,34609,41788,32581,40489,45928,44111,44801,34171,32543,42954,31365,38091,36810,36461,48317,41919,35478,34665,36057,38738,32981,33619,34967,31367,53560,34969,39445,34271,39936,40958,44098,31459,35780,37455,42460,31787,32256,31293,41611,40642,42131,47121,33981,33507,31368,39441,37290,34924,33432,35563,31603,41703
developmental_cell_growth(4)	0.235198	1.80545	0.016915	0.0613816	52	41	35070,35259,43604,34519,41140,32428,41788,35652,43149,32119,38863,32406,40143,31309,40090,46243,42549,36542,44801,35071,249072,34242,45307,32078,32838,49070,43974,34772,31792,41718,40714,35523,38174,33659,3772082,36692,32256,64880,47121,39564,36702
regulation_of_neuron_projection_development(5)	0.206231	1.80023	0.0179544	0.0618143	69	55	41363,35070,40715,43832,36039,35259,36876,46015,31075,35652,36125,33861,32119,35135,39122,41957,36791,43892,36542,32207,42986,30971,249072,42846,47082,37528,32919,36377,43651,32057,36775,43974,33649,32400,34772,32981,39717,42874,32009,40165,41988,252554,31350,38752,33834,32528,37524,32398,39564,36702,42615,45318,38879,41749,38436
regulation_of_protein_phosphorylation(7)	-0.203139	-1.80693	0.0157433	0.0618161	80	57	32975,53425,38516,38961,43146,39122,35378,37233,34688,32631,246534,44111,32963,33458,44801,31248,35425,41020,40700,32257,41341,40998,31543,42253,53554,40201,38798,41785,41718,32752,42000,41271,33937,3772082,36674,33156,44118,37422,34774,32979,32256,36497,43481,326198,36001,33981,31441,37723,41690,39564,34780,37808,34968,34924,34250,42356,40031
neuron_projection_extension(5)&axon_extension(6)	0.287598	1.79696	0.0154309	0.0620584	32	27	35070,35259,43604,34519,35652,32119,38863,32406,31309,40090,36542,44801,35071,249072,34242,45307,32078,32838,49070,43974,34772,31792,41718,35523,32256,39564,36702
negative_regulation_of_intracellular_signal_transduction(5)	-0.229575	-1.80517	0.0140732	0.0620921	58	44	32975,40083,31391,38913,37233,44030,40248,40336,39454,32963,44801,44811,36986,35742,32321,35667,31248,38424,31016,33991,35771,44289,33619,43901,44672,33212,34170,40081,40999,35116,32536,40958,38344,42393,33346,44851,34774,37387,43481,32754,40351,39064,33218,41749
positive_regulation_of_growth(3)	0.193763	1.79713	0.0188679	0.0624258	79	62	39150,35286,31220,32158,41140,44096,43725,43149,38863,33131,40633,3885565,42890,41957,32083,40195,41549,42549,36542,33185,33003,43788,32771,39212,42846,35425,32805,32351,43673,33529,3346167,42935,35731,32257,37447,41341,39520,43974,34665,42186,38890,42564,41353,37851,38898,33212,34179,32601,32587,33346,39375,33753,64880,326214,32551,32623,37723,40562,36702,34780,37778,43812
mRNA_transport(6)	-0.344553	-1.80282	0.0164291	0.0625584	24	19	44271,35051,39843,37528,43944,35849,326153,32057,33781,40723,37078,45848,37757,37769,34549,43517,34481,42680,37685
lipid_catabolic_process(5)	-0.216459	-1.80073	0.0188983	0.0626081	60	50	43248,35019,37446,36780,31532,5740813,41275,33405,250736,43249,35213,37445,43247,32436,33898,44544,50392,43246,43332,37028,32437,43618,39611,32778,32858,36242,32426,34313,36031,38435,37285,33942,251984,36203,31641,34276,41480,39515,38864,36536,38147,43252,41954,31925,34136,43251,42810,40243,35439,34094
cytoskeleton_dependent_cytokinesis(6)	-0.199746	-1.80162	0.0155934	0.0626424	91	59	33798,38418,317833,31157,37368,33562,38168,40852,44006,43163,34141,34688,45928,35483,37070,41181,36775,42854,43717,44289,45374,34244,36699,34235,38001,43547,35340,31554,33834,33445,35865,35054,42971,32979,31521,31816,34441,35801,34245,36440,35298,31240,37841,36956,32015,36538,39429,35526,42077,35696,39068,33890,32478,31652,42657,40232,38879,38515,37618
regulation_of_protein_catabolic_process(5)	-0.23654	-1.79498	0.0136382	0.0635651	53	41	32274,35315,36460,40848,40138,5740853,34543,43490,36361,36201,40596,49580,31248,36264,43673,35478,38580,33758,32221,42896,42000,33854,36277,35780,44118,40508,35954,40015,41611,39340,38656,42871,45574,43719,43999,35759,42503,42753,34924,31594,35522
embryo_development_ending_in_birth_or_egg_hatching(5)	-0.131862	-1.79559	0.0176	0.0636811	225	136	31802,45821,37345,44858,39284,38631,31292,44855,45282,48971,35524,41140,40620,36678,41265,39592,31391,38433,41772,44097,37042,33881,42890,41094,41675,32083,33072,40164,36071,35256,44030,39387,33224,42549,32857,35540,34793,39270,42289,39866,44111,33392,33669,42889,44801,44642,35564,32608,34096,35425,38091,30973,44885,43808,43319,32078,39858,31667,33903,36775,32028,49070,37201,46187,47877,41118,444…
hemopoiesis(5)	-0.205385	-1.79582	0.0143754	0.0639071	79	55	32661,41140,117464,42550,43856,33881,31869,31717,31883,44811,43532,32080,42846,44885,43319,36775,44548,33649,35045,39581,42850,32981,43901,40554,36463,53554,34969,39976,45655,41944,38891,44703,43384,42000,37386,34280,40599,38076,42816,31293,41137,40506,39645,33225,34277,37874,3772655,43283,34302,33226,42066,34009,45318,33432,34379
compound_eye_photoreceptor_development(8)	0.186952	1.78971	0.0157622	0.0640849	91	66	36295,35070,31802,19835383,3771890,35259,53425,45278,36445,46015,35680,41085,36125,33861,39122,33881,36791,33916,39293,38067,32631,39533,31883,33814,39866,33392,33496,35071,249072,37070,34096,42358,42757,45328,41883,36945,38424,35609,44548,36329,48317,49070,38027,36383,42896,41744,43415,42835,3354888,36606,246493,36990,35674,31816,45233,31293,44747,34982,37038,38410,326122,37841,31517,41474,42367…
positive_regulation_of_macromolecule_biosynthetic_process(5)	-0.104017	-1.78941	0.0173757	0.0651708	295	225	39496,44936,45976,45816,43383,31802,33059,34629,32457,41945,38661,38381,43825,36039,39962,43234,42210,50143,35560,42536,36424,40828,40657,34377,44226,39349,36678,35261,42175,42550,36372,35662,53446,42544,43769,33419,37471,2768677,43856,37837,41094,43928,37068,33769,37889,40164,33916,39570,36240,41612,39842,36061,33692,34070,32817,35555,38198,41911,33224,40162,31883,39089,31165,35540,44271,45871,3…
sensory_perception_of_sound(8)	0.216783	1.7841	0.017715	0.0655765	59	48	35408,44540,39982,43542,39617,40526,42207,34568,34569,42210,42961,43683,36084,48971,37843,31826,31621,33768,38863,32071,37582,40931,37629,36003,32718,34882,35073,36329,34131,35584,34547,35340,33230,37374,38611,35414,35061,39322,33953,41171,42485,37724,38993,34615,33130,31228,45587,33093
regulation_of_cell_size(5)	0.215725	1.78165	0.0169927	0.0659903	68	49	39150,35070,35286,35259,53425,43709,34519,41140,38017,40710,43904,39516,31877,32119,5740318,37203,41957,31227,38385,32631,42549,36542,33003,31903,33496,32543,249072,42866,32919,3346167,43466,32257,41341,34772,42253,42874,40201,44573,44251,43026,64880,41709,38649,39564,38454,40872,36702,34780,38879
learning(5)	0.18733	1.77595	0.0207633	0.066244	81	65	41182,42646,43542,42707,35253,43982,53425,117368,44355,31364,38539,37882,41145,32428,38168,43343,41066,32253,43149,43291,44531,32406,31309,38391,38484,39293,41899,47384,5740544,45928,36544,32585,32771,30971,39212,31248,38747,39917,37528,41883,39137,248194,36743,40665,36171,49701,35097,38657,34364,43583,36733,37455,34132,38818,36497,64880,326198,44817,35512,34872,42066,33921,41726,33194,41311
hormone_biosynthetic_process(4)	0.324636	1.7767	0.0190343	0.0664059	26	21	44858,38631,43512,5740359,36318,34537,45282,38961,39592,34358,2768685,41710,32857,117369,31581,47249,33374,5740633,38291,34977,39392
embryonic_development_via_the_syncytial_blastoderm(6)	0.132217	1.77795	0.0166935	0.0664064	216	134	31802,45821,37345,44858,39284,38631,31292,44855,45282,48971,35524,41140,40620,36678,41265,39592,31391,38433,41772,44097,37042,33881,42890,41094,41675,32083,33072,36071,35256,44030,39387,33224,42549,32857,35540,34793,39270,42289,39866,44111,33392,33669,42889,44801,44642,35564,32608,34096,35425,38091,30973,44885,43808,43319,32078,39858,31667,33903,36775,32028,49070,37201,46187,47877,41118,44448,384…
embryonic_pattern_specification(5)	-0.118149	-1.78459	0.0174419	0.0665202	247	171	45976,31802,40374,33059,34629,35717,45994,37345,42297,36039,45278,38004,38736,41140,31872,36809,45931,35680,36125,36773,43769,36118,41066,40549,31391,33148,37837,41952,41094,31227,46156,39259,39570,36240,40489,44843,44543,43791,35555,38067,43331,33185,32160,36544,40660,35051,37065,326157,42034,38012,33611,34171,33496,31722,2768852,37417,41852,32080,31248,43718,43700,42757,45325,34134,31912,42737,…
regulation_of_neurogenesis(6)	0.137795	1.77833	0.0198835	0.0667108	158	124	41363,35070,31802,40715,36255,32918,43825,43832,35253,36039,35259,43604,45278,35197,36876,41140,38516,35261,46015,31075,35652,41085,40860,36125,31017,42738,44830,2768677,33861,32119,35135,39122,33881,41957,36791,35378,43892,32631,36542,35540,42289,32207,33392,39885,42986,30971,249072,37070,42846,39744,37247,34263,47082,37528,42757,39777,32919,39228,38424,36377,42130,43651,32057,36775,49070,43974,…
sterol_metabolic_process(6)	0.365865	1.77228	0.0181347	0.0667549	16	16	44858,38631,43512,5740359,32423,36318,45282,34358,2768685,32857,31581,47249,2768687,32789,36203,38291
regulation_of_protein_serine_threonine_kinase_activity(8)	-0.275133	-1.78115	0.019782	0.0667636	34	30	38516,37233,32631,246534,44111,32963,44801,31248,35425,41020,32257,38798,41785,42000,41271,33937,3772082,44118,34774,32256,43481,36001,33981,31441,37723,39564,37808,34968,34250,42356
positive_regulation_of_response_to_biotic_stimulus(4)	-0.316647	-1.78184	0.0170247	0.0668328	32	22	31011,36748,44339,34761,41943,43256,35045,44448,37967,36183,34969,38752,39063,37339,35047,35341,35956,42594,33078,32099,41650,32832
oocyte_anterior_posterior_axis_specification(5)	-0.197526	-1.78277	0.0165702	0.0668336	99	59	37345,36809,45931,35680,36773,41066,41952,40489,44543,38067,43331,35051,37065,326157,33611,34171,2768852,37417,41852,43700,42743,36810,42854,41919,35478,34967,42313,38389,42752,41431,33968,42000,34541,32537,41666,33834,43236,33156,37790,47781,36990,32979,31816,35381,35289,34441,42572,31293,40559,35924,45827,33934,37402,39864,36409,42379,32478,36269,31580
axonal_fasciculation(6)	0.358846	1.773	0.019223	0.0669089	20	17	35070,31364,34519,35652,37949,39873,34793,35997,44233,37528,33903,38002,38590,38898,35097,41840,33770
defense_response_to_bacterium(5)	-0.134097	-1.77731	0.0173341	0.0677727	195	131	37468,49806,260645,36047,32975,34937,41633,38858,32648,35910,35837,35049,35524,318005,43599,326136,45467,31270,34816,31800,38821,39701,35277,37068,31011,40191,40248,38218,31086,34380,36748,44801,36769,44339,41419,34813,43265,49045,31363,42866,32408,34311,117365,35539,42935,35731,33477,41943,39078,38648,38488,318160,43256,35045,44448,42005,42850,117496,38100,32111,39273,37355,37575,40378,37967,361…
negative_regulation_of_mitotic_cell_cycle(5)	-0.164975	-1.77598	0.017501	0.0679363	113	85	32100,39673,33771,40003,44259,35225,42175,31678,41801,40598,36791,40848,40683,42898,39157,41911,43490,53443,44811,43724,32608,43183,35742,41941,39744,5740252,43529,36264,33529,43466,48309,31373,31016,41341,53442,40063,33991,35288,42186,33758,40308,42000,53428,34364,41158,35780,37455,38799,41498,40508,35381,34993,35816,41839,35954,49077,41611,33196,39340,38656,41942,36001,42661,31044,34411,41042,4…
oocyte_fate_determination(6)	-0.285195	-1.7728	0.0188904	0.0684254	31	27	36791,44543,36542,36544,35051,2768852,33399,37528,39169,41919,38580,39581,42186,42693,41746,36059,37230,42752,35747,37387,43728,35924,36001,37757,43577,38905,38231
organ_formation(4)	-0.228041	-1.77303	0.0196874	0.0686642	51	43	36703,41085,43725,41772,43928,31883,42034,32724,39572,32723,42445,34263,45328,39228,43434,42737,45307,36377,33529,32078,32567,32400,37973,36171,41988,36746,41602,33607,40833,36606,33753,31293,41273,43161,47763,39013,43767,35430,34009,32275,39620,33432,50281
regulation_of_circadian_rhythm(3)	0.225696	1.76472	0.0196312	0.0689753	52	44	42305,2768718,45338,36589,3771890,42210,32000,39015,31376,35662,31130,34181,31110,42676,33944,33571,32817,2768685,40162,42549,31251,35540,31976,31021,40596,31248,34896,43673,34189,37187,36390,31234,44669,43895,38389,43193,33705,37867,38872,41615,40009,37191,34615,33130
positive_regulation_of_signal_transduction(4)	-0.112719	-1.76818	0.0184332	0.0690977	241	183	36295,38769,40675,33534,32648,35286,36002,53425,32358,38539,41551,41140,3355127,36974,38082,35261,39015,31872,38616,318005,38003,38168,41085,37451,32435,38846,42544,2768836,41447,3346149,44830,33131,37203,42632,36930,36929,41921,30975,40195,37889,39259,42898,43906,31137,39900,41445,43791,32631,33224,44205,34793,39753,33814,31149,45928,39161,44111,40660,33989,33458,41704,44811,35483,32678,33761,35…
blastoderm_segmentation(6)	-0.121934	-1.76881	0.0205057	0.0691912	231	159	31802,40374,33059,34629,35717,45994,37345,42297,36039,45278,38004,38736,41140,31872,36809,45931,35680,36125,36773,36118,41066,40549,31391,33148,37837,41952,41094,31227,39259,39570,36240,40489,44843,44543,43791,35555,38067,43331,33185,32160,36544,40660,35051,37065,326157,42034,38012,33611,34171,33496,31722,2768852,37417,41852,32080,31248,43700,42757,45325,31912,42737,42743,36810,38424,33529,35731,…
negative_regulation_of_biosynthetic_process(4)&negative_regulation_of_cellular_biosynthetic_process(5)	-0.0978871	-1.76956	0.0175227	0.0692508	369	246	2768974,42305,41363,45976,44540,43383,31802,33059,36401,42547,40146,42297,31665,36039,39018,41552,35560,42536,34537,36424,43924,42561,35225,36678,38469,38961,37009,42550,19834908,40879,32225,42110,31015,41209,53446,42544,43769,33442,36118,40549,38978,33670,37471,34416,41094,33000,31227,46156,43928,37068,33571,40683,39570,36240,44889,38793,47873,43087,40489,41151,35555,33224,318918,31883,38638,311…
catabolic_process(3)	-0.087007	-1.7633	0.0166701	0.0705247	459	313	2768973,32625,43248,41625,41680,44936,35019,39975,39870,39193,37446,34474,34791,37272,2768940,2768908,49815,3355150,36780,31532,5740813,41275,36002,33451,37026,39962,35861,35859,38871,36922,33405,41552,42457,32871,41701,39628,32274,37894,35998,41140,34999,38516,34377,250736,43249,38961,32429,35213,36131,36773,38846,326115,37445,31587,40030,35315,41339,2768677,43247,41094,32436,32947,326119,38484,…
ecdysteroid_metabolic_process(5)	0.263925	1.75234	0.0220529	0.0726793	32	31	32419,32420,44858,38631,43512,32422,32415,5740359,32423,39999,36318,45282,39592,34358,2768685,41710,32857,32416,32418,31581,47249,32424,32789,32858,32414,33374,5740633,32413,19835504,32412,38291
cell_junction_assembly(5)	0.232211	1.75275	0.0191032	0.0729694	49	40	40207,33062,31292,38418,48971,36104,31168,44097,33881,32083,35343,39387,42064,44861,36363,34134,3346167,46187,44448,41062,42672,37205,31792,34927,42896,31101,43688,40553,32752,35966,39321,37386,33237,33156,35504,31644,38765,33953,34646,31652
cell_cell_adhesion(4)&cell_cell_adhesion_via_plasma_membrane_adhesion_molecules(5)	0.223385	1.74714	0.0211268	0.0736877	58	44	38788,35070,32661,42707,35259,42086,31292,31290,31364,42778,36125,42025,44097,39493,42571,40191,41774,41575,32162,43033,35071,43824,44129,34939,36363,44885,45307,41583,38590,33619,43528,35097,33245,39936,41441,37386,33627,36692,43026,31293,42006,41302,32275,42082
cellular_hormone_metabolic_process(4)	0.248352	1.74774	0.0199442	0.0739304	39	35	32419,32420,36780,44858,38631,43512,32422,32415,5740359,32423,39999,36318,34537,45282,39592,34358,2768685,41710,32857,32416,32418,31581,47249,32424,32789,32858,32414,33374,251984,5740633,32413,19835504,32412,38291,34977
positive_regulation_of_response_to_external_stimulus(4)	-0.260126	-1.7528	0.022	0.0741784	44	33	32871,2768677,41957,31011,36748,44339,34761,41943,43256,35045,44448,32009,37967,36183,34969,37141,37729,38752,33834,39063,53585,37339,35047,40009,35341,35956,42594,33078,32099,41650,32832,36702,36251
striated_muscle_cell_differentiation(6)	0.169248	1.74417	0.0215756	0.0743717	96	78	39148,36632,32661,36039,31292,42536,31290,34519,37368,32794,40327,31075,32644,36773,38978,31024,44097,33262,41957,318841,36468,31618,42549,33392,34633,39505,31004,44129,42757,44885,36810,38424,35694,35170,39844,33110,38491,40462,40849,41225,43814,43775,36699,31166,46456,38898,37655,35007,37230,40185,42542,42817,44013,32536,31129,38001,40297,32314,39368,34068,42160,39002,45880,34222,41377,42541,41…
wound_healing(5)	0.190841	1.74279	0.0239952	0.0744552	76	61	36079,38418,34377,34148,40368,2768677,37949,39529,31717,35660,39004,35160,35555,31883,33653,35383,44801,42279,47729,35997,33677,34432,32991,43319,36775,34665,44965,36057,32981,33619,35584,43646,41431,318952,38001,40958,3354888,37386,33237,35340,31554,33834,38344,3772082,37455,36692,246389,36348,34993,32256,43026,39706,32935,34093,42809,37038,42973,33864,34276,40017,35211
positive_regulation_of_transcription_DNA_templated(6)&positive_regulation_of_RNA_biosynthetic_process(6)&positive_regulation_of_nucleic_acid_templated_transcription(7)	-0.103885	-1.74936	0.0193767	0.0751335	274	214	39496,44936,45976,45816,43383,31802,33059,34629,32457,41945,38381,43825,36039,39962,43234,42210,50143,35560,42536,36424,40828,40657,34377,44226,39349,36678,35261,42175,42550,36372,35662,53446,42544,43769,33419,37471,2768677,43856,37837,43928,37068,33769,37889,40164,33916,39570,36240,41612,39842,36061,33692,32817,35555,38198,41911,33224,40162,31883,39089,31165,35540,44271,45871,31149,37890,37795,4…
positive_regulation_of_nitrogen_compound_metabolic_process(4)	-0.0977571	-1.74771	0.0199681	0.0754658	320	244	39496,44936,45976,45816,43383,31802,33059,34629,32457,41945,38661,3355150,38381,43825,36039,39962,43234,42210,50143,35560,42536,36424,3885573,40828,38539,40657,34377,44226,39349,36678,35261,42175,42550,36372,35662,53446,42544,43769,33419,37471,2768677,43149,43856,34181,37837,41094,43928,37068,33769,37889,40164,33916,39570,36240,41612,31011,39842,41549,36061,33692,32817,35555,38198,41911,33224,401…
cellular_catabolic_process(4)	-0.0945574	-1.7466	0.0243076	0.0755561	393	261	2768973,32625,41625,41680,44936,39975,39193,37446,34474,34791,37272,2768940,2768908,3355150,36780,41275,36002,33451,37026,39962,38871,36922,41552,42457,32871,39628,32274,37894,35998,41140,34999,38516,34377,250736,38961,32429,35213,36131,36773,38846,326115,37445,31587,40030,35315,41339,2768677,41094,32436,32947,38484,40848,33898,35173,34484,38913,40683,41531,43164,41868,33648,43312,34070,33377,425…
regulation_of_catabolic_process(4)	-0.15532	-1.7434	0.0220631	0.0764916	129	92	37272,3355150,32871,32274,41140,38516,34377,36773,326115,35315,2768677,41094,36460,40848,35173,38913,40138,42549,5740853,35540,39071,34543,43490,43438,39454,44801,36361,117369,36201,40596,49580,31248,50392,32001,36264,43673,38543,40653,40998,41919,35478,38580,43580,33283,33758,43518,32221,38936,40201,41260,42896,37141,43740,32437,37729,42000,3354888,33854,36277,38344,35780,53585,44118,40508,32256…
cell_cycle_checkpoint(5)	-0.170775	-1.73985	0.0240336	0.0765135	101	75	32100,40003,44259,35225,42175,31678,41801,40598,43856,37916,36791,40848,40683,42898,39157,41911,43490,53443,44811,32608,43183,35742,5740252,43529,36264,48309,31373,31016,41341,53442,40063,33991,35288,42186,33758,40308,42000,53428,34364,41158,35780,38799,41498,40508,31518,34993,35816,41839,35954,49077,41611,47121,38656,41615,42661,31044,34411,41042,40858,53439,40578,43719,40092,33226,35759,38649,3…
regulation_of_cellular_amide_metabolic_process(5)	-0.285221	-1.74252	0.0216068	0.0765138	40	26	31167,31011,36748,36769,44339,49045,34761,41943,43256,35045,44448,37575,37967,34969,38752,39063,35047,33225,32152,42385,35341,42594,33078,32099,32832,44849
positive_regulation_of_defense_response(4)	-0.230784	-1.74009	0.0210801	0.0767574	62	41	45467,31270,31800,38821,31011,40191,40248,36748,44339,35997,34311,117365,34761,41943,43256,35045,44448,40033,40378,37967,36183,34969,33853,32820,39063,37339,40034,42299,34068,42160,32534,35047,35956,42594,32099,41650,32832,39020,39776,41702,34632
response_to_oxidative_stress(4)	-0.189522	-1.74064	0.0218384	0.0768901	86	62	2768679,32358,46035,32343,34281,43149,32406,41957,41825,35396,42549,39089,40336,31251,42062,34380,39454,32613,44801,32349,42866,42348,117460,42743,33991,36447,36109,42850,42253,42672,39675,53578,33212,36543,40958,3354888,39970,46234,33626,40664,38058,33324,36242,34300,31845,43481,34621,41709,44046,41961,38413,40048,36821,53577,36232,34872,43484,32007,34780,43652,34198,34632
regulation_of_hydrolase_activity(5)	0.172777	1.73506	0.0254524	0.0770108	111	73	44936,40644,33046,41252,34803,40704,36384,38987,32898,31157,36698,41756,33338,43404,41960,32253,31800,2768677,36612,32088,33881,42869,31422,38945,43892,31618,32569,39753,36914,43242,41390,36748,39364,34633,318059,44129,34896,38914,3355139,40410,40361,40014,38491,33289,35288,36337,37977,33750,43775,45830,38936,40201,3355133,42817,39554,37229,40015,43781,43514,42185,40009,42594,53577,42498,45969,39…
antimicrobial_peptide_biosynthetic_process(5)&regulation_of_antimicrobial_peptide_biosynthetic_process(6)	-0.285221	-1.73388	0.0228583	0.0785785	39	26	31167,31011,36748,36769,44339,49045,34761,41943,43256,35045,44448,37575,37967,34969,38752,39063,35047,33225,32152,42385,35341,42594,33078,32099,32832,44849
DNA_biosynthetic_process(6)	-0.331209	-1.72959	0.021473	0.0799411	24	19	42550,35686,40965,43724,32543,36461,35780,41611,40642,47121,34328,41366,40438,37290,34924,35563,31603,41703,31052
response_to_organic_cyclic_compound(5)	0.151162	1.72408	0.0294177	0.0799991	108	95	44936,38726,43383,36666,35385,39999,44259,38539,32898,34377,32619,40860,31168,326115,246552,44830,33861,45826,34751,37916,38725,38639,37068,36582,38913,35587,42898,40162,42549,38638,31165,35540,39071,36316,39454,37795,36544,37335,44811,42876,31773,32608,30971,42852,34686,34066,38914,48583,40700,31666,35539,43673,40044,38630,38543,33477,246648,31181,40696,42850,44409,36390,42693,40201,39683,38344,…
spindle_elongation(5)	-0.182872	-1.72776	0.022709	0.0800003	84	65	36978,41465,37894,37580,35453,42470,34526,41952,40060,34149,37995,41531,31022,43103,39108,38983,31588,43768,35149,34329,37849,34754,31613,43864,41347,44059,36851,43573,34352,38794,36264,45329,31700,37378,38397,39845,33654,36985,39540,35988,35584,43901,31483,37628,34098,37235,36321,39338,43723,39484,44150,44783,37292,44251,32700,41014,42828,44391,31106,31240,39068,36495,43517,38515,31104
positive_regulation_of_intracellular_signal_transduction(5)	0.150358	1.72145	0.0231168	0.080143	133	96	36295,33534,35286,36002,53425,32358,38539,41140,3355127,36974,35261,39015,31872,38616,38003,37451,41447,3346149,33131,37203,36930,36929,40195,37889,42898,31137,39900,41445,32631,31149,39161,44111,40660,33989,41704,33761,35237,32771,49045,34096,34608,31602,32965,35425,41020,32805,50070,39082,42803,35576,32257,40205,2768961,43974,33991,43330,42253,42186,37121,35449,43775,36302,43358,38232,33971,360…
germarium_derived_oocyte_fate_determination(4)	-0.28374	-1.72794	0.0231652	0.080283	30	26	36791,44543,36544,35051,2768852,33399,37528,39169,41919,38580,39581,42186,42693,41746,36059,37230,42752,35747,37387,43728,35924,36001,37757,43577,38905,38231
neuromuscular_synaptic_transmission(4)	0.217793	1.7242	0.0250647	0.080424	69	45	36295,35977,64877,36526,42646,39052,47091,53425,33275,40582,32470,44096,42327,38863,32406,33788,318623,36460,39533,32746,42846,42567,37528,42940,40970,42854,37781,33789,33765,32849,41694,33962,32981,37729,246439,32303,33753,41719,31625,38231,37006,37778,44483,36054,41749
sleep(4)	0.23014	1.72168	0.0250752	0.0805268	52	40	39150,42305,2768718,36589,2768944,44317,31955,40521,32000,47173,32406,31110,42676,33944,33571,47384,32817,2768685,40162,42549,31251,35540,37890,34896,37528,32624,33649,34189,37575,46456,38389,42402,32133,37978,37867,38872,36849,35151,43670,39151
cell_type_specific_apoptotic_process(7)	-0.250709	-1.72553	0.0266129	0.0805571	39	34	42550,40860,33648,38983,5740544,36914,39454,31716,42761,37247,42348,44887,44548,40014,36461,40998,38558,41260,33212,37729,45268,53585,37555,45380,39027,41839,35528,40015,44747,43514,42389,39173,35390,48228
cell_cell_junction_organization(5)	0.211459	1.72499	0.0274194	0.0806086	63	48	40207,41398,33062,31292,38418,48971,35524,36104,31168,44097,33881,32083,35343,39387,45928,42889,42064,3355143,44861,36363,34134,3346167,46187,44448,41062,42672,37205,31792,34927,42896,31101,43688,40553,32752,35966,39321,3354888,37386,33237,33156,35504,31644,38765,33953,43739,34646,31652,34908
single_organismal_cell_cell_adhesion(4)	0.255595	1.71896	0.0237329	0.0807474	51	32	35070,32661,38021,35524,38168,42025,318841,32083,31239,32631,33392,44642,2768852,43718,34330,31358,41062,33619,31792,44653,36746,36564,40081,33245,39936,37386,33627,37455,36990,33753,42871,32275
cell_junction_organization(4)	0.211459	1.7171	0.0225289	0.0810184	64	48	40207,41398,33062,31292,38418,48971,35524,36104,31168,44097,33881,32083,35343,39387,45928,42889,42064,3355143,44861,36363,34134,3346167,46187,44448,41062,42672,37205,31792,34927,42896,31101,43688,40553,32752,35966,39321,3354888,37386,33237,33156,35504,31644,38765,33953,43739,34646,31652,34908
regulation_of_behavior(3)	0.18853	1.71385	0.0264361	0.081918	79	60	39150,42305,35070,2768718,36589,36236,43832,35259,53425,33817,37342,32000,40575,32435,34181,32406,34843,31110,40195,42676,33944,33571,31239,32817,2768685,40248,40162,42549,31251,35540,36544,32771,249072,34896,37528,37805,41883,33649,32400,34189,31234,35655,38389,35646,34364,43193,40664,37867,38872,41709,31382,38698,32398,41177,38622,32140,36702,41726,47746,39392
cell_cycle_phase_transition(5)	-0.188283	-1.71791	0.0224206	0.081969	80	60	39673,40003,32274,41140,42550,38256,31678,35315,40848,5740853,39049,43490,43724,34954,42819,32543,32608,49580,41941,31248,39744,36264,33529,43651,43466,40653,48309,33991,38580,33758,42453,34286,40958,3772082,37455,44118,40508,31816,35381,34993,35954,31293,33196,39340,38656,41942,36001,45574,39013,34411,43719,43767,38649,42753,34924,31594,326205,32215,35522,31052
single_organism_cellular_localization(4)	0.0931674	1.71248	0.0283076	0.0820029	378	252	41285,42305,38196,64877,36080,36526,3355164,32450,34333,3346192,42646,44317,47091,19835383,37345,42929,41025,36718,42265,35197,35553,38736,36876,42561,41140,35899,40189,31042,32470,33796,31157,40620,37368,37337,50391,45931,35680,41788,41066,36614,31800,43841,37042,43163,40863,41952,53569,32947,31874,41957,36791,32083,42676,45683,35173,33571,42845,35378,40489,37961,31842,44543,33334,38067,43331,33…
regulation_of_chromosome_organization(5)	-0.171717	-1.71836	0.0246166	0.0821129	96	72	37767,32353,35560,43924,34377,33442,36118,35113,33670,35315,40848,40966,5740853,31149,43490,37795,33669,41143,40170,49580,42954,41423,38779,31248,35121,32965,36264,39241,41341,38648,38580,39103,41740,49228,42253,34595,33758,31230,33212,32268,34592,35523,33423,32941,44118,40508,37978,31518,41848,40228,31816,31834,42065,35954,41014,43016,41103,45848,39340,38248,38656,45574,41027,42696,43719,38620,4…
regulation_of_transcription_from_RNA_polymerase_II_promoter(7)	-0.0850872	-1.7185	0.0234826	0.0824086	379	311	2768974,39496,41363,44936,40288,44786,45976,45816,44540,43383,31802,33059,34629,36401,32457,41945,42547,39052,35717,32353,38381,43825,31665,36039,39962,43234,42210,45278,50143,40582,42536,36424,40828,43664,41140,34377,44226,39349,36678,38469,32429,42175,42550,40879,45280,35662,36239,53446,38766,43769,43725,40549,31391,33419,33148,37471,44830,41801,2768677,43856,32930,41921,36791,31227,43928,37068…
establishment_of_nucleus_localization(5)	-0.279696	-1.71486	0.0232935	0.082569	32	26	36791,44030,40489,38067,40589,35051,34171,36810,35594,38491,38580,44289,34967,39683,31554,43288,3771968,41848,33782,32152,43749,35924,37757,42871,39879,40232
chromosome_separation(5)	-0.249782	-1.71552	0.0253653	0.0826277	42	34	35315,37042,40848,5740853,41289,33501,43490,31705,49580,31248,36264,31373,38580,33758,44118,40508,32979,31816,35954,33778,39340,35001,47121,38656,45574,43719,41850,42753,31594,35522,34404,41296,36654,34964
response_to_bacterium(4)	-0.125686	-1.71941	0.0243853	0.0827217	213	139	37468,49806,260645,36047,32975,34937,39062,41633,38858,32648,117461,35910,35837,35049,35524,318005,35652,43599,326136,45467,31270,34816,31800,38821,39701,35277,37068,31011,40191,40248,38218,31086,34380,36748,44801,36769,44339,41419,34813,43265,49045,31363,42866,117460,32408,34311,117365,35539,42935,35731,33477,41943,39078,38648,38488,318160,43256,35045,44448,42005,42850,117496,38100,32111,39273,3…
formation_of_anatomical_boundary(4)	-0.221986	-1.71852	0.0233119	0.0827558	51	43	44540,36703,41085,43725,41772,43928,31883,32724,39572,32080,32723,42445,34263,45328,39228,43434,45307,36377,33529,32567,37201,32400,36171,36746,41602,40833,33245,36606,31554,33627,33753,31293,41273,43161,47763,39013,39440,39441,35430,32275,39620,33432,50281
cellular_modified_amino_acid_metabolic_process(4)	-0.188481	-1.7096	0.0242738	0.0841273	69	59	246581,48340,48338,317911,42681,37105,37026,3771984,40028,43629,38973,32839,43416,53581,43624,36467,40633,36914,43627,246386,41133,41502,48337,43625,326113,248194,43640,37112,43620,36927,37960,48341,38972,41132,37106,37109,37128,326159,41503,38974,37110,47895,326112,37111,35928,37108,33047,37113,41512,37143,38975,32026,33911,5740402,59240,32212,35995,43628,48335
regulation_of_imaginal_disc_growth(5)	-0.288405	-1.7097	0.0261464	0.0844272	30	25	38736,40191,42034,42380,37528,32351,44027,43651,35771,44448,33212,42896,252554,34179,39596,59172,33627,39375,33753,47998,326214,39013,33218,33432,40940
positive_regulation_of_organelle_organization(4)	-0.178848	-1.70777	0.0194039	0.0845686	87	66	34519,41392,38472,45931,31075,33442,35113,33670,35315,41952,39004,40966,5740853,40336,34793,31149,37795,33669,37065,41143,33611,49580,39505,31248,42846,31581,36578,36072,41341,32107,38648,38580,34595,31230,38534,49701,38898,35311,33212,49892,32268,35523,35340,37899,33423,33445,44118,37978,41848,42065,41103,33444,41377,45574,42696,41917,32623,33864,36311,35800,41102,36495,42753,31594,35522,34908
spindle_assembly_involved_in_meiosis(5)	-0.326908	-1.70484	0.0296296	0.0854626	21	19	34141,34954,53567,32049,32107,35130,33836,34441,44839,41365,32152,35649,35199,39068,32478,38044,43517,40232,34250
response_to_wounding(4)	0.167321	1.70045	0.0254375	0.0865598	95	75	36079,31002,38418,34377,34148,32429,40368,2768677,37949,40143,41957,39529,31717,44030,35660,39004,35160,35555,38218,31883,33653,35383,44801,42279,47729,35997,33677,34432,32991,43319,36775,34665,44965,36057,32981,33619,35584,32009,53554,43646,41431,318952,38001,40958,3354888,33845,37386,33237,35340,31554,33834,38344,3772082,37455,36692,246389,36348,35190,34993,32256,43026,39706,32935,38746,38895,3…
positive_regulation_of_cell_communication(4)	-0.103103	-1.69836	0.0302372	0.087591	266	203	36295,38769,40675,40052,33534,32648,42646,35286,36002,53425,32358,32871,36876,38539,41551,41140,3355127,36974,38082,35261,39015,31872,38616,318005,38003,38168,41085,37451,32435,38846,42544,2768836,41447,3346149,44830,2768677,33131,37203,42632,36930,36929,41921,30975,40195,37889,39259,42898,43906,31137,39900,41445,43791,32631,33224,44205,32746,34793,39753,33814,31149,45928,39161,44111,40660,35051,…
nucleus_localization(5)	-0.249484	-1.69837	0.0273051	0.087951	40	33	41788,36791,318841,44030,40489,38067,40589,35051,42889,34171,2768852,42743,36810,35594,38491,38580,44289,34967,39683,31554,37356,43288,3771968,41848,33782,32152,43749,35924,37757,42871,39879,35199,40232
hemocyte_proliferation(3)	-0.240539	-1.69515	0.0283943	0.0882942	47	35	42550,45840,41957,31869,40090,41899,38198,35540,38012,38779,32080,39744,45307,35045,40554,44013,45655,33823,34941,37720,42000,39861,40684,31293,35047,41709,32098,41455,43283,37922,40048,33226,35688,37036,36962
positive_regulation_of_signaling(3)	-0.105498	-1.69522	0.0262634	0.0886204	258	196	36295,38769,40675,40052,33534,32648,42646,35286,36002,53425,32358,36876,38539,41551,41140,3355127,36974,38082,35261,39015,31872,38616,318005,38003,38168,41085,37451,32435,38846,42544,2768836,41447,3346149,44830,33131,37203,42632,36930,36929,41921,30975,40195,37889,39259,42898,43906,31137,39900,41445,43791,32631,33224,44205,32746,34793,39753,33814,31149,45928,39161,44111,40660,35051,33989,33458,41…
muscle_cell_differentiation(5)	0.150984	1.69106	0.0255174	0.0892104	112	91	36295,39148,36632,42547,32661,36039,31292,42536,31290,34519,37368,32794,40327,31075,32644,36773,38978,31024,44097,33262,41957,318841,36468,31618,42549,33392,42034,34633,39505,31004,42037,44129,34263,42757,44885,36810,38424,35694,35170,39844,33110,38491,37647,40462,40849,41225,43814,43775,36699,31166,46456,38898,37655,35007,37230,40185,42542,42817,44013,32536,31129,38001,40297,32314,39368,36674,37…
cellular_response_to_oxygen_levels(5)&cellular_response_to_decreased_oxygen_levels(6)	0.331342	1.69217	0.0280617	0.0892299	30	18	44936,43542,38516,31678,40633,31162,36003,43087,36986,41533,43580,34167,37912,40201,38338,41084,49168,42298
dorsal_ventral_axis_specification(6)	-0.176935	-1.69162	0.027488	0.0895253	82	66	5740271,41607,45278,40828,38961,48785,41788,43725,36791,39570,40489,44543,35051,34171,33043,2768852,42115,37528,39430,42743,36810,36461,32132,41919,35771,43256,38580,40104,44289,38738,42672,34967,40554,41746,34969,37655,42752,41431,42000,41666,37356,31459,36046,32498,37455,42460,47781,35381,47998,40559,35047,48448,43749,35924,37757,43577,37206,43283,38905,33226,35199,33432,36804,42945,41858,32159
protein_palmitoylation(8)	0.330489	1.69243	0.0288889	0.0895923	22	18	33191,39399,43112,33516,43111,37565,39886,43268,34503,41522,36939,36043,36465,34634,44098,39747,36757,59171
histone_modification(4)&covalent_chromatin_modification(6)	-0.178978	-1.69005	0.0300633	0.0898615	97	64	42750,318991,34377,31015,35113,40030,43856,36612,34480,39142,40966,318918,31149,31880,41090,37795,41219,43788,32461,33761,30971,39744,41737,37962,39203,35744,40659,39241,41341,326128,38055,38648,39103,33977,34595,34875,38652,33837,37851,45830,33212,53428,33423,39431,32941,36794,41295,31518,40228,43017,41839,43016,34245,45848,34172,34528,35649,31374,36645,41850,3772329,34611,34908,318992
head_development(4)	-0.131757	-1.68834	0.0262373	0.0902717	151	121	2768974,41363,33314,31802,40374,33343,36039,35197,31364,35998,36974,250736,31071,38168,35652,41085,36125,44531,36791,31227,32657,39570,36240,43799,41612,41899,35555,32631,35266,32569,36542,31165,35540,32585,44642,32183,42986,49580,32771,40792,31359,38091,37528,45285,31912,42737,42743,40459,35942,32567,43811,43803,44548,32132,48317,43974,38760,47141,38580,34665,33521,33619,37973,31792,30972,33607,…
positive_regulation_of_cellular_component_biogenesis(3)	0.182081	1.68306	0.0274649	0.0918208	83	62	32158,34519,44096,41392,45931,31075,35680,43725,38863,41952,32083,39004,41549,43892,36542,34793,37065,33611,44642,39958,32771,39212,39505,42846,33529,35731,37447,39520,43974,37201,32107,43256,32981,38890,41353,38534,49701,38898,35311,32268,32752,35523,35340,32587,33834,34435,33346,37978,42065,33753,40680,33444,246497,41377,41917,32623,33864,39864,42389,36311,35104,37778
eye_photoreceptor_cell_development(7)	0.174182	1.68348	0.0309278	0.0921557	93	68	36295,35070,31802,19835383,3771890,35259,53425,45278,36445,46015,35680,41085,36125,33861,39122,33881,36791,33916,39293,38067,32631,39533,31883,33814,39866,33392,33496,35071,249072,37070,34096,42358,42757,45328,41883,36945,38424,35609,44548,36329,48317,49070,38027,36383,41656,42896,41744,43415,42835,3354888,36606,246493,42148,36990,35674,31816,45233,31293,44747,34982,37038,38410,326122,37841,31517…
Toll_signaling_pathway(6)	-0.231438	-1.68195	0.0352872	0.0924685	44	38	32648,41607,49804,42821,318005,48785,33458,49045,34761,42935,45908,41943,39610,34077,43256,35045,40104,38738,38558,40554,53554,37967,34969,35047,37206,35956,43283,32099,37956,33226,32832,34572,38350,38833,43273,31797,41858,32159
pole_plasm_oskar_mRNA_localization(6)	-0.232526	-1.68234	0.0244198	0.0926657	68	36	37345,45931,35680,40489,44543,38067,43331,37065,33611,2768852,41852,43700,42743,36810,42854,41919,34967,42752,41431,33968,34541,32537,41666,33834,43236,37790,36990,40559,35924,45827,33934,37402,39864,36409,42379,31580
protein_targeting_to_nucleus(5)	-0.195865	-1.67979	0.027097	0.0930712	63	53	42305,44317,41140,37368,50391,37042,41957,33571,43041,34053,36748,41704,40581,38675,32080,31248,32630,42737,43673,32567,34719,36329,35336,46091,35784,35653,40160,34969,35101,41158,35780,41562,32350,42816,35851,37078,44747,34527,33981,35512,40678,32015,37040,33078,33226,35696,34549,33002,38722,36360,34481,38515,36942
endosomal_transport(5)	-0.233207	-1.67877	0.030175	0.0931909	70	37	38418,43163,32947,40290,43164,40791,41992,34543,33458,38455,46068,35221,41459,43310,38750,31105,40036,43823,36699,49701,40993,3772540,41150,33845,35933,42492,38599,47942,32979,45380,42572,40250,39745,40506,33689,36311,33218
vesicle_organization(4)	0.226217	1.67773	0.0306809	0.0932256	74	39	38196,40052,36526,47091,36876,42561,39219,40863,32947,44819,36592,31842,33211,45928,32724,42642,248102,32723,37528,3355130,32987,31381,42854,43518,43943,38614,42835,42525,41150,32537,43618,33445,246439,40221,39745,31647,42615,37507,261610
cell_cell_junction_assembly(6)	0.228972	1.67884	0.0300259	0.0932424	44	39	40207,33062,31292,38418,48971,36104,31168,44097,32083,35343,39387,42064,44861,36363,34134,3346167,46187,44448,41062,42672,37205,31792,34927,42896,31101,43688,40553,32752,35966,39321,37386,33237,33156,35504,31644,38765,33953,34646,31652
autophagy(5)	0.171712	1.67655	0.0295056	0.0932685	113	70	44936,37272,2768940,36002,39962,32871,35998,41140,38516,34377,32429,38846,326115,2768677,32947,35173,38913,41868,43312,34070,42549,40336,35540,39071,43438,39454,44801,117369,38455,3355130,32001,40700,31666,40044,38543,40653,42515,40998,43580,42850,33283,43518,38936,40201,41260,31405,41944,37141,43740,36583,37729,3354888,35933,38344,50253,53585,45959,32256,39383,38259,41709,44505,33474,40009,39656…
positive_regulation_of_immune_effector_process(4)&positive_regulation_of_production_of_molecular_mediator_of_immune_response(4)&positive_regulation_of_antimicrobial_humoral_response(4)&positive_regulation_of_antimicrobial_peptide_production(5)&positive_regulation_of_humoral_immune_response(5)	-0.312033	-1.67773	0.0275504	0.0933316	29	20	31011,36748,44339,34761,41943,43256,35045,44448,37967,34969,38752,39063,37339,35047,35341,35956,42594,33078,32099,32832
developmental_programmed_cell_death(5)	0.128964	1.674	0.0297762	0.0939227	147	124	37341,44936,41457,43383,43604,39962,36384,31290,35998,41140,34377,38000,42550,31376,41756,326115,40640,38487,44830,2768677,37949,45826,31020,39696,38913,42898,41868,33648,39004,33224,38218,31883,43496,35540,39753,36914,45928,39454,44642,42819,31773,43293,37247,38914,53567,44887,39228,32001,40700,31666,38630,32926,44548,40014,36461,40998,36329,34665,35288,42850,36442,39675,40378,38028,38936,41260,…
regulation_of_embryonic_development(5)	-0.187594	-1.66971	0.0322123	0.094495	75	57	41633,37345,40003,32358,3354987,35680,33881,44030,40489,44543,38067,3355131,44111,37065,34954,32608,2768852,32080,43700,37528,42743,36810,43319,43466,32078,31667,36775,42854,48317,41919,41118,41062,38531,59172,44835,33968,40255,35340,44851,43288,34993,43523,39340,35924,45827,33934,37402,39864,36409,42379,34009,43687,37083,35563,43715,43716,31580
positive_regulation_of_RNA_metabolic_process(5)	-0.0979722	-1.67188	0.0311514	0.0945727	280	218	39496,44936,45976,45816,43383,31802,33059,34629,32457,41945,3355150,38381,43825,36039,39962,43234,42210,50143,35560,42536,36424,40828,40657,34377,44226,39349,36678,35261,42175,42550,36372,35662,53446,42544,43769,33419,37471,2768677,43856,37837,41094,43928,37068,33769,37889,40164,33916,39570,36240,41612,39842,36061,33692,32817,35555,38198,41911,33224,40162,31883,39089,31165,35540,44271,45871,31149…
proteasome_mediated_ubiquitin_dependent_protein_catabolic_process(7)	-0.185708	-1.67335	0.0361178	0.0946052	95	59	42457,39628,37894,34999,38516,35315,40848,41531,33648,5740853,43747,43490,32751,49580,31248,42105,31835,36264,43673,40388,39845,31154,38580,42005,33758,32221,42896,38798,41785,34714,42000,36277,33937,44118,40508,31816,35954,45906,42828,39340,38656,45574,37723,43719,35759,42805,37910,37808,34968,32473,42753,34924,34250,31594,35522,43635,43679,37690,31511
positive_regulation_of_behavior(3)	0.337177	1.67136	0.0281213	0.0946229	19	17	2768718,36589,32000,40575,34181,40195,42676,33944,32817,2768685,35540,32771,37805,34189,43193,41709,36702
tissue_death(4)&histolysis(5)	0.153542	1.67027	0.0341048	0.0946308	104	86	37341,44936,41457,43383,43604,39962,35998,34377,38000,326115,40640,38487,44830,37949,45826,31020,39696,38913,42898,41868,39004,33224,38218,43496,35540,36914,39454,42819,31773,43293,38914,53567,32001,40700,31666,38630,40998,36329,34665,35045,42850,36442,39675,40378,38028,38936,40201,34024,34170,39683,31405,32341,43415,46020,37141,33219,37729,37356,38344,40628,45268,33156,40664,37336,44851,47878,35…
amide_biosynthetic_process(6)	-0.245954	-1.67221	0.030809	0.0947749	47	33	31167,53581,31011,34060,42521,36748,36769,44339,49045,34761,41943,43256,35045,248194,44448,37575,37967,34969,38752,39063,35047,33225,32152,42385,35341,326159,42594,33078,32099,32832,44849,37143,32212
proteasomal_protein_catabolic_process(6)	-0.179554	-1.66974	0.0296146	0.0948423	100	63	42457,39628,32274,37894,34999,38516,35315,40848,41531,33648,5740853,43747,43490,32751,39885,49580,31248,42105,31835,36264,43673,40388,39845,31154,38580,42005,33758,32221,42896,38798,39884,41785,34714,42000,36606,36277,33937,44118,40508,31816,35954,45906,42828,39340,38656,45574,37723,43719,35759,42805,37910,37808,34968,32473,42753,34924,34250,31594,35522,43635,43679,37690,31511
wing_disc_pattern_formation(6)	-0.179241	-1.67353	0.0310497	0.094889	71	63	32918,43126,36239,37842,40171,31391,41387,43928,36240,43906,40966,33224,44205,38218,35483,33496,39572,36772,42445,40295,42757,53562,45285,42737,33529,42130,44027,35731,31229,31622,36421,42186,40844,36171,53560,42313,45655,33245,39596,40046,44021,42492,37455,35756,35851,3346237,45233,33753,31293,41137,33196,43151,39013,33972,31379,43767,40314,35430,37778,50005,34009,33432,39751
heart_morphogenesis(5)	-0.26538	-1.66793	0.0348697	0.0949742	32	28	36555,36039,36104,39387,42866,32544,36363,42737,32078,46187,34189,34772,43930,35881,37205,31792,34927,36746,33607,40553,37386,34068,33953,40048,318559,43767,34780,34009
negative_regulation_of_defense_response(4)	-0.285145	-1.67011	0.0312003	0.0950311	34	24	37468,35859,36769,44811,42935,35731,38648,42850,37575,53554,40510,35966,32976,41839,41379,44728,43749,34726,44910,35862,37769,38974,38128,33386
mating(4)	0.144308	1.66798	0.0328034	0.0951988	144	98	39150,49952,43395,41363,34162,53522,43396,45976,40052,32245,41182,2768721,41211,36780,43982,42962,117368,39018,32158,33817,32619,34651,36414,36874,32428,43669,33739,246647,43343,31130,44006,37844,31464,32406,31309,40850,40616,38504,32083,33571,40136,43036,31239,47384,42549,31251,117369,43265,39849,43828,42567,37528,42940,35398,38340,36945,32603,35073,38007,35771,32022,39650,33962,43130,31792,4198…
intracellular_mRNA_localization(5)	-0.18279	-1.65813	0.0317784	0.0952506	95	59	37345,36809,45931,35680,41066,41952,36791,39570,40489,44543,38067,43331,35051,37065,33611,2768852,37417,41852,43700,42743,36810,42854,32132,41919,38580,34967,41746,38389,42752,41431,33968,34541,32537,41666,33834,31459,43236,37790,47781,36990,32979,34441,42572,40559,48448,32152,35924,45827,37757,43577,33934,37402,39864,36409,42379,38905,33507,32478,31580
actin_filament_organization(6)	0.134166	1.66455	0.0325044	0.0953186	141	112	318008,40303,39052,45821,32661,40560,36002,35524,34519,32898,3354987,31826,45931,31075,41788,31247,35277,3885565,7354377,2768716,38385,35256,32718,31717,39004,34793,42289,34882,33003,42889,37858,44964,33611,34633,35564,42986,32608,2768852,42064,39505,32544,41883,44885,45307,36810,3346167,39961,35731,43319,43162,32078,36775,39844,37201,35336,41118,43654,43330,41225,32981,33619,35881,43814,31166,38…
peptide_metabolic_process(5)	-0.1731	-1.66624	0.0284512	0.0953931	87	67	246581,40644,48340,48338,37105,31167,32095,38973,32839,53581,36467,31011,42521,36748,36769,44339,246386,49045,41133,34761,41502,48337,41943,43128,43256,35045,248194,44448,37112,37575,37967,34969,38752,36927,39063,37960,35047,48341,38972,41132,40815,37106,33225,32152,37109,37128,42385,35341,42594,41503,33078,38974,37110,32099,37111,32832,44849,35928,37108,33047,37113,41512,37143,38975,59240,35995,…
male_gamete_generation(5)	-0.114365	-1.65921	0.0283956	0.0954495	243	155	49529,40367,41972,47854,37345,42207,42297,39018,36889,38017,33796,34651,43926,40838,35680,41756,36372,40142,35662,43343,44160,40093,43353,45826,44097,43163,40143,39647,36791,318841,39860,318948,34141,33916,45683,34358,31011,47873,40489,46243,42549,39049,40336,35540,39753,36914,45928,42889,44811,33946,34954,42819,40170,34014,37070,38091,34896,37528,318552,41181,36072,34229,39016,32946,36010,38489,…
pole_plasm_assembly(5)	-0.207274	-1.65833	0.0302302	0.0955082	79	46	37345,36809,45931,35680,41066,40489,44543,38067,43331,37065,326157,33611,2768852,37417,41852,43700,42743,36810,42854,41919,34967,38389,42752,41431,33968,34541,32537,41666,33834,43236,37790,47781,36990,32979,31816,35289,40559,35924,45827,33934,37402,39864,36409,42379,36269,31580
protein_phosphorylation(7)	-0.116924	-1.66521	0.0303396	0.0955184	216	151	33798,34319,32975,2768679,35717,45821,40560,36002,41398,53425,36445,43644,43709,35524,38516,38017,38961,31872,44096,43146,43904,33253,43792,34385,38433,39122,37203,41957,35154,35378,37233,44030,39157,34688,32631,37465,42549,246534,39071,42447,31084,42289,3355013,32207,44111,39454,32963,33458,44801,35207,37858,2768852,44233,49045,32080,31248,43828,37247,35425,41020,40700,36727,43673,39241,40653,43…
regulation_of_cell_proliferation(4)	-0.126747	-1.66287	0.0320781	0.0955199	166	127	41363,36255,35253,41398,35197,40657,41140,38516,34377,38961,42550,40710,40860,43769,45467,3346149,33419,39516,44830,2768677,35135,45840,33487,41957,32083,40090,35378,36750,41899,38198,42549,35540,38012,35021,32543,38779,32080,39744,37247,37528,42757,39777,39228,43434,45307,42130,43651,39137,31229,43466,47877,34665,35045,40696,44448,36421,41783,37851,37967,40201,42896,252554,42313,3355133,40081,43…
negative_regulation_of_Notch_signaling_pathway(5)	0.243736	1.66625	0.0327607	0.0955298	43	33	44540,34377,32225,35764,36125,32947,43164,35378,37961,45343,34543,33441,39958,42445,34263,3355130,45307,32078,31589,34665,36967,53554,36564,42896,31596,41150,33983,35933,33156,33196,326122,33972,318559
anterior_posterior_pattern_specification(6)	-0.120995	-1.66039	0.0304842	0.0956092	202	138	45976,44540,31802,33059,34629,35717,45994,37345,42297,36039,45278,41140,31872,36809,45931,35680,36239,36773,36118,41066,40549,31391,33148,41952,41094,31227,36240,40489,36061,44543,38067,43331,35540,32160,40660,35051,37065,326157,42034,38012,33611,34171,33496,31722,2768852,37417,41852,42037,43700,42757,45325,42737,42743,36810,38424,33529,35731,42854,38321,41919,37201,35478,42564,34967,36463,36171,…
lamellipodium_organization(5)&lamellipodium_assembly(6)	-0.326602	-1.66421	0.0342629	0.095615	21	18	34519,42986,41852,43319,32078,37201,32981,38898,41718,32752,33346,32256,37387,41719,246497,37841,42389,34009
response_to_alcohol(5)	0.157992	1.66494	0.035628	0.0956305	104	80	2768670,44936,43383,36780,42707,36897,35253,39999,31364,38539,32898,34377,41145,34176,38168,31168,35573,33684,44830,33861,45826,32406,37203,41094,33944,40136,42898,39409,41899,32569,38638,31165,35540,44111,37795,32613,37335,44811,32349,31773,35687,30971,39917,38914,41742,38630,39137,38543,31181,40696,248194,36390,41353,36699,34170,39086,3354888,35128,33156,37455,36692,41359,40348,40015,40680,3346…
negative_regulation_of_nucleobase_containing_compound_metabolic_process(5)	-0.0942107	-1.65939	0.0330927	0.095733	350	234	2768974,42305,41363,45976,44540,43383,31802,33059,36401,42547,40146,42297,31665,36039,35560,42536,36424,43924,42561,35225,36889,36678,38469,37009,42550,19834908,40879,32225,42110,31015,41209,53446,42544,43769,33442,36118,42897,40549,38978,33670,37471,34416,41094,38639,33000,31227,46156,37681,43928,37068,35173,33571,39570,36240,44889,35235,38793,31000,40489,41151,35555,33224,318918,31883,38638,311…
double_strand_break_repair(5)	-0.268432	-1.66296	0.033387	0.0958405	35	27	44259,37916,47186,43724,32608,33399,31497,31373,41341,2768853,34930,37564,41746,38257,32322,41839,40457,41872,41571,117419,43577,33507,41366,34565,31801,40438,38594
regulation_of_mitotic_nuclear_division(6)	-0.206637	-1.66064	0.0321421	0.0958444	59	46	39673,38381,38516,35315,43856,40848,31535,5740853,43490,37377,32543,32608,49580,31248,36264,47877,43441,38580,42186,33758,40285,43901,36364,39554,44118,40508,31816,35954,39340,38656,45574,31240,31361,43719,43999,35800,45969,31696,43517,34968,42753,40287,34924,33218,31594,35522
maintenance_of_location(3)	-0.166412	-1.66078	0.0323156	0.0961382	99	73	2768679,43542,32661,38021,33732,35998,31014,31376,36773,43904,38978,38863,41957,37233,38067,45343,2768852,49580,43770,40901,46068,50070,44887,42743,31381,45680,42515,34719,43950,38785,38580,43717,43518,43901,35653,31166,34969,31405,32820,31129,32437,38001,35340,33834,37356,45250,39611,40664,45894,3771968,38150,31521,41144,35954,34487,44839,37617,34427,40506,41709,36032,37402,39862,53573,36538,351…
oocyte_dorsal_ventral_axis_specification(5)	-0.218354	-1.65491	0.0344553	0.0963881	49	41	41607,48785,41788,36791,40489,44543,35051,34171,2768852,42115,37528,39430,42743,36810,32132,43256,38580,40104,44289,38738,34967,42752,41431,42000,37356,36046,32498,42460,47781,35381,40559,48448,35924,37757,37206,35199,33432,36804,42945,41858,32159
associative_learning(6)	0.185831	1.65368	0.0345528	0.0989201	72	57	42646,43542,42707,35253,53425,117368,44355,31364,38539,37882,41145,38168,43343,41066,32253,43149,43291,44531,32406,31309,38391,38484,39293,41899,47384,5740544,45928,36544,32585,32771,31248,38747,39917,37528,41883,39137,248194,36743,40665,36171,49701,35097,38657,34364,43583,37455,38818,36497,64880,326198,35512,34872,42066,33921,41726,33194,41311
morphogenesis_of_embryonic_epithelium(5)	0.149465	1.65428	0.032777	0.0991513	126	90	44540,45821,44858,38631,44855,42536,45282,35524,41140,40620,41265,39592,31391,33148,41772,33881,41675,32083,33072,35256,44030,39387,33224,42549,39866,44111,33392,42889,44801,38012,34096,44861,38091,36363,44885,3346167,43319,32078,31667,33903,36775,32028,49070,37201,46187,41118,44448,38489,36057,41062,32981,33619,35881,37205,36171,41656,42896,42817,41944,40999,38001,40958,33834,3772082,33156,37455…
regulation_of_ERBB_signaling_pathway(5)&regulation_of_epidermal_growth_factor_receptor_signaling_pathway(6)	0.244239	1.65505	0.0365186	0.0992905	44	32	2768944,35560,31364,35524,38961,31490,38168,37203,41094,46156,43164,37233,34688,33814,33458,39744,34432,38424,42130,32547,39610,38027,40036,33619,33212,32601,35933,42572,37149,36497,326198,35563
sex_determination(4)	-0.299641	-1.64719	0.0393638	0.0993797	26	21	33059,36380,39849,32080,38091,43162,36527,36619,34992,33823,3772180,47869,40725,45881,30982,31429,35800,42226,31789,40940,32068
mitotic_cytokinesis(6)	-0.23648	-1.64767	0.0336318	0.0995134	53	35	33798,38418,37368,38168,40852,44006,34688,45928,35483,36775,42854,43717,34235,38001,35340,31554,33834,33445,35865,42971,31521,35801,34245,36440,37841,36956,32015,36538,39429,35526,42077,35696,38879,38515,37618
DNA_endoreduplication(6)	-0.325939	-1.64512	0.0375711	0.100029	22	18	43383,38661,38516,42550,31016,37730,39375,34132,35381,47121,34328,31801,34009,36551,31789,35390,41296,34903
apical_junction_assembly(7)	0.239455	1.65035	0.0333201	0.100039	38	34	40207,38418,48971,36104,31168,32083,35343,39387,42064,44861,36363,34134,3346167,46187,44448,42672,37205,31792,34927,42896,31101,43688,40553,32752,35966,39321,37386,33237,33156,35504,31644,38765,33953,34646
oxidation_reduction_process(4)	-0.163525	-1.6437	0.0348675	0.100329	141	73	35797,37446,41275,41468,35524,44390,35213,31579,41324,37445,33898,32239,34070,35540,44544,39454,36768,39469,32461,59170,42993,49580,41067,42832,39228,317974,35609,39899,40696,41225,36103,43332,37028,32940,44149,36543,41360,42656,33390,41326,31459,36242,34313,43102,39281,36031,44291,37285,37617,42185,41709,318604,33981,39988,37728,31641,39588,34276,41480,41823,46040,31606,38864,31605,42282,36536,3…
cellular_response_to_light_stimulus(6)	0.243812	1.6485	0.0375682	0.100427	39	32	42305,41678,40224,43542,117461,36897,31791,36384,43683,31826,31376,32340,32126,37629,33571,3355013,3772069,32378,326160,34012,36329,43950,35974,33212,43493,37400,38993,39887,42367,35078,40148,35275
establishment_or_maintenance_of_bipolar_cell_polarity(5)&establishment_or_maintenance_of_apical_basal_cell_polarity(6)	0.286029	1.64216	0.0377993	0.100956	36	23	41398,44855,41140,36773,43904,43163,32083,44861,45307,32078,36775,38580,44448,43930,41656,42896,33245,32752,33627,33156,37455,31816,37089
signal_release(5)	0.189783	1.64246	0.0380435	0.101312	82	54	38196,35977,64877,40288,36080,36526,3355164,32799,47091,42929,32158,36876,42561,41551,32470,32435,42327,35068,43841,43856,33788,32797,39900,35051,33458,32461,32321,42567,37528,43673,40459,42854,39016,37912,43823,40993,41840,42656,32537,35404,39747,43618,43656,38058,35865,39745,40506,33474,31382,38337,41177,32140,37778,35353
adult_behavior(4)	0.133431	1.64316	0.0344897	0.101493	182	112	35977,2768670,45338,40052,32864,3355164,31802,32928,38357,39617,36780,35286,42707,45910,35253,35832,39195,33062,32358,32158,36384,44324,31955,31364,48971,32898,32000,41145,46015,37254,34176,31376,32428,38168,31168,34385,35573,35579,31130,31621,32406,37203,41094,38298,33944,41612,39409,43036,41899,40162,32569,40336,32613,37335,43293,42567,39917,31581,41742,36727,43673,39137,35073,37781,32547,33110…
olfactory_learning(6)	0.196923	1.64527	0.038408	0.101498	63	50	43542,42707,35253,53425,117368,44355,31364,37882,41145,38168,43343,32253,43149,43291,44531,32406,31309,38391,38484,39293,41899,47384,5740544,45928,36544,32771,31248,38747,39917,37528,41883,39137,248194,36743,40665,36171,49701,35097,38657,34364,37455,38818,36497,64880,326198,35512,34872,42066,41726,33194
asymmetric_stem_cell_division(6)	-0.209915	-1.64005	0.03583	0.101761	55	44	41363,35197,34751,53569,41675,31874,39647,32083,42676,42549,42889,32585,32544,34263,37962,42880,47877,32981,42672,35881,37355,36491,34286,41785,32752,38001,14462485,36793,33156,45959,64880,44839,39340,38765,39013,34411,37090,42379,34521,34906,31394,36831,34903,34908
stress_activated_protein_kinase_signaling_cascade(5)	0.20671	1.6433	0.0352169	0.101933	61	45	32358,35524,40620,31391,37203,44030,40336,34380,44111,32963,44801,41704,31248,34096,41020,43905,43319,31667,31016,53472,33991,43330,44289,36057,42253,37121,32981,43775,33212,40999,35646,44573,40958,33346,44851,34774,37978,34132,32256,37387,43481,3355106,36821,39064,36054
cytoplasm_organization(4)	-0.195995	-1.63681	0.0335329	0.102648	85	50	37345,36809,45931,35680,41066,37218,40489,44543,38067,42549,43331,37065,326157,33611,2768852,37417,41852,43700,42743,36810,42854,41919,34967,38389,42752,41431,33968,40714,34541,32537,41666,33834,43236,37790,47781,36990,32979,31816,35289,40559,64880,35924,45827,33934,37402,39864,36409,42379,36269,31580
mitotic_cell_cycle_checkpoint(6)	-0.1659	-1.63717	0.0359497	0.102834	93	70	32100,40003,44259,35225,42175,31678,41801,40598,36791,40848,40683,42898,39157,41911,43490,53443,44811,32608,43183,35742,5740252,43529,36264,48309,31373,31016,41341,53442,40063,33991,35288,42186,33758,40308,42000,53428,34364,41158,35780,38799,41498,40508,34993,35816,41839,35954,49077,41611,38656,42661,31044,34411,41042,40858,53439,40578,43719,40092,33226,35759,38649,34565,2768674,35895,326205,3552…
lipid_transport(4)	0.279548	1.63723	0.0355441	0.102874	28	24	42646,41232,36488,42864,326136,34283,34736,32610,41469,33072,34358,33334,38067,41710,33496,326160,43673,2768929,38928,32475,33374,41233,37657,32609
nuclear_import(8)	-0.19293	-1.6345	0.0349848	0.103419	63	52	42305,44317,41140,37368,50391,37042,41957,33571,43041,34053,36748,41704,40581,38675,32080,31248,32630,42737,43673,32567,34719,36329,35336,46091,35784,35653,40160,34969,35101,41158,35780,41562,32350,42816,35851,37078,44747,33981,35512,40678,32015,37040,33078,33226,35696,34549,33002,38722,36360,34481,38515,36942
multi_organism_behavior(3)	0.120817	1.63501	0.0334071	0.10347	196	136	39150,43395,41363,53522,43396,45976,45338,40052,32245,41182,2768721,41211,36780,36236,43982,37953,42962,117368,39018,32158,38610,33817,33721,32619,40327,36414,31071,39271,32428,41085,43669,33739,32435,246647,43343,31130,44006,37844,31464,37573,32406,31309,40850,40616,318841,46156,38504,32083,32657,33571,43912,40136,43036,31239,41899,47384,34070,40248,42549,43496,31251,41776,117369,43265,39849,438…
protein_import_into_nucleus(5)&single_organism_nuclear_import(5)	-0.19293	-1.62928	0.0398168	0.103534	62	52	42305,44317,41140,37368,50391,37042,41957,33571,43041,34053,36748,41704,40581,38675,32080,31248,32630,42737,43673,32567,34719,36329,35336,46091,35784,35653,40160,34969,35101,41158,35780,41562,32350,42816,35851,37078,44747,33981,35512,40678,32015,37040,33078,33226,35696,34549,33002,38722,36360,34481,38515,36942
multi_organism_reproductive_behavior(4)	0.142299	1.63186	0.0400873	0.10354	143	96	39150,43395,41363,53522,43396,45976,40052,32245,41182,2768721,41211,36780,36236,43982,42962,117368,39018,32158,33817,32619,36414,32428,43669,33739,32435,246647,43343,31130,44006,37844,31464,32406,31309,40850,40616,38504,32083,33571,40136,43036,31239,47384,34070,40248,42549,31251,117369,43265,39849,43828,42567,37528,42940,35398,36945,32603,35073,38007,35771,39650,33962,43130,31792,41988,34545,3564…
cellular_response_to_organic_substance(5)	-0.118344	-1.62956	0.0393214	0.103736	166	140	39150,31328,44936,36255,35286,31665,36258,35385,31220,45278,38736,38539,34377,44226,39909,38616,42135,326115,43725,38490,41772,34751,33262,37203,38639,41957,38913,41770,39409,31137,42549,38638,31165,35540,33814,43747,44111,39454,32160,37795,36544,33458,44811,34065,35997,35687,42133,35742,30971,42380,42358,34066,37528,35055,42737,41742,38424,40700,31666,35539,40044,33529,35731,38543,33477,32257,31…
detection_of_stimulus(3)	0.110599	1.6323	0.0340932	0.103814	207	164	42712,42305,7354412,41678,2768728,117492,35514,39109,45234,246471,39929,318632,39982,2768721,37715,39932,40224,37252,42711,43542,40468,36897,42207,42765,317838,7354402,318158,33335,44913,36257,33062,32158,43341,36384,41052,246631,43683,14462661,2768934,318912,39015,31826,38616,42769,318727,39110,35743,31376,35652,32340,40198,318011,40640,32343,33768,318610,39378,32126,34843,31207,31690,40580,4146…
positive_regulation_of_gene_expression(5)	0.0905443	1.63325	0.0373134	0.103854	312	244	39496,41363,44936,45976,45816,43383,31802,33059,34629,32457,41945,42681,3355150,38381,43825,36039,41025,39962,43234,42210,36656,50143,35560,42536,36424,40828,40657,34377,44226,39349,36678,35261,37009,42175,42550,36372,35662,53446,42544,43769,33419,37471,2768677,43856,37837,41094,38639,3354896,44819,43928,37068,33769,37889,40164,33916,39570,36240,41612,35235,39842,36061,33692,32817,35555,38198,419…
establishment_of_protein_localization_to_membrane(5)	-0.339159	-1.62981	0.0417511	0.103967	33	16	34333,19835383,31042,31800,37205,32350,33196,34527,48986,43034,38410,31517,36310,318636,34185,42979
negative_regulation_of_nitrogen_compound_metabolic_process(4)	-0.0923013	-1.63021	0.0363235	0.104128	354	237	2768974,42305,41363,45976,40052,44540,43383,31802,33059,36401,42547,40146,42297,31665,36039,35560,42536,36424,43924,42561,35225,36889,36678,38469,37009,42550,19834908,40879,32225,42110,31015,41209,53446,42544,43769,33442,36118,42897,40549,38978,33670,37471,34416,41094,38639,33000,31227,46156,37681,43928,37068,35173,33571,39570,36240,44889,35235,38793,31000,40489,41151,35555,33224,318918,31883,386…
protein_localization_to_nucleus(7)	-0.186098	-1.63034	0.0392713	0.104422	68	56	42305,41363,44317,41140,37368,50391,37042,41957,33571,43041,34053,36748,41704,40581,38675,32080,31248,32630,42737,43673,32567,34719,36329,35336,46091,35784,35653,40160,34969,35101,41158,35780,41562,32350,42816,35851,37078,44747,33782,34527,41273,33981,35512,40678,32015,37040,33078,33226,35696,34549,33002,38722,36360,34481,38515,36942
somatic_stem_cell_division(6)	-0.220495	-1.63067	0.0377168	0.104626	48	39	41363,35197,53569,41675,31874,39647,32083,42676,42889,32585,31262,32080,32544,34263,42737,47877,32981,42672,35881,37355,43650,36491,32752,38001,37386,36793,33156,43656,45959,35851,44839,39340,38765,34411,42379,34906,31394,34903,34908
mating_behavior(5)	0.151081	1.62862	0.0402658	0.104659	126	86	39150,43395,41363,53522,43396,45976,40052,32245,41182,2768721,41211,36780,43982,42962,117368,39018,32158,32619,36414,32428,43669,33739,246647,43343,31130,44006,37844,31464,32406,31309,40850,40616,38504,32083,33571,40136,43036,31239,47384,42549,31251,117369,43265,39849,43828,42567,37528,42940,35398,36945,32603,35073,38007,35771,39650,33962,43130,31792,41988,34545,33823,30980,35523,43193,34641,3224…
steroid_biosynthetic_process(6)	0.327318	1.62537	0.0414225	0.104794	18	17	44858,38631,43512,5740359,36318,45282,39592,34358,2768685,41710,32857,31581,47249,33374,36203,5740633,38291
regulation_of_photoreceptor_cell_differentiation(8)	0.259693	1.62726	0.0400555	0.104826	35	28	41363,31802,43825,45278,41140,35261,41085,31017,2768677,33861,33881,32631,42289,33392,39885,37070,38424,49070,41988,41084,39884,41785,3354888,42148,31293,36497,43481,35390
alcohol_metabolic_process(5)	0.241041	1.62622	0.0428686	0.104858	37	32	41625,44858,38631,43512,5740359,32423,36318,45282,41701,35689,37360,33137,326119,35671,34358,2768685,43613,32857,31716,31581,47249,2768687,39226,32789,38396,36203,32285,33236,38291,34136,43612,47611
regulation_of_gene_expression_epigenetic(6)	-0.136122	-1.63072	0.0392474	0.104968	197	105	3355150,43604,35385,42236,35560,43924,35225,37009,31015,41209,33442,36118,33565,31130,33670,33509,45826,37844,34751,38639,33000,34885,38963,40793,36544,33669,36278,41143,35397,38012,42954,39217,41423,38779,36301,35121,32965,34066,37962,53562,41883,43808,35539,39722,39241,37447,36431,53442,41919,38817,38648,41740,34595,44409,42693,31230,39683,38145,45655,34592,41399,44703,41840,41965,35523,34541,3…
actin_filament_bundle_assembly(5)	0.294507	1.62169	0.042752	0.106183	28	21	318008,32661,35524,31075,41788,32718,31717,39004,44964,44885,45307,43319,32078,36775,41118,33619,31166,31405,32256,36311,34009
nucleosome_organization(5)	-0.284215	-1.61914	0.0454545	0.10723	38	23	41780,40111,43343,44811,40170,33505,31039,36390,34875,42065,37798,39492,35418,318846,3771935,31680,37922,43439,31801,41850,37006,40047,3772329
DNA_templated_transcription_initiation(7)	-0.219158	-1.62122	0.0449084	0.107266	69	39	42175,44830,41801,41288,43906,39157,37535,44451,31773,38914,39777,43816,39688,40696,117294,33223,40667,3354977,39202,37305,32587,40577,38799,45960,43952,38073,44728,42364,40403,33973,34902,32762,31441,42385,41042,40429,36130,45432,37639
spermatogenesis(6)	-0.113659	-1.6195	0.0403355	0.107419	241	153	49529,40367,41972,47854,37345,42207,42297,39018,36889,38017,33796,34651,43926,40838,35680,41756,36372,40142,35662,43343,44160,40093,43353,45826,44097,43163,40143,39647,36791,318841,39860,318948,34141,33916,45683,34358,31011,47873,40489,46243,42549,39049,40336,35540,39753,36914,45928,42889,44811,33946,34954,42819,40170,34014,37070,38091,34896,37528,41181,36072,34229,39016,32946,36010,38489,42745,5…
organic_substance_catabolic_process(4)	-0.0899059	-1.61737	0.0402997	0.107763	351	246	2768973,32625,43248,41625,41680,35019,39975,39870,39193,37446,34474,34791,2768908,49815,3355150,36780,31532,5740813,41275,33451,37026,35861,35859,38871,36922,33405,41552,42457,41701,39628,32274,37894,34999,38516,250736,43249,38961,35213,36131,36773,37445,31587,40030,35315,41339,43247,41094,32436,326119,38484,36460,40848,33898,34484,40683,41531,43164,33648,33377,40138,40248,318246,39869,33117,3822…
energy_derivation_by_oxidation_of_organic_compounds(4)	-0.193998	-1.61953	0.0402967	0.107769	112	50	35797,41468,35524,44390,31579,41324,32239,34070,35540,39454,39469,32461,59170,42993,41067,42832,39228,317974,35609,39899,40696,36103,32940,44149,36543,41360,33390,41326,31459,43102,39281,44291,42185,41709,318604,33981,39988,37728,39588,41823,46040,31606,31605,42282,33386,45401,37419,43652,32441,47611
mitotic_G2_M_transition_checkpoint(7)	-0.187405	-1.61652	0.0376016	0.107841	72	54	32100,40003,44259,35225,42175,41801,40683,42898,39157,41911,53443,44811,32608,43183,35742,5740252,43529,48309,31373,31016,41341,53442,40063,42186,40308,42000,53428,34364,41158,35780,38799,41498,34993,35816,41839,49077,41611,42661,31044,34411,41042,40858,53439,40578,40092,33226,35759,38649,34565,35895,326205,31449,31052,39014
cellular_response_to_oxidative_stress(5)	-0.306533	-1.61544	0.0442672	0.10803	22	19	35396,39089,40336,39454,44801,42866,117460,36447,39675,40958,3354888,36242,41709,41961,36821,43484,32007,34780,43652
negative_regulation_of_developmental_process(3)	0.103873	1.61566	0.0393125	0.108798	224	181	41363,35070,36526,43383,39052,35717,45821,36555,42297,32918,36039,43604,34569,40582,35197,36384,36876,35524,41140,37850,38516,36678,117464,32429,36104,31376,41085,40860,38846,43197,31017,43725,44830,2768677,33861,41772,43149,34751,32119,33881,41957,36791,31227,43928,36460,30975,43565,33916,39293,37233,38793,47873,43087,40191,38067,41911,31165,40336,35540,39753,42289,33392,36544,44642,34681,31262,…
negative_regulation_of_innate_immune_response(5)	-0.301735	-1.61258	0.0427402	0.109124	29	20	37468,35859,44811,42935,35731,38648,42850,40510,35966,32976,41839,44728,43749,34726,44910,35862,37769,38974,38128,33386
mitotic_cell_cycle_phase_transition(6)	-0.1834	-1.60985	0.0397578	0.11019	76	56	39673,40003,32274,41140,42550,38256,31678,35315,40848,5740853,43490,43724,42819,32543,32608,49580,41941,31248,39744,36264,33529,43651,43466,40653,48309,33991,38580,33758,42453,40958,3772082,37455,44118,40508,31816,35381,34993,35954,31293,33196,39340,38656,41942,36001,45574,34411,43719,43767,38649,42753,34924,31594,326205,32215,35522,31052
cellular_lipid_catabolic_process(5)	-0.263275	-1.60717	0.0445104	0.111229	32	26	37446,36780,41275,250736,35213,37445,32436,33898,43332,37028,43618,39611,36242,32426,34313,36031,37285,251984,31641,34276,41480,38864,36536,38147,34136,42810
sperm_competition(4)	0.307296	1.60934	0.0436069	0.111594	23	19	49952,43395,34162,53522,43396,33817,34651,36414,36874,246647,38340,32022,4379864,40875,47763,35096,40315,32060,39392
stem_cell_maintenance(4)	-0.172113	-1.60321	0.0436982	0.111845	79	64	36555,42297,37850,41085,43725,41772,34751,33881,36791,43565,38793,47873,43087,41911,36544,31262,36048,32080,31248,42445,39228,44885,33529,35731,32078,43385,40063,38648,39581,33686,40308,43901,42313,37859,45655,34286,41785,42000,37386,33834,37455,42816,35816,33753,31293,33196,41709,39013,42661,37090,42059,42596,35759,35151,40314,37778,34521,43229,34968,34924,326152,33432,36150,34903
pole_plasm_mRNA_localization(5)	-0.215884	-1.60372	0.0406699	0.11196	72	40	37345,45931,35680,41066,40489,44543,38067,43331,37065,33611,2768852,41852,43700,42743,36810,42854,41919,34967,38389,42752,41431,33968,34541,32537,41666,33834,43236,37790,47781,36990,32979,40559,35924,45827,33934,37402,39864,36409,42379,31580
negative_regulation_of_catalytic_activity(4)	-0.225119	-1.605	0.0452724	0.112029	41	36	42561,38516,38961,37233,34688,39753,32963,36748,44801,32819,34878,31248,53554,38936,3355133,38798,41785,32752,42000,33937,36674,33156,39554,44118,37229,34774,36497,43481,40754,37723,45969,37808,34968,34924,34250,34953
pole_plasm_RNA_localization(5)	-0.215884	-1.60376	0.0468596	0.112308	73	40	37345,45931,35680,41066,40489,44543,38067,43331,37065,33611,2768852,41852,43700,42743,36810,42854,41919,34967,38389,42752,41431,33968,34541,32537,41666,33834,43236,37790,47781,36990,32979,40559,35924,45827,33934,37402,39864,36409,42379,31580
regulation_of_cell_division(4)	-0.173238	-1.601	0.0422592	0.112679	74	61	39673,38381,38516,31157,41265,31678,35315,43856,37916,40848,31535,5740853,43490,33003,37377,32543,32608,49580,31248,33399,34263,39228,36264,43673,47877,43441,38580,44289,42186,33758,40285,43901,37355,38338,36364,39554,44118,40508,31816,35954,39340,38656,33716,45574,31240,326122,31361,43719,39429,43999,35800,45969,31696,43517,34968,42753,40287,34924,33218,31594,35522
regulation_of_proteasomal_ubiquitin_dependent_protein_catabolic_process(8)	-0.260933	-1.60031	0.045067	0.11269	35	26	35315,40848,5740853,43490,49580,31248,36264,43673,38580,33758,32221,42896,42000,36277,44118,40508,35954,39340,38656,45574,43719,35759,42753,34924,31594,35522
photoreceptor_cell_axon_guidance(7)	0.296236	1.60561	0.0483543	0.113042	24	20	45821,43832,40225,36445,31364,261629,36791,33916,39493,39533,32746,36329,33649,32849,32400,31792,37230,31816,45233,32398
positive_regulation_of_developmental_growth(4)	0.191598	1.60176	0.0428543	0.114591	62	50	39150,35286,31220,32158,44096,43725,43149,38863,3885565,42890,41957,32083,40195,41549,42549,36542,33185,33003,32771,39212,42846,35425,32805,32351,33529,3346167,35731,32257,37447,41341,39520,43974,38890,42564,41353,38898,33212,34179,32587,33346,39375,33753,64880,326214,32623,37723,36702,34780,37778,43812
regulation_of_innate_immune_response(5)	-0.190791	-1.59469	0.0437341	0.114923	73	50	37468,35859,45467,31270,31800,38821,31011,40191,40248,44339,44811,32831,35997,34311,117365,42935,35731,38648,42850,40033,40378,37967,40510,33853,32820,35966,32976,39063,37339,40034,42299,41839,34068,42160,32534,44728,43749,34726,44910,35862,37769,42594,38974,38128,34780,39020,33386,39776,41702,34632
regulation_of_cellular_protein_catabolic_process(6)&regulation_of_proteolysis_involved_in_cellular_protein_catabolic_process(7)	-0.241147	-1.59535	0.04527	0.114947	41	31	32274,35315,40848,5740853,43490,36361,36201,49580,31248,36264,43673,38580,33758,32221,42896,42000,36277,44118,40508,35954,40015,39340,38656,45574,43719,43999,35759,42753,34924,31594,35522
signal_transduction_by_phosphorylation(4)&MAPK_cascade(5)	-0.14223	-1.59096	0.0440914	0.116194	119	90	36295,35286,53425,32358,38539,35524,41140,3355127,40620,35261,31872,31391,37203,33881,40195,37233,44030,32631,40336,44111,33392,32963,40660,33989,44801,41704,31248,34096,42866,34608,31602,35425,41020,43905,42803,43319,35576,32257,31016,53472,33991,43330,44289,36057,42253,42186,37121,32981,43775,36302,43358,38232,33212,33971,36059,40385,40081,40999,35646,44573,36952,40958,3354888,42393,33346,44851…
ncRNA_metabolic_process(6)	-0.165441	-1.59118	0.0433804	0.11643	109	67	317953,35385,35197,31793,33300,34609,35380,40171,43350,41801,35795,34751,3355010,36494,38639,38444,38793,39157,36886,31496,34656,31795,41674,192528,35781,45064,31176,42508,42693,39098,33269,34488,32745,37840,34287,31812,35747,36774,32568,37701,43728,42899,44391,41973,35920,31213,33966,43506,37873,42695,39627,46201,35234,44879,37662,44005,37397,318956,31387,39141,36365,39763,36831,43227,45360,4369…
transcription_initiation_from_RNA_polymerase_II_promoter(8)	-0.21846	-1.58745	0.044864	0.117354	67	38	42175,44830,41801,41288,43906,39157,37535,44451,31773,38914,39777,43816,39688,40696,117294,33223,40667,3354977,39202,37305,32587,40577,38799,43952,38073,44728,42364,40403,33973,34902,32762,31441,42385,41042,40429,36130,45432,37639
regulation_of_cell_development(5)	0.103919	1.59544	0.041791	0.117469	219	175	41363,35070,31802,40715,36255,37345,32918,43825,43832,35253,36039,35259,43604,45278,35197,36384,36876,41140,38516,35261,46015,42550,31075,35680,31376,35652,41085,40860,36125,31017,42738,44830,2768677,33861,32119,35135,39122,33881,41957,36791,32083,35378,33648,39004,40489,43892,44543,38067,32631,31883,36542,35540,39753,36914,42289,32207,33392,39454,37065,44642,39885,42986,2768852,30971,249072,3707…
nucleoside_triphosphate_metabolic_process(6)	-0.281349	-1.58753	0.0501203	0.117692	77	22	35797,44390,43104,41324,32239,59170,36103,36543,33390,36031,39645,36252,37728,43739,46040,43515,32007,34996,45401,43652,34529,34995
lipoprotein_metabolic_process(5)	0.256508	1.59012	0.0402534	0.118818	38	27	33191,39399,19835383,43112,33516,43111,35362,37565,39886,43268,34503,41522,36939,39071,32818,36043,39518,36465,34634,37141,44098,39747,36757,38909,31517,39220,59171
cellular_response_to_hypoxia(5)	0.33128	1.59175	0.0468781	0.118993	28	16	44936,38516,31678,40633,31162,43087,36986,41533,43580,34167,37912,40201,38338,41084,49168,42298
response_to_ethanol(6)	0.202666	1.59078	0.0459563	0.119002	65	44	2768670,36780,42707,36897,35253,31364,32898,41145,34176,38168,31168,35573,33684,32406,37203,41094,33944,40136,39409,41899,32569,44111,32613,35687,39917,41742,39137,248194,41353,36699,34170,39086,3354888,35128,37455,36692,41359,40348,40680,33462,34256,39588,42066,40650
segment_specification(5)	-0.242863	-1.58204	0.0541941	0.119197	48	30	40374,43020,31227,46156,35555,44205,41090,33185,42034,33496,43023,32805,34134,42130,38817,117294,33607,40833,40826,37386,36794,41273,47763,40832,35341,40835,39297,44272,35430,45318
anaphase_promoting_complex_dependent_proteasomal_ubiquitin_dependent_protein_catabolic_process(8)	-0.260933	-1.58205	0.0510905	0.11957	34	26	35315,40848,5740853,43490,32751,49580,31248,31835,36264,38580,33758,44118,40508,31816,35954,45906,39340,38656,45574,43719,34968,32473,42753,34924,31594,35522
muscle_structure_development(4)	0.0996687	1.58759	0.0487805	0.11968	239	188	36295,42799,39148,45976,37886,36632,42547,36255,37322,32661,43825,36039,34569,36258,53425,31292,42536,31290,44355,36084,34519,40657,38082,37368,40990,32794,40327,50391,33726,31075,40363,32644,36773,42327,33253,41265,38978,31024,38821,32540,44097,33131,33262,41957,318841,30975,33916,32990,33692,36468,31618,38067,41911,42549,36542,31165,35540,33392,43190,42034,35207,38012,34633,40170,43293,39505,31…
G2_DNA_damage_checkpoint(7)&mitotic_G2_DNA_damage_checkpoint(8)	-0.18528	-1.58245	0.0486691	0.119727	71	53	32100,40003,44259,35225,42175,41801,40683,42898,39157,41911,53443,44811,32608,43183,35742,5740252,43529,48309,31373,31016,41341,53442,40063,42186,40308,42000,53428,34364,41158,35780,38799,41498,34993,35816,41839,49077,41611,42661,31044,34411,41042,40858,53439,40578,40092,33226,35759,38649,34565,35895,31449,31052,39014
nucleic_acid_phosphodiester_bond_hydrolysis(6)	-0.303299	-1.57874	0.0525468	0.119925	28	19	43426,36544,32608,3354994,38937,42392,2768853,42240,39083,41839,41872,44250,33259,36993,43506,32027,39763,38594,36654
anterior_posterior_axis_specification(6)	-0.131854	-1.5789	0.051899	0.120217	166	107	31802,35717,45994,37345,42297,45278,41140,31872,36809,45931,35680,36773,36118,41066,40549,31391,33148,41952,41094,31227,40489,44543,38067,43331,32160,40660,35051,37065,326157,38012,33611,34171,31722,2768852,37417,41852,43700,42757,45325,42743,36810,38424,35731,42854,38321,41919,35478,42564,34967,53560,41746,42313,38389,42752,41431,36952,33968,42000,3354888,34541,32537,41666,33834,43236,32498,4057…
intracellular_mRNA_localization_involved_in_anterior_posterior_axis_specification(6)	-0.202273	-1.57951	0.0544231	0.120244	78	44	37345,45931,35680,41066,41952,40489,44543,38067,43331,37065,33611,2768852,41852,43700,42743,36810,42854,41919,34967,38389,42752,41431,33968,34541,32537,41666,33834,43236,37790,47781,36990,32979,34441,42572,40559,35924,45827,33934,37402,39864,36409,42379,32478,31580
protein_localization(4)	0.0818133	1.58544	0.0428287	0.120327	395	283	41285,42305,43395,41363,53522,40288,32450,34333,44317,43542,45821,19835383,32661,43019,36257,41025,33275,33862,35553,44855,44856,38021,33732,36876,42561,41551,41140,35899,40189,31042,33796,40620,37368,37337,36414,50391,36809,35680,40710,37864,41085,32435,36773,38846,44160,41265,41066,38978,31800,31877,50210,38863,37042,40633,44531,43163,34957,53569,32947,41675,31874,41957,36791,53563,32083,41469,…
cellular_protein_localization(5)	-0.103473	-1.57605	0.0465483	0.121072	255	176	41285,42305,41363,32450,34333,44317,45821,19835383,41025,35553,38021,33732,41551,41140,35899,40189,31042,33796,37368,37337,50391,35680,36773,38846,44160,38978,31800,38863,37042,40633,43163,32947,41957,36791,31493,39259,35173,33571,36592,37233,38067,39566,39327,34793,34543,43041,34053,42843,36748,41704,44642,40581,38675,40170,34012,32080,31248,43770,31620,32630,50070,32351,35055,42737,36810,43673,…
positive_regulation_of_transcription_from_RNA_polymerase_II_promoter(7)	-0.106647	-1.57517	0.0488048	0.121195	200	162	39496,44936,45816,43383,31802,33059,34629,32457,41945,38381,43825,36039,39962,43234,42210,50143,42536,40828,44226,39349,36678,42175,42550,35662,53446,43769,33419,37471,43856,43928,37068,33769,37889,33916,39570,36240,41612,39842,33692,32817,35555,38198,40162,31883,39089,35540,44271,45871,37890,37795,41105,31773,32543,31722,43793,42037,41737,43718,32630,42749,47082,42757,36241,45325,31778,3355136,5…
regulation_of_endocytosis(4)	0.235849	1.58256	0.0478829	0.121385	39	32	42646,35197,37218,40863,35154,2768716,41911,38218,32569,33211,42447,34543,35051,39958,32771,42567,35425,34263,8674055,43654,44448,39717,42491,47285,32124,33219,32537,35865,31816,40506,34277,34976
regulation_of_nuclear_division(5)	-0.191208	-1.57359	0.0489868	0.121703	61	48	39673,38381,38516,35315,43856,37916,40848,31535,5740853,43490,37377,32543,32608,49580,31248,33399,36264,47877,43441,38580,42186,33758,40285,43901,36364,39554,44118,40508,31816,35954,39340,38656,45574,31240,31361,43719,43999,35800,45969,31696,43517,34968,42753,40287,34924,33218,31594,35522
actin_filament_bundle_organization(7)	0.270727	1.58041	0.0467788	0.122037	32	24	318008,32661,35524,31075,41788,32718,31717,39004,44964,44885,45307,36810,43319,32078,36775,41118,33619,31166,37230,31405,32256,36311,34009,43687
germarium_derived_oocyte_differentiation(5)	-0.250739	-1.5717	0.0549516	0.122367	33	28	41041,36791,44543,36544,35051,2768852,33399,37528,39169,41919,38580,39581,42186,42693,41746,36059,37230,42752,44132,35747,37387,43728,35924,36001,37757,43577,38905,38231
pole_cell_development(4)	-0.285999	-1.56943	0.0511138	0.12249	37	21	41066,40589,45871,34954,37417,35864,37528,38580,42693,39683,36491,35340,34364,33937,40559,53558,39864,5740599,36272,34521,34924
positive_regulation_of_cellular_amide_metabolic_process(5)&positive_regulation_of_antimicrobial_peptide_biosynthetic_process(6)	-0.306409	-1.56993	0.0510817	0.122586	27	18	31011,36748,44339,34761,41943,43256,35045,44448,37967,34969,38752,39063,35047,35341,42594,33078,32099,32832
negative_regulation_of_gene_expression_epigenetic(6)	-0.177756	-1.57017	0.0517485	0.122844	143	56	35560,43924,35225,37009,31015,41209,33442,36118,33670,33000,36544,33669,36278,41143,35397,38012,42954,41423,38779,35121,32965,34066,37962,39241,36431,41919,38648,41740,34595,31230,39683,34592,44703,41965,43819,36794,41848,40228,41839,43016,41103,33782,45848,36993,36615,41027,42696,37204,38620,40092,41102,36495,41850,34521,35390,35522
apoptotic_process_involved_in_development(4)	-0.31538	-1.56745	0.0511329	0.123247	19	17	42550,39454,44887,44548,36461,40998,41260,37729,45268,53585,45380,35528,43514,47763,40832,39173,48228
maintenance_of_location_in_cell(4)	-0.216452	-1.56528	0.0545635	0.123761	51	37	38021,33732,36773,38978,38863,37233,38067,43770,50070,42743,45680,34719,43901,35653,31166,34969,31405,31129,38001,35340,33834,37356,45894,3771968,31521,41144,35954,44839,34427,37402,53573,36538,35199,39068,38879,38515,37618
chromosome_condensation(4)	-0.246429	-1.56589	0.0541305	0.123775	43	29	35225,36621,35293,40616,32543,32608,49580,53567,31016,41919,49228,37187,41746,44013,37116,32458,35001,36440,33507,35649,45969,43491,31263,35390,41296,41703,31052,40973,34794
rhythmic_process(2)	0.136814	1.57253	0.0524851	0.124337	113	97	39150,42305,2768718,45338,36589,35286,3771890,37953,42210,35419,32020,31955,42310,32000,39015,31376,35662,31130,41339,43149,43856,34181,43324,31309,41957,31110,32083,42676,33944,33571,43036,32817,2768685,39533,40162,42549,31251,35540,31976,31021,37921,35486,40596,37619,32771,31363,32080,31248,34263,34896,37528,42940,41883,43808,43673,32132,34189,44965,37187,31252,36390,31234,33837,44669,34767,388…
neuron_maturation(6)	0.262981	1.57434	0.0521317	0.124414	37	25	40715,35998,31014,43197,3354896,38218,42549,31165,35540,33185,33458,35742,31016,33765,35971,42850,41225,32009,41785,37729,35933,33834,43514,39173,36702
reproductive_behavior(3)	0.137327	1.57259	0.0471811	0.124852	146	97	39150,43395,41363,53522,43396,45976,40052,32245,41182,2768721,41211,36780,36236,43982,42962,117368,39018,32158,33817,32619,36414,32428,43669,33739,32435,246647,43343,31130,44006,37844,31464,32406,31309,40850,40616,38504,32083,33571,40136,43036,31239,47384,34070,40248,42549,31251,117369,43265,39849,43828,42567,37528,42940,35398,36945,32603,35073,38007,35771,39650,33962,43130,31792,41988,34545,3564…
gene_silencing(4)	0.127793	1.57437	0.045674	0.124951	205	112	38428,42681,3355150,43604,41025,35385,42236,36656,35560,43924,35225,36621,2768920,37009,34609,31015,41209,33442,36118,31130,33670,33509,45826,37844,34751,39095,38639,33000,37681,44819,43928,42844,34885,40793,36544,33669,36278,41143,35397,42034,38012,42954,41423,38779,36301,35121,32965,34066,37962,41883,35398,43808,35539,31381,42935,39722,39241,31181,37447,36431,41919,38648,41740,34595,44409,43518…
stress_activated_MAPK_cascade(6)	0.20252	1.56942	0.051897	0.125023	58	43	32358,35524,40620,31391,37203,44030,40336,44111,32963,44801,41704,31248,34096,41020,43905,43319,31016,53472,33991,43330,44289,36057,42253,37121,32981,43775,33212,40999,35646,44573,40958,33346,44851,34774,37978,34132,32256,37387,43481,3355106,36821,39064,36054
intracellular_mRNA_localization_involved_in_pattern_specification_process(5)	-0.192695	-1.56197	0.0531206	0.125256	81	47	37345,45931,35680,41066,41952,39570,40489,44543,38067,43331,37065,33611,2768852,41852,43700,42743,36810,42854,32132,41919,34967,38389,42752,41431,33968,34541,32537,41666,33834,43236,37790,47781,36990,32979,34441,42572,40559,48448,35924,45827,33934,37402,39864,36409,42379,32478,31580
steroid_metabolic_process(5)	0.220228	1.56972	0.0526422	0.125407	37	36	32419,32420,44858,318954,38631,43512,32422,32415,5740359,32423,39999,36318,45282,39592,34358,2768685,41710,32857,32416,32418,31581,47249,32424,2768687,318955,32789,34835,32858,32414,33374,36203,5740633,32413,19835504,32412,38291
eye_photoreceptor_cell_fate_commitment(7)	0.207467	1.56767	0.0509859	0.125481	50	41	41363,42707,43825,43234,42210,45278,44856,41140,38961,43146,43856,42289,39866,33392,37247,42757,45307,43651,44548,38321,38785,44448,36057,252554,42313,39884,38389,36606,3772082,37455,45959,31293,34847,47998,36497,41273,37038,41491,44505,36411,34844
regulation_of_localization(3)	0.0931989	1.56611	0.0532533	0.125865	291	212	39496,41363,38573,64877,40288,35070,2768718,32799,36589,42646,2768679,44317,43542,45821,19835383,33277,37345,43019,43832,35259,32158,35197,44856,14462605,36876,42561,41551,40620,37342,37368,318064,35680,31376,37132,32435,42327,31800,37218,31877,37042,38786,40863,33788,32947,41957,36791,38504,41469,35154,39259,32604,34358,33571,2768716,32797,35235,39004,40489,44543,39900,33334,38067,41911,38218,46…
epidermis_development(5)	-0.178597	-1.55993	0.0568501	0.12605	66	55	39399,38755,40657,40620,33349,36104,39122,32718,31717,44205,45343,35540,36139,36213,32207,34882,32162,2768852,39505,45325,42737,45307,43673,43319,32078,36775,49070,44448,32981,37205,40165,38534,34927,42542,33245,44835,38001,40958,31554,33627,33156,35058,42541,33759,34166,37841,31429,44272,43767,38131,35430,40246,34009,40287,37089
sodium_ion_transport(7)	0.211931	1.56469	0.0536886	0.126161	46	39	40551,43188,36864,2768910,38440,34005,318593,32619,3346226,37844,318575,45248,34843,38504,40580,246504,37498,38835,3885617,43489,2768987,37566,34299,37168,43702,37981,32671,43485,35006,37979,43487,42710,33887,32731,318213,37286,43486,33961,3885612
peptide_biosynthetic_process(6)	-0.239806	-1.5589	0.0554121	0.126257	44	30	31167,53581,31011,42521,36748,36769,44339,49045,34761,41943,43256,35045,248194,44448,37575,37967,34969,38752,39063,35047,33225,32152,42385,35341,42594,33078,32099,32832,44849,37143
locomotory_behavior(3)	0.110554	1.55763	0.0562736	0.126493	215	147	39150,42305,35977,45338,40052,32864,3355164,31802,36589,32928,38357,39617,37953,39195,33062,32358,35419,32158,36384,32020,44324,31955,36876,48971,32470,42310,32000,46015,31376,32428,41085,34385,35579,31130,31621,41339,43149,43856,43324,34843,38484,32083,46027,38298,33571,41612,34070,38218,39533,40162,42549,33117,40336,31251,35540,37335,37921,34251,35486,30971,31363,32080,42846,42567,38091,31581,3…
imaginal_disc_derived_wing_hair_organization(6)	0.210835	1.55983	0.0512923	0.126818	48	39	39399,38755,33349,36104,39122,32718,31717,44205,45343,36139,36213,32207,34882,32162,2768852,39505,45307,43673,43319,32078,36775,49070,44448,32981,37205,40165,38534,34927,33245,38001,31554,33627,35058,33759,34166,37841,38131,40246,37089
glial_cell_differentiation(6)	0.228123	1.55788	0.0528423	0.126889	35	33	41363,38726,34569,36258,36104,31168,40549,33148,40030,39387,44205,33814,45285,38424,46187,42672,37205,31792,31101,47285,40553,34280,35504,31003,45380,31293,42160,34277,38765,47121,33953,41491,44018
phototransduction_visible_light(6)	0.255722	1.5602	0.0575221	0.127133	27	26	41678,40224,43542,36897,36384,43683,31826,31376,32340,32126,37629,36003,3355013,32378,326160,34012,36329,43950,35974,43493,33271,37400,38993,42367,35078,40148
thermotaxis(4)	0.321931	1.56208	0.0582816	0.127156	16	16	40224,40468,45910,36384,39015,31826,31376,41426,31621,43950,36076,34024,35190,38746,41726,42367
positive_regulation_of_multicellular_organismal_process(3)	0.124471	1.56098	0.0486884	0.127231	144	116	39150,2768718,31802,40715,36589,36255,35286,35253,32358,31220,32158,41140,35261,32000,42550,44096,35680,250710,43725,43149,38863,34181,3885565,42890,41957,32083,40195,42676,33944,35378,33648,41549,2768685,32631,31883,42549,36542,35540,36914,33185,33392,39454,42034,39958,32771,30971,39212,42037,42846,35425,37528,32805,32351,39228,41742,33529,3346167,35731,43466,32078,32257,37447,41341,36461,40998,…
potassium_ion_transport(7)	0.281799	1.55802	0.0558559	0.127343	31	21	41454,36005,2768910,41125,37398,32020,31955,37843,32428,8674091,42770,36071,37047,42940,32092,38133,42742,42710,39410,35131,42222
regulation_of_organ_growth(4)	-0.212176	-1.55313	0.0547562	0.128871	49	38	38736,38017,2768677,41957,40191,42549,33185,42034,42380,37247,37528,32351,42737,44027,43651,35771,44448,33619,40201,33212,42896,252554,34179,39596,59172,33627,39375,32979,33753,47998,64880,326214,34495,39013,40009,33218,33432,40940
positive_regulation_of_chromosome_organization(5)	-0.22814	-1.5537	0.0569106	0.128914	40	33	33442,35113,33670,35315,40966,5740853,31149,37795,33669,41143,49580,31248,41341,38648,34595,31230,33212,32268,35523,33423,44118,37978,41848,42065,41103,45574,42696,41102,36495,42753,31594,35522,34908
protein_processing(5)	-0.171995	-1.54833	0.0549951	0.130988	80	59	49806,44936,40644,41607,32095,37337,38168,2768677,40848,31011,39753,36914,43490,36748,36769,36361,39165,34896,38914,38340,42737,36264,43128,35511,35288,40104,33758,37232,38738,42896,42000,36046,36281,37229,40508,32505,35954,43514,39340,42185,40815,35748,38656,37206,40315,43719,42594,42944,35759,39173,34924,35522,3354863,34995,42945,38443,41858,49807,32159
negative_regulation_of_gene_expression(5)	-0.075627	-1.54752	0.0532022	0.131062	459	317	2768974,42305,41363,45976,44540,43383,31802,33059,36401,38428,41945,42681,42547,3355150,40146,42297,31665,36039,43604,41025,35385,42236,36656,39018,41552,35560,42536,36424,40828,43924,35225,36621,36889,2768920,36678,38469,37009,42550,19834908,40879,34609,32225,42110,38168,31015,41209,53446,42544,43769,33442,36118,42897,40549,38978,31130,33670,37471,33509,38023,45826,41772,37844,34751,39095,34416,…
negative_regulation_of_RNA_metabolic_process(5)	-0.0894316	-1.54861	0.0525475	0.131211	335	223	2768974,42305,41363,45976,44540,43383,31802,33059,36401,42547,40146,42297,31665,36039,35560,42536,36424,43924,35225,36889,36678,38469,37009,42550,19834908,40879,32225,42110,31015,41209,53446,42544,43769,33442,36118,42897,40549,38978,33670,37471,34416,41094,38639,33000,31227,46156,37681,43928,37068,33571,39570,36240,44889,35235,38793,31000,40489,41151,35555,33224,318918,31883,38638,31165,31251,355…
ion_transmembrane_transport(5)	0.186672	1.54769	0.0579739	0.131885	71	50	36391,32986,35580,2768718,36005,41125,43542,32397,37398,32020,14462605,318064,42245,37800,40254,32695,37132,42723,8674091,35579,39662,34160,36003,37437,39533,43265,41640,31082,39106,37981,41550,36329,39232,34587,31990,35911,43583,32092,38133,39230,33921,42710,42490,39410,37985,43707,42222,32694,39990,38264
cellular_response_to_chemical_stimulus(4)	-0.0989401	-1.54194	0.0575015	0.133614	225	183	39150,31328,44936,45234,36255,43542,35286,31665,36258,36666,35385,31220,45278,38736,36384,36424,38539,38516,34377,44226,37342,39909,38616,42135,326115,43725,40198,31678,38490,41772,34751,40633,33262,37203,38639,31162,41957,38913,36003,41770,35396,39409,43087,31137,42549,39089,38638,31165,40336,35540,36316,33814,43747,44111,39454,32160,37795,36544,33458,44801,44811,34065,35997,36986,35687,42133,35…
DNA_damage_checkpoint(6)	-0.167377	-1.5424	0.0563324	0.133732	82	61	32100,40003,44259,35225,42175,31678,41801,40598,40683,42898,39157,41911,53443,44811,32608,43183,35742,5740252,43529,48309,31373,31016,41341,53442,40063,33991,35288,42186,40308,42000,53428,34364,41158,35780,38799,41498,31518,34993,35816,41839,49077,41611,41615,42661,31044,34411,41042,40858,53439,40578,40092,33226,35759,38649,34565,2768674,35895,31449,31052,39014,35122
behavioral_response_to_ethanol(5)	0.212394	1.54006	0.059654	0.135496	54	37	2768670,36780,42707,35253,31364,32898,41145,34176,38168,31168,35573,32406,37203,41094,33944,39409,41899,32569,32613,39917,41742,39137,248194,41353,36699,34170,39086,3354888,37455,36692,41359,40348,40680,33462,39588,42066,40650
compound_eye_photoreceptor_fate_commitment(8)	0.206223	1.54066	0.0576847	0.135685	49	40	41363,42707,43234,42210,45278,44856,41140,38961,43146,43856,42289,39866,33392,37247,42757,45307,43651,44548,38321,38785,44448,36057,252554,42313,39884,38389,36606,3772082,37455,45959,31293,34847,47998,36497,41273,37038,41491,44505,36411,34844
positive_regulation_of_multi_organism_process(3)	-0.237478	-1.53684	0.0610116	0.136318	42	29	42550,35680,31011,34070,39454,36748,44339,34761,41943,36461,40998,43256,35045,44448,37967,36183,34969,38752,39063,37339,35047,35341,35956,39864,42594,33078,32099,41650,32832
positive_regulation_of_protein_modification_process(6)	-0.19448	-1.53429	0.0579858	0.136711	56	44	53425,32358,42821,35113,39122,35378,40966,32631,39753,31149,44111,37795,33458,36201,35425,41020,40700,32257,41341,40998,31543,42253,34595,53554,40201,33212,39204,41718,33937,33423,37422,32979,32256,40015,326198,33981,34046,43999,39564,34780,34968,42356,40031,34908
regulation_of_hemocyte_proliferation(4)	-0.235649	-1.53531	0.0595094	0.136887	38	30	42550,45840,41957,40090,41899,38198,35540,38012,38779,32080,45307,35045,44013,45655,33823,34941,37720,42000,39861,40684,35047,41709,32098,41455,37922,40048,33226,35688,37036,36962
instar_larval_development(6)	-0.20029	-1.53461	0.0579507	0.136919	59	42	41140,38168,37949,45826,38433,40850,32083,39493,39570,37890,34882,42889,44642,31248,42737,3346167,33649,44448,43717,40514,37564,53554,39682,42091,39491,33834,45250,33156,31816,33424,32458,41937,37757,42871,40861,42059,5740633,35688,34009,42615,41887,38291
regulation_of_gene_silencing(4)	0.174529	1.53277	0.0593254	0.138311	66	55	38428,42681,41025,36656,35560,43924,37009,41209,33442,36118,31130,33670,34751,38639,37681,44819,42844,40793,33669,41143,42034,42954,41423,38779,35121,32965,34066,37962,41883,35398,31381,42935,39241,37447,38648,41740,43518,37730,31230,45655,34592,37790,41848,40228,43016,41103,45848,41027,42696,42695,36956,38620,41102,36495,35522
regulation_of_gene_silencing_by_RNA(5)	0.283947	1.5332	0.0573674	0.138614	20	20	38428,42681,41025,36656,37009,41209,31130,34751,38639,44819,40793,34066,41883,31381,37447,43518,45655,37790,42695,36956
gliogenesis(7)	0.157291	1.53363	0.0599274	0.138924	79	69	41363,38726,45976,36255,34569,36258,36703,41140,38516,40620,36104,32428,35662,31168,40549,33148,40030,43149,43856,39387,46243,35555,44205,33814,37247,34263,45285,42737,38424,36377,43651,36775,46187,32400,34772,41783,42672,37205,31792,37851,49701,36746,42313,31101,41084,47285,31208,40553,42000,33659,34280,35504,31003,32979,45380,31293,42160,34277,38765,47121,33953,41491,32398,42596,32872,39564,440…
posttranscriptional_regulation_of_gene_expression(6)	0.117351	1.53024	0.0590734	0.139347	163	126	45821,3355150,42297,43604,35385,42236,39018,35197,41552,35560,32151,38987,41551,37009,46035,41066,31130,33509,45826,37844,34751,41094,38639,31874,40683,36750,47873,43087,34885,39049,38963,39071,39034,40793,36544,37065,41704,36201,34946,32162,37070,35552,31363,5740252,36301,34066,37528,41883,42880,43808,35539,42935,39722,43385,31016,37447,41919,40063,47877,44409,33686,40308,36463,35653,53554,42693…
negative_regulation_of_multi_organism_process(3)	0.284288	1.52923	0.066276	0.139407	27	20	37468,42821,31808,38067,35540,36769,42866,35539,42935,38648,117294,36057,44409,37575,41260,39683,43415,35933,41379,42166
regulation_of_cell_differentiation(4)	-0.0822105	-1.52847	0.0618827	0.13952	323	259	41363,35070,31802,40715,36632,36255,36555,37345,42297,32918,43825,43832,35253,36039,35259,43604,34569,53425,45278,31292,35197,36384,36876,41140,37850,38516,36678,35261,117464,46015,42550,31075,35680,31376,35652,41085,40860,36125,38846,43769,31017,43725,42738,44830,2768677,33861,41772,34751,32119,35135,39122,33881,41957,36791,43928,32083,33769,43565,33916,35378,38793,33648,47873,39004,43087,40489,…
chromatin_silencing(5)	-0.174475	-1.52869	0.0623882	0.13979	142	55	35560,43924,35225,37009,31015,41209,33442,36118,33670,33000,36544,33669,36278,41143,35397,38012,42954,41423,38779,35121,32965,34066,39241,36431,41919,38648,41740,34595,31230,39683,34592,44703,41965,43819,36794,41848,40228,41839,43016,41103,33782,45848,36993,36615,41027,42696,37204,38620,40092,41102,36495,41850,34521,35390,35522
nuclear_migration(6)	-0.279564	-1.52683	0.0592355	0.140157	27	21	36791,44030,40489,38067,40589,35051,35594,38580,44289,39683,31554,43288,41848,33782,32152,43749,35924,37757,42871,39879,40232
cellular_ketone_metabolic_process(4)	0.207269	1.52611	0.0625501	0.140787	43	39	32419,32420,246650,42681,44858,38631,43512,32422,32415,5740359,32423,39999,36318,45282,39592,34358,2768685,41710,32857,35383,32416,32418,31581,47249,32424,35790,32789,32858,34961,32414,33374,5740633,32413,32272,19835504,32412,40988,32026,38291
methylation(3)	-0.224273	-1.52446	0.0676221	0.141261	49	33	34377,31015,34480,42844,31149,31880,37795,41219,33761,30971,35552,36301,41737,37962,31355,39203,39103,34595,45064,31176,37851,53428,32941,41295,40228,36022,43016,37664,34528,36645,31387,34611,34632
regulation_of_stress_activated_protein_kinase_signaling_cascade(5)&regulation_of_stress_activated_MAPK_cascade(6)	-0.22056	-1.52288	0.0615043	0.141891	45	34	32358,40620,31391,37203,40336,44111,32963,44801,41704,31248,34096,41020,43905,31016,53472,33991,43330,44289,42253,37121,43775,33212,40999,44573,40958,33346,44851,34774,32256,37387,43481,3355106,36821,39064
regulation_of_MAPK_cascade(6)	0.149111	1.52352	0.0601731	0.141896	100	75	36295,35286,53425,32358,38539,41140,3355127,40620,35261,31872,31391,37203,40195,37233,32631,40336,44111,32963,40660,33989,44801,41704,31248,34096,34608,31602,35425,41020,43905,42803,35576,32257,31016,53472,33991,43330,44289,42253,42186,37121,43775,36302,43358,38232,33212,33971,36059,40385,40081,40999,44573,36952,40958,3354888,42393,33346,44851,34774,33682,40569,32256,37387,36497,43481,33981,35683…
detection_of_chemical_stimulus(4)	0.127538	1.51942	0.0617013	0.142223	138	105	42712,7354412,2768728,117492,35514,39109,246471,39929,318632,39982,2768721,37715,37252,42711,42765,317838,7354402,318158,33335,44913,36257,43341,41052,246631,14462661,2768934,318912,39015,38616,42769,318727,39110,35743,31376,35652,40198,318011,318610,39378,31207,31690,41469,246659,36413,39269,40157,37022,36095,36715,42007,36350,117481,40991,117477,246442,33683,36329,3885628,2768933,31692,35449,34…
regulation_of_Notch_signaling_pathway(5)	0.160823	1.51956	0.0662917	0.142702	101	65	40675,44540,34377,32225,35764,41085,326197,36125,38846,42544,32947,43164,35378,42844,37961,45343,34793,34543,45928,33441,33458,44811,39958,35483,36912,43951,39750,44129,42445,34263,3355130,43501,45307,32078,33467,31589,34665,36967,53554,38898,33212,36564,42896,45655,31596,41150,36606,32537,33983,35933,33156,32941,32243,42572,31293,33196,40351,326122,37449,37922,33972,36107,318559,40314,34953
meiotic_cytokinesis(4)	-0.256632	-1.52017	0.0648036	0.142807	41	25	317833,33562,43163,34141,37070,41181,43717,45374,34244,36699,43547,35340,35054,32979,34441,35298,31240,39429,42077,35696,39068,32478,42657,40232,38879
nuclear_export(8)	-0.249818	-1.51933	0.0681773	0.142916	38	26	45821,40633,35235,44271,39843,43944,35849,326153,32602,46091,31195,34167,33781,41666,40723,41562,43018,37078,31097,37149,45848,37769,34549,34481,42680,37685
regulation_of_secretion(5)	0.209712	1.52094	0.0650407	0.142949	48	37	64877,40288,32799,36589,33277,32158,44856,36876,42561,41551,32435,42327,31877,38786,33788,39259,32604,32797,39900,35051,42889,32321,42567,43673,42656,36046,35404,39747,33474,31382,38337,47251,41177,32140,37778,35353,261610
negative_regulation_of_phosphorylation(7)	-0.205881	-1.52035	0.0623754	0.143109	46	39	32975,38516,38961,31391,37233,34688,40336,32963,33458,44801,31248,31016,33991,44289,53554,33212,40081,38798,40999,41785,32752,40958,42000,42393,33937,33346,36674,33156,44118,44851,34774,37387,36497,43481,37723,39064,37808,34968,34250
response_to_toxic_substance(4)	0.290659	1.51967	0.0651163	0.143198	24	19	34304,45910,35832,36666,42918,10178932,32619,35587,42920,36316,46415,246648,248194,44965,33265,31865,42294,36317,38935
insemination(4)	0.28096	1.51692	0.0658103	0.143266	26	20	49952,43395,34162,53522,43396,33817,34651,36414,36874,246647,38340,32022,4379864,37785,40875,47763,35096,40315,32060,39392
RNA_export_from_nucleus(6)	-0.304673	-1.51725	0.0628931	0.143839	22	17	35235,44271,39843,43944,35849,326153,32602,33781,41666,40723,37078,45848,37769,34549,34481,42680,37685
regulation_of_protein_processing(6)	-0.257778	-1.51241	0.0661255	0.144123	33	24	49806,40848,39753,43490,36748,36769,36361,38340,42737,36264,33758,42896,42000,36046,37229,40508,35954,39340,38656,43719,35759,34924,35522,49807
protein_import(4)	-0.17116	-1.51288	0.0669652	0.144217	69	56	42305,44317,41140,37368,50391,38846,37042,41957,33571,39566,43041,34053,36748,41704,40581,38675,32080,31248,32630,42737,43673,32567,34719,36329,35336,46091,35784,35653,39294,40160,34969,35101,41158,35780,41562,32350,42816,35851,37078,44747,33981,35512,40678,32015,37040,33078,33226,35696,318636,34549,33002,38722,36360,34481,38515,36942
single_organism_catabolic_process(4)	-0.108185	-1.51534	0.0683915	0.144249	199	143	32625,43248,41625,41680,35019,39975,37446,34474,34791,36780,31532,5740813,41275,37026,38871,33405,32871,41701,41140,38516,250736,43249,35213,36773,326115,37445,31587,35315,2768677,43247,32436,32947,326119,38484,40848,33898,38913,34070,33117,5740853,40336,36316,36914,43490,44544,39454,40349,32608,43183,49580,38979,31248,42832,3355130,50392,32001,41133,36264,40700,31666,2768853,38580,33758,53578,43…
negative_regulation_of_transcription_DNA_templated(6)&negative_regulation_of_RNA_biosynthetic_process(6)&negative_regulation_of_nucleic_acid_templated_transcription(7)	-0.0898444	-1.51322	0.0635644	0.144396	322	210	2768974,42305,41363,45976,44540,43383,31802,33059,36401,42547,40146,42297,31665,36039,35560,42536,36424,43924,35225,36678,38469,37009,42550,19834908,40879,32225,42110,31015,41209,53446,42544,43769,33442,36118,40549,38978,33670,37471,34416,41094,33000,31227,46156,43928,37068,33571,39570,36240,44889,38793,40489,41151,35555,33224,318918,31883,38638,31165,31251,35540,33185,33392,36544,33669,36278,411…
defense_response_to_Gram_positive_bacterium(6)	-0.231454	-1.51573	0.062249	0.144407	42	30	36047,41633,38858,32648,35910,35049,318005,43599,49045,43256,35045,36183,36637,36708,40034,41379,32534,50133,35956,32099,37184,40988,38833,43273,31797,36635,33764,43597,43596,37044
positive_regulation_of_nucleobase_containing_compound_metabolic_process(5)	-0.085894	-1.51439	0.0640483	0.144451	297	230	39496,44936,45976,45816,43383,31802,33059,34629,32457,41945,38661,3355150,38381,43825,36039,39962,43234,42210,50143,35560,42536,36424,3885573,40828,38539,40657,34377,44226,39349,36678,35261,42175,42550,36372,35662,53446,42544,43769,33419,37471,2768677,43149,43856,34181,37837,41094,43928,37068,33769,37889,40164,33916,39570,36240,41612,39842,41549,36061,33692,32817,35555,38198,41911,33224,40162,318…
regulation_of_developmental_pigmentation(4)	-0.296928	-1.51368	0.0706672	0.144513	24	18	2768679,42521,42866,41020,8674055,32078,32257,30980,35190,35332,38746,42560,34780,34009,42615,40940,39751,34903
actin_filament_polymerization(8)	-0.23191	-1.5102	0.0632161	0.144718	37	30	39052,34519,45931,31075,34793,33611,39505,41883,43330,32981,38534,49701,38898,35311,35340,33834,31459,33346,46008,34132,37387,33444,41377,36615,41917,32623,37841,33864,36311,38131
negative_regulation_of_phosphorus_metabolic_process(5)&negative_regulation_of_phosphate_metabolic_process(6)	-0.183519	-1.51039	0.0610264	0.144989	56	48	32975,42561,38516,38961,41414,31391,37233,34688,44748,40336,32963,33458,44801,34878,31248,31016,33991,44289,53554,33212,40081,38798,40999,41785,32752,40958,42000,42393,33937,39156,33346,36674,33156,39554,44118,44851,34774,37387,36497,43481,36001,40754,37723,45969,39064,37808,34968,34250
cofactor_biosynthetic_process(5)	-0.277843	-1.50831	0.0682311	0.145558	29	21	246650,44701,40259,37815,36760,30973,34394,30994,39238,32426,34961,43017,43757,3355069,42867,41149,326159,32272,40988,40925,32212
regulation_of_cellular_catabolic_process(5)	-0.144657	-1.50724	0.0702395	0.145854	115	80	37272,3355150,32871,32274,41140,38516,34377,36773,326115,35315,2768677,41094,40848,35173,38913,42549,5740853,35540,39071,43490,43438,39454,44801,36361,117369,36201,49580,31248,32001,36264,43673,38543,40653,40998,41919,38580,43580,33283,33758,43518,32221,38936,40201,41260,42896,37141,43740,37729,42000,3354888,36277,38344,53585,44118,40508,32256,35954,40015,39340,41709,38656,45574,33474,40009,39656…
response_to_transforming_growth_factor_beta(4)&cellular_response_to_transforming_growth_factor_beta_stimulus(5)	-0.267158	-1.50613	0.0694804	0.146173	26	22	31665,43725,41772,32160,33529,35731,32257,32981,36171,32498,33156,33753,33981,33474,42059,33226,44849,34780,43804,33432,42945,46000
fatty_acid_metabolic_process(5)	-0.191636	-1.50439	0.0672386	0.146876	63	45	37446,41211,41275,246388,36666,40056,42659,35213,37445,39860,40259,33898,39335,40943,46068,41213,35790,42074,40567,43332,37028,42656,32789,36242,32426,34313,36540,36031,42867,37285,326148,42655,42131,31695,31641,34276,41480,38864,36536,42657,38147,41212,44117,41214,39245
mitotic_DNA_integrity_checkpoint(7)	-0.165163	-1.50054	0.0734217	0.148566	78	60	32100,40003,44259,35225,42175,31678,41801,40598,40683,42898,39157,41911,53443,44811,32608,43183,35742,5740252,43529,48309,31373,31016,41341,53442,40063,33991,35288,42186,40308,42000,53428,34364,41158,35780,38799,41498,34993,35816,41839,49077,41611,42661,31044,34411,41042,40858,53439,40578,40092,33226,35759,38649,34565,2768674,35895,326205,31449,31052,39014,35122
fatty_acid_oxidation(6)	-0.293041	-1.5007	0.070267	0.148875	21	18	37446,41275,35213,37445,33898,43332,37028,42656,36242,34313,36031,37285,31641,34276,41480,38864,36536,38147
DNA_integrity_checkpoint(6)	-0.159068	-1.49756	0.0754015	0.150122	85	64	32100,40003,44259,35225,42175,31678,41801,40598,43856,40683,42898,39157,41911,53443,44811,32608,43183,35742,5740252,43529,48309,31373,31016,41341,53442,40063,33991,35288,42186,40308,42000,53428,34364,41158,35780,38799,41498,31518,34993,35816,41839,49077,41611,47121,41615,42661,31044,34411,41042,40858,53439,40578,40092,33226,35759,38649,34565,2768674,35895,326205,31449,31052,39014,35122
carbohydrate_derivative_metabolic_process(4)	-0.106029	-1.49664	0.0688564	0.150346	242	147	35797,246535,41680,39975,39870,49815,19835383,317967,35570,37026,35861,35859,39914,35419,38736,3885573,43682,317923,35627,38539,42561,44390,31098,39653,41476,43104,41324,38285,37198,36614,31024,43149,34181,38753,43563,41825,43031,34409,32239,41549,39869,38223,36914,40981,59170,35486,42115,34878,42652,42380,32485,34134,246627,34215,33216,33903,31358,38760,31553,32122,39732,41318,31234,39479,45830,…
neuron_remodeling(7)	0.257944	1.50451	0.0703388	0.150715	35	24	40715,35998,31014,43197,3354896,38218,42549,31165,35540,33185,33458,35742,31016,35971,42850,41225,32009,41785,37729,35933,33834,43514,39173,36702
single_organism_membrane_fusion(4)	0.301969	1.50269	0.0709318	0.150725	48	17	38196,36526,47091,42561,32947,34141,40336,248102,31581,3355130,36578,42854,42745,38614,43618,36281,40724
morphogenesis_of_a_polarized_epithelium(6)	0.141991	1.49748	0.0698148	0.150776	108	82	32200,35070,39399,45821,38755,43234,40620,33349,36104,40852,36125,31391,50454,43856,37185,318886,32083,46027,36592,40191,44205,45343,34845,45928,36139,32207,33392,41704,32162,2768852,35071,32080,44861,44129,42757,45307,38424,43673,3346167,43319,32078,36775,44548,38580,44448,36057,40849,38890,45374,49701,41656,34170,42896,42313,33245,34179,32752,37386,43997,33627,3772082,33156,37455,31339,46719,31…
muscle_tissue_development(5)	0.218914	1.49771	0.0734147	0.151204	35	33	42799,31292,42536,31290,37368,32794,42550,33726,37853,35540,42037,44129,36810,35694,38488,38491,34772,44289,40849,37655,42542,42817,44013,32536,39907,3771968,34068,31293,34222,42541,47763,36032,42717
fatty_acid_catabolic_process(6)	-0.293041	-1.49346	0.0736284	0.151247	23	18	37446,41275,35213,37445,33898,43332,37028,36242,32426,34313,36031,37285,31641,34276,41480,38864,36536,38147
photoreceptor_cell_fate_commitment(7)	0.189583	1.50277	0.0689173	0.151264	55	45	41363,31802,42707,43825,43234,42210,45278,44856,41140,38961,43146,43856,42289,39866,33392,37247,38091,42757,45307,43651,44548,38321,38785,44448,36057,252554,42313,39884,38389,36606,3772082,37455,45959,31293,34847,47998,36497,34982,41273,37038,41491,44505,36411,34844,43812
Golgi_vesicle_transport(5)	-0.190177	-1.49386	0.076428	0.151399	75	44	19835383,33516,43223,33562,40710,31800,33908,39657,42843,40981,39051,248102,43590,39430,40140,31902,43717,41694,36337,34967,41870,38614,32820,3772540,39090,31001,45250,47942,48986,34427,39745,40506,31382,37206,38410,40094,39862,31517,41177,32140,42905,42615,34185,42979
macromolecule_methylation(4)	-0.220453	-1.49418	0.0651318	0.151595	48	32	34377,31015,34480,42844,31149,31880,37795,41219,33761,30971,36301,41737,37962,31355,39203,39103,34595,45064,31176,37851,53428,32941,41295,40228,36022,43016,37664,34528,36645,31387,34611,34632
embryonic_morphogenesis(4)	0.0989123	1.49792	0.0680961	0.151635	247	174	36295,44540,43383,41633,33059,36255,35717,39673,45821,36555,44858,39284,38631,35253,36039,44855,38736,42536,40828,45282,35524,41140,40620,39349,33726,40575,38168,35662,38766,43769,41265,39592,40549,31391,33148,41772,37042,33881,42890,41094,41675,31874,32083,33072,33916,35256,44030,39387,31239,32637,33224,3355131,42549,35540,39270,39866,44111,33392,42889,44801,42034,38012,44642,49045,32080,34096,4…
lipoprotein_biosynthetic_process(6)&protein_lipidation(7)	0.245059	1.4983	0.0691521	0.151968	36	26	33191,39399,19835383,43112,33516,43111,37565,39886,43268,34503,41522,36939,39071,32818,36043,39518,36465,34634,37141,44098,39747,36757,38909,31517,39220,59171
membrane_fusion(5)	0.301969	1.49463	0.074288	0.152134	50	17	38196,36526,47091,42561,32947,34141,40336,248102,31581,3355130,36578,42854,42745,38614,43618,36281,40724
short_term_memory(6)	0.279613	1.49831	0.070701	0.152551	21	20	41616,35977,40052,31364,43149,38863,44531,32406,31309,37890,45928,33185,30971,37528,47141,45064,36692,37229,36497,44817
establishment_or_maintenance_of_epithelial_cell_apical_basal_polarity(7)	0.279414	1.49868	0.0704961	0.152893	27	20	41398,44855,36773,43904,43163,32083,44861,45307,32078,36775,38580,44448,41656,42896,33245,32752,33627,33156,31816,37089
response_to_fungus(4)	-0.197998	-1.48961	0.0721524	0.153441	53	41	32648,35910,318005,36239,41265,34281,37068,44205,38185,42866,34761,45908,39078,43256,35045,37232,42672,40554,34969,34624,33390,34541,37386,35596,36708,41611,36024,38408,35956,43283,32832,40988,39889,34780,39020,49808,38833,38419,31797,317954,37044
protein_localization_to_membrane(4)	-0.270731	-1.48852	0.071556	0.153772	40	21	34333,19835383,31042,31800,43163,31620,46091,37205,32350,32979,32303,33196,34527,48986,43034,38410,31517,36310,318636,34185,42979
JNK_cascade(7)	0.197926	1.49097	0.0747046	0.154038	55	41	32358,35524,40620,31391,37203,44030,40336,44111,32963,44801,41704,31248,34096,41020,43905,43319,31016,53472,33991,43330,44289,36057,42253,32981,43775,33212,40999,35646,44573,40958,33346,44851,34774,34132,32256,37387,43481,3355106,36821,39064,36054
regulation_of_cell_cycle_phase_transition(6)&regulation_of_mitotic_cell_cycle_phase_transition(6)	-0.185849	-1.48751	0.0775428	0.154045	62	46	39673,40003,32274,38256,31678,35315,40848,5740853,43490,43724,32543,32608,49580,41941,31248,39744,36264,33529,40653,48309,33991,38580,33758,40958,37455,44118,40508,35381,34993,35954,31293,33196,39340,38656,41942,36001,45574,43719,43767,42753,34924,31594,326205,32215,35522,31052
embryonic_axis_specification(6)	-0.125281	-1.48588	0.0738067	0.1543	162	104	31802,35717,45994,37345,42297,45278,41140,31872,36809,45931,35680,36773,36118,41066,40549,31391,33148,41952,41094,31227,40489,44543,38067,43331,32160,40660,35051,37065,326157,38012,33611,34171,31722,2768852,37417,41852,43700,42757,45325,42743,36810,38424,35731,42854,38321,41919,35478,42564,34967,53560,42313,38389,42752,41431,36952,33968,42000,3354888,34541,32537,41666,33834,43236,32498,40577,3315…
chitin_based_cuticle_development(5)	-0.173641	-1.48634	0.0747103	0.154409	77	53	43205,43245,33613,45282,43208,35494,41957,35256,34409,37815,35540,34882,42889,318093,44642,44233,31248,44861,34134,8674055,40535,33477,33903,48317,38580,43717,37205,326223,39682,40958,318586,33156,44790,37929,33022,33424,43209,39831,318102,33782,40875,47137,32154,37038,42871,32056,45884,43202,43203,42615,38291,40537,43210
female_sex_differentiation(5)	0.277404	1.4888	0.0706749	0.154889	23	20	44540,36897,36380,36283,44254,36240,40090,31883,42549,44111,37619,39849,41181,32078,35227,48535,37785,47763,37841,40940
monovalent_inorganic_cation_transport(6)	0.149608	1.48769	0.0761734	0.155044	114	71	40551,41454,43188,3346192,36005,36589,36864,2768910,36900,41125,38440,37398,34005,32020,31955,37843,318593,32619,3346226,32428,8674091,42770,37844,318575,45248,34843,38504,40580,246504,37498,36071,38835,3885617,37047,43489,2768987,37566,34299,42940,37168,43702,37981,41550,34587,32671,43485,36328,35006,32092,37979,38133,37617,36849,43487,44046,42742,33470,33832,42710,39410,33887,33897,32731,318213…
regulation_of_programmed_cell_death(5)	-0.115437	-1.48359	0.0744362	0.155443	164	120	44936,43383,32457,42297,35253,41398,45278,36384,35998,41140,38017,34377,35261,42550,31376,41756,40860,5740472,44830,2768677,45826,37203,41957,31011,42898,33648,38983,5740544,31883,35540,39753,36914,37516,36339,39454,36748,36361,41704,39364,44642,35053,35742,42761,37247,42348,43697,34896,38914,42757,45328,50070,44887,39228,39720,43673,38630,43651,33477,31016,40014,36461,40998,38648,34665,35288,384…
regulation_of_cell_morphogenesis_involved_in_differentiation(5)	0.179272	1.48563	0.0772366	0.155868	61	49	41363,35070,40715,43832,36039,35259,36876,46015,31075,35652,36125,32119,35135,39122,36791,39004,43892,36542,32207,42986,30971,249072,42846,37528,43651,32057,36775,43974,33649,32400,34772,32981,40165,49701,41988,252554,31350,38752,32528,37524,32398,39564,36702,38131,42615,45318,38879,41749,38436
compound_eye_cone_cell_differentiation(6)	0.305877	1.48387	0.0758303	0.156479	22	16	41363,43825,44856,36678,31017,44531,33916,31883,38091,32273,48317,33212,42313,37455,31293,44747
regulation_of_JNK_cascade(7)	-0.216963	-1.47915	0.0766467	0.157655	43	33	32358,40620,31391,37203,40336,44111,32963,44801,41704,31248,34096,41020,43905,31016,53472,33991,43330,44289,42253,43775,33212,40999,44573,40958,33346,44851,34774,32256,37387,43481,3355106,36821,39064
heterochromatin_organization(5)	-0.274768	-1.4785	0.0834487	0.157692	27	20	36621,34885,36278,35397,34066,37528,32514,39581,42253,39683,32268,35523,37978,31834,37116,43016,33782,36993,34521,35390
formation_of_organ_boundary(5)	-0.21315	-1.47652	0.0755979	0.157778	42	35	36703,41085,43725,41772,43928,31883,32724,39572,32723,42445,34263,45328,39228,43434,45307,36377,33529,32567,32400,36171,36746,41602,40833,36606,33753,31293,41273,43161,47763,39013,35430,32275,39620,33432,50281
Notch_signaling_pathway(6)	-0.133241	-1.47672	0.0735812	0.158058	134	89	40675,44540,33361,32918,34377,40620,32225,35764,43155,41085,31204,326197,36125,38846,42544,32947,43159,43164,35378,42844,37961,45343,34793,34543,45928,33441,33458,44811,39958,35483,36912,43951,39750,31248,44129,42445,34263,3355130,43501,45307,33234,31229,32078,33467,32273,31589,34665,34772,41062,40687,36967,43153,53554,38898,33212,36564,42896,42313,45655,31596,41150,36606,32537,33983,35933,33156,…
negative_regulation_of_immune_response(4)	-0.235806	-1.47915	0.0786266	0.158071	39	28	37468,35859,42821,36914,36769,44811,42866,42935,35731,38648,117294,42850,36057,37575,40510,35966,32976,41839,33782,44728,43749,34726,44910,35862,37769,38974,38128,33386
regulation_of_cell_projection_assembly(4)	-0.242052	-1.47687	0.0799843	0.158386	30	26	34519,31075,43892,36542,34793,42986,41852,43828,36775,37201,32981,38898,32752,35340,39861,33834,33346,31293,37387,40680,41719,246497,32623,37841,42389,35104
circadian_rhythm(3)	0.12978	1.47921	0.0754489	0.158538	111	95	39150,42305,2768718,45338,36589,35286,3771890,37953,42210,35419,32020,31955,42310,32000,39015,31376,35662,31130,41339,43149,43856,34181,43324,31309,41957,31110,32083,42676,33944,33571,43036,32817,2768685,39533,40162,42549,31251,35540,31976,31021,37921,35486,40596,32771,31363,32080,31248,34896,37528,42940,41883,43808,43673,32132,34189,44965,37187,31252,36390,31234,33837,44669,34767,38811,43895,383…
secondary_metabolic_process(4)	0.169275	1.47998	0.0769697	0.158588	85	55	45883,42681,39617,41211,35910,41025,36666,39836,34537,41595,34385,44006,32947,44819,32425,43799,39900,42521,36316,36914,44801,117369,32831,3355130,40410,36727,31381,43803,36775,40014,38580,117496,32981,43518,35584,33045,43943,31792,31230,30980,35340,39063,32256,35047,40541,37724,31647,31429,41641,39173,32026,36054,38291,39392,37044
male_meiosis_cytokinesis(5)	-0.28906	-1.4736	0.0811404	0.158593	26	18	33562,34141,37070,41181,43717,45374,34244,36699,43547,35054,32979,34441,35298,39429,35696,32478,42657,40232
actin_polymerization_or_depolymerization(7)	-0.206819	-1.47466	0.0782286	0.158673	45	37	39052,45821,34519,45931,31075,34793,37858,33611,42986,39505,41883,37201,43330,41225,32981,38534,49701,38898,35311,35340,33834,31459,33346,46008,34132,45233,37387,33444,41719,41377,36615,41917,32623,37841,33864,36311,38131
mitotic_DNA_damage_checkpoint(7)	-0.162874	-1.474	0.0768314	0.158717	77	59	32100,40003,44259,35225,42175,31678,41801,40598,40683,42898,39157,41911,53443,44811,32608,43183,35742,5740252,43529,48309,31373,31016,41341,53442,40063,33991,35288,42186,40308,42000,53428,34364,41158,35780,38799,41498,34993,35816,41839,49077,41611,42661,31044,34411,41042,40858,53439,40578,40092,33226,35759,38649,34565,2768674,35895,31449,31052,39014,35122
cellular_response_to_alcohol(6)	0.281462	1.47602	0.0775194	0.16016	22	19	44936,34377,39409,38638,31165,35540,44111,37795,44811,35687,30971,41742,38543,40696,36390,44505,40351,39288,37922
epidermal_cell_differentiation(6)	0.193924	1.47135	0.0789526	0.162863	51	41	39399,38755,33349,36104,39122,32718,31717,44205,45343,36139,36213,32207,34882,32162,2768852,39505,45307,43673,43319,32078,36775,49070,44448,32981,37205,40165,38534,34927,33245,44835,38001,31554,33627,35058,33759,34166,37841,31429,38131,40246,37089
regulation_of_cell_shape(4)	0.136629	1.46967	0.0823647	0.163485	111	84	40303,33284,45821,32661,40560,38728,36002,35259,44855,31364,48971,34519,3354987,35095,34069,38978,33148,33881,3885565,41957,37233,44030,36468,38032,3355131,44111,33736,32608,2768852,32080,42567,40617,44885,39961,43651,43319,32078,31667,36775,40205,48317,2768961,37201,35336,41118,32612,40462,41062,32981,33619,35881,35311,42491,38531,38389,44573,41718,32752,44835,40255,40958,35340,44851,45959,32097…
telomere_maintenance(4)&telomere_organization(5)	-0.280429	-1.46411	0.0852947	0.164817	23	19	40003,44259,32608,47249,39241,36957,31988,34930,37564,32322,41839,117419,42881,33661,39432,34565,7354473,40047,34632
regulation_of_molecular_function(3)	-0.0956704	-1.46259	0.0787733	0.16548	240	174	44936,40644,2768718,37767,33046,41252,34803,53425,40704,36384,3885573,38987,14462605,38539,42561,38516,32898,31157,318064,38961,36698,41756,33338,37132,43404,41960,32253,31800,2768677,43149,34181,39122,36612,32088,33881,42869,31422,36791,37068,38945,33571,35378,37233,38793,37344,41549,43892,34688,31618,32631,39533,32569,246534,31251,39753,36914,44111,43242,32963,41390,36748,44801,39364,32819,3463…
adult_locomotory_behavior(4)	0.156704	1.46293	0.0848509	0.167741	115	63	35977,45338,40052,32864,3355164,31802,32928,38357,39617,39195,33062,32358,32158,36384,44324,31955,48971,32000,46015,31376,32428,34385,35579,31130,31621,38298,41612,40336,37335,42567,31581,36727,35073,37781,32547,33110,47141,36010,33962,35584,31166,37323,36585,32587,40664,33935,31863,33824,36110,38746,33782,42063,32860,38296,35800,32007,44510,43812,40087,33194,43652,42367,47611
ventral_cord_development(4)	0.267872	1.46112	0.0824866	0.167847	26	21	2768974,41363,33314,31802,33059,45821,36104,35652,31168,40549,33916,41612,45285,42672,31003,42160,38765,41491,41697,34009,38005
establishment_or_maintenance_of_polarity_of_follicular_epithelium(5)	0.267209	1.46119	0.0792732	0.168402	26	21	45278,38961,36773,32083,31239,40191,34171,36461,31358,35771,44448,42672,42896,42752,42091,41666,31459,33156,37455,47998,43739
establishment_of_ommatidial_planar_polarity(5)	-0.180468	-1.45622	0.0833836	0.169168	59	47	35070,43234,40620,36125,31391,43856,37185,45343,36139,33392,41704,32162,35071,32080,44129,42757,45307,38424,43673,43319,32078,36775,44548,44448,36057,38890,49701,42313,33245,34179,37386,33627,3772082,37455,31339,31293,47998,44747,326198,37038,41491,37841,39440,36411,39441,34009,37089
branching_morphogenesis_of_an_epithelial_tube(5)&morphogenesis_of_a_branching_epithelium(5)&branching_involved_in_open_tracheal_system_development(6)	0.187382	1.4582	0.0814352	0.16939	65	44	43604,45278,44855,38736,42580,41140,38516,38978,41772,40633,39493,41770,36542,37890,41390,42064,42380,42757,38424,3346238,36775,48317,43950,38760,43717,41694,41062,32981,33619,38614,40081,38976,39491,32752,37386,41562,33782,37038,45884,39564,34009,42356,33432,34903
aging(4)	-0.115565	-1.45636	0.0881048	0.169496	164	117	39150,38910,37986,36589,35286,31704,48971,31760,36698,37254,261599,46035,36403,47173,34385,42530,35579,2768677,38636,38057,34281,43149,32406,32947,44819,46027,32637,43312,2768685,40248,42549,31251,35540,34380,33185,33392,34251,59170,32349,42852,36048,40901,42866,42348,42757,3355130,32001,44885,37081,42743,36727,31381,36499,31564,39078,40014,31154,33991,34665,36447,36057,42186,37232,39675,53578,45…
imaginal_disc_fusion(4)&imaginal_disc_fusion_thorax_closure(4)	0.295194	1.45672	0.0827158	0.169864	19	17	35524,43928,44030,44111,44801,35997,41458,31667,33991,36057,43775,40958,43958,3772082,32256,32935,43481
carboxylic_acid_metabolic_process(6)	-0.101275	-1.45309	0.079857	0.171014	224	151	32625,37446,34474,317911,39333,317953,34791,42681,41211,41275,246388,37026,3771984,38871,36666,40056,41468,40028,43629,35524,42659,35213,47173,40145,41595,36773,43416,31579,42268,41324,37445,31587,43624,32640,40633,39860,38484,40259,33898,39335,40943,40434,42521,33117,43936,36914,40349,39469,32461,43627,43183,38979,41067,36760,46068,38603,42832,39228,41133,317974,43625,35609,34384,41213,39899,326…
protein_acylation(7)	0.186201	1.45358	0.0825893	0.171579	57	43	33191,39399,43112,42750,318991,33516,43111,37565,39886,43268,35113,43856,34503,39142,41522,40966,36939,43788,36043,39744,41737,36465,34634,326128,33649,38055,33977,34875,33837,53428,44098,39431,39747,32941,31518,36757,43017,38909,34172,41850,3772329,318992,59171
germ_line_stem_cell_division(5)	-0.23247	-1.45072	0.091745	0.171909	35	27	43725,41772,34751,41094,47873,43087,42549,31262,32080,37962,42880,42737,33529,35731,42693,34286,41785,14462485,37386,35851,33753,64880,39013,37090,34521,36831,33432
sulfur_compound_metabolic_process(4)	-0.156915	-1.45121	0.0860367	0.171989	72	61	246581,48340,48338,317953,37105,37026,39914,38736,38973,32839,37198,36614,53581,36467,40259,36914,246386,42115,42380,36760,41133,41502,48337,38760,31553,248194,41225,37112,3772101,36927,32789,32426,37960,3355069,42867,48341,38972,41132,37106,37109,39988,37128,41149,41503,38974,37110,35848,37111,35928,38288,37108,33047,37113,41512,37143,38975,32878,36548,59240,35995,48335
salivary_gland_histolysis(5)	0.142457	1.45201	0.0807318	0.172122	91	77	37341,44936,41457,43383,43604,39962,34377,38000,40640,38487,44830,37949,45826,31020,39696,42898,41868,39004,33224,38218,43496,35540,36914,42819,31773,43293,38914,53567,40700,31666,38630,36329,34665,35045,42850,36442,39675,40378,38028,38936,34024,34170,39683,31405,32341,43415,46020,33219,37729,37356,40628,45268,33156,40664,37336,44851,47878,35747,35528,40015,39383,41137,43514,40240,42185,37999,324…
molting_cycle(4)&molting_cycle_chitin_based_cuticle(5)	-0.171032	-1.44802	0.0859232	0.172134	68	52	2768679,5740359,39999,32142,37949,32406,40850,41547,34358,34845,42521,35540,34882,37795,42889,37335,44642,34819,31248,42866,41020,42803,8674055,33477,32257,38648,47767,40514,2768688,44125,39682,30980,32537,33156,40664,37929,35190,35332,33424,39706,38746,40875,32154,42871,39288,36203,42560,34780,42615,42114,38291,33701
actomyosin_structure_organization(6)	-0.172074	-1.44837	0.0827489	0.172308	60	51	39148,32661,34519,31157,32794,31075,36773,38978,31024,318841,39004,31618,39505,31004,44885,36775,39844,33110,40849,41225,43814,31166,46456,37655,35007,37230,40185,44013,31129,38001,35340,32314,39368,33834,3771968,39002,41377,43587,35298,37841,37190,39297,39864,35104,39429,42596,42077,42657,40232,41885,38879
negative_regulation_of_protein_processing(6)&negative_regulation_of_proteolysis(6)	-0.254123	-1.44865	0.0910736	0.172546	32	23	49806,40848,39753,43490,36748,36769,36361,38340,42737,36264,33758,42896,42000,37229,40508,35954,39340,38656,43719,35759,34924,35522,49807
negative_regulation_of_transferase_activity(5)	-0.247605	-1.44915	0.0937063	0.172612	27	24	38516,38961,37233,34688,32963,44801,31248,53554,38798,41785,32752,42000,33937,36674,33156,44118,34774,36497,43481,37723,37808,34968,34924,34250
rhythmic_behavior(3)	0.147242	1.44976	0.0871865	0.173172	83	71	39150,42305,2768718,45338,36589,37953,35419,32020,31955,42310,32000,31130,41339,43149,43856,34181,43324,31110,32083,42676,33944,33571,43036,32817,2768685,39533,40162,42549,31251,35540,37921,35486,31363,32080,31248,34263,34896,37528,42940,41883,43808,43673,32132,34189,44965,31234,33837,38811,38389,32976,43193,46234,3772082,33705,37867,48448,38872,33759,41709,36032,36849,41961,47065,42742,42518,367…
neuroblast_division(6)&neuronal_stem_cell_division(7)	-0.211016	-1.44517	0.0863295	0.173392	39	33	41363,35197,53569,41675,31874,39647,32083,42676,42889,32585,32544,34263,47877,32981,42672,35881,37355,36491,32752,38001,36793,33156,43656,45959,44839,39340,38765,34411,42379,34906,31394,34903,34908
negative_regulation_of_catabolic_process(4)	-0.248293	-1.44536	0.087267	0.173694	38	24	41140,40848,42549,43490,36361,50392,36264,33758,38936,41260,42896,32437,42000,3354888,40508,35954,39340,38656,33474,43719,41860,35759,34924,35522
ribonucleoside_triphosphate_metabolic_process(7)	-0.261803	-1.44135	0.0916798	0.175329	76	21	35797,44390,43104,41324,32239,59170,36103,36543,33390,36031,39645,36252,37728,43739,46040,43515,32007,34996,45401,43652,34995
defense_response_to_fungus(5)	-0.191858	-1.44154	0.0879905	0.175633	51	40	32648,35910,318005,36239,41265,34281,37068,44205,38185,42866,34761,45908,39078,43256,35045,37232,42672,40554,34969,34624,33390,34541,37386,35596,36708,41611,36024,38408,35956,43283,32832,40988,39889,34780,49808,38833,38419,31797,317954,37044
transmembrane_transport(4)	0.144044	1.44447	0.0873806	0.176464	108	73	36391,32986,35580,2768718,36005,36864,41125,43542,36236,43420,32397,32158,37398,34950,32020,14462605,318064,42245,37800,40254,32695,37132,42723,38846,8674091,35579,39662,41387,34160,36003,37437,39533,39566,40981,43265,41640,34299,31082,39106,37981,41550,34330,36329,39232,34587,31990,40378,39294,42896,31101,39321,35911,32537,43583,32092,38133,39230,43034,33470,32683,36310,33921,42710,318636,42490,…
dendrite_development(4)	0.0975024	1.44217	0.085003	0.177642	215	164	41363,31336,44786,35070,45976,37886,44540,40715,33059,35157,45821,42297,33343,43825,43924,44355,36876,43664,40657,40990,36678,38469,35362,46015,42550,35652,39405,36125,43904,41265,37837,35135,39122,41094,41957,36791,43928,42495,35154,39570,31717,39842,5740544,36542,31165,35540,36914,33392,40607,44811,35969,34669,40170,43293,30971,44235,41852,42846,39744,5740252,3355143,43718,47082,34896,37528,354…
negative_regulation_of_cell_proliferation(4)	-0.161751	-1.4371	0.0928042	0.178067	74	57	41363,41398,35197,40657,38516,34377,40860,33419,44830,35135,32083,41899,35540,35021,39744,37247,39777,43434,42130,43651,47877,40696,44448,41783,37967,40201,252554,43415,45655,38389,42091,41360,42000,33627,40577,33156,38799,43288,45959,32979,33782,40042,44728,34495,41709,41942,41455,33226,31038,43515,39173,40232,326152,33218,33432,42267,36962
regulation_of_rhodopsin_mediated_signaling_pathway(5)&deactivation_of_rhodopsin_mediated_signaling(6)	0.289495	1.44014	0.0934187	0.178567	17	17	40224,36897,36384,43683,31826,31376,32340,37629,3355013,32378,34012,36329,35974,37400,38993,35078,40148
ERBB_signaling_pathway(8)&epidermal_growth_factor_receptor_signaling_pathway(9)	0.175366	1.43914	0.08888	0.178707	67	48	2768944,35253,45278,35560,31364,35524,38961,31490,38168,37203,41094,46156,43164,37233,34688,44205,33814,33458,34171,39744,34432,38424,42130,36775,32273,32547,39610,38027,40036,33619,34967,31792,33212,44095,38657,32601,35933,37455,42572,44747,37149,36497,326198,35924,37402,33111,35563,41749
organonitrogen_compound_biosynthetic_process(5)	0.114468	1.43721	0.0906715	0.178884	162	117	32625,40675,34791,31167,31858,317967,35419,38736,3885573,43682,38539,42561,317833,38973,41476,41595,43104,38285,37198,44701,36614,53581,32640,43149,34181,38753,38484,39403,41825,31011,41549,34060,42521,37815,33117,36748,36769,44339,49045,34878,42652,32485,30973,50392,40916,34761,34394,41943,33903,31358,38760,43256,35045,248194,44448,41318,31234,39479,37575,45830,39098,37967,30994,34969,36059,3529…
cyclic_nucleotide_biosynthetic_process(7)	0.255509	1.43799	0.0913936	0.178936	25	22	317967,35419,3885573,43682,38539,42561,38285,43149,34181,32406,41825,41549,34878,42652,32485,31234,40180,43193,41709,42452,40754,5740349
G_protein_coupled_receptor_signaling_pathway(6)	0.0972596	1.43591	0.0920233	0.179266	186	162	38910,32874,41890,32864,37037,37004,38357,40224,38242,43542,44126,35286,36897,37905,33812,37883,43982,35832,40955,39933,32042,39389,34642,36384,34537,3885573,37892,44324,43683,31023,38539,42561,5740362,40019,31826,261599,32803,36104,40575,31376,246395,32340,43669,42135,40020,31168,41713,250710,42530,38636,38057,34181,32406,42101,32126,33248,41547,43253,37629,38298,40195,318914,40090,39409,33851,3…
negative_regulation_of_transport(3)	0.265826	1.4326	0.0913859	0.181158	28	20	40288,2768718,14462605,42561,37132,31877,32604,2768716,41704,32321,45680,34719,46091,35653,34969,41150,43583,41562,34427,33921
positive_regulation_of_innate_immune_response(5)	-0.230477	-1.43221	0.0970431	0.181323	39	27	45467,31270,31800,38821,31011,40191,40248,44339,35997,34311,117365,40033,40378,37967,33853,32820,37339,40034,42299,34068,42160,32534,42594,39020,39776,41702,34632
anterior_posterior_pattern_specification_imaginal_disc(6)	-0.288363	-1.43041	0.0941106	0.182265	19	17	36239,36240,42037,42737,33529,35731,36171,35851,33753,33196,47763,35341,42059,31379,43767,34009,33432
regulation_of_cytoskeleton_organization(5)	-0.139023	-1.42942	0.0943508	0.18258	98	78	39052,45821,32661,36978,34519,317833,31157,41392,45931,31075,35380,43163,41952,39647,39004,32746,36542,40589,34793,45928,42889,33611,33496,42986,48481,41067,39505,42846,35425,43700,41883,44885,45307,32078,36072,36775,31016,37781,37201,32107,38580,32981,33619,45374,43901,43775,38534,49701,38898,35311,36491,35340,31554,31459,33346,35054,31816,34132,37387,33444,41377,38656,36615,41917,32623,33864,32…
regulation_of_catalytic_activity(4)	-0.100945	-1.42706	0.0944979	0.183457	206	148	44936,40644,33046,41252,34803,53425,40704,36384,3885573,38987,38539,42561,38516,32898,31157,38961,36698,41756,33338,43404,41960,32253,31800,2768677,43149,34181,39122,36612,32088,33881,42869,31422,36791,38945,35378,37233,37344,41549,43892,34688,31618,32631,32569,246534,39753,36914,44111,43242,32963,41390,36748,44801,39364,32819,34633,49580,318059,34878,3354994,31248,42652,44129,41816,35425,41020,3…
DNA_templated_transcription_elongation(7)	-0.294787	-1.42765	0.102752	0.183458	22	16	40785,33692,31722,41737,42749,53442,36123,42520,37586,38248,31681,36032,38982,36387,32499,34379
positive_regulation_of_protein_catabolic_process(5)	-0.243289	-1.42575	0.0951713	0.183569	29	24	35315,36460,40138,5740853,34543,36201,40596,49580,31248,43673,35478,32221,42000,33854,36277,35780,44118,40015,41611,42871,45574,43999,42753,31594
cellular_component_assembly_involved_in_morphogenesis(4)	-0.109408	-1.42619	0.0916199	0.183672	176	127	39148,33829,40600,32661,45994,33330,42207,39018,38610,35349,33217,37236,2768920,32794,42550,34609,35114,31075,41788,38219,36773,38780,38978,31024,38282,32071,32581,39647,318841,40489,31618,45928,44111,44801,34171,32543,42954,31365,39505,31004,38091,37528,34702,44885,42737,36810,39844,36461,33110,48317,41919,35478,34665,36010,36057,40849,38738,41225,32981,33619,34967,43814,31367,31166,46456,53560,…
mitotic_sister_chromatid_separation(6)	-0.243218	-1.42277	0.0965978	0.184525	31	24	35315,37042,40848,5740853,33501,43490,49580,31248,36264,38580,33758,44118,40508,31816,35954,39340,47121,38656,45574,43719,42753,31594,35522,34404
tripartite_regional_subdivision(6)&anterior_posterior_axis_specification_embryo(7)	-0.120688	-1.42185	0.0949241	0.184798	160	102	31802,35717,45994,37345,42297,45278,41140,31872,36809,45931,35680,36773,36118,41066,40549,31391,33148,41952,41094,31227,40489,44543,38067,43331,32160,40660,35051,37065,326157,38012,33611,34171,31722,2768852,37417,41852,43700,42757,45325,42743,36810,38424,35731,42854,38321,41919,35478,42564,34967,53560,42313,38389,42752,41431,36952,33968,42000,3354888,34541,32537,41666,33834,43236,32498,40577,3315…
muscle_cell_development(5)&striated_muscle_cell_development(6)	-0.175093	-1.42279	0.0982915	0.18495	53	48	39148,32661,37368,32794,31075,36773,38978,31024,318841,31618,33392,39505,31004,42757,44885,36810,38424,39844,33110,38491,40849,41225,43814,31166,46456,37655,35007,37230,40185,44013,32536,31129,38001,32314,39368,34068,42160,39002,41377,44505,36032,43587,37190,39297,39864,35104,42596,41885
regulation_of_cell_death(4)	-0.104255	-1.42042	0.0950254	0.184978	187	138	44936,43383,32457,42681,42297,35253,41398,31002,32358,45278,36384,35998,41140,38017,34377,35261,38961,42550,47173,31376,41756,40860,5740472,44830,2768677,45826,37203,41957,31011,42898,33648,38983,5740544,31883,35540,39753,36914,42447,37516,36339,39454,36748,36361,41704,39364,44642,35053,35742,42761,37070,37247,42445,42348,43697,34896,38914,42757,45328,50070,41883,44887,39228,39720,43673,38630,356…
multicellular_organismal_aging(5)	-0.113713	-1.41984	0.0921263	0.184992	160	114	39150,38910,37986,36589,35286,31704,48971,31760,36698,37254,261599,46035,36403,47173,34385,42530,35579,2768677,38636,38057,34281,43149,32406,32947,44819,46027,32637,43312,2768685,40248,42549,31251,35540,34380,33185,33392,34251,59170,32349,42852,36048,40901,42866,42348,42757,3355130,32001,44885,37081,42743,36727,31381,36499,31564,39078,40014,31154,33991,34665,36447,36057,42186,37232,39675,53578,45…
non_sensory_hair_organization(5)&hair_cell_differentiation(7)	0.189621	1.42676	0.0956985	0.185039	49	40	39399,38755,33349,36104,39122,32718,31717,44205,45343,36139,36213,32207,34882,32162,2768852,39505,45307,43673,43319,32078,36775,49070,44448,32981,37205,40165,38534,34927,33245,38001,31554,33627,35058,33759,34166,37841,31429,38131,40246,37089
brain_development(4)	-0.122175	-1.42322	0.0952381	0.185068	129	101	2768974,41363,33314,31802,33343,35197,31364,35998,36974,250736,31071,38168,35652,41085,36125,44531,36791,32657,39570,36240,43799,41612,41899,32631,35266,32569,36542,31165,35540,32585,44642,32183,42986,49580,32771,40792,31359,38091,37528,45285,42737,40459,35942,32567,43811,43803,44548,32132,48317,43974,38760,47141,38580,34665,33521,33619,37973,31792,30972,37859,41084,43415,37323,39689,43160,36913,…
chromosome_localization(5)&establishment_of_chromosome_localization(5)	-0.286551	-1.41914	0.106538	0.185088	20	17	35225,46006,32102,39169,32049,318874,32316,40508,38762,41014,35649,33992,39068,36495,53561,37325,37618
glycosyl_compound_metabolic_process(4)	-0.200475	-1.42077	0.100383	0.185163	96	36	35797,41680,39975,37026,44390,41476,43104,41324,32239,36914,59170,41318,39479,45830,39098,36103,39976,36543,33390,34835,36031,43456,39645,36252,37728,43739,46040,37875,37834,43515,32007,34996,45401,43652,34995,41679
regulation_of_secretion_by_cell(5)	0.205665	1.42058	0.104038	0.187912	44	34	64877,40288,32799,36589,32158,44856,36876,42561,41551,32435,42327,31877,38786,33788,39259,32797,39900,35051,42889,32321,42567,43673,42656,36046,35404,39747,33474,31382,38337,47251,41177,32140,37778,35353
rhodopsin_mediated_signaling_pathway(7)	0.252121	1.4187	0.0996399	0.188124	22	22	40224,43542,36897,36384,43683,31826,31376,32340,32126,37629,3355013,32378,34012,36329,43950,35974,43493,37400,38993,42367,35078,40148
cyclic_nucleotide_metabolic_process(7)	0.255509	1.42179	0.102777	0.188264	28	22	317967,35419,3885573,43682,38539,42561,38285,43149,34181,32406,41825,41549,34878,42652,32485,31234,40180,43193,41709,42452,40754,5740349
inorganic_cation_transmembrane_transport(5)&cation_transmembrane_transport(6)	0.264555	1.41925	0.105221	0.18833	36	20	35580,36005,41125,43542,37398,32020,14462605,37132,8674091,35579,36003,37981,41550,34587,32092,38133,42710,42490,37985,42222
positive_regulation_of_multicellular_organism_growth(4)	0.271032	1.4208	0.10057	0.188385	24	19	39150,35286,31220,43149,3885565,42890,41957,40195,42549,35425,32805,3346167,32257,41341,42564,64880,37723,34780,43812
regulation_of_chromatin_modification(6)	-0.175352	-1.41401	0.101559	0.188658	65	47	35560,43924,34377,33442,36118,35113,33670,40966,31149,37795,33669,41143,42954,41423,38779,35121,32965,39241,41341,38648,39103,41740,42253,34595,31230,33212,32268,34592,35523,33423,32941,37978,31518,41848,40228,31834,42065,43016,41103,45848,41027,42696,38620,41102,36495,35522,34908
carbohydrate_metabolic_process(4)	-0.126149	-1.41265	0.107393	0.189286	119	93	35286,37950,38736,35627,41701,31098,38961,39653,35689,37130,36773,31579,37198,33556,36614,31024,39715,33137,326119,35671,43563,42495,43031,34409,34070,40248,39031,42549,38912,39454,40981,42993,35486,43183,34134,246627,33568,34215,33216,31553,32122,39732,47767,43823,41191,36699,36717,36564,39976,40993,37323,3772101,32836,35792,250735,43583,42146,38106,38346,38076,39713,38528,326151,33424,44291,325…
courtship_behavior(6)	0.15455	1.41221	0.0962076	0.191327	87	60	41363,45976,32245,41182,2768721,41211,43982,39018,32158,32619,32428,43669,33739,43343,31130,44006,37844,32406,31309,40850,40616,38504,32083,40136,43036,31239,31251,43265,39849,43828,42567,37528,42940,35398,32603,35073,38007,39650,33962,31792,41988,34545,33823,30980,35523,34641,32246,39324,31816,38746,33130,31228,39191,32731,42226,37985,40940,36741,117346,39392
negative_regulation_of_ERBB_signaling_pathway(5)&negative_regulation_of_epidermal_growth_factor_receptor_signaling_pathway(6)	0.252819	1.41291	0.102652	0.191435	32	22	35560,31364,35524,38961,31490,37203,41094,46156,43164,37233,34688,33458,38424,32547,38027,40036,33619,32601,35933,42572,36497,35563
neurotransmitter_transport(4)	0.159899	1.41372	0.0996055	0.191443	86	56	34863,38196,35977,64877,36080,36526,3355164,32799,3346192,47091,42929,39056,31317,32158,37129,42561,32470,42327,35068,43841,43856,33788,34051,32797,39900,36006,35051,33458,32461,32321,42567,37528,40459,42854,39016,37912,34049,43823,40993,41840,32537,39747,43618,38058,35865,39745,40506,34046,37772,34048,38337,37778,36331,35353,37157,34047
meiosis_I(5)	-0.1621	-1.40879	0.107099	0.191886	75	54	40367,36920,40003,39018,317833,49241,2768677,43163,47765,46006,39049,45871,31705,43724,34954,42819,32608,32049,31373,42392,32107,2768853,49228,42213,35130,45374,41746,40667,34286,3772180,35340,3772646,33937,35054,45960,39654,39013,34411,31240,33507,42077,41366,35199,45432,45969,39068,42657,34968,34250,38879,41296,36654,31104,34964
regulation_of_proteasomal_protein_catabolic_process(7)	-0.226682	-1.40781	0.106825	0.192221	37	27	32274,35315,40848,5740853,43490,49580,31248,36264,43673,38580,33758,32221,42896,42000,36277,44118,40508,35954,39340,38656,45574,43719,35759,42753,34924,31594,35522
septate_junction_assembly(7)	0.223063	1.4085	0.10438	0.192316	29	28	40207,48971,36104,31168,32083,35343,39387,42064,36363,34134,46187,44448,42672,37205,31792,34927,31101,43688,40553,35966,39321,33237,33156,35504,31644,38765,33953,34646
striated_muscle_tissue_development(6)	0.215812	1.41009	0.100099	0.192343	32	30	42799,31292,42536,31290,37368,32794,33726,35540,42037,44129,36810,35694,38488,38491,34772,44289,37655,42542,42817,44013,32536,39907,3771968,34068,31293,34222,42541,47763,36032,42717
cellular_response_to_organic_cyclic_compound(6)	0.187156	1.40925	0.105784	0.19237	44	40	44936,35385,34377,326115,34751,38639,38913,38638,31165,35540,39454,37795,36544,44811,30971,34066,40700,31666,35539,40044,38543,40696,42850,44409,36390,42693,40201,39683,38344,35747,39383,43728,36993,44505,40351,42166,39288,37922,41823,36821
detection_of_external_stimulus(4)&detection_of_abiotic_stimulus(4)	0.153195	1.40505	0.108565	0.194408	71	61	42305,41678,45234,39932,40224,43542,40468,36897,42207,33062,32158,36384,43683,39015,31826,31376,35652,32340,40640,32343,33768,32126,34843,40580,37629,36003,38835,3355013,42481,32378,326160,34012,37528,37447,36329,43950,37363,35974,39694,117496,44011,34024,47762,39596,35865,40116,45382,43493,40471,33271,37400,34500,38993,34615,39887,33897,37985,42367,42635,35078,40148
ketone_biosynthetic_process(5)	0.262811	1.40337	0.108151	0.19509	22	20	246650,44858,38631,43512,5740359,36318,45282,39592,34358,2768685,41710,32857,31581,47249,34961,33374,5740633,32272,40988,38291
positive_regulation_of_small_GTPase_mediated_signal_transduction(6)&positive_regulation_of_Ras_protein_signal_transduction(7)	0.193004	1.40183	0.102424	0.195675	54	38	33534,3355127,36974,31872,37451,36930,36929,39900,40660,33989,35237,34096,34608,31602,42803,35576,40205,2768961,43974,42186,36302,43358,38232,33971,36059,40385,36952,3354888,33682,40569,42137,33981,35496,35683,41042,37402,40858,33704
maintenance_of_protein_location_in_cell(5)	-0.203341	-1.40027	0.107606	0.196803	46	34	38021,33732,36773,38978,38863,37233,38067,43770,50070,45680,34719,43901,35653,31166,34969,31405,31129,38001,35340,33834,45894,3771968,31521,41144,35954,44839,34427,53573,36538,35199,39068,38879,38515,37618
dorsal_appendage_formation(4)	0.19974	1.39965	0.110034	0.196848	52	35	38610,2768920,34609,41788,32581,40489,45928,44111,44801,34171,38091,36810,48317,41919,35478,34665,36057,32981,33619,34967,53560,34969,39445,39936,40958,44098,31459,37455,42460,32256,31293,33981,33507,39441,33432
regulation_of_defense_response_to_bacterium(4)	-0.261938	-1.40134	0.111699	0.196862	31	20	37468,31011,36748,36769,44339,42935,41943,38648,43256,35045,44448,37575,37967,36183,39063,41379,35047,42594,32099,41650
glycoprotein_biosynthetic_process(6)	-0.16172	-1.40071	0.106543	0.196917	63	54	39914,38736,35627,31098,39653,37198,36614,31024,43563,43031,34409,40981,35486,42115,42380,34134,246627,34215,33216,38760,31553,32122,39732,43823,41191,36699,36564,40993,37323,3772101,35792,250735,42146,38106,38528,33424,31623,39745,40506,33271,3772288,326122,39297,42518,35848,42991,35240,38288,40314,33717,33481,5740876,42510,261610
response_to_endogenous_stimulus(3)	-0.105525	-1.39887	0.102446	0.196993	155	131	39150,31328,44936,38726,36255,35286,31665,36258,36666,31220,45278,44259,38736,32898,39909,40860,42135,31168,326115,43725,246552,38490,41772,33262,37916,37203,38725,41957,37068,36582,38913,35587,41770,31137,40162,42549,35540,39071,33814,39454,32160,33458,42876,35997,32608,42133,35742,42852,42380,34686,37528,35055,42737,48583,38424,40700,31666,43673,40044,33529,35731,33477,32257,31016,43974,38760,3…
glycoprotein_metabolic_process(5)	-0.16172	-1.3993	0.110293	0.197118	64	54	39914,38736,35627,31098,39653,37198,36614,31024,43563,43031,34409,40981,35486,42115,42380,34134,246627,34215,33216,38760,31553,32122,39732,43823,41191,36699,36564,40993,37323,3772101,35792,250735,42146,38106,38528,33424,31623,39745,40506,33271,3772288,326122,39297,42518,35848,42991,35240,38288,40314,33717,33481,5740876,42510,261610
negative_regulation_of_transcription_from_RNA_polymerase_II_promoter(7)	-0.117107	-1.39638	0.109297	0.198592	122	105	2768974,41363,45976,44540,43383,31802,36401,42547,31665,36039,36424,36678,38469,42550,40879,53446,40549,37471,31227,33571,39570,36240,35555,33224,31883,38638,31251,33392,42034,38012,32724,40170,42092,41941,39212,32723,38091,45328,43152,31912,41981,31499,44027,43162,36499,53442,117294,31331,34875,43150,44669,43650,36171,53560,41988,41602,33607,41084,42542,43160,31153,42520,39419,39418,32941,43288,…
central_nervous_system_development(5)	0.0908507	1.39558	0.113731	0.199533	229	177	2768974,41363,33314,44540,31802,32115,33059,45821,32661,36555,44858,33343,38631,45278,35197,44855,45282,31364,35998,36974,250736,40327,31071,36104,38168,35652,41085,53446,36125,43404,31168,39592,40549,34751,44531,39873,43020,36791,30975,33072,32657,33916,39570,36240,43799,41612,31000,39842,41899,35555,32631,35266,32569,36542,31165,35540,36914,38884,32585,44642,34633,32183,42986,49580,32771,40792,…
negative_regulation_of_stress_activated_protein_kinase_signaling_cascade(6)&negative_regulation_of_stress_activated_MAPK_cascade(7)&negative_regulation_of_JNK_cascade(8)	-0.279123	-1.39165	0.114081	0.201992	20	17	31391,40336,32963,44801,31248,31016,33991,44289,33212,40999,40958,33346,44851,34774,37387,43481,39064
negative_regulation_of_MAPK_cascade(6)	-0.258174	-1.39014	0.117955	0.202288	25	20	31391,37233,40336,32963,44801,31248,31016,33991,44289,33212,40081,40999,40958,42393,33346,44851,34774,37387,43481,39064
asymmetric_neuroblast_division(6)	-0.209097	-1.39032	0.110932	0.202615	38	32	41363,35197,53569,41675,31874,39647,32083,42676,42889,32585,32544,34263,47877,32981,42672,35881,37355,36491,32752,38001,36793,33156,45959,44839,39340,38765,34411,42379,34906,31394,34903,34908
synaptic_target_recognition(6)	0.200521	1.38633	0.115798	0.206547	46	34	50320,36436,34059,40146,32782,35362,46015,43315,33162,35083,40515,35949,40090,39387,38185,37858,32183,38540,318000,32078,32400,34107,38590,37548,34927,35097,34193,32154,47220,33374,31617,45326,34560,31338
female_germ_line_cyst_formation(5)	-0.279458	-1.38451	0.121542	0.206555	21	17	36791,41911,36544,32337,40063,40308,42693,37230,42000,35816,35747,43728,31646,34411,38231,38649,36269
response_to_organic_substance(4)	-0.0733913	-1.38383	0.115253	0.206637	335	265	39150,31328,2768670,44936,38726,45234,43383,2768721,36255,36780,35286,42707,36897,45910,35253,31665,36258,36666,35385,31220,39999,45278,44259,38736,36384,31364,38539,32898,34377,44226,2768934,32619,41145,39909,38616,34176,43146,38168,35652,40860,42135,31168,326115,43725,35573,33684,246552,44830,33861,45826,38490,41772,34751,33262,32406,37916,37203,38725,41094,38639,41957,37068,42495,33944,36582,3…
positive_regulation_of_cysteine_type_endopeptidase_activity_involved_in_apoptotic_process(7)	-0.2774	-1.38241	0.110602	0.207348	23	17	44936,2768677,36914,34896,38914,40014,35288,40015,43514,42185,40009,42594,53577,39173,3354863,34995,38443
cellular_respiration(5)	-0.17906	-1.37901	0.12183	0.209764	103	42	35797,41468,35524,44390,31579,41324,32239,35540,39469,32461,59170,41067,42832,39228,317974,35609,39899,40696,36103,32940,44149,36543,41360,33390,41326,31459,43102,39281,44291,42185,318604,33981,39988,37728,46040,31606,31605,42282,45401,43652,32441,47611
negative_regulation_of_cell_cycle_process(4)	-0.200996	-1.37837	0.113632	0.209841	42	33	39673,40003,31678,37916,40848,43490,43724,32608,40170,41941,39744,36264,33529,48309,33991,33758,37455,40508,35381,34993,35954,33196,39340,38656,41942,36001,43719,43999,34009,326205,32215,35522,34903
determination_of_adult_lifespan(4)	-0.112424	-1.37708	0.120879	0.209957	157	112	39150,38910,37986,36589,35286,31704,48971,31760,36698,37254,261599,46035,36403,47173,34385,42530,35579,2768677,38636,38057,34281,43149,32406,32947,44819,46027,32637,43312,2768685,40248,42549,31251,35540,34380,33185,33392,34251,59170,32349,42852,36048,40901,42866,42348,42757,3355130,32001,44885,37081,42743,36727,31381,36499,31564,39078,40014,31154,33991,34665,36447,42186,37232,39675,53578,45374,42…
positive_regulation_of_synapse_assembly(4)	0.240807	1.38114	0.117788	0.21029	29	23	32158,44096,43725,38863,32083,41549,39958,32771,39212,42846,33529,35731,37447,39520,43974,38890,41353,38898,32587,33346,33753,32623,37778
negative_regulation_of_protein_modification_process(6)	-0.190717	-1.3772	0.120477	0.210348	41	37	32975,38516,34377,38961,41414,37233,34688,44748,32963,33458,44801,31248,42737,53554,38798,41785,32752,34403,42000,33937,39156,36674,33156,39554,32941,44118,34774,40228,36497,43481,48448,36001,37723,37808,34968,34924,34250
peptidyl_lysine_modification(8)	-0.162748	-1.37578	0.118367	0.210572	76	51	42750,318991,34377,31015,35113,43856,34480,39142,40966,317858,31149,31880,37795,43788,33761,30971,39744,41737,37962,39203,40659,326128,33649,38055,39103,33977,34595,34875,33837,37851,53554,32229,43740,38748,53428,39431,32941,31518,40228,43017,43016,34172,33981,41532,33226,36645,41850,3772329,34611,318992,38917
germ_line_stem_cell_maintenance(5)	-0.163436	-1.37326	0.120496	0.211755	63	51	36555,42297,37850,41085,43725,41772,34751,33881,38793,47873,41911,36544,31262,36048,44885,33529,35731,43385,40063,39581,33686,40308,42313,37859,45655,34286,41785,42000,37386,33834,37455,42816,35816,33753,31293,41709,39013,42661,37090,42059,42596,35759,35151,40314,37778,34521,43229,34968,33432,36150,34903
positive_regulation_of_phosphorylation(7)	-0.144031	-1.37362	0.116251	0.211948	87	67	36295,35286,53425,32358,38539,41140,3355127,35261,31872,39122,37203,40195,35378,32631,44111,40660,33989,41704,34096,34608,31602,35425,41020,42803,40700,35576,32257,41341,40998,33991,43330,31543,42253,42186,37121,43775,36302,43358,38232,40201,33971,36059,42896,40385,41718,36952,3354888,37422,32979,33682,40569,32256,36497,326198,33981,35683,41042,37402,40858,3355106,36821,39564,34780,42356,33218,33…
regulation_of_anatomical_structure_size(4)	-0.0979531	-1.37057	0.12126	0.213605	179	146	39150,35070,39052,45821,35286,32918,35259,53425,44855,31364,38418,43709,48971,34519,41140,38017,45931,31075,40710,36125,43904,3346149,39516,36513,37949,31877,32119,5740318,37185,37203,41957,31227,35343,38385,39387,34070,32631,42549,36542,35540,34793,33003,31903,33611,33496,42986,32543,249072,36048,39505,42866,38540,42445,32919,41883,36363,45307,39106,3346167,43466,32078,32257,33903,36775,41341,44…
germ_line_cyst_formation(4)	-0.236044	-1.36897	0.124669	0.214	28	23	38961,36791,44543,41911,36544,32337,37528,40063,38580,40308,42693,37230,42752,42000,35816,35747,43728,31646,34411,38231,38649,36269,31789
proximal_distal_pattern_formation(6)	-0.238093	-1.36947	0.126785	0.214057	24	23	44856,38168,35555,44205,32724,32723,45325,42737,32567,36421,31813,37973,37205,34927,38657,37455,31293,34982,41273,35430,34009,32579,33432
spermatid_development(5)	-0.134576	-1.36828	0.121659	0.21411	124	75	40367,47854,42207,39018,43926,40838,35680,44160,40093,45826,44097,43163,39647,318841,45683,34358,31011,46243,35540,39753,36914,45928,42889,33946,34014,37070,38091,34896,37528,41181,36072,38489,42745,32981,34894,42199,49701,40667,41260,31405,41785,36561,36585,44021,34429,32537,41748,37356,47942,35054,45960,32979,31521,36045,42985,36309,43764,37617,42574,34726,48571,38620,39864,34500,42594,37577,45…
asymmetric_protein_localization(5)	-0.202469	-1.36738	0.122329	0.214388	40	32	36809,41265,41066,31800,53569,41675,31874,32083,43331,37065,42889,326157,2768852,32544,44861,45307,44448,41062,42672,35881,37355,43528,37386,42492,33156,31816,38765,42379,34872,31394,36054,40031
JAK_STAT_cascade(6)	-0.200021	-1.36602	0.126285	0.215065	50	33	32975,41447,3346149,34416,37889,42898,41445,39161,44811,32080,32965,32805,50070,39082,35771,40696,36854,42453,41602,37859,41431,33489,32976,37785,32551,39458,40351,53577,33236,45318,34924,32260,31961
positive_regulation_of_chromatin_modification(4)	-0.227967	-1.36201	0.126377	0.217063	32	25	33442,35113,33670,40966,31149,37795,33669,41143,41341,38648,34595,31230,33212,32268,35523,33423,37978,41848,42065,41103,42696,41102,36495,35522,34908
regulation_of_chromosome_segregation(4)	-0.243171	-1.36238	0.123726	0.217221	29	22	35315,40848,46006,5740853,43490,40170,49580,31248,36264,38580,33758,44118,40508,31816,35954,39340,38656,45574,43719,42753,31594,35522
positive_regulation_of_proteolysis(6)	-0.195003	-1.36252	0.123258	0.217589	45	35	44936,40644,41756,35315,2768677,5740853,36914,36201,49580,31248,44129,34896,38914,43673,40014,35288,32221,42000,36277,44118,40015,43514,42185,42871,45574,40009,42594,43999,53577,39173,42753,31594,3354863,34995,38443
microtubule_bundle_formation(6)	-0.283353	-1.35948	0.125558	0.218777	29	16	42207,39018,41198,39647,36542,37528,36010,42574,41709,37577,36311,33130,38135,43517,38515,31104
smoothened_signaling_pathway(6)	-0.184326	-1.35829	0.126978	0.218836	51	38	38755,31014,37198,36614,43856,35235,41899,41704,49045,44274,31248,42737,44027,31229,41086,43162,38760,31622,37232,32221,48844,35653,43528,3772101,39596,3772180,44098,45959,35851,33196,40240,48448,31617,33972,35151,43767,39441,38515
stem_cell_fate_commitment(6)	0.198901	1.36932	0.118769	0.219078	39	34	2768974,41363,33059,35253,35197,41140,38168,36239,41265,40549,35135,53569,36240,44843,44205,37065,38012,34669,42037,34263,45285,42130,34772,37355,37455,31003,31293,37038,30982,42379,44018,33770,41032,34924
organic_acid_biosynthetic_process(5)&carboxylic_acid_biosynthetic_process(6)	-0.215126	-1.35852	0.132881	0.219132	44	28	32625,34791,41211,246388,42659,39860,38484,40259,40943,33117,41213,40567,42284,33373,326148,42655,32297,42131,31695,326159,36782,40443,42657,34613,41212,32212,41214,39245
membrane_organization(4)	0.109878	1.36988	0.120256	0.219284	184	115	38196,44936,36526,34333,47091,19835383,34824,36488,40627,42265,45278,44855,38418,42561,31042,43104,43350,40549,40093,31247,31800,34736,37218,32610,326186,43163,40863,32947,41469,34141,42845,31842,38067,38218,32746,40336,35540,33211,45928,42889,44801,34954,31716,42642,248102,31620,31581,37528,3355130,32987,33107,34134,31381,38362,36578,42854,2768929,33765,39016,46091,42253,42745,37205,43775,43943,…
carbohydrate_derivative_biosynthetic_process(5)	-0.115247	-1.3566	0.12427	0.219373	130	102	19835383,317967,39914,35419,38736,3885573,43682,317923,35627,38539,42561,31098,39653,41476,43104,38285,37198,36614,31024,43149,34181,38753,43563,41825,43031,34409,41549,40981,35486,42115,34878,42652,42380,32485,34134,246627,34215,33216,33903,31358,38760,31553,32122,39732,41318,31234,39479,45830,43823,41191,36699,39098,36564,40993,37323,3772101,40180,36585,35792,250735,43193,42146,38106,38528,3943…
positive_regulation_of_cell_proliferation(4)	-0.1847	-1.35703	0.126076	0.219471	49	38	36255,35253,41140,45467,3346149,39516,35378,42549,32543,37528,42757,39228,31229,43466,34665,37851,42896,42313,3355133,34941,38657,37720,3354888,32976,39861,37455,31816,31293,326214,43151,326198,34277,32098,35341,37723,35800,34009,35122
negative_regulation_of_kinase_activity(6)&negative_regulation_of_protein_kinase_activity(7)	-0.234873	-1.35573	0.132177	0.219646	25	23	38516,38961,37233,34688,32963,44801,31248,53554,38798,41785,32752,42000,33937,36674,33156,44118,34774,36497,43481,37723,37808,34968,34250
sarcomere_organization(6)	0.213654	1.36704	0.128647	0.220392	30	29	32661,32794,31075,36773,38978,31024,318841,31618,39505,31004,44885,40849,41225,43814,31166,46456,35007,37230,40185,44013,31129,38001,32314,39368,41377,39297,39864,35104,42596
negative_regulation_of_cellular_catabolic_process(5)	-0.241154	-1.35225	0.131853	0.222217	36	22	41140,40848,42549,43490,36361,36264,33758,38936,41260,42896,42000,3354888,40508,35954,39340,38656,33474,43719,41860,35759,34924,35522
neuron_fate_commitment(6)	0.160076	1.36403	0.127833	0.222401	63	52	41363,44786,31802,42707,43825,43234,42210,45278,44856,41140,38961,43146,35764,43856,35266,42289,39866,33392,37247,38091,42757,45307,43651,44548,38321,38785,38254,44448,36057,252554,42313,39884,38389,36606,3772082,37455,45959,31293,34847,47998,40680,36497,34982,41273,37038,41491,44505,36411,34844,33770,43812,34924
stem_cell_differentiation(6)	-0.106875	-1.35	0.130787	0.223722	145	119	2768974,41363,33059,36255,36555,42297,35253,36039,35197,42536,41140,37850,38168,36239,41085,38846,43725,41265,40549,2768677,41772,34751,35135,33881,53569,36791,33769,43565,36240,38793,47873,43087,44843,41911,44205,35540,36544,37065,38012,34669,34819,32337,31262,36048,32080,31248,42037,42445,34263,43697,42757,45285,39228,44885,33529,42130,35731,32078,43385,40063,38648,34772,44448,39581,42300,33686…
calcium_ion_transport(8)	0.219629	1.36152	0.129742	0.223945	36	27	40551,34557,39932,43542,32158,14462605,31246,39015,37132,31621,33768,45248,40931,36003,41688,37912,44643,47762,43583,40664,3346208,40116,38037,37040,33921,37985,40393
divalent_inorganic_cation_transport(6)&divalent_metal_ion_transport(7)	0.201158	1.35725	0.122843	0.226349	44	32	40551,34557,35580,39932,43542,32158,14462605,31246,39015,37132,35579,31621,33768,45248,40931,36003,41688,326167,37912,44643,47762,38976,43583,40664,3346208,40116,38037,37040,33921,42490,37985,40393
purine_nucleoside_triphosphate_metabolic_process(7)&purine_ribonucleoside_triphosphate_metabolic_process(8)	-0.252702	-1.34571	0.137035	0.226566	75	20	35797,44390,43104,41324,32239,59170,36103,36543,33390,36031,36252,37728,43739,46040,43515,32007,34996,45401,43652,34995
male_courtship_behavior(6)	0.159586	1.35752	0.121479	0.226818	78	52	41363,45976,32245,41182,2768721,43982,39018,32158,32619,43669,33739,43343,31130,37844,40850,40616,38504,32083,43036,31239,31251,43265,39849,43828,42567,37528,42940,35398,32603,35073,38007,39650,33962,31792,41988,34545,33823,30980,35523,34641,32246,39324,31816,38746,33130,31228,32731,42226,37985,40940,36741,117346
larval_development(5)	-0.115627	-1.34486	0.132994	0.226837	131	99	42799,36255,37322,36258,31292,32142,41140,40990,117464,42550,38168,33253,42738,38978,37949,38821,45826,38433,44097,40850,32083,33916,39493,39570,38067,41911,31883,37890,34882,42889,43532,44642,32080,31248,44885,42737,3346167,44548,33649,35045,44448,39581,43717,43930,41225,40514,36463,37564,53554,39976,39682,42817,41944,38891,42091,39491,44703,246397,43384,42000,33834,34435,32742,45250,33156,36692…
nucleoside_metabolic_process(5)&ribonucleoside_metabolic_process(6)	-0.191269	-1.34583	0.132549	0.226945	94	35	35797,41680,39975,37026,44390,41476,43104,41324,32239,36914,59170,41318,39479,45830,39098,36103,39976,36543,33390,36031,43456,39645,36252,37728,43739,46040,37875,37834,43515,32007,34996,45401,43652,34995,41679
dorsal_ventral_pattern_formation_imaginal_disc(6)	-0.176345	-1.34306	0.137329	0.226973	51	42	32918,43126,37842,40171,31391,41387,43928,43906,33224,38218,33496,39572,36772,42445,40295,42757,53562,45285,42130,44027,36421,42186,40844,36171,53560,42313,39596,43740,40046,44021,42492,45233,31293,41137,43151,39013,40314,35430,50005,34009,33432,39751
positive_regulation_of_catabolic_process(4)	-0.162588	-1.34394	0.136646	0.227175	59	49	37272,3355150,32871,34377,35315,2768677,41094,36460,40138,5740853,34543,39454,44801,36201,40596,49580,31248,43673,40653,41919,35478,43580,33283,32221,40201,37141,43740,37729,42000,33854,36277,35780,53585,44118,32256,40015,41611,42871,45574,40009,41823,43999,36821,34521,33386,42753,31594,36251,42810
cell_cell_signaling_involved_in_cell_fate_commitment(5)	-0.0915929	-1.34216	0.132376	0.227309	210	159	31068,40105,42836,326116,31504,41037,31962,42218,43729,37345,2768982,34919,31290,44226,42926,46015,41543,44096,32763,35427,43414,41085,31204,33739,34449,40549,40711,35795,5740318,31309,34480,35327,42221,42368,34503,39647,31869,39493,40683,41261,32631,40487,39153,39049,38963,38884,40793,33003,31347,40607,41704,37921,44811,35207,35072,32416,39922,35997,39750,33651,32723,40991,44861,42567,39518,4244…
regulation_of_smoothened_signaling_pathway(5)	-0.234736	-1.34311	0.135763	0.227423	30	23	38755,36614,35235,41704,49045,31248,42737,44027,31229,41086,43162,31622,37232,32221,35653,39596,44098,45959,35851,48448,31617,33972,35151
positive_regulation_of_mitotic_cell_cycle(5)	-0.224214	-1.33924	0.138745	0.227937	32	25	32358,39516,35315,5740853,32543,49580,31248,43466,31016,38580,42313,34592,44118,31293,45574,40351,37723,35800,43767,42753,34924,37083,31594,35390,31052
negative_regulation_of_chromosome_organization(5)	-0.2274	-1.34082	0.131788	0.22799	31	24	35560,34377,40848,43490,40170,42954,38779,35121,32965,36264,39241,41740,42253,33758,32941,40508,40228,31834,35954,45848,39340,38656,43719,35522
morphogenesis_of_a_branching_structure(4)	0.170155	1.35379	0.130032	0.228058	66	45	43604,45278,44855,38736,42580,41140,38516,38978,41772,40633,39493,41770,36542,37890,41390,42064,42380,42757,38424,3346238,36775,48317,43950,38760,43717,41694,41062,32981,33619,38614,40081,38976,39491,32752,37386,41562,33782,37038,45884,39564,34009,41032,42356,33432,34903
adherens_junction_organization(6)	0.272248	1.35443	0.126081	0.228184	31	17	41398,31292,38418,35524,44097,33881,45928,3355143,44861,44448,41062,42896,32752,3354888,37386,43739,34908
single_organism_carbohydrate_metabolic_process(4)	-0.123418	-1.33997	0.138828	0.228258	108	86	35286,37950,38736,35627,41701,31098,39653,35689,37130,36773,37198,33556,36614,31024,39715,33137,326119,35671,43563,42495,43031,34409,34070,40248,39031,39454,40981,42993,35486,43183,34134,246627,33568,34215,33216,31553,32122,39732,47767,43823,41191,36699,36717,36564,40993,37323,3772101,32836,35792,250735,42146,38106,38346,38076,39713,38528,326151,33424,44291,32545,40875,31623,39745,40506,41709,332…
protein_methylation(5)&protein_alkylation(7)	-0.225318	-1.33939	0.141442	0.228288	40	25	34377,31015,34480,31149,31880,37795,41219,33761,30971,41737,37962,39203,39103,34595,37851,53428,32941,41295,40228,36022,43016,37664,34528,36645,34611
endomembrane_system_organization(4)	-0.115464	-1.33729	0.13621	0.228705	129	97	47091,19835383,33771,32918,36257,36682,42265,38418,34519,33721,31204,43350,40093,39516,246408,31247,31800,37218,32483,31877,50210,326186,43163,40143,37203,41952,32947,31422,41522,31842,32631,32746,34543,45928,39051,34954,35021,32543,42358,31581,33107,34134,38362,43466,2768929,39016,46091,31105,36337,45374,38534,38898,41173,34286,41718,41150,40714,326150,32537,43547,35340,34779,31698,32350,35674,3…
negative_regulation_of_molecular_function(4)	-0.167189	-1.33781	0.137973	0.22873	53	46	2768718,14462605,42561,38516,38961,37132,33571,37233,38793,34688,31251,39753,32963,36748,44801,32819,34878,31248,38091,35653,53554,38936,3355133,38798,41785,32752,42000,33937,36674,33156,39554,44118,37229,34774,36497,43481,33225,40754,37723,45969,35147,37808,34968,34924,34250,34953
transforming_growth_factor_beta_receptor_signaling_pathway(6)	-0.248891	-1.33369	0.140379	0.230478	24	20	31665,43725,41772,32160,33529,35731,32257,32981,36171,32498,33156,33753,33474,42059,44849,34780,43804,33432,42945,46000
monocarboxylic_acid_catabolic_process(7)	-0.254989	-1.33467	0.138604	0.230565	25	19	37446,41275,35213,37445,31587,33898,43332,37028,36242,32426,34313,36031,37285,31641,34276,41480,38864,36536,38147
regulation_of_response_to_DNA_damage_stimulus(5)	-0.256261	-1.3341	0.142093	0.23058	25	19	41145,2768677,41143,36986,32321,41737,31497,42515,36329,38785,35288,39540,43160,32869,33938,31518,43577,48571,41366
neuroblast_fate_commitment(7)	0.218427	1.34875	0.133143	0.231944	30	27	2768974,41363,33059,35197,36239,41265,40549,35135,53569,36240,44843,44205,37065,38012,42037,34263,45285,42130,34772,37355,31003,31293,30982,42379,33770,41032,34924
lipid_oxidation(5)	-0.254989	-1.33153	0.141203	0.231977	22	19	37446,41275,35213,37445,33898,44544,43332,37028,42656,36242,34313,36031,37285,31641,34276,41480,38864,36536,38147
chaeta_morphogenesis(5)	0.181036	1.34747	0.135888	0.232366	46	39	318008,37886,36555,32918,41788,42738,37837,39122,32718,40090,31717,44205,34793,39753,34882,32724,32723,43700,38091,45328,41981,36788,41086,32078,40462,40687,44011,42313,31405,40714,45233,31293,41719,33759,39013,30982,36411,44849,35147
myotube_differentiation(7)	0.192026	1.34545	0.140673	0.233503	49	35	36632,36039,31292,31290,34519,37368,40327,32644,44097,33262,41957,36468,42549,34633,44129,36810,35694,35170,38491,40462,43775,36699,38898,42542,42817,44013,40297,39368,45880,34222,42541,41709,36032,35728,42717
response_to_virus(4)	-0.247269	-1.32892	0.139591	0.233856	31	20	37272,38913,31011,44339,32080,34066,43091,37967,36183,39683,37141,34364,39063,35112,36993,42594,35834,40739,34652,34632
negative_regulation_of_cell_cycle_phase_transition(5)&negative_regulation_of_mitotic_cell_cycle_phase_transition(6)	-0.209582	-1.32817	0.143426	0.234065	35	28	39673,40003,31678,40848,43490,43724,32608,41941,39744,36264,33529,48309,33991,33758,37455,40508,35381,34993,35954,33196,39340,38656,41942,36001,43719,326205,32215,35522
trunk_segmentation(7)	-0.272393	-1.32542	0.141668	0.235575	18	16	36039,36240,42034,38012,42737,33529,36794,38995,47763,40835,40834,39297,35430,34009,41032,40287
cofactor_metabolic_process(4)	-0.203132	-1.32563	0.142569	0.235882	41	30	246650,37026,44701,40259,37815,36914,35383,36760,42832,30973,34394,41225,33045,30994,41407,32789,39238,32426,34961,43017,43757,3355069,42867,41149,326159,47895,32272,40988,40925,32212
regulation_of_actin_filament_based_process(4)&regulation_of_actin_cytoskeleton_organization(5)	0.173076	1.3396	0.132347	0.236676	53	43	39052,45821,32661,34519,31157,45931,31075,39004,34793,45928,42889,33611,42986,39505,35425,41883,44885,45307,32078,37201,32981,33619,43775,38534,49701,38898,35311,35340,31554,31459,33346,31816,34132,37387,33444,41377,36615,41917,32623,33864,36311,39429,38131
female_mating_behavior(5)	0.234571	1.34018	0.134941	0.236875	32	23	39150,43395,53522,43396,45976,42962,36414,43669,246647,31464,31239,47384,42549,36945,43130,31792,45380,47763,42478,40315,37985,39151,39392
DNA_repair(4)	-0.133632	-1.3224	0.151473	0.236893	101	71	35937,43785,40003,44259,43796,35322,35365,40860,2768677,40598,35795,37916,41675,32492,40965,47186,42322,3772069,35938,42758,42876,43724,32608,42761,33399,39688,31497,31373,41341,33991,2768853,41384,35288,34930,32221,37564,41746,37860,39202,38257,31072,32322,33938,31518,41839,40457,41611,34842,39654,35796,41872,41571,117419,35735,31044,43577,34434,33507,41366,34565,2768674,31801,40438,37290,36887,…
antibacterial_humoral_response(5)	-0.213841	-1.3228	0.14493	0.237002	48	27	36047,34937,43599,31011,36748,44801,36769,44339,41943,43256,35045,44448,37575,37967,39063,36637,36708,35047,42594,32099,37184,39064,38419,36635,37277,43597,43596
glial_cell_development(5)	0.219793	1.33678	0.145997	0.237056	27	26	38726,34569,36104,31168,33148,40030,39387,33814,45285,38424,46187,42672,37205,31792,31101,47285,40553,34280,35504,31003,34277,38765,47121,33953,41491,44018
nitrogen_compound_transport(5)	-0.113426	-1.32323	0.145396	0.237102	131	100	36391,32986,3346192,36589,39461,33247,32397,36876,42561,42245,37800,33562,40254,32695,42723,41449,39662,34160,39259,32510,35235,35941,31239,37437,44271,35051,40981,43265,33207,39843,34012,42115,37417,42642,35400,37528,42618,3355130,31082,43944,39106,35849,326153,32057,41448,43662,32602,44307,39232,38580,31553,31255,41870,31990,42693,38928,40510,39683,34624,32008,33781,39090,42656,35911,32537,4166…
gene_silencing_by_RNA(5)	0.155061	1.3406	0.138995	0.237214	57	54	38428,42681,3355150,43604,41025,35385,42236,36656,2768920,37009,34609,41209,31130,33509,45826,37844,34751,38639,44819,34885,40793,36544,36301,34066,41883,43808,35539,31381,39722,37447,41919,44409,43518,42693,39683,45655,41399,41840,34541,34364,37790,32133,35747,43728,32935,36110,36993,42166,42695,36956,38620,40739,34521,32222
establishment_or_maintenance_of_cytoskeleton_polarity(5)	0.193338	1.33728	0.145686	0.237316	46	34	39332,41788,41066,32071,41952,36592,31239,40489,40191,43331,35051,44642,34171,2768852,43700,42743,36810,36775,42186,35584,43901,36059,32537,41666,37356,33156,36990,45233,38611,37757,42871,48571,37402,41641
positive_regulation_of_GTPase_activity(6)	0.269108	1.3341	0.142401	0.237412	33	17	34803,32898,33338,43404,32253,31800,33881,31618,32569,43242,34633,40201,3355133,42817,43781,38879,36017
mRNA_catabolic_process(7)	0.219348	1.338	0.134596	0.237413	37	26	2768908,3355150,36922,41552,41339,41094,34484,40683,39034,36544,35921,5740252,42358,42880,43808,39722,34804,41919,35501,41666,37790,37839,32935,35893,31625,34521
detection_of_visible_light(6)	0.202336	1.33474	0.13954	0.237539	34	31	41678,40224,43542,36897,32158,36384,43683,31826,31376,32340,32126,37629,36003,3355013,32378,326160,34012,37447,36329,43950,35974,47762,39596,43493,33271,37400,38993,33897,42367,35078,40148
melanotic_encapsulation_of_foreign_target(5)	0.27705	1.33527	0.142404	0.237756	30	16	39617,35910,34385,32425,43799,39900,40410,36727,43803,38580,32981,35584,31792,35340,41641,37044
peptidyl_tyrosine_modification(8)	0.275166	1.33254	0.144254	0.238134	18	16	32975,45821,41398,326203,35524,38961,43146,34688,32080,38489,53554,36674,37422,34132,36497,326198
regulation_of_intracellular_transport(5)	-0.159691	-1.32008	0.148845	0.238554	67	49	44317,45821,19835383,37368,31800,37042,41957,36791,39259,33571,35235,38067,34053,36748,41704,31248,42737,38226,43673,32602,34719,36329,35336,38580,46091,42199,35653,49701,34969,44643,42896,41150,41158,35780,41562,35851,39745,31382,40678,38410,32015,37040,31517,41177,35696,42615,34185,42979,38515
dendrite_morphogenesis(5)	0.0906544	1.3313	0.144311	0.238574	210	160	41363,31336,44786,35070,45976,37886,44540,40715,33059,35157,45821,42297,33343,43825,43924,44355,36876,43664,40657,40990,36678,38469,35362,46015,42550,35652,39405,36125,43904,41265,37837,35135,39122,41094,36791,43928,42495,35154,39570,39842,5740544,36542,31165,35540,36914,33392,40607,44811,35969,34669,40170,43293,30971,44235,41852,42846,39744,5740252,3355143,43718,47082,34896,37528,35485,38914,453…
Malpighian_tubule_development(4)&renal_tubule_development(5)	-0.151528	-1.31934	0.154149	0.238746	68	55	44540,43383,35717,35253,31665,44855,41140,39349,33726,38168,41772,37042,35540,42034,38012,44129,34263,42757,33529,36775,44448,37355,36171,37655,42896,252554,39039,42817,31208,38065,38001,39368,32498,37455,44851,33753,31293,41491,36252,35341,30982,42059,45884,44272,33583,35430,34009,38879,33432,38291,34404,34908,39036,41749,39038
spermatid_differentiation(4)	-0.123075	-1.31865	0.150267	0.238928	138	84	49529,40367,47854,42207,39018,43926,40838,35680,40142,44160,40093,43353,45826,44097,43163,39647,318841,45683,34358,31011,46243,35540,39753,36914,45928,42889,44811,33946,42819,34014,37070,38091,34896,37528,41181,36072,38489,42745,32981,34894,42199,49701,40667,34927,41260,31405,41785,36561,36585,44021,34429,32537,41748,37356,42823,47942,35054,45960,32979,31521,36045,42985,36309,43764,43514,37617,42…
citrate_metabolic_process(8)	-0.215509	-1.31616	0.149744	0.240225	36	26	41468,35524,31579,41324,39469,32461,41067,36760,39228,317974,35609,39899,32940,44149,41360,41326,31459,43102,39281,44291,42185,33981,39988,31606,31605,32441
lateral_inhibition(6)	-0.0903554	-1.3154	0.151869	0.240405	207	157	31068,40105,42836,326116,31504,41037,31962,42218,43729,37345,2768982,34919,31290,44226,42926,46015,41543,44096,32763,35427,43414,41085,31204,33739,34449,40549,40711,35795,5740318,31309,34480,35327,42221,42368,34503,39647,31869,39493,40683,41261,32631,40487,39153,39049,38963,38884,40793,33003,31347,40607,41704,37921,44811,35207,35072,32416,39922,35997,39750,33651,32723,40991,44861,42567,39518,4244…
lipid_storage(4)	-0.210212	-1.31631	0.152157	0.24058	39	28	2768679,35998,31014,43904,41957,49580,40901,46068,44887,31381,42515,43950,38785,43717,43518,32820,32437,45250,39611,38150,34487,37617,40506,41709,36032,39862,40049,42810
positive_regulation_of_protein_phosphorylation(7)	-0.224483	-1.31258	0.151156	0.242041	31	24	53425,39122,35378,32631,44111,35425,41020,40700,32257,41341,40998,31543,42253,40201,41718,37422,32979,32256,326198,33981,39564,34780,42356,40031
aerobic_respiration(6)	-0.215509	-1.31297	0.153526	0.242171	37	26	41468,35524,31579,41324,39469,32461,41067,42832,39228,317974,35609,39899,32940,44149,41360,41326,31459,43102,39281,44291,42185,33981,39988,31606,31605,32441
circadian_behavior(4)	0.137666	1.32558	0.148466	0.24252	79	67	39150,42305,2768718,45338,36589,37953,35419,32020,31955,42310,32000,31130,41339,43149,43856,34181,43324,31110,32083,42676,33944,33571,32817,2768685,39533,40162,42549,31251,35540,37921,35486,31363,32080,34896,37528,42940,41883,43808,43673,32132,34189,44965,31234,33837,38811,38389,32976,43193,46234,3772082,33705,37867,48448,38872,41709,36032,36849,41961,47065,42742,42518,36702,41170,32579,42503,328…
cyclic_purine_nucleotide_metabolic_process(8)	0.240303	1.32605	0.139819	0.242806	24	21	317967,35419,3885573,43682,38539,42561,38285,43149,34181,41825,41549,34878,42652,32485,31234,40180,43193,41709,42452,40754,5740349
positive_regulation_of_synaptic_growth_at_neuromuscular_junction(5)	0.234843	1.32392	0.143657	0.243343	26	22	32158,44096,43725,38863,32083,41549,32771,39212,42846,33529,35731,37447,39520,43974,38890,41353,38898,32587,33346,33753,32623,37778
regulation_of_vesicle_mediated_transport(4)	0.161307	1.32265	0.150741	0.24381	74	48	42646,19835383,35197,42561,31800,37218,38786,40863,32947,35154,2768716,41911,38218,32569,33211,42447,34543,35051,42889,39958,32321,32771,42567,35425,34263,3355130,8674055,43654,44448,39717,49701,42491,47285,32124,33219,41150,32537,35865,31816,39745,40506,34277,38410,34976,31517,42615,34185,42979
response_to_endoplasmic_reticulum_stress(5)	0.20929	1.32144	0.144855	0.244234	31	28	38605,44226,43431,34385,36930,43747,36243,42481,32416,34065,42358,31581,36264,36727,31154,2768929,43435,42005,42253,36244,38936,34714,38473,36242,33271,33081,44117,42510
regulation_of_imaginal_disc_derived_wing_size(5)	-0.271777	-1.30942	0.150296	0.244515	20	16	3346149,36513,36048,38540,42445,39106,44548,34330,36421,34132,34009,34924,42226,37089,34560,41786
regulation_of_cellular_component_size(4)	0.122898	1.31745	0.150795	0.247302	113	84	39150,35070,39052,45821,35286,32918,35259,53425,38418,43709,34519,41140,38017,45931,31075,40710,43904,39516,31877,32119,5740318,37203,41957,31227,38385,34070,32631,42549,36542,34793,33003,31903,33611,33496,42986,32543,249072,39505,42866,32919,41883,3346167,43466,32257,41341,37201,34772,42253,32981,42874,38534,49701,38898,35311,40201,43528,44573,35340,31459,33346,42492,34132,44251,43026,37387,6488…
cuticle_pattern_formation(5)	-0.242812	-1.30476	0.163841	0.247924	28	20	33613,39259,32718,31717,36213,34882,44642,31248,31229,39682,44835,38001,33156,42871,33972,31429,43767,40314,34009,42615
cellular_component_disassembly(4)	-0.160807	-1.30522	0.159849	0.248001	68	47	47091,36978,38516,317833,35380,37949,43163,39647,32746,36542,40589,40336,34954,35997,48481,39505,42846,117365,32049,40459,36072,38580,39016,41694,41225,45374,43901,53566,34286,36583,33346,35054,33022,32256,37387,41719,39492,40240,39656,36440,32015,38231,39068,36498,38135,34357,38436
inorganic_ion_transmembrane_transport(5)	0.240723	1.31584	0.155914	0.24812	38	21	35580,36005,41125,43542,37398,32020,14462605,37132,8674091,35579,36003,41640,37981,41550,34587,32092,38133,42710,42490,37985,42222
tricarboxylic_acid_metabolic_process(7)	-0.215509	-1.30341	0.155766	0.248712	37	26	41468,35524,31579,41324,39469,32461,41067,36760,39228,317974,35609,39899,32940,44149,41360,41326,31459,43102,39281,44291,42185,33981,39988,31606,31605,32441
pole_cell_formation(4)	-0.27096	-1.30276	0.157189	0.248835	31	16	41066,40589,45871,34954,35864,37528,38580,42693,39683,36491,35340,34364,33937,39864,36272,34521
cell_cycle_comprising_mitosis_without_cytokinesis(6)	-0.236564	-1.30175	0.162108	0.249303	28	21	40003,36612,44889,34954,32608,33526,53567,39203,31181,2768719,36431,43288,42971,34993,39340,33981,36551,34250,35563,35522,37618
organonitrogen_compound_catabolic_process(5)	0.175546	1.31343	0.155276	0.249744	47	40	32625,41625,41680,39975,39870,34474,34791,49815,37026,35861,35859,38871,250736,38484,39869,33117,38223,36914,40349,38979,42832,41133,39976,41687,43618,40034,41379,43456,41132,32488,39988,35862,37875,32026,33911,41605,37392,39530,41679,32087
male_mating_behavior(5)	0.147008	1.31155	0.153385	0.250108	85	58	41363,45976,32245,41182,2768721,36780,43982,117368,39018,32158,32619,43669,33739,43343,31130,37844,40850,40616,38504,32083,43036,31239,31251,117369,43265,39849,43828,42567,37528,42940,35398,32603,35073,38007,35771,39650,33962,31792,41988,34545,33823,30980,35523,34641,32246,39324,31816,38746,117300,33130,31228,32731,42226,37985,40940,5740700,36741,117346
salivary_gland_cell_autophagic_cell_death(6)&autophagic_cell_death(6)	0.133536	1.31187	0.155224	0.250522	85	71	37341,44936,41457,43383,43604,39962,34377,38000,40640,38487,44830,37949,45826,31020,39696,42898,41868,33224,38218,43496,35540,36914,42819,31773,43293,38914,53567,40700,31666,38630,36329,34665,42850,36442,39675,40378,38028,38936,34024,34170,39683,31405,32341,43415,46020,33219,37729,37356,40628,45268,33156,40664,37336,44851,47878,40015,39383,41137,40240,42185,37999,32488,40009,40092,32595,36546,322…
regulation_of_G_protein_coupled_receptor_protein_signaling_pathway(5)	0.215742	1.30883	0.153389	0.250568	29	26	32874,37037,40224,36897,36384,43683,31826,31376,32340,37629,3355013,32378,32678,49045,34012,36329,35974,40063,42672,41709,42452,44046,37400,38993,35078,40148
negative_regulation_of_cell_fate_commitment(5)	0.257395	1.30952	0.156918	0.250616	23	18	36039,43604,34569,36678,38846,43928,33916,42289,33392,42757,38424,32078,34665,33619,31293,33225,47763,34009
molting_cycle_process(4)	0.214159	1.3098	0.149485	0.251062	30	26	2768679,39999,32142,41547,34845,42521,35540,37795,34819,42866,41020,42803,8674055,33477,32257,40514,2768688,44125,30980,37929,35190,35332,38746,32154,42560,34780
regulation_of_cell_fate_commitment(5)	0.203876	1.30717	0.155849	0.251436	34	29	41363,43825,36039,43604,34569,36678,38846,43928,33769,33916,42289,33392,42034,42757,45285,38424,32078,32567,48317,34665,33619,42542,31293,42541,41273,33225,47763,33770,34009
filopodium_assembly(6)	-0.19907	-1.29782	0.164182	0.25207	33	30	36876,34519,31075,2768716,31717,43892,36542,34793,43828,32078,36775,32028,37201,32981,38898,32752,35340,39861,33834,33346,32256,31293,37387,40680,246497,32623,35104,39564,34009,42356
metaphase_anaphase_transition_of_mitotic_cell_cycle(5)&regulation_of_sister_chromatid_segregation(5)&regulation_of_mitotic_sister_chromatid_segregation(6)&metaphase_anaphase_transition_of_cell_cycle(6)&regulation_of_mitotic_sister_chromatid_separation(7)	-0.243125	-1.29806	0.166803	0.252359	26	20	35315,40848,5740853,43490,49580,31248,36264,38580,33758,44118,40508,31816,35954,39340,38656,45574,43719,42753,31594,35522
nucleoside_monophosphate_metabolic_process(6)&ribonucleoside_monophosphate_metabolic_process(7)	-0.20916	-1.29447	0.161335	0.254745	85	27	35797,44390,41476,43104,41324,38753,32239,59170,41318,39479,45830,36103,36543,33390,36031,42273,36252,37728,46040,37875,37834,43515,32007,34996,45401,43652,34995
morphogenesis_of_follicular_epithelium(6)	0.204776	1.30082	0.153769	0.25537	38	28	45278,38961,36773,32083,42844,31239,40191,42889,34171,31181,36461,31358,35771,44448,42672,42896,42752,42091,37386,41666,31459,33156,37455,31293,47998,43739,42066,40177
response_to_light_stimulus(5)	0.114424	1.30097	0.158733	0.255958	140	95	42305,41625,41678,45234,34791,32928,40224,35717,43542,117461,40468,36897,39056,33062,42210,32158,31791,36384,43683,39015,31826,31376,32839,32340,43904,41066,40640,32343,41339,2768677,40863,32126,32083,37629,33916,33571,36003,33117,31251,3355013,3772069,42481,32378,326160,32771,34012,39688,37447,36329,32547,43950,37363,35974,39694,42171,117496,42186,40665,34831,44011,33212,34024,47762,39596,39202,…
regulation_of_embryonic_cell_shape(5)	-0.225136	-1.29193	0.160418	0.25619	31	23	3354987,33881,44030,3355131,44111,32080,43319,32078,31667,36775,48317,41118,41062,38531,44835,40255,35340,44851,43523,34009,43687,43715,43716
mitotic_cell_cycle_embryonic(5)	-0.192033	-1.29009	0.163691	0.256445	41	32	38428,40003,32358,35293,36612,44889,34954,32608,33526,37528,53567,39203,43466,31181,2768719,36431,42693,36059,59172,35340,43288,42971,34993,34245,39340,33981,36551,34250,37083,35563,35522,37618
positive_regulation_of_developmental_process(3)	-0.103617	-1.29107	0.165447	0.256516	144	114	39150,31802,40715,36255,35286,35253,32358,31220,32158,41140,35261,42550,44096,38472,31075,35680,43725,43149,38863,3885565,42890,41957,32083,40195,35378,33648,39004,41549,32631,31883,42549,36542,40336,36914,33185,33392,39454,33003,42034,39958,32337,32771,30971,39212,42037,42846,35425,31581,37528,32805,32351,39228,33529,3346167,35731,43466,32078,36578,32257,37447,41341,36461,40998,39520,43974,38648…
protein_localization_to_organelle(6)	-0.110722	-1.29201	0.164855	0.256626	146	100	41285,42305,41363,32450,34333,44317,41025,35553,41140,35899,40189,31042,33796,37368,37337,50391,44160,37042,32947,41957,36791,35173,33571,39327,43041,34053,42843,36748,41704,40581,38675,40170,32080,31248,32630,32351,42737,43673,41459,32567,45680,34719,36329,35336,38580,46091,35784,34763,35653,41152,39294,40160,34969,38258,35101,41158,35780,41562,32350,42298,42816,35851,42065,32505,41014,37078,447…
RNA_catabolic_process(6)	0.205616	1.30101	0.1625	0.256651	42	28	2768908,3355150,36922,41552,41339,41094,34484,40683,39034,36544,35921,5740252,42358,42880,43808,39722,34804,31795,41919,35501,41666,37790,37839,32935,35893,42900,31625,34521
regulation_of_cysteine_type_endopeptidase_activity_involved_in_apoptotic_process(7)	-0.240982	-1.29011	0.168774	0.256928	26	20	44936,2768677,39753,36914,36748,39364,34896,38914,40014,35288,40015,43514,42185,40009,42594,53577,39173,3354863,34995,38443
response_to_nitrogen_compound(4)	-0.113346	-1.28803	0.166835	0.257959	110	94	39150,31328,38726,35286,36666,35385,31220,44259,32898,39909,40860,42135,31168,326115,246552,34751,33262,37916,37203,38725,38639,41957,37068,36582,38913,35587,31137,40162,42549,35540,39071,39454,36544,42876,32608,35742,42852,34686,34066,37528,35055,48583,40700,31666,35539,43673,40044,33477,31016,38785,43580,42850,44409,43130,42693,40201,39683,41084,32601,38344,36990,32426,44251,41839,35747,39383,4…
male_courtship_behavior_veined_wing_vibration(8)	0.241371	1.2973	0.159374	0.258097	23	20	41182,32158,32619,43669,40850,40616,38504,31251,39849,42940,35398,32603,35073,39650,33962,35523,31816,33130,42226,40940
protein_polymerization(7)	-0.170266	-1.28732	0.167804	0.258144	53	41	39052,38852,34519,41392,45931,31075,41952,34793,33501,33611,48481,39505,41883,36810,32107,38491,32946,43330,32981,38534,49701,38898,35311,35340,33834,31459,33346,46008,34132,37387,33444,41377,36615,41917,32623,37841,33864,36311,38131,40232,38155
negative_regulation_of_response_to_external_stimulus(4)	0.269123	1.29595	0.168907	0.258639	22	16	37468,41140,42821,37342,36769,42866,42935,38648,117294,36057,37575,53554,41260,3354888,41379,41860
regulation_of_translation(6)	-0.155422	-1.2847	0.173443	0.260176	76	49	42297,39018,35197,41552,38987,41066,41094,40683,47873,43087,39049,38963,39071,39034,36544,37065,34946,37070,35552,31363,5740252,37528,41883,42880,43385,33686,41746,35501,42752,41431,33968,3772180,41666,37744,42460,47781,34897,37116,37839,40457,40680,40830,42689,33934,48571,38905,33507,41591,36804
positive_regulation_of_cell_cycle_process(4)	-0.253982	-1.28337	0.172015	0.260961	26	18	38661,35315,5740853,32543,49580,31248,38580,44118,39375,31293,45574,35800,43767,42753,34924,31594,31789,31052
regulation_of_BMP_signaling_pathway(6)	0.230282	1.29201	0.168358	0.261038	26	22	40288,39052,31665,40582,32429,45280,32930,41921,36791,37838,34681,36048,46068,33107,35731,35790,32498,39013,37090,34780,43835,42945
microtubule_polymerization_or_depolymerization(6)	0.190104	1.29232	0.169733	0.261488	45	33	36978,38852,317833,41392,35380,43163,41952,39647,32746,36542,40589,33501,48481,42846,36810,32049,36072,32107,38491,38580,32946,45374,43901,53566,35054,32015,38231,39068,36498,38135,40232,38436,38155
defense_response_to_virus(4)	-0.244609	-1.28158	0.169785	0.261719	26	19	37272,38913,31011,44339,32080,34066,37967,36183,39683,37141,34364,39063,35112,36993,42594,35834,40739,34652,34632
dsRNA_transport(4)	-0.245937	-1.2818	0.182093	0.262029	25	19	33562,32510,31239,34012,42642,35400,42618,3355130,43662,44307,41870,42693,39683,39090,32537,39745,36993,42360,41634
female_meiosis_chromosome_segregation(6)	-0.207041	-1.27777	0.181891	0.264903	37	27	42297,40003,32721,32119,46006,32608,38958,35398,39241,31373,31187,33435,34927,36491,3772646,42065,34993,41014,31240,38905,33226,36411,44870,35390,38515,32645,31104
regulation_of_actin_filament_polymerization(6)	-0.209196	-1.27605	0.176141	0.265553	32	26	39052,34519,45931,31075,34793,33611,39505,41883,32981,38534,49701,38898,35311,35340,31459,33346,34132,37387,33444,41377,36615,41917,32623,33864,36311,38131
coenzyme_metabolic_process(5)	-0.217819	-1.27628	0.176147	0.265852	34	24	246650,37026,40259,36914,35383,36760,42832,30973,41225,33045,32789,39238,32426,34961,43017,3355069,42867,41149,326159,47895,32272,40988,40925,32212
protein_modification_by_small_protein_removal(8)	-0.191803	-1.27401	0.177341	0.267054	57	31	31560,33671,40030,36612,317858,34380,36339,36361,39671,38603,42935,34384,40063,38648,43617,40308,41179,45830,53554,32229,38748,42000,36794,35816,49077,45848,43749,33981,42661,35759,31789
establishment_of_tissue_polarity(4)&establishment_of_planar_polarity(5)	0.128412	1.28455	0.173304	0.267788	96	73	32200,35070,39399,45821,38755,43234,40620,33349,36104,40852,36125,31391,50454,43856,37185,318886,46027,36592,40191,44205,45343,34845,36139,32207,33392,41704,32162,2768852,35071,32080,44129,42757,45307,38424,43673,3346167,43319,32078,36775,44548,44448,36057,40849,38890,45374,49701,34170,42313,33245,34179,37386,43997,33627,3772082,37455,31339,31293,47998,44747,326198,37038,41491,32748,34166,37841,3…
phospholipid_metabolic_process(5)	0.222847	1.28346	0.169106	0.268125	41	23	33751,19835383,35570,31157,31826,31376,32340,43350,31247,3885565,37465,43613,32585,31716,2768892,38396,32279,31517,2768668,41605,39751,43612,39220
larval_behavior(4)	0.197039	1.28179	0.173603	0.269048	54	30	39150,38357,35286,36876,34651,46015,34843,41547,38484,38218,35540,45928,34251,30971,37528,39228,36810,44027,37781,38007,32587,37888,40664,44132,44817,32860,40754,38296,35800,39152
genital_disc_development(5)	-0.1715	-1.27086	0.180245	0.26971	46	39	35253,36283,31364,38168,33881,36240,41612,31883,44111,44801,42037,42757,45285,44885,42737,37973,35505,34445,42542,37455,37785,38153,34132,35851,33753,31293,40015,34982,42990,42541,47763,35341,43767,39564,34009,42356,33432,40940,34903
sensory_perception_of_smell(8)	-0.123805	-1.26978	0.171532	0.270268	98	75	42712,42425,39641,2768964,2768728,35514,39109,37716,39929,39982,37715,42711,32661,33335,39332,43341,36384,31826,35743,31376,37269,32340,40198,318011,31621,32071,31207,41469,40136,36413,40157,37271,34601,36350,31716,38354,40991,44885,35813,33683,36329,35449,34918,34831,41018,42601,33450,35980,40648,41011,38611,42452,35958,39189,35516,33623,30978,36187,39191,32275,59167,33336,39120,32562,31867,4171…
ribonucleoprotein_complex_assembly(5)	-0.205396	-1.26775	0.173738	0.271756	34	27	32293,39195,37009,41209,53443,36544,37065,3355124,40862,34066,39722,41294,39844,41919,41670,42693,39683,33967,34541,34364,37790,40457,32935,53444,36993,42842,37413
fertilization(4)	-0.214665	-1.26436	0.180762	0.274649	39	24	32353,40598,41952,47384,40589,31084,45871,33505,39016,38738,33937,43560,37798,39492,32152,40678,31680,31240,43439,37006,31263,40232,39850,44848
regulation_of_mitotic_metaphase_anaphase_transition(6)&regulation_of_metaphase_anaphase_transition_of_cell_cycle(7)	-0.243102	-1.26136	0.185259	0.27562	24	19	35315,40848,5740853,43490,49580,31248,36264,38580,33758,44118,40508,35954,39340,38656,45574,43719,42753,31594,35522
negative_regulation_of_apoptotic_process(6)	-0.146749	-1.26073	0.183987	0.275739	69	53	43383,42297,35253,45278,41140,38017,35261,40860,41957,38983,5740544,39753,37516,36748,36361,35053,35742,42761,37247,42348,43697,42757,45328,50070,43673,33477,31016,40014,34665,38489,37851,38936,41260,33212,49424,38657,40958,53585,37455,31518,39027,41839,40015,44747,326214,36671,30982,42389,42077,34009,35390,36251,34379
membrane_budding(5)	-0.259905	-1.26174	0.179584	0.275765	25	16	40863,31842,33211,45928,42642,37528,32987,31381,43943,42835,42525,41150,32537,40221,31647,42615
detection_of_chemical_stimulus_involved_in_sensory_perception_of_smell(6)	-0.173022	-1.26203	0.18543	0.275985	54	38	42712,2768728,35514,39109,39929,39982,37715,42711,33335,43341,35743,40198,318011,31207,41469,36413,40157,36350,40991,33683,35449,34918,41018,33450,35980,35958,39189,36187,39191,39120,31867,41715,40650,31975,42514,42415,41119,43551
response_to_heat(4)	-0.136369	-1.26239	0.186139	0.276144	80	63	117461,317923,44920,48581,34796,32470,39015,31130,31621,43149,32406,39074,38504,40450,37068,39071,45928,44921,44111,32613,44801,31978,39076,42852,42866,117460,48583,48582,40659,39961,326153,39078,33991,42253,34763,42672,38643,38389,39075,48535,39077,40723,38058,318136,318135,32133,37978,32256,37586,38037,37106,40566,44910,33308,38233,34780,38944,37985,33764,48572,40953,34632,35275
regulation_of_chromatin_organization(5)	-0.149428	-1.25935	0.187199	0.276611	69	51	37767,32353,35560,43924,34377,33442,36118,35113,33670,40966,31149,37795,33669,41143,42954,41423,38779,35121,32965,39241,41341,38648,39103,41740,49228,42253,34595,31230,33212,32268,34592,35523,33423,32941,37978,31518,41848,40228,31834,42065,43016,41103,45848,38248,41027,42696,38620,41102,36495,35522,34908
tricarboxylic_acid_cycle(4)	-0.20932	-1.25879	0.184665	0.276644	35	25	41468,35524,31579,41324,39469,32461,41067,39228,317974,35609,39899,32940,44149,41360,41326,31459,43102,39281,44291,42185,33981,39988,31606,31605,32441
embryonic_hemopoiesis(5)	0.265498	1.27313	0.182418	0.277188	26	16	32661,41140,33881,31717,31883,42846,44885,43319,36775,32981,43901,41944,37386,34280,31293,34277
peripheral_nervous_system_development(5)	-0.132362	-1.25739	0.186431	0.277524	87	64	41363,44540,35253,31002,41140,36678,38168,35652,41085,37042,33072,43799,39262,31011,31239,44205,35540,44233,44235,42037,34263,38091,42757,45328,36945,43466,32567,43803,36775,48317,43974,38785,35045,36010,37355,34927,47762,42313,41084,47285,36491,38657,40958,38752,36606,37356,37455,44851,35851,31293,35047,39340,41273,43161,35001,30982,318559,39441,44173,34924,38879,40031,34903,38515
wing_disc_dorsal_ventral_pattern_formation(7)	-0.171248	-1.25596	0.190022	0.278454	46	38	32918,43126,37842,40171,31391,41387,43928,43906,33224,38218,33496,39572,36772,42445,40295,42757,53562,42130,44027,36421,42186,40844,36171,53560,42313,39596,40046,44021,42492,45233,31293,41137,43151,39013,40314,50005,34009,39751
positive_regulation_of_cell_cycle(4)	-0.190695	-1.25478	0.197273	0.279147	41	31	38661,32358,39516,35315,2768677,5740853,32543,49580,31248,43466,31016,42515,38580,42313,34592,42000,44118,39375,31293,45574,40351,37723,35800,43767,42753,34924,37083,31594,31789,35390,31052
organonitrogen_compound_metabolic_process(4)	-0.0678678	-1.25375	0.191344	0.279161	404	258	246581,32625,35797,41625,246535,40675,41680,40644,48340,39975,39870,48338,40052,34474,317911,39333,317953,34791,42681,49815,37105,31167,31858,317967,32089,37026,35861,35859,3771984,38871,35419,38736,3885573,43682,40028,43629,38539,42561,3772559,44390,32095,317833,250736,38973,40145,41476,32839,41595,43104,43416,41324,38285,37198,44701,40640,36614,53581,43624,32640,36467,43149,34181,40633,38753,38…
oocyte_microtubule_cytoskeleton_organization(5)	-0.208804	-1.25393	0.195384	0.27951	37	25	41788,41066,41952,31239,40489,43331,35051,34171,2768852,43700,42743,36810,42186,43901,36059,32537,41666,37356,33156,36990,45233,37757,48571,37402,41641
chorion_containing_eggshell_formation(5)	-0.113	-1.25252	0.186183	0.279865	130	89	40199,34506,33829,35717,45994,33330,40751,32384,38610,41140,2768920,31785,39909,42550,34609,45931,41788,32581,36791,33769,40489,45928,44111,44801,33611,34171,32543,42954,31365,38091,49505,36810,35731,36461,48317,41919,35336,35478,34665,39016,36057,38738,32981,33619,34967,31367,53560,34969,43528,39445,34271,39936,40958,44098,31459,35780,37455,318137,42460,31787,32858,32256,33753,31293,41611,574020…
establishment_or_maintenance_of_microtubule_cytoskeleton_polarity(6)	0.190428	1.26631	0.180078	0.283536	43	31	39332,41788,41066,32071,41952,31239,40489,43331,35051,44642,34171,2768852,43700,42743,36810,42186,35584,43901,36059,32537,41666,37356,33156,36990,45233,38611,37757,42871,48571,37402,41641
eggshell_formation(4)	-0.113	-1.24824	0.19469	0.283804	131	89	40199,34506,33829,35717,45994,33330,40751,32384,38610,41140,2768920,31785,39909,42550,34609,45931,41788,32581,36791,33769,40489,45928,44111,44801,33611,34171,32543,42954,31365,38091,49505,36810,35731,36461,48317,41919,35336,35478,34665,39016,36057,38738,32981,33619,34967,31367,53560,34969,43528,39445,34271,39936,40958,44098,31459,35780,37455,318137,42460,31787,32858,32256,33753,31293,41611,574020…
gastrulation(4)	0.138035	1.26524	0.178088	0.283894	79	60	36295,43383,41633,33059,36255,35717,39673,45821,36555,36039,38736,42536,40828,41140,39349,40575,38766,43769,40549,33148,31874,32637,3355131,42034,49045,32080,42037,44885,31912,33529,3346167,43466,36775,33110,38760,53554,37655,36746,33607,42542,41944,37386,31554,32498,33445,37455,39434,33753,42160,35047,31623,42541,42689,35341,43999,38879,33432,41558,34908,38525
positive_regulation_of_cysteine_type_endopeptidase_activity(8)	-0.244691	-1.24665	0.204203	0.28494	24	18	44936,41756,2768677,36914,34896,38914,40014,35288,40015,43514,42185,40009,42594,53577,39173,3354863,34995,38443
regulation_of_dendrite_development(5)	0.194172	1.26175	0.187982	0.286742	37	30	35070,40715,36876,46015,35652,35135,39122,41957,36791,30971,42846,47082,37528,32919,36377,43651,32057,39717,42874,40165,41988,252554,31350,38752,32528,37524,42615,45318,41749,38436
negative_regulation_of_protein_serine_threonine_kinase_activity(8)	-0.256315	-1.2436	0.195772	0.287099	18	16	38516,37233,32963,44801,31248,38798,41785,42000,33937,44118,34774,43481,37723,37808,34968,34250
larval_midgut_histolysis(5)	0.245734	1.2603	0.188732	0.28746	22	18	44936,35998,326115,38913,42898,39454,32001,40700,31666,40998,42850,40201,37141,38344,40015,39383,42185,40009
RNA_modification(6)	-0.244407	-1.24375	0.197312	0.287472	23	18	317953,31130,42844,36301,31355,34656,192528,45064,31176,42508,39098,35920,37873,35234,44005,37397,31387,34632
sex_differentiation(4)	-0.118894	-1.24061	0.200598	0.289715	96	80	33314,44540,36897,36380,34568,34569,44855,42536,36283,31364,44254,38017,37042,33881,33916,36240,40090,31883,42549,44111,33392,44801,37619,49580,39849,42037,318552,45285,44885,42803,42737,41181,32078,44548,35227,37201,43650,35505,36746,34445,40833,43415,34992,38976,48535,40297,3772180,37386,36277,37455,44851,37785,38153,34132,35851,34068,31293,40015,42160,33782,43568,34982,42990,47763,44505,40009,…
salivary_gland_boundary_specification(6)	-0.257903	-1.23993	0.207064	0.289896	18	16	36703,43725,41772,36377,33529,32567,32400,36171,36746,40833,33753,41273,47763,35430,32275,33432
syncytium_formation(4)&syncytium_formation_by_plasma_membrane_fusion(5)&myoblast_fusion(6)	0.186598	1.25387	0.187926	0.29032	46	32	36632,36039,31292,31290,34519,40327,32644,44097,33262,41957,36468,42549,34633,44129,35694,35170,40462,43775,36699,38898,42542,42817,44013,40297,39368,45880,34222,42541,41709,36032,35728,42717
formation_of_primary_germ_layer(4)	0.199685	1.25531	0.193067	0.290383	30	28	36295,43383,36255,36555,38736,42536,39349,38766,43769,40549,33148,32637,42034,42037,33529,38760,37655,36746,33607,42542,41944,39434,33753,42160,35047,42541,38879,34908
response_to_temperature_stimulus(4)	0.105561	1.25272	0.190562	0.290752	123	102	39932,40224,117461,40468,40436,3771890,45910,41169,36384,317923,31246,44920,48581,48971,34796,32470,39015,31826,37059,31376,41426,41066,31130,31621,43149,43856,32406,31309,34843,39074,38504,40450,37068,32817,31251,39071,45928,44921,44111,32613,31976,44801,31978,39076,42852,42866,117460,48583,48582,40659,39961,326153,39078,43950,33991,42253,117496,34763,36076,45556,42672,34024,36059,36392,38643,38…
negative_regulation_of_programmed_cell_death(5)	0.136249	1.25407	0.185563	0.290899	77	61	43383,32457,42297,35253,45278,36384,41140,38017,35261,31376,40860,41957,31011,38983,5740544,39753,37516,36748,36361,44642,35053,35742,42761,37247,42348,43697,42757,45328,50070,43673,33477,31016,40014,34665,38489,32114,37851,38936,41260,33212,49424,38657,40958,53585,37455,31518,39027,41839,40015,44747,326214,33943,36671,30982,42389,42077,34009,35390,42367,36251,34379
neuroblast_fate_determination(7)	0.218711	1.25533	0.191365	0.291165	25	23	2768974,41363,33059,35197,36239,41265,40549,53569,36240,44205,37065,38012,42037,34263,45285,34772,37355,31003,31293,30982,42379,41032,34924
multicellular_organismal_reproductive_behavior(4)	0.115911	1.25594	0.187675	0.291321	129	86	39150,43395,41363,53522,43396,45976,32245,41182,2768721,36780,36236,43982,42962,117368,39018,32158,33817,32619,36414,43669,33739,32435,246647,43343,31130,37844,31464,40850,40616,38504,32083,43036,31239,47384,34070,40248,42549,31251,117369,43265,39849,43828,42567,37528,42940,35398,36945,32603,35073,38007,35771,39650,33962,43130,31792,41988,34545,35646,33823,30980,35523,34641,32246,45380,39324,3181…
multi_multicellular_organism_process(3)	0.109257	1.25136	0.198906	0.29141	144	97	39150,49952,43395,41363,34162,53522,43396,45976,32245,41182,2768721,36780,36236,43982,42962,117368,39018,32158,33817,32619,34651,36414,36874,43669,33739,32435,246647,43343,31130,37844,31464,40850,40616,38504,32083,43036,31239,47384,34070,40248,42549,31251,117369,43265,39849,43828,42567,37528,42940,35398,38340,36945,32603,35073,38007,35771,32022,39650,33962,43130,31792,41988,34545,35646,33823,3098…
organism_emergence_from_protective_structure(4)	-0.258389	-1.23671	0.210559	0.292768	20	16	37837,42101,33571,40162,31251,35540,43673,32132,38811,43193,43618,32303,38872,44505,59261,32579
skeletal_muscle_tissue_development(7)	-0.256102	-1.23564	0.198878	0.293343	16	16	37368,32794,33726,36810,35694,38491,34772,42542,42817,44013,3771968,31293,34222,42541,36032,42717
oxidative_phosphorylation(5)	-0.250389	-1.23226	0.212685	0.296387	70	17	35797,44390,41324,32239,59170,36103,36543,33390,36031,36252,37728,46040,43515,34996,45401,43652,34995
cell_fate_determination(5)	-0.09743	-1.23072	0.213818	0.297491	140	118	2768974,41363,33059,42547,35717,36555,42297,35253,34569,35197,42536,41140,39349,38168,36239,35764,41085,43769,41265,40549,36612,53569,41094,36791,43928,32083,36240,43087,44543,44205,31883,36542,33392,36544,35051,37065,42889,42034,38012,34669,34171,2768852,39572,42037,33399,35864,42445,34263,37528,45328,39169,45285,39228,43434,45307,48317,41919,38580,34772,37647,39581,42186,40285,37355,42693,41746…
glutamine_family_amino_acid_metabolic_process(6)	-0.248242	-1.22836	0.221564	0.297847	21	17	32625,32640,38484,40434,33117,42832,39556,42284,33373,32488,36782,40443,41605,47253,33172,39530,32087
regulation_of_cell_cycle_G1_S_phase_transition(7)&regulation_of_G1_S_transition_of_mitotic_cell_cycle(7)	-0.254242	-1.22722	0.213082	0.297984	23	16	32274,31678,43724,41941,39744,33529,33991,37455,35381,31293,33196,41942,36001,43767,34924,31052
ERK1_and_ERK2_cascade(6)&regulation_of_ERK1_and_ERK2_cascade(7)	-0.189636	-1.22861	0.208233	0.298106	40	30	35286,53425,3355127,31872,40195,40660,33989,34096,34608,31602,42803,35576,42186,36302,43358,38232,33971,36059,40385,36952,3354888,42393,33682,40569,43481,35683,41042,37402,40858,33704
lipid_homeostasis(6)	-0.204497	-1.22753	0.212897	0.2982	32	25	39150,37152,43146,37203,36914,34380,117369,42993,42515,35790,42656,46234,39611,40664,33324,36242,35851,32256,40045,33981,33374,33942,37400,43867,42514
phagocytosis(4)	-0.0826437	-1.22895	0.201497	0.298297	222	163	41363,44936,37986,2768940,43660,47091,36897,34824,35231,38871,40627,36656,45278,35197,35560,39905,43277,35524,41551,34519,31042,35095,39282,31071,32225,35193,35652,39405,43904,42897,34816,34818,38978,31678,35315,36513,44006,37837,41675,31227,43565,33898,31344,42531,42898,36514,40117,38218,35540,37795,44801,35483,43265,35021,30998,41533,39505,34096,39744,34432,42757,40693,41883,31873,42894,43816,3…
R7_cell_fate_commitment(9)	0.258104	1.24411	0.204979	0.298421	21	16	41363,42707,45278,41140,38961,43146,42289,39866,38321,36057,39884,38389,36606,45959,36497,41491
histone_methylation(5)	-0.214818	-1.22927	0.205518	0.298512	38	23	34377,31015,34480,31149,31880,37795,41219,33761,30971,41737,37962,39203,39103,34595,37851,53428,32941,41295,40228,43016,34528,36645,34611
regulation_of_JAK_STAT_cascade(6)	-0.1945	-1.22389	0.218384	0.300988	44	28	32975,41447,3346149,34416,37889,42898,41445,39161,44811,32080,32965,32805,50070,39082,35771,40696,41602,37859,41431,33489,37785,39458,40351,53577,33236,45318,32260,31961
regulation_of_female_receptivity(4)	0.240899	1.24083	0.197711	0.301209	26	18	43395,53522,43396,45976,42962,36414,246647,31464,31239,47384,36945,31792,45380,47763,42478,40315,37985,39392
regulation_of_filopodium_assembly(5)	-0.223586	-1.22076	0.223799	0.303838	24	21	34519,31075,43892,36542,34793,43828,36775,37201,32981,38898,32752,35340,39861,33834,33346,31293,37387,40680,246497,32623,35104
sensory_perception_of_taste(8)	-0.148093	-1.21811	0.217	0.304504	61	49	117336,41363,117339,117347,117492,43305,117348,318158,117343,14462661,39015,36104,31376,37725,43489,42007,117481,37726,117477,34299,37805,37502,33453,38098,117476,117496,117480,34545,35655,34641,40664,39324,31686,40333,31093,42490,33251,117338,192481,117470,37347,42568,117488,43753,32189,117472,117345,117471,117346
sensory_organ_boundary_specification(5)	-0.231809	-1.21964	0.219625	0.304507	24	19	41085,43928,31883,32724,39572,32723,42445,34263,45328,39228,43434,45307,41602,36606,31293,43161,39013,39620,50281
leg_disc_development(5)	-0.115233	-1.21758	0.216089	0.304515	100	81	39399,33048,32918,35560,44856,44254,37134,40879,38168,42544,43725,44830,41801,36929,46156,33769,39259,43906,39157,39900,35555,45343,42034,32724,42954,39750,39744,32723,32965,31912,42737,33529,42130,38630,41086,32078,32567,36775,40205,43974,31589,36421,117294,31813,37973,41988,42313,42542,33245,34179,32536,38657,37455,32858,32097,33602,31293,34847,34982,42541,40045,41273,41942,39013,37841,40092,31…
positive_regulation_of_phosphorus_metabolic_process(5)&positive_regulation_of_phosphate_metabolic_process(6)	-0.119136	-1.21699	0.214557	0.304612	98	76	36295,35286,53425,32358,3885573,38539,41140,3355127,35261,31872,43149,34181,39122,37203,40195,35378,41549,32631,44111,40660,33989,41704,34096,42652,34608,31602,35425,41020,42803,40700,35576,32257,41341,40998,33991,43330,31543,42253,42186,31234,37121,43775,36302,43358,38232,40201,33971,36059,42896,40385,39204,41718,36952,3354888,43193,37422,32979,33682,40569,32256,36497,326198,33981,35683,41042,37…
response_to_ionizing_radiation(5)	-0.222042	-1.21881	0.219288	0.304866	31	21	34377,39909,2768677,36914,37247,43651,41341,33991,34930,252554,32322,46234,53585,31518,40015,43514,40009,33507,40016,31801,3772329
cellular_response_to_abiotic_stimulus(4)	0.147313	1.23673	0.198065	0.304925	63	51	42305,41678,40224,43542,117461,36897,31791,36384,43683,42561,34377,31826,39909,38616,31376,32340,33768,2768677,32126,37629,33571,3355013,3772069,32378,326160,34012,41341,40014,36329,43950,35974,42253,34930,32671,33212,46234,37978,31518,40015,43493,40009,37400,38993,39887,40016,40393,42367,3772329,35078,40148,35275
regulation_of_neuroblast_proliferation(6)	-0.192718	-1.21814	0.213757	0.305028	34	28	41363,35197,40860,44830,35378,35540,39744,37528,39777,39228,42130,47877,34665,40696,41360,40577,33156,38799,45959,40042,44728,43151,41942,35800,31038,43515,40232,326152
response_to_ketone(5)&response_to_ecdysone(6)&response_to_sterol(6)	0.177956	1.23553	0.201721	0.305455	37	34	44936,43383,39999,38539,34377,44830,33861,45826,42898,38638,31165,35540,37795,37335,44811,31773,30971,38914,38630,38543,31181,40696,36390,33156,40015,40045,44505,40351,40009,39288,37010,37922,40092,31120
regulation_of_cell_growth(4)	0.181085	1.2347	0.198441	0.305544	46	33	39150,35070,43383,35259,41140,38017,43904,32119,40633,3885565,42890,41957,36542,39454,249072,43673,42935,34665,34772,43580,31331,36854,53560,40201,32601,32979,326214,32551,41709,40562,39564,36702,41591
positive_regulation_of_cellular_catabolic_process(5)	-0.16283	-1.21326	0.219247	0.308179	49	40	37272,3355150,32871,34377,35315,2768677,41094,5740853,39454,44801,36201,49580,31248,43673,40653,41919,43580,33283,32221,40201,37141,43740,37729,42000,36277,53585,44118,32256,40015,45574,40009,41823,43999,36821,34521,33386,42753,31594,36251,42810
detection_of_chemical_stimulus_involved_in_sensory_perception(5)	0.143077	1.23145	0.203855	0.308319	71	53	42712,2768728,117492,35514,39109,39929,39982,37715,42711,318158,33335,43341,14462661,318912,39015,38616,35743,31376,40198,318011,31207,41469,36413,40157,42007,36350,117481,40991,117477,33683,35449,34918,41018,33450,35980,42471,40333,35958,39983,39189,8673994,36187,39191,39120,31867,41715,33157,40650,31975,42514,42415,41119,43551
cAMP_biosynthetic_process(9)	0.240235	1.22411	0.212863	0.309974	19	18	317967,35419,3885573,38539,42561,38285,43149,34181,41549,34878,42652,32485,31234,40180,43193,41709,42452,40754
regulation_of_cellular_localization(4)	0.101446	1.22443	0.209201	0.310436	145	107	41363,64877,40288,32799,36589,42646,44317,45821,19835383,37345,32158,35197,44856,36876,42561,41551,37368,35680,32435,42327,31800,31877,37042,38786,33788,41957,36791,39259,33571,32797,35235,40489,44543,39900,38067,46006,42447,34053,35051,37065,42889,36748,41704,2768852,40170,32321,32771,31248,42567,43700,42737,42743,36810,38226,43673,32602,42854,34719,36329,41919,35336,38580,46091,42199,35653,4970…
regulation_of_neural_precursor_cell_proliferation(5)	-0.192718	-1.21065	0.224299	0.310514	35	28	41363,35197,40860,44830,35378,35540,39744,37528,39777,39228,42130,47877,34665,40696,41360,40577,33156,38799,45959,40042,44728,43151,41942,35800,31038,43515,40232,326152
regulation_of_microtubule_polymerization_or_depolymerization(6)	0.213284	1.22777	0.208242	0.310795	31	23	36978,317833,41392,35380,43163,41952,39647,32746,36542,40589,48481,42846,36072,32107,38580,45374,43901,35054,32015,38231,36498,38135,38436
peptidyl_amino_acid_modification(7)	-0.10207	-1.20979	0.22238	0.310909	137	102	32975,317911,45821,41398,326203,3771984,42750,318991,40028,43629,35524,34377,38961,43146,31015,43416,35113,43624,43856,40633,34480,39142,40966,317858,34688,32631,42447,31149,31880,37795,41219,41802,43788,43627,33761,30971,32080,39744,41737,37962,34702,39203,40659,43625,326128,33649,38055,326113,39103,32122,33977,38489,34595,43640,34875,33837,37851,53554,37323,32229,43620,43740,38748,53428,44098,3…
protein_deubiquitination(9)	0.240709	1.22241	0.224003	0.311088	40	18	31560,33671,40030,36612,34380,36361,39671,38603,42935,34384,38648,43617,41179,45830,36794,45848,43749,31789
positive_regulation_of_cell_size(6)	0.233287	1.22444	0.216307	0.311238	24	19	35286,43709,41140,38017,5740318,41957,38385,42549,31903,42866,3346167,32257,41341,42253,44573,64880,38649,40872,34780
regulation_of_oocyte_development(4)&regulation_of_embryonic_pattern_specification(6)&regulation_of_cell_maturation(6)	-0.220267	-1.20847	0.233792	0.311251	30	21	37345,35680,40489,44543,38067,37065,2768852,43700,42743,36810,42854,41919,33968,35924,45827,33934,37402,39864,36409,42379,31580
regulation_of_cell_fate_specification(6)	0.193978	1.22501	0.215013	0.3114	32	28	41363,43825,36039,43604,34569,36678,38846,43928,33769,33916,33392,42034,42757,45285,38424,32078,32567,48317,34665,33619,42542,31293,42541,41273,33225,47763,33770,34009
response_to_lipid(5)	0.177956	1.22794	0.205401	0.311431	39	34	44936,43383,39999,38539,34377,44830,33861,45826,42898,38638,31165,35540,37795,37335,44811,31773,30971,38914,38630,38543,31181,40696,36390,33156,40015,40045,44505,40351,40009,39288,37010,37922,40092,31120
organic_acid_metabolic_process(4)&oxoacid_metabolic_process(5)	-0.0818275	-1.20666	0.226068	0.311588	236	162	32625,37446,34474,317911,39333,317953,34791,42681,41211,41275,246388,37026,3771984,38871,36666,40056,39914,41468,38736,40028,43629,35524,42659,35213,47173,40145,41595,36773,43416,31579,42268,41324,37198,37445,31587,36614,43624,32640,40633,39860,38484,40259,33898,39335,40943,40434,42521,33117,43936,36914,40349,39469,32461,43627,43183,42115,38979,41067,42380,36760,46068,38603,42832,39228,41133,3179…
head_segmentation(5)	-0.209552	-1.20748	0.225361	0.311787	24	23	31802,40374,36039,31227,36240,35555,31912,42737,33607,40833,40826,38995,41273,34277,40832,40835,40834,44272,41697,35430,34009,41032,45318
regulation_of_pole_plasm_oskar_mRNA_localization(4)	-0.220267	-1.20848	0.220573	0.311804	29	21	37345,35680,40489,44543,38067,37065,2768852,43700,42743,36810,42854,41919,33968,35924,45827,33934,37402,39864,36409,42379,31580
muscle_cell_cellular_homeostasis(5)	0.228542	1.22523	0.211279	0.311983	28	20	34304,36445,32794,36773,42327,36791,39004,34070,39533,2768848,36945,35609,35170,36329,32314,33983,45233,37449,37190,32007
regulation_of_tube_architecture_open_tracheal_system(4)	-0.124592	-1.20669	0.221538	0.312107	73	68	36080,32661,43420,44855,31364,48971,35362,31075,38168,36125,38978,31391,37949,37185,35343,39387,38067,36542,38638,45928,41390,36363,44885,45307,32078,33903,36775,48317,46187,43717,36337,40285,37205,31792,34927,31101,40081,33245,36588,39321,38001,32537,37386,33237,31554,33983,33627,45250,37455,35504,40149,40150,31644,64880,47137,37038,33953,43739,32056,45884,32683,34646,40287,32275,42356,33432,370…
establishment_of_protein_localization(4)	0.0832388	1.22584	0.209976	0.312115	241	161	41285,42305,40288,32450,34333,44317,45821,19835383,43019,36257,41025,33275,33862,35553,44856,36876,42561,41551,41140,35899,40189,31042,33796,37368,37337,50391,35680,40710,37864,32435,38846,31800,31877,50210,37042,40633,32947,41957,36791,31493,39259,35173,33571,36670,45343,39566,32070,39327,34793,34543,43041,34053,42843,36748,39051,41704,32818,44642,40581,38675,34012,32080,31248,32630,42737,36810,…
larval_midgut_cell_programmed_cell_death(6)	0.24571	1.21986	0.206434	0.312293	19	17	44936,35998,326115,38913,42898,39454,32001,40700,31666,40998,42850,37141,38344,40015,39383,42185,40009
negative_regulation_of_cell_differentiation(4)	-0.0902248	-1.20546	0.224897	0.31236	159	131	41363,35070,36555,42297,32918,36039,43604,34569,35197,36384,41140,37850,38516,36678,117464,31376,41085,40860,38846,31017,43725,44830,2768677,33861,41772,34751,32119,33881,36791,43928,43565,33916,38793,47873,43087,38067,41911,31165,35540,39753,42289,33392,36544,44642,31262,36048,32080,31248,39744,37247,42445,37528,42757,39777,39228,44885,38424,33529,42130,35731,43651,32078,43385,40063,47877,38648,…
cAMP_metabolic_process(8)	0.240235	1.22033	0.217546	0.312587	21	18	317967,35419,3885573,38539,42561,38285,43149,34181,41549,34878,42652,32485,31234,40180,43193,41709,42452,40754
genitalia_development(4)	0.212426	1.21781	0.212838	0.313799	29	23	34568,34569,36283,31364,33881,36240,31883,44111,44801,42037,45285,44885,35505,34445,37785,38153,34132,31293,40015,42990,47763,44505,40940
negative_regulation_of_cell_fate_specification(6)	0.244277	1.21676	0.219134	0.314156	21	17	36039,43604,34569,36678,38846,43928,33916,33392,42757,38424,32078,34665,33619,31293,33225,47763,34009
lipid_localization(4)	0.143622	1.21149	0.224687	0.315953	67	52	42646,2768679,41232,36488,35998,31014,42864,43904,326136,34283,34736,32610,41957,41469,33072,34358,33334,38067,41710,33496,326160,49580,40901,46068,44887,43673,31381,42515,43950,2768929,38785,43717,43518,38928,32820,32437,45250,39611,38150,34487,32475,37617,40506,41709,36032,33374,41233,39862,37657,32609,40049,42810
positive_regulation_of_JAK_STAT_cascade(6)	-0.230113	-1.20135	0.234232	0.316398	24	19	41447,3346149,37889,42898,41445,39161,32965,32805,50070,39082,41602,41431,33489,39458,53577,33236,45318,32260,31961
mesoderm_development(5)	0.122943	1.21232	0.221223	0.316638	83	71	36295,260645,32420,36255,36555,36258,53425,45278,38736,42536,39349,41085,38766,43769,53448,36515,33148,37042,33916,41770,32637,39153,43190,42034,42037,42737,35694,43466,34330,38760,41822,43814,43650,38534,37655,19835749,36746,33607,34445,42313,42542,44013,41944,31129,38976,40297,37386,32314,39861,36674,38153,39434,31293,42160,39002,35047,43323,42541,43161,47763,36032,43946,40834,35321,42596,34009…
establishment_of_cell_polarity(5)	0.177926	1.2137	0.220459	0.316716	42	33	36718,40620,33349,36773,42327,31247,53569,32083,42676,31248,45307,32049,32078,32107,38580,44448,32981,43392,41656,42896,31405,33245,32752,38001,33627,33156,45959,31816,44839,38765,44072,38131,37089
gene_silencing_by_miRNA(7)	0.215952	1.21152	0.221156	0.316728	22	22	35385,37009,31130,34751,38639,40793,36544,41883,43808,35539,39722,37447,44409,42693,45655,34541,34364,37790,35747,43728,42166,36956
regulation_of_endopeptidase_activity(7)	-0.21055	-1.2005	0.229883	0.316759	30	23	44936,41756,2768677,39753,36914,36748,39364,44129,34896,38914,40014,35288,37229,40015,43514,42185,40009,42594,53577,39173,3354863,34995,38443
cell_projection_assembly(5)	0.120058	1.21279	0.217998	0.316926	99	74	40600,42207,39018,35349,33217,36876,34519,37236,35114,31075,38219,38780,38282,32071,33881,39647,2768716,31717,43892,36542,34793,42986,41852,43828,37528,34702,44885,42737,43319,32078,36775,32028,37201,36010,40462,32981,38898,35311,37245,41718,32752,38657,33845,37386,35340,39861,33230,33834,33346,41739,37455,32256,31293,37387,40680,38611,35414,41719,246497,42574,38957,32623,37841,33864,42389,37577,…
antennal_development(6)	0.219319	1.20693	0.223429	0.32026	25	21	44540,34568,34569,42544,39122,36612,32718,31717,31883,39753,36213,34882,37973,40165,41988,42313,39419,34982,40009,32579,36741
regulation_of_cell_projection_organization(4)	0.118223	1.20385	0.225982	0.322938	93	75	41363,35070,40715,43832,36039,35259,36876,34519,46015,31075,35652,36125,33861,32119,35135,39122,41957,36791,43892,36542,34793,32207,42986,30971,249072,41852,42846,43828,47082,37528,32919,36377,43651,32057,36775,43974,37201,33649,32400,34772,32981,39717,42874,32009,40165,38898,41988,43528,252554,31350,32752,38752,35340,39861,33834,33346,31293,37387,40680,32528,41719,246497,32623,37841,37524,42389,…
RNA_interference(7)	-0.202689	-1.1923	0.229819	0.324824	26	24	43604,33509,45826,37844,34751,34885,36544,34066,35539,41919,44409,42693,39683,41399,41840,32133,32935,36110,36993,42166,38620,40739,34521,32222
ATP_metabolic_process(8)	-0.228726	-1.19269	0.240596	0.324954	74	19	35797,44390,43104,41324,32239,59170,36103,36543,33390,36031,36252,37728,46040,43515,32007,34996,45401,43652,34995
male_courtship_behavior_veined_wing_generated_song_production(7)	0.228167	1.19728	0.226879	0.329709	22	19	41182,32158,32619,40850,40616,38504,31251,39849,42940,35398,32603,35073,39650,33962,35523,31816,33130,42226,40940
proximal_distal_pattern_formation_imaginal_disc(6)	-0.226385	-1.18634	0.241821	0.331024	20	19	44856,38168,35555,32724,32723,42737,32567,36421,31813,37973,38657,37455,31293,34982,41273,35430,34009,32579,33432
cellular_homeostasis(4)	0.12227	1.19339	0.230297	0.33343	101	68	39005,38783,40989,34304,43542,38784,43982,36445,32142,31760,32794,31376,33492,36773,42327,31601,35376,34281,38863,36791,43787,36905,42845,39004,53431,34070,39533,39089,40336,36914,2768848,5740320,326167,46415,36945,35609,35170,41550,36329,32849,44965,53578,38781,33212,37230,44643,32314,33983,53585,40664,45233,31845,39969,34111,32860,32821,37449,37190,41983,38782,38622,42490,32007,41474,36054,4354…
cellular_response_to_endogenous_stimulus(4)	-0.103949	-1.1828	0.242777	0.334498	111	94	39150,31328,44936,36255,35286,31665,36258,31220,45278,38736,39909,42135,326115,43725,38490,41772,33262,37203,41957,38913,41770,31137,42549,33814,39454,32160,33458,35997,42133,35742,42380,37528,35055,42737,38424,40700,31666,40044,33529,35731,32257,31016,38760,38785,43580,42850,32981,43130,36171,40201,36601,41084,42656,38344,36368,32498,33156,32426,39434,44251,42523,33753,39383,42160,64880,40193,32…
single_fertilization(5)	-0.205976	-1.18138	0.243605	0.335566	38	23	32353,40598,41952,47384,40589,31084,45871,33505,39016,38738,33937,43560,37798,39492,32152,31680,31240,43439,37006,31263,40232,39850,44848
motor_neuron_axon_guidance(7)	0.149815	1.19064	0.245773	0.335802	57	45	43300,38769,36436,32115,35066,45821,44858,36039,35259,36703,32782,35184,34385,33339,39493,40090,39866,31843,40962,35997,36727,36377,32078,36775,37447,31425,43256,32400,32981,38558,43650,39491,36588,38752,34193,31293,40330,39013,42944,32398,42066,38350,45326,35147,34953
protein_targeting(5)	-0.107995	-1.17941	0.244658	0.337295	130	86	41285,42305,32450,34333,44317,41025,35553,41140,35899,40189,31042,33796,37368,37337,50391,37042,32947,41957,35173,33571,39327,43041,34053,42843,36748,41704,40581,38675,32080,31248,32630,42737,43673,32567,34719,36329,35336,33270,46091,35784,34763,37205,35653,41152,39294,40160,34969,35101,41158,35780,41562,32350,42298,42816,35851,32505,37078,44747,40632,3355107,34527,48986,40178,39745,43034,33981,3…
myofibril_assembly(5)	0.166429	1.18855	0.239629	0.337405	39	36	39148,32661,32794,31075,36773,38978,31024,318841,31618,39505,31004,44885,39844,33110,40849,41225,43814,31166,46456,35007,37230,40185,44013,31129,38001,32314,39368,39002,41377,43587,37190,39297,39864,35104,42596,41885
phototransduction(5)	0.148752	1.1863	0.2429	0.339184	53	46	42305,41678,45234,40224,43542,40468,36897,33062,36384,43683,39015,31826,31376,32340,40640,32343,32126,37629,36003,3355013,42481,32378,326160,34012,36329,43950,37363,35974,39694,117496,44011,34024,35865,45382,43493,40471,33271,37400,34500,38993,34615,39887,42367,42635,35078,40148
cellular_carbohydrate_metabolic_process(4)	0.204183	1.1852	0.245713	0.339624	29	24	35286,38736,41701,35689,36773,37198,36614,33137,326119,35671,34070,40248,39454,42993,47767,3772101,44291,31623,41709,39588,41823,33386,37419,47611
purine_nucleoside_metabolic_process(6)&purine_ribonucleoside_metabolic_process(7)	-0.172126	-1.17604	0.256864	0.340664	91	33	35797,41680,39975,37026,44390,41476,43104,41324,32239,36914,59170,41318,39479,45830,36103,39976,36543,33390,36031,43456,36252,37728,43739,46040,37875,37834,43515,32007,34996,45401,43652,34995,41679
positive_regulation_of_apoptotic_process(6)	-0.167381	-1.17439	0.261924	0.342014	50	35	44936,42550,41756,2768677,37203,33648,35540,36914,36339,39454,41704,37247,34896,38914,43651,40014,36461,40998,35288,252554,35801,40015,43514,42185,47763,40009,40832,42594,53577,39173,39776,34924,3354863,34995,38443
transmembrane_receptor_protein_tyrosine_kinase_signaling_pathway(7)	0.0952245	1.17948	0.250101	0.345467	147	115	39150,31328,2768944,36255,35717,35286,35253,36258,31220,45278,3346209,35560,38736,36424,31364,35524,41140,38961,39909,31490,38168,40549,31391,33148,33262,37203,41094,41957,31227,46156,43164,41770,37233,34688,44205,42549,33814,42289,39866,32160,33458,34171,35997,35742,39744,42380,34432,37528,42757,50070,45325,42737,38424,42130,36775,31016,38321,32273,32547,38760,39610,38027,38785,40036,42564,43130…
inter_male_aggressive_behavior(5)	0.156149	1.17858	0.247392	0.345675	59	41	38610,33721,40327,31071,39271,41085,37844,37573,318841,46156,32657,43912,41899,43496,41776,38091,34761,44548,48317,38760,33962,32221,33619,32373,32889,30972,33807,36913,36964,43656,31521,34847,39336,33462,32754,35138,37549,37449,41177,32731,32846
regulation_of_tube_length_open_tracheal_system(4)	-0.201172	-1.16827	0.257045	0.348088	24	24	31364,48971,36125,37949,37185,35343,45307,32078,36775,33245,36588,38001,32537,31554,33627,35504,40149,40150,64880,37038,33953,45884,32683,37089
regulation_of_protein_complex_assembly(4)	-0.160389	-1.16845	0.259055	0.348471	56	38	39052,34519,41392,45931,31075,41952,32947,34793,33611,44642,39505,3355130,41883,32107,43256,117294,32981,38534,49701,38898,35311,35340,31459,33346,34132,42065,37387,33444,41377,38656,36615,41917,32623,33864,36311,38131,42615,43517
protein_ubiquitination_involved_in_ubiquitin_dependent_protein_catabolic_process(9)	-0.199037	-1.16688	0.253975	0.349104	32	24	39193,38961,36131,33377,318246,40336,39753,36748,36201,40596,37857,31016,37713,41260,41785,33854,40144,35780,36990,40015,41611,43999,32995,36298
regulation_of_protein_stability(4)	-0.166	-1.16554	0.264735	0.350121	44	35	45821,35560,32151,41551,46035,31874,36750,41704,36201,32162,42935,31016,40063,47877,40308,36463,35653,53554,36059,35007,42896,41785,34403,42000,40144,35816,49077,36110,48448,42661,31617,35759,35151,31696,38443
neutral_lipid_metabolic_process(5)&acylglycerol_metabolic_process(6)	0.242713	1.17313	0.252908	0.350423	18	16	37289,35362,31376,32436,33354,33107,44887,50392,47767,35790,39204,39611,37978,32426,33824,42810
cellular_response_to_radiation(5)	0.152852	1.17386	0.254484	0.350427	53	43	42305,41678,40224,43542,117461,36897,31791,36384,43683,34377,31826,39909,31376,32340,2768677,32126,37629,33571,3355013,3772069,32378,326160,34012,41341,36329,43950,35974,34930,33212,46234,31518,40015,43493,40009,37400,38993,39887,40016,42367,3772329,35078,40148,35275
appendage_segmentation(5)&imaginal_disc_derived_leg_segmentation(6)	-0.213209	-1.16371	0.266266	0.351718	26	21	32918,44830,41801,43906,39157,45343,32078,31589,41988,42313,33602,31293,37841,31429,33581,33583,37546,40314,32846,49638,37089
pigment_biosynthetic_process(5)	0.160764	1.17036	0.261122	0.352895	56	38	41678,45883,42614,42681,41025,38871,39836,38973,41595,44701,32947,44819,42521,37815,326160,3355130,31381,34394,33254,43518,33045,43943,31230,30994,34024,44643,35292,30980,250735,38528,43757,33271,43938,37724,31647,32026,40528,42635
negative_regulation_of_cell_development(5)	0.139954	1.16818	0.263908	0.354658	61	50	41363,35070,32918,43604,35197,36384,41140,38516,31376,40860,31017,44830,2768677,33861,32119,38067,35540,39753,42289,33392,44642,39744,37247,37528,39777,42130,43651,47877,40696,41783,33619,41260,42313,41360,40577,33156,37455,38799,45959,32979,31293,40042,44728,41942,31038,43515,39564,40232,326152,42367
embryonic_hindgut_morphogenesis(5)	-0.152654	-1.15984	0.26527	0.355731	54	41	44540,43383,35717,35253,44855,39349,33726,38168,41772,37042,35540,38012,42757,45325,33529,36775,36171,37655,42896,31208,38065,38001,37455,44851,33602,31293,42990,41491,36252,35341,42059,45884,33583,34009,38879,33432,49638,38291,34404,34908,41749
cuticle_pigmentation(5)	-0.231435	-1.15767	0.265707	0.357746	22	17	2768679,32142,42521,42866,41020,8674055,33477,32257,30980,35190,35332,31863,38746,31429,42560,34780,42615
negative_regulation_of_cell_death(4)	0.120325	1.16119	0.266145	0.362349	87	68	43383,32457,42297,35253,31002,45278,36384,41140,38017,35261,31376,40860,41957,31011,38983,5740544,39753,42447,37516,36748,36361,44642,35053,35742,42761,37070,37247,42348,43697,42757,45328,50070,43673,33477,31016,40014,34665,38489,32114,37851,38936,41260,33212,49424,38657,38748,40958,53585,37455,36990,31518,39027,41839,40015,44747,326214,33943,36671,41961,30982,42389,42077,34009,34968,35390,42367,…
positive_regulation_of_cytoskeleton_organization(5)	0.198824	1.15876	0.267764	0.364432	30	24	34519,41392,45931,31075,41952,39004,34793,33611,39505,42846,36072,32107,38580,38534,49701,38898,35311,35340,33444,41377,41917,32623,33864,36311
regulation_of_response_to_external_stimulus(4)	-0.10389	-1.15049	0.275333	0.365883	116	89	37468,35070,37272,40224,31167,36897,43832,35259,36384,43683,32871,41140,42821,37342,31826,31376,32340,2768677,41957,37629,38913,31011,3355013,36748,36769,44339,32378,49045,249072,34012,42866,34761,42935,41943,36329,35974,33649,38648,43256,32400,35045,44448,117294,36057,32009,37575,53554,37967,36183,34969,41260,37141,37729,3354888,38752,34364,33834,39063,53585,37339,35112,41379,35047,41709,33225,4…
dosage_compensation(7)	-0.238199	-1.14962	0.280393	0.366354	21	16	33565,34751,38963,38779,35121,53442,39683,38145,41399,35523,3772180,47869,31518,36993,37874,35800
regulation_of_cysteine_type_endopeptidase_activity(8)	-0.204589	-1.14464	0.275772	0.371869	28	22	44936,41756,2768677,39753,36914,36748,39364,34896,38914,40014,35288,37229,40015,43514,42185,40009,42594,53577,39173,3354863,34995,38443
regulation_of_transmembrane_receptor_protein_serine_threonine_kinase_signaling_pathway(5)	0.166166	1.15149	0.273788	0.372624	40	34	40288,39052,31665,40582,38736,32429,45280,2768836,42770,32930,41921,36791,33224,32160,37838,34681,36048,42380,46068,33107,35731,35790,32498,45380,64880,41709,39013,33474,37090,42059,34780,43835,42945,38525
positive_regulation_of_ERK1_and_ERK2_cascade(7)	0.183398	1.15061	0.272727	0.372843	36	28	35286,53425,3355127,31872,40195,40660,33989,34096,34608,31602,42803,35576,42186,36302,43358,38232,33971,36059,40385,36952,3354888,33682,40569,35683,41042,37402,40858,33704
response_to_organonitrogen_compound(4)	-0.108441	-1.14306	0.279602	0.373218	97	81	39150,31328,38726,35286,36666,31220,44259,32898,39909,40860,42135,31168,326115,246552,33262,37916,37203,38725,41957,37068,36582,38913,35587,31137,40162,42549,35540,39071,39454,42876,32608,35742,42852,34686,37528,35055,48583,40700,31666,43673,40044,33477,31016,38785,43580,42850,43130,40201,41084,32601,38344,36990,32426,44251,41839,39383,64880,40193,37545,38872,41709,42060,43577,40333,41823,40562,3…
carbohydrate_biosynthetic_process(5)	0.226678	1.1475	0.279864	0.374938	23	18	38736,35627,37130,37198,33556,36614,39715,35671,34070,33568,36717,3772101,32836,38346,39713,326151,37419,43394
protein_transport(5)	0.0795499	1.14799	0.277634	0.37522	231	153	41285,42305,40288,32450,34333,44317,45821,19835383,36257,41025,33862,35553,44856,36876,42561,41551,41140,35899,40189,31042,33796,37368,37337,50391,35680,40710,37864,32435,38846,31800,31877,50210,37042,40633,32947,41957,36791,31493,39259,35173,33571,36670,39566,32070,39327,34793,34543,43041,34053,42843,36748,39051,41704,32818,44642,40581,38675,34012,32080,31248,32630,42737,36810,43673,2768687,3256…
cortical_actin_cytoskeleton_organization(6)	-0.230437	-1.13875	0.282395	0.378004	24	17	34519,36104,31168,45928,36775,40462,32981,42672,35311,41718,33845,37356,31816,38765,42871,33864,41749
glycerophospholipid_metabolic_process(6)	0.225161	1.14363	0.285256	0.378903	35	18	19835383,35570,31157,31826,31376,32340,31247,3885565,37465,32585,31716,2768892,32279,31517,2768668,41605,39751,39220
positive_regulation_of_protein_complex_assembly(4)	0.198805	1.14136	0.288011	0.379947	29	23	34519,41392,45931,31075,41952,34793,33611,44642,39505,32107,43256,38534,49701,38898,35311,35340,42065,33444,41377,41917,32623,33864,36311
protein_polyubiquitination(10)	0.169665	1.13893	0.283657	0.380312	45	32	38437,32358,35998,42821,36820,41085,32403,34777,40336,39753,36748,39750,37876,41181,39818,35170,39079,44131,31214,41260,39691,41785,33318,3355079,38715,40556,38591,34487,31749,39735,40040,37349
male_courtship_behavior_veined_wing_extension(7)	0.207912	1.14153	0.287266	0.380645	24	21	41182,32158,32619,43669,40850,40616,38504,31251,39849,42940,35398,32603,35073,39650,33962,30980,35523,31816,33130,42226,40940
response_to_fibroblast_growth_factor(4)&cellular_response_to_fibroblast_growth_factor_stimulus(5)&fibroblast_growth_factor_receptor_signaling_pathway(6)	0.228776	1.139	0.276334	0.381137	18	17	36255,36258,45278,38736,41770,33814,33458,35997,42380,42737,38424,38760,39434,42160,326138,39564,42356
positive_regulation_of_transferase_activity(5)	-0.211995	-1.13562	0.285827	0.381302	24	20	53425,39122,35378,32631,44111,35425,41020,40700,32257,40998,41718,33937,37422,32256,326198,33981,39564,34968,42356,40031
positive_regulation_of_MAPK_cascade(6)	0.133624	1.13932	0.275498	0.381651	68	52	36295,35286,53425,32358,38539,41140,3355127,35261,31872,37203,40195,32631,44111,40660,33989,41704,34096,34608,31602,35425,41020,42803,35576,32257,33991,43330,42253,42186,37121,43775,36302,43358,38232,33971,36059,40385,36952,3354888,33682,40569,32256,36497,33981,35683,41042,37402,40858,3355106,36821,39564,42356,33704
negative_regulation_of_organelle_organization(4)	-0.130454	-1.13435	0.28867	0.382267	74	54	39673,36978,35560,42561,34377,317833,35380,43163,37916,39647,40848,32746,36542,40589,40336,43490,40170,42954,48481,38779,39505,35121,32965,36264,39241,38580,41740,42253,33758,45374,43901,38534,49701,31459,33346,32941,35054,40508,40228,31834,35954,37387,45848,39340,38656,43719,32015,43999,38231,36498,38131,38135,35522,38436
small_molecule_catabolic_process(5)	-0.145504	-1.13221	0.292379	0.38308	55	43	32625,41625,37446,34474,41275,37026,38871,41701,35213,37445,31587,326119,38484,33898,33117,36914,40349,38979,42832,41133,43332,37028,32858,36242,32426,34313,36031,37285,41132,32488,39988,36203,31641,34276,41480,38864,36536,38147,32026,33911,34136,39530,32087
ovarian_nurse_cell_to_oocyte_transport(4)	-0.184426	-1.13262	0.298069	0.383191	39	27	45821,37345,34519,33796,36791,32616,42889,36810,35731,37201,38580,44289,42672,42491,38811,37230,37729,31554,33834,33346,35058,3771968,34132,35298,37723,42066,48805
aggressive_behavior(4)	-0.147011	-1.13309	0.290614	0.383242	62	43	38610,33721,40327,31071,39271,41085,37844,37573,318841,46156,32657,43912,41899,43496,41776,38091,34761,44548,48317,38760,33962,32221,33619,32373,32889,30972,33807,36913,36964,43656,31521,34847,39336,33462,32754,35138,36664,37549,37449,41177,32731,42226,32846
negative_regulation_of_protein_phosphorylation(7)	-0.18813	-1.13101	0.292155	0.38393	27	25	32975,38516,38961,37233,34688,32963,33458,44801,31248,53554,38798,41785,32752,42000,33937,36674,33156,44118,34774,36497,43481,37723,37808,34968,34250
protein_folding(6)	-0.14731	-1.13025	0.293513	0.384264	60	42	40883,37384,39651,38870,39542,32620,33796,36797,38500,32180,43630,39679,42852,34707,33399,39557,34763,36059,38643,38389,41840,36583,31215,34897,43354,31335,318211,39476,33271,44910,36270,37902,40332,41860,41609,37214,41570,41712,42851,48572,31443,37472
negative_regulation_of_transmembrane_receptor_protein_serine_threonine_kinase_signaling_pathway(5)	0.235841	1.1345	0.293868	0.385004	20	16	40288,31665,40582,32429,2768836,42770,37838,34681,46068,33107,35731,35790,32498,45380,42059,43835
response_to_radiation(4)	0.0895559	1.13343	0.293767	0.385452	172	117	42305,41625,41678,45234,34791,32928,40224,35717,43542,117461,40468,36897,39056,40003,33062,42210,32158,31791,36384,43683,34377,39015,31826,39909,31376,32839,32340,43904,41066,40640,32343,41339,2768677,40863,32126,32083,37629,33916,33571,36003,33117,31251,36914,3355013,3772069,42481,32378,32608,326160,32771,34012,37247,39688,43651,37447,41341,36329,32547,43950,37363,35974,33991,39694,42171,117496,…
positive_regulation_of_endopeptidase_activity(7)	-0.215422	-1.1283	0.295671	0.386078	25	19	44936,41756,2768677,36914,44129,34896,38914,40014,35288,40015,43514,42185,40009,42594,53577,39173,3354863,34995,38443
positive_regulation_of_molecular_function(4)	-0.106037	-1.12725	0.291307	0.386775	116	83	44936,40644,34803,53425,36384,3885573,38539,32898,41756,33338,43404,32253,31800,2768677,43149,34181,39122,33881,37068,35378,41549,31618,32631,39533,32569,36914,44111,43242,34633,3354994,42652,44129,35425,41020,34896,38914,41883,42737,40700,32257,40014,40998,36329,48317,35288,248194,117294,31234,35653,40201,36059,3355133,42817,41718,43193,33937,37422,31518,32256,40015,43781,43514,326198,48448,4218…
regulation_of_chromatin_silencing(5)	-0.178707	-1.12607	0.296947	0.387011	38	28	35560,43924,33442,36118,33670,33669,41143,42954,41423,38779,35121,32965,39241,38648,41740,31230,34592,41848,40228,43016,41103,45848,41027,42696,38620,41102,36495,35522
cell_cycle_G2_M_phase_transition(6)	-0.201364	-1.12642	0.302279	0.387201	25	22	39673,40003,38256,39049,34954,42819,32543,32608,43466,40653,48309,42453,34286,40958,3772082,37455,34993,39013,34411,38649,326205,32215
urogenital_system_development(5)&renal_system_development(5)	-0.120578	-1.12302	0.301901	0.390276	76	63	44540,43383,36255,35717,35253,31665,31292,44855,42536,41140,39349,33726,38168,41772,44097,37042,35540,42034,38012,44129,34263,42757,33529,36775,34772,44448,37355,43650,36171,37655,42896,252554,39039,42817,31208,38065,38001,39368,32498,37455,44851,33753,31293,42160,41491,36252,35341,30982,42059,45884,44272,33583,44849,35430,34009,38879,33432,38291,34404,34908,39036,41749,39038
secondary_metabolite_biosynthetic_process(5)	0.2097	1.12567	0.297448	0.394527	28	20	45883,42681,41025,39836,41595,32947,44819,42521,117369,3355130,31381,43518,33045,43943,31230,30980,37724,31647,32026,39392
cell_cycle_G1_S_phase_transition(6)&G1_S_transition_of_mitotic_cell_cycle(7)	-0.19745	-1.11812	0.307066	0.395885	33	22	32274,41140,42550,31678,43724,42819,41941,39744,33529,43651,33991,42453,37455,35381,31293,33196,41942,36001,34411,43767,34924,31052
ribonucleoprotein_complex_subunit_organization(5)	-0.166022	-1.11623	0.306875	0.397681	40	32	32293,39195,37009,36809,41209,41066,53443,36544,37065,37417,3355124,40862,34066,39722,41294,39844,41919,41670,42693,39683,33967,34541,34364,37790,40457,32935,53444,36993,42842,37413,34357,36269
epithelial_cell_migration_open_tracheal_system(7)	-0.163866	-1.11524	0.30404	0.398261	41	33	32661,34569,45278,44855,44856,38736,41957,41770,35256,45928,33458,42757,44885,42737,37447,38760,40285,35007,36746,35851,38746,43739,42162,39564,48805,41032,40287,32275,42356,33432,41887,34903,41749
larval_locomotory_behavior(4)	0.214409	1.12112	0.306796	0.398563	27	19	38357,36876,34843,38484,38218,35540,34251,30971,37528,36810,44027,37781,38007,32587,44132,44817,32860,38296,35800
peptidyl_lysine_methylation(6)&histone_lysine_methylation(6)	0.209027	1.12167	0.305583	0.398785	32	20	34377,31015,34480,31149,31880,37795,33761,30971,41737,37962,39203,39103,34595,37851,53428,32941,40228,43016,36645,34611
melanization_defense_response(5)	-0.176023	-1.11365	0.304514	0.399648	47	28	39617,35910,34385,32425,43799,39900,36914,44801,32831,40410,36727,43803,36775,40014,38580,117496,32981,35584,31792,35340,39063,32256,35047,40541,41641,39173,36054,37044
purine_nucleoside_monophosphate_metabolic_process(7)&purine_ribonucleoside_monophosphate_metabolic_process(8)	-0.18536	-1.11147	0.317457	0.401832	83	25	35797,44390,41476,43104,41324,38753,32239,59170,41318,39479,45830,36103,36543,33390,36031,36252,37728,46040,37834,43515,32007,34996,45401,43652,34995
hemocyte_differentiation(3)	-0.164206	-1.10903	0.308521	0.404349	40	32	53425,41140,117464,31872,43769,31869,31883,33392,32080,31248,42757,35045,53554,43650,39976,41944,42000,34280,37455,47457,32256,31293,35047,33225,34277,33226,35688,42066,39173,34009,45318,33432
response_to_oxygen_containing_compound(4)	0.0752998	1.11369	0.304741	0.407387	212	163	39150,31328,2768670,44936,38726,45234,43383,36780,35286,42707,36897,45910,35253,31220,39999,36384,31364,38539,32898,34377,41145,39909,38616,34176,43146,38168,31168,35573,33684,246552,44830,33861,45826,33262,32406,37916,37203,38725,41094,41957,40931,37068,42495,33944,36582,41825,40136,42898,39409,41899,31137,40162,32569,42549,38638,31165,35540,39071,44111,37795,32613,37335,44801,44811,117369,32349…
transmembrane_receptor_protein_serine_threonine_kinase_signaling_pathway(7)	-0.116763	-1.10493	0.32314	0.408977	73	65	40288,39052,31665,40582,38736,32429,45280,2768836,37198,43725,36614,42770,41772,32930,41921,36791,33224,43041,32160,37838,34681,36048,42380,46068,32630,33107,33529,35731,32257,34665,46091,35784,37232,32981,36171,35790,3772101,32498,33156,32350,32979,45380,42816,33753,37078,64880,41709,39013,33474,37090,42059,40605,44849,34549,33002,34780,37778,43835,43804,34481,33218,33432,42945,46000,38525
mushroom_body_development(4)	-0.123824	-1.1034	0.316657	0.409655	76	57	33314,33343,31364,35998,36974,31071,35652,36125,44531,36791,32657,43799,41899,32631,32569,36542,31165,35540,32585,42986,37528,43811,43803,32132,43974,38760,47141,38580,34665,33521,33619,37973,31792,30972,37859,37323,39689,36963,40664,43656,31521,35747,43728,34982,44839,41719,40045,37841,36272,44018,36702,43812,43833,33194,38291,39305,34560
alpha_amino_acid_metabolic_process(5)	-0.122349	-1.10362	0.323874	0.410039	72	59	32625,34474,317911,317953,42681,37026,3771984,38871,40028,43629,40145,41595,43416,43624,32640,40633,38484,40434,42521,33117,36914,40349,43627,38979,42832,41133,43625,326113,43640,39556,36059,43620,42284,30980,33373,30995,35190,41132,32488,39988,326159,47895,326112,43750,36782,59261,40443,34613,32026,33911,41605,5740402,32212,47253,33172,33978,39530,43628,32087
organic_substance_transport(5)	-0.0566728	-1.10226	0.319952	0.410439	400	287	41285,42305,36391,38571,40288,32986,34268,32450,34333,3346192,36589,39461,42646,37544,33247,44317,45821,19835383,38572,41156,41232,36257,41025,42891,36488,33862,32397,35553,44856,34005,36876,42561,41551,41140,35899,40189,31042,33796,37368,42245,37337,50391,41075,42864,37800,35680,33562,40710,40254,37864,32695,32435,42723,38846,42268,326136,34283,41449,39662,31800,34736,32610,31877,50210,34160,370…
digestive_tract_development(4)&digestive_system_development(5)	-0.0987018	-1.10117	0.312563	0.411157	110	90	40207,44540,43383,41945,36255,35717,32661,33277,44858,38631,35253,36258,53425,44855,42536,45282,39349,33726,38168,39592,41772,37042,39570,35256,40191,35540,44801,42034,38012,32080,42037,38091,42757,45325,44885,42737,42743,33529,36775,39118,36171,37655,36746,34445,42896,40833,36491,41944,32896,31208,38657,38065,38001,40958,37386,32976,37455,36692,44851,43354,33602,31293,33782,31646,42990,41491,477…
ommatidial_rotation(5)	-0.199282	-1.09891	0.325234	0.413464	24	21	35070,40620,36125,31391,35071,32080,45307,38424,36775,38890,49701,33245,37386,33627,37455,31339,47998,44747,326198,36411,34009
extracellular_structure_organization(4)	-0.149351	-1.09615	0.324179	0.416427	52	38	38769,33829,45994,35627,33796,31247,31800,37949,32616,45928,35997,42954,33903,39118,49070,38580,43654,43717,44289,45374,42491,37230,43528,32537,37356,34435,31787,33022,34132,32256,34068,5740204,32683,35696,33830,42066,40232,45973
regulation_of_autophagy(6)	0.145004	1.10433	0.319936	0.416959	64	41	37272,32871,41140,38516,34377,326115,2768677,35173,38913,42549,35540,39071,43438,39454,44801,117369,32001,38543,40653,40998,43580,33283,43518,38936,40201,41260,37141,43740,37729,3354888,38344,53585,32256,41709,33474,40009,39656,41860,36821,39173,36251
mesoderm_formation(5)	0.187678	1.10439	0.316551	0.417855	25	24	36295,36255,36555,38736,42536,39349,38766,43769,33148,32637,42034,42037,38760,37655,36746,33607,42542,41944,39434,42160,35047,42541,38879,34908
positive_regulation_of_endocytosis(4)	0.219831	1.10511	0.320909	0.417861	21	17	42646,40863,38218,33211,35051,39958,32771,42567,34263,43654,39717,42491,32124,32537,31816,40506,34976
somatic_muscle_development(5)	0.130402	1.10139	0.327411	0.419933	67	51	42799,36255,37322,34569,36258,38082,40990,40363,33253,38978,31024,38821,32540,41957,33916,33692,31618,41911,42549,43190,42034,31004,31778,36945,32567,33110,36421,41225,43150,37205,37355,36122,35007,37230,40185,32536,32742,35596,42160,45880,41273,41709,44910,39297,36538,35728,42596,42162,42717,45318,38515
intracellular_protein_transport(6)	-0.0869204	-1.08993	0.336172	0.424053	177	117	41285,42305,32450,34333,44317,45821,19835383,41025,35553,41551,41140,35899,40189,31042,33796,37368,37337,50391,35680,38846,31800,37042,40633,32947,41957,36791,31493,39259,35173,33571,39566,39327,34793,34543,43041,34053,42843,36748,41704,44642,40581,38675,34012,32080,31248,32630,42737,36810,43673,32567,34719,32028,36329,2768929,35336,38580,33270,46091,35784,34763,34167,37205,35653,41152,39294,3889…
establishment_of_spindle_localization(4)&spindle_localization(5)	0.203556	1.09734	0.330308	0.424399	26	20	36718,40620,53569,31874,32083,42676,42889,32049,32107,38580,35584,43392,43901,37355,31405,31816,44839,38765,42871,44072
response_to_growth_factor(5)	-0.14524	-1.08473	0.339842	0.430323	45	40	36255,31665,36258,45278,38736,43725,41772,41770,33814,32160,33458,35997,42380,42737,38424,33529,35731,32257,43974,38760,32981,36171,32498,33156,39434,33753,42160,326138,33981,33474,42059,33226,39564,44849,34780,43804,42356,33432,42945,46000
macromolecular_complex_disassembly(5)	-0.154331	-1.08375	0.339574	0.430968	48	34	47091,36978,317833,35380,43163,39647,32746,36542,40589,48481,39505,42846,117365,32049,40459,36072,38580,41694,41225,45374,43901,53566,33346,35054,37387,41719,40240,32015,38231,39068,36498,38135,34357,38436
detection_of_light_stimulus(5)	0.129356	1.09124	0.333201	0.431702	60	51	42305,41678,45234,40224,43542,40468,36897,33062,32158,36384,43683,39015,31826,31376,32340,40640,32343,32126,37629,36003,3355013,42481,32378,326160,34012,37447,36329,43950,37363,35974,39694,117496,44011,34024,47762,39596,35865,45382,43493,40471,33271,37400,34500,38993,34615,39887,33897,42367,42635,35078,40148
organic_acid_transmembrane_transport(5)	0.185354	1.08864	0.333466	0.432263	28	24	36391,32986,32397,42245,37800,40254,32695,42723,39662,34160,37437,43265,41640,31082,39106,39232,31990,35911,39230,39410,43707,32694,39990,38264
negative_regulation_of_stem_cell_proliferation(5)	-0.189514	-1.08179	0.337832	0.43293	30	23	41363,35197,40860,44830,35540,39744,39777,42130,47877,40696,37967,41360,40577,33156,38799,45959,40042,44728,41942,31038,43515,40232,326152
posttranscriptional_gene_silencing(5)&posttranscriptional_gene_silencing_by_RNA(6)	0.140629	1.08878	0.334738	0.433083	45	43	3355150,43604,35385,42236,37009,31130,33509,45826,37844,34751,38639,34885,40793,36544,36301,34066,41883,43808,35539,39722,37447,41919,44409,42693,39683,45655,41399,41840,34541,34364,37790,32133,35747,43728,32935,36110,36993,42166,36956,38620,40739,34521,32222
monocarboxylic_acid_metabolic_process(7)	-0.107136	-1.0809	0.339207	0.43346	101	75	37446,317911,41211,41275,246388,3771984,36666,40056,40028,43629,42659,35213,36773,43416,42268,37445,31587,43624,40633,39860,38484,40259,33898,39335,40943,43936,43627,43183,46068,43625,41213,326113,43640,35790,42074,43437,31960,40567,43332,43620,37028,42656,32789,34835,31406,36242,32426,34313,36540,36031,44291,42867,32545,37285,326148,42655,42131,31695,34256,31641,34276,41480,43244,35728,326112,38…
enzyme_linked_receptor_protein_signaling_pathway(6)	-0.0706205	-1.0803	0.338969	0.433586	216	175	39150,31328,40288,2768944,36255,39052,35717,35286,35253,31665,36258,31220,45278,3346209,40582,35560,38736,36424,31364,35524,41140,38961,32429,39909,45280,31490,38168,2768836,37198,43725,40549,36614,31391,33148,42770,41772,32930,33262,37203,41094,41957,41921,36791,31227,46156,43164,41770,37233,34688,33224,44205,42549,33814,43041,42289,39866,32160,33458,34171,37838,35997,34681,35742,36048,39744,423…
imaginal_disc_derived_wing_margin_morphogenesis(4)	0.152944	1.08895	0.332413	0.43385	62	36	44540,36555,32918,35560,38736,40657,38978,36612,39259,32990,40090,43791,36542,37890,39744,42380,42445,42130,41086,32273,37973,42313,40999,39596,37929,34774,41144,31293,32154,41942,48571,37449,53573,42596,36411,40314
positive_regulation_of_nervous_system_development(4)	0.126067	1.08651	0.338785	0.434165	69	53	31802,40715,36255,35253,32158,41140,35261,44096,43725,38863,41957,32083,35378,41549,32631,36542,33392,39958,32771,30971,39212,42846,37528,39228,33529,35731,37447,39520,43974,34665,38890,32009,41353,37851,38898,31350,3354888,32587,33834,33346,33753,36497,43481,43151,34277,32623,37524,35800,36702,37778,42615,35390,38436
organic_acid_catabolic_process(5)&carboxylic_acid_catabolic_process(6)	-0.148943	-1.07909	0.342142	0.434497	46	37	32625,37446,34474,41275,37026,38871,35213,37445,31587,38484,33898,33117,36914,40349,38979,42832,41133,43332,37028,36242,32426,34313,36031,37285,41132,32488,39988,31641,34276,41480,38864,36536,38147,32026,33911,39530,32087
syncytial_blastoderm_mitotic_cell_cycle(6)	-0.212647	-1.07847	0.350733	0.434648	24	18	40003,36612,44889,34954,32608,33526,53567,39203,31181,36431,42971,34993,39340,33981,34250,35563,35522,37618
regulation_of_actin_filament_length(5)&regulation_of_actin_polymerization_or_depolymerization(6)	-0.168385	-1.07689	0.349608	0.436077	36	29	39052,45821,34519,45931,31075,34793,33611,42986,39505,41883,37201,32981,38534,49701,38898,35311,35340,31459,33346,34132,37387,33444,41377,36615,41917,32623,33864,36311,38131
mitochondrion_organization(4)	-0.104378	-1.07533	0.346348	0.437495	123	76	41285,38769,32450,35553,38736,35899,40189,38516,33796,37337,41228,38472,41756,34307,43104,36614,33148,34141,45683,42845,47384,40434,40138,40336,39327,35969,40279,38857,41968,31581,53567,36810,36578,41349,38580,34763,35246,42745,37912,36466,36854,41152,39294,49892,34837,36583,32314,37899,43236,36733,53585,33445,36281,31266,42298,32505,36309,40632,3355107,32551,40178,318604,44326,39656,34328,34500,…
positive_regulation_of_Notch_signaling_pathway(5)	-0.180765	-1.07477	0.351308	0.437536	36	25	40675,41085,38846,42544,34793,45928,44811,35483,36912,43951,39750,44129,31589,38898,33212,45655,32537,32941,32243,31293,40351,326122,37922,36107,34953
cell_fate_commitment_involved_in_pattern_specification(5)	-0.177084	-1.07372	0.349814	0.438266	32	26	34569,38168,41085,43928,31883,35540,42034,39572,42037,42445,34263,45328,39228,43434,45307,41602,38657,36606,37455,31293,44747,43161,34009,35147,39620,50281
negative_regulation_of_neuron_death(5)	0.205556	1.08029	0.342903	0.439707	22	19	31002,40860,41957,38983,5740544,42447,42761,37070,37247,42348,40014,33212,53585,39027,41839,40015,44747,41961,42389
copulation(5)	0.180856	1.08044	0.340004	0.440515	32	25	49952,43395,34162,53522,43396,33817,34651,36414,36874,246647,33571,31251,38340,35771,32022,4379864,37785,40875,47763,35096,40315,42226,37985,32060,39392
anion_transmembrane_transport(6)	0.185354	1.081	0.345498	0.440766	29	24	36391,32986,32397,42245,37800,40254,32695,42723,39662,34160,37437,43265,41640,31082,39106,39232,31990,35911,39230,39410,43707,32694,39990,38264
maintenance_of_protein_location(4)	-0.148357	-1.06916	0.359785	0.441667	49	37	32661,38021,33732,36773,38978,38863,37233,38067,45343,2768852,43770,50070,45680,34719,43901,35653,31166,34969,31405,31129,38001,35340,33834,45894,3771968,31521,41144,35954,44839,34427,53573,36538,35199,39068,38879,38515,37618
sensory_organ_precursor_cell_fate_determination(6)&cell_fate_determination_involved_in_pattern_specification(6)	-0.22186	-1.06833	0.355781	0.442072	21	16	41085,43928,31883,39572,42445,34263,45328,39228,43434,45307,41602,36606,31293,43161,39620,50281
DNA_recombination(6)	-0.154264	-1.06918	0.354807	0.442353	49	34	35937,40003,44259,49241,2768677,37916,35173,47765,47186,31705,32608,31497,31373,41374,42392,41919,2768853,41746,3772180,3772646,35924,43577,37402,31240,33507,41366,31801,40438,34521,35119,41296,36654,31104,34964
ectoderm_development(5)	-0.196139	-1.07003	0.360607	0.442559	22	21	2768974,36555,41085,31391,41612,45285,34330,38785,36171,42313,32498,31003,31293,35047,43161,33225,42162,44849,34009,33432,34673
germ_cell_migration(5)	-0.130859	-1.06943	0.360474	0.442705	51	48	41633,35717,42297,42536,39349,40549,40640,36614,40093,33863,41094,33916,2768716,38816,36209,39753,49580,44274,42037,41737,42803,42737,36775,49228,42186,53578,43650,326168,41944,38976,35966,37386,36045,33753,53558,42160,35047,43334,43749,47763,40834,5740599,33226,40605,33890,36428,33432,41887
cortical_cytoskeleton_organization(5)	-0.202567	-1.06141	0.364638	0.450162	30	19	35977,34519,36104,31168,45928,36775,33649,40462,32981,42672,35311,41718,33845,37356,31816,38765,42871,33864,41749
reproductive_structure_development(4)&reproductive_system_development(5)	-0.11142	-1.06153	0.36624	0.450705	81	66	33314,44540,36897,34568,34569,44855,42536,36283,31364,44254,37042,33881,33916,36240,40090,31883,42549,44111,33392,44801,37619,49580,42037,318552,45285,44885,42803,42737,41181,32078,44548,35227,37201,43650,35505,36746,34445,38976,48535,40297,37386,36277,37455,44851,37785,38153,34132,35851,34068,31293,40015,42160,33782,42990,47763,44505,43946,40834,37841,37546,33770,36150,40940,34404,45039,46000
canonical_Wnt_signaling_pathway(7)	0.222382	1.07134	0.354527	0.451087	20	16	38736,36283,41551,32435,39753,35997,42380,45307,43162,32078,36775,45959,31382,41177,34009,38879
positive_regulation_of_kinase_activity(6)&positive_regulation_of_protein_kinase_activity(7)	-0.20639	-1.05969	0.371326	0.45181	22	18	53425,39122,35378,32631,44111,35425,41020,40700,32257,40998,41718,37422,32256,326198,33981,39564,42356,40031
regulation_of_microtubule_based_process(4)	-0.148813	-1.05777	0.373092	0.453744	49	36	36978,317833,41392,35380,43163,41952,39647,36791,32746,36542,40589,48481,41067,42846,38226,36072,31016,37781,32107,38491,38580,45374,43901,42199,36491,35054,38656,32015,36538,38231,45969,36498,38135,43517,38515,38436
cellular_response_to_nitrogen_compound(5)	-0.117241	-1.0568	0.374121	0.454414	68	58	39150,31328,35286,35385,31220,39909,42135,326115,34751,33262,37203,38639,41957,38913,31137,42549,39454,36544,35742,34066,37528,35055,40700,31666,35539,40044,31016,38785,43580,42850,44409,43130,42693,40201,39683,41084,38344,32426,44251,35747,39383,43728,64880,40193,41709,36993,42060,42166,41823,40562,36821,41641,38454,39149,38513,43652,39151,39152
calcium_dependent_cell_cell_adhesion_via_plasma_membrane_cell_adhesion_molecules(6)	-0.205916	-1.05415	0.374467	0.457396	21	18	35070,36125,40191,41774,43033,35071,43824,44885,43528,33245,39936,41441,37386,33627,36692,43026,42006,41302
regulation_of_cytoplasmic_transport(6)	-0.141117	-1.05304	0.371898	0.458225	51	40	44317,45821,19835383,37368,31800,37042,41957,33571,35235,34053,36748,41704,31248,42737,43673,32602,34719,36329,35336,46091,35653,34969,44643,41158,35780,41562,35851,39745,31382,40678,38410,32015,37040,31517,41177,35696,42615,34185,42979,38515
Wnt_signaling_pathway(6)	0.101711	1.0646	0.362981	0.459583	106	81	36436,39052,45821,43019,38736,36283,31023,44355,41551,31014,38082,36104,32435,36125,43769,37198,36614,44830,42632,30975,43565,39259,40090,43906,44843,43791,44205,39753,33392,32818,44642,35997,2768852,31248,42380,43718,45307,43673,42130,41086,43162,32078,36775,32838,38760,31589,47877,38890,32221,41179,49701,41602,34592,3772101,39596,36606,33627,35756,45959,38611,48986,42574,48448,42871,39013,31382…
regulation_of_stem_cell_proliferation(5)	-0.156968	-1.05151	0.368677	0.459624	40	32	41363,35197,40860,43769,45467,44830,35378,35540,39744,37528,39777,39228,42130,47877,34665,40696,37967,41360,40577,33156,38799,45959,40042,44728,43151,41942,35800,31038,43515,34009,40232,326152
imaginal_disc_derived_genitalia_development(5)	0.204219	1.06302	0.36652	0.46075	24	19	36283,31364,33881,36240,31883,44111,44801,45285,44885,35505,34445,37785,38153,34132,31293,40015,42990,47763,40940
leg_disc_morphogenesis(6)	-0.112011	-1.04852	0.377764	0.463074	82	64	39399,33048,32918,35560,44254,37134,40879,42544,43725,44830,41801,36929,46156,39259,43906,39157,39900,45343,42034,42954,39750,39744,32965,31912,42737,33529,42130,38630,41086,32078,36775,40205,43974,31589,36421,31813,37973,41988,42313,42542,33245,32536,32858,32097,33602,31293,42541,40045,41273,41942,39013,37841,40092,31429,32729,33581,33583,37546,40314,35430,32846,49638,37089,36741
positive_regulation_of_protein_polymerization(5)	0.198748	1.05879	0.364827	0.463548	24	20	34519,41392,45931,31075,41952,34793,33611,39505,32107,38534,49701,38898,35311,35340,33444,41377,41917,32623,33864,36311
dendrite_guidance(6)	0.208096	1.05993	0.375838	0.46403	23	18	41363,44540,44355,40657,37837,39570,39744,36238,36377,32838,32400,42300,39717,45655,36956,32398,35147,42510
thermosensory_behavior(4)	0.220154	1.05885	0.372248	0.464501	20	16	40436,39015,41066,31621,43856,31309,34843,32817,117496,45556,36059,31459,35190,38746,44839,41726
prepupal_development(6)	-0.215036	-1.04621	0.385917	0.465613	16	16	39909,31162,31165,35540,44811,34352,36578,47767,32858,40045,33981,36203,37010,36311,31120,42514
imaginal_disc_derived_male_genitalia_development(6)	0.214662	1.05464	0.369287	0.467325	22	17	36283,31364,33881,36240,44111,44801,45285,44885,35505,34445,37785,38153,34132,31293,40015,42990,40940
regulation_of_protein_polymerization(5)	0.16434	1.05536	0.374704	0.467352	36	29	39052,34519,41392,45931,31075,41952,34793,33611,39505,41883,32107,32981,38534,49701,38898,35311,35340,31459,33346,34132,37387,33444,41377,36615,41917,32623,33864,36311,38131
purine_nucleotide_biosynthetic_process(7)&purine_ribonucleotide_biosynthetic_process(8)	0.162984	1.053	0.385487	0.467583	37	30	317967,35419,3885573,43682,38539,42561,41476,43104,38285,43149,34181,38753,41825,41549,34878,42652,32485,41318,31234,39479,45830,40180,43193,41709,42452,40754,43739,37834,5740349,32007
purine_containing_compound_biosynthetic_process(6)	0.162984	1.05361	0.371618	0.467765	39	30	317967,35419,3885573,43682,38539,42561,41476,43104,38285,43149,34181,38753,41825,41549,34878,42652,32485,41318,31234,39479,45830,40180,43193,41709,42452,40754,43739,37834,5740349,32007
[truncated: 250 more rows]
