# Supplementary material for: Single cell RNA-sequencing identifies a metabolic aspect of apoptosis in Rbf mutant
Source: Nat Commun. 2018 Nov 27;9:5024. doi: 10.1038/s41467-018-07540-z (PMC6258665; doi:10.1038/s41467-018-07540-z)
Supplement: Supplementary file 9 — Supplementary Data 6 [file 41467_2018_7540_MOESM9_ESM.xlsx]

## Sheet: Sheet1
Supplementary Data 6. Differentially expressed genes in each population in the WT and Rbf120a analysis
p_val	avg_logFC	pct.1	pct.2	p_val_adj	cluster	gene
2.10439e-169	1.29357	0.541	0.22	3.0358e-165	INT	sls
1.75386e-134	1.0332	0.561	0.237	2.53012e-130	INT	nrm
6.69006e-93	0.993901	0.353	0.127	9.65108e-89	INT	Gasp
7.73345e-82	0.793209	0.542	0.31	1.11563e-77	INT	rgn
3.04026e-81	0.462584	0.861	0.738	4.38588e-77	INT	ed
1.8646e-76	0.57891	0.659	0.401	2.68987e-72	INT	Mmp2
7.48859e-73	0.937766	0.366	0.173	1.0803e-68	INT	tyn
3.93469e-69	0.37147	0.823	0.683	5.67619e-65	INT	hdc
7.46744e-61	0.704838	0.476	0.32	1.07725e-56	INT	CG30497
7.8095e-59	0.699528	0.465	0.275	1.1266e-54	INT	CG15628
1.32145e-58	0.716241	0.382	0.234	1.90632e-54	INT	CG9691
8.33302e-58	0.654812	0.498	0.318	1.20212e-53	INT	rdx
9.96085e-55	0.298022	0.953	0.906	1.43695e-50	INT	CG9821
3.47361e-48	0.3973	0.755	0.67	5.01102e-44	INT	Fas3
3.29356e-47	0.723647	0.353	0.201	4.75129e-43	INT	kirre
1.31493e-46	0.65257	0.372	0.222	1.89692e-42	INT	CG4374
4.09266e-43	0.50418	0.622	0.461	5.90407e-39	INT	kek1
9.34886e-43	0.601113	0.388	0.256	1.34867e-38	INT	tutl
1.58411e-41	0.446165	0.606	0.506	2.28524e-37	INT	klar
3.03563e-37	0.49476	0.393	0.244	4.3792e-33	INT	E(spl)m7-HLH
8.12967e-32	0.383824	0.652	0.529	1.17279e-27	INT	E(spl)mbeta-HLH
1.62943e-29	0.283908	0.997	0.992	2.35062e-25	INT	CR34335
2.49999e-25	0.33953	0.591	0.506	3.60649e-21	INT	grh
1.49999e-24	0.448722	0.463	0.343	2.16389e-20	INT	CG42342
3.05249e-23	0.462199	0.359	0.265	4.40352e-19	INT	sano
1.04031e-21	0.312416	0.628	0.543	1.50075e-17	INT	CG11486
3.68013e-21	0.44506	0.34	0.239	5.30895e-17	INT	rst
6.25697e-21	0.520151	0.283	0.192	9.02631e-17	INT	E(spl)m3-HLH
5.57441e-18	0.332653	0.339	0.289	8.04164e-14	INT	fok
2.65092e-17	0.402718	0.326	0.244	3.82422e-13	INT	CG9689
2.86536e-17	0.379823	0.252	0.163	4.13357e-13	INT	E(spl)mdelta-HLH
3.78209e-17	0.386748	0.3	0.251	5.45604e-13	INT	fz
1.74185e-16	0.261844	0.546	0.506	2.5128e-12	INT	crc
4.34431e-16	0.429404	0.316	0.238	6.26711e-12	INT	klu
1.04152e-15	0.279333	0.824	0.8	1.5025e-11	INT	CR40469
3.2973e-15	0.351759	0.424	0.353	4.75668e-11	INT	nkd
1.78368e-13	0.327104	0.318	0.265	2.57313e-09	INT	CG32676
1.55181e-12	0.328847	0.355	0.295	2.23864e-08	INT	fz2
2.75315e-12	0.257599	0.387	0.335	3.9717e-08	INT	CG34383
8.37402e-11	0.346272	0.447	0.4	1.20804e-06	INT	CG42671
3.13636e-10	0.263022	0.349	0.329	4.52452e-06	INT	CG8677
2.62397e-09	0.268327	0.352	0.305	3.78534e-05	INT	CG13300
3.77286e-09	0.302351	0.272	0.233	5.44273e-05	INT	CG10543
6.36638e-09	0.345254	0.263	0.214	9.18414e-05	INT	CG32369
1.15665e-08	0.26565	0.288	0.239	0.000166859	INT	olf413
2.37483e-08	0.270932	0.254	0.21	0.000342593	INT	ImpE3
2.66605e-08	0.279286	0.331	0.289	0.000384604	INT	CG33978
0	2.0902	0.87	0.286	0	VPE	ImpL2
3.37203e-220	1.07004	0.89	0.573	4.86448e-216	VPE	ImpE2
5.43196e-206	1.81794	0.275	0.02	7.83614e-202	VPE	CG17278
5.18993e-179	1.74798	0.365	0.081	7.48699e-175	VPE	bnb
3.65502e-128	0.802544	0.731	0.405	5.27274e-124	VPE	CG43164
1.25781e-126	0.508945	0.912	0.647	1.81452e-122	VPE	hth
2.98424e-80	0.916548	0.413	0.185	4.30506e-76	VPE	cv-c
1.63337e-73	0.849093	0.357	0.135	2.3563e-69	VPE	mab-21
1.33126e-61	0.846067	0.273	0.101	1.92047e-57	VPE	CG15905
2.04514e-54	0.72545	0.36	0.167	2.95032e-50	VPE	sog
6.39723e-45	0.834988	0.292	0.136	9.22865e-41	VPE	Oatp74D
7.57041e-40	0.487594	0.53	0.358	1.09211e-35	VPE	dally
1.77881e-38	0.406462	0.607	0.431	2.56611e-34	VPE	Imp
2.41189e-38	0.60421	0.408	0.254	3.4794e-34	VPE	Cht3
1.67968e-35	0.4869	0.597	0.445	2.4231e-31	VPE	emc
3.42704e-35	0.396347	0.836	0.746	4.94385e-31	VPE	pncr002:3R
4.51058e-34	0.640993	0.264	0.126	6.50696e-30	VPE	CG17919
1.93982e-32	0.292885	0.832	0.717	2.79838e-28	VPE	heph
3.58734e-30	0.60874	0.273	0.148	5.1751e-26	VPE	obst-A
2.79844e-29	0.430423	0.431	0.287	4.03703e-25	VPE	GstD1
2.92001e-28	0.295514	0.794	0.707	4.21241e-24	VPE	sesB
2.88858e-26	0.454705	0.478	0.348	4.16706e-22	VPE	pio
1.01592e-25	0.318918	0.797	0.688	1.46557e-21	VPE	Msp300
4.43366e-24	0.250239	0.84	0.737	6.396e-20	VPE	CG1746
1.70037e-20	0.369628	0.486	0.382	2.45295e-16	VPE	CoVIII
5.46385e-20	0.305164	0.741	0.669	7.88215e-16	VPE	bun
2.89664e-19	0.397609	0.342	0.236	4.17869e-15	VPE	CG1707
6.57567e-18	0.351296	0.495	0.377	9.48606e-14	VPE	CR42491
8.76474e-18	0.445728	0.356	0.256	1.2644e-13	VPE	trn
3.2359e-17	0.255672	0.649	0.547	4.66811e-13	VPE	Nlp
6.10044e-17	0.253997	0.644	0.54	8.8005e-13	VPE	Inx3
1.74706e-16	0.345812	0.385	0.286	2.52031e-12	VPE	CG7215
1.18082e-15	0.260311	0.73	0.633	1.70344e-11	VPE	tna
1.64703e-15	0.307734	0.504	0.399	2.376e-11	VPE	CoVIb
6.84595e-15	0.41603	0.287	0.199	9.87597e-11	VPE	CG5151
1.16391e-14	0.401873	0.265	0.17	1.67906e-10	VPE	CG4914
2.24991e-14	0.323645	0.318	0.23	3.24572e-10	VPE	CG5885
2.48434e-14	0.394784	0.289	0.198	3.5839e-10	VPE	pot
5.42473e-14	0.298598	0.452	0.356	7.82571e-10	VPE	Act42A
6.32542e-14	0.325122	0.26	0.18	9.12505e-10	VPE	scu
1.03108e-13	0.281493	0.495	0.39	1.48744e-09	VPE	CG7911
3.60621e-13	0.265214	0.49	0.396	5.20232e-09	VPE	porin
3.61628e-13	0.388707	0.285	0.207	5.21685e-09	VPE	ImpE3
5.67395e-13	0.358914	0.288	0.208	8.18524e-09	VPE	Fib
6.44897e-13	0.274903	0.42	0.333	9.30329e-09	VPE	CoVIIc
6.72657e-13	0.296566	0.444	0.35	9.70374e-09	VPE	levy
1.31776e-12	0.250418	0.294	0.223	1.901e-08	VPE	CG6543
1.36802e-12	0.358246	0.251	0.168	1.97351e-08	VPE	CG4928
2.03711e-12	0.269843	0.401	0.317	2.93873e-08	VPE	CG2862
4.86677e-12	0.330679	0.284	0.209	7.02081e-08	VPE	CaBP1
2.68132e-11	0.294622	0.33	0.274	3.86808e-07	VPE	CG7630
2.97642e-11	0.274103	0.473	0.383	4.29379e-07	VPE	cype
4.4346e-11	0.262196	0.457	0.385	6.39735e-07	VPE	CG4692
1.69581e-10	0.250983	0.339	0.271	2.44638e-06	VPE	Gp93
3.46887e-10	0.300589	0.312	0.233	5.00419e-06	VPE	hdly
3.67988e-10	0.267575	0.396	0.314	5.30859e-06	VPE	Neb-cGP
4.16414e-10	0.302971	0.263	0.199	6.00719e-06	VPE	CG7675
1.06327e-09	0.295284	0.319	0.252	1.53387e-05	VPE	CG7580
1.22895e-09	0.25666	0.446	0.355	1.77288e-05	VPE	CBP
5.77983e-09	0.303095	0.299	0.247	8.33798e-05	VPE	ft
2.16273e-08	0.25696	0.406	0.341	0.000311995	VPE	CG8860
3.0566e-08	0.258097	0.378	0.302	0.000440945	VPE	CG32230
4.48575e-08	0.262135	0.277	0.213	0.000647114	VPE	GstO3
9.44461e-181	0.632144	0.933	0.735	1.36248e-176	PPN	pncr002:3R
1.19077e-172	1.3437	0.485	0.155	1.7178e-168	PPN	dac
7.57025e-126	0.905655	0.573	0.316	1.09208e-121	PPN	toy
6.69136e-110	1.21089	0.335	0.089	9.65295e-106	PPN	Optix
2.02039e-103	1.19481	0.375	0.147	2.91461e-99	PPN	h
2.80299e-65	0.33054	0.987	0.966	4.0436e-61	PPN	Df31
1.04797e-64	0.720435	0.555	0.369	1.51181e-60	PPN	stg
2.2324e-51	0.373387	0.473	0.335	3.22046e-47	PPN	sea
1.43317e-36	0.361347	0.701	0.638	2.06749e-32	PPN	HmgD
1.05124e-30	0.49153	0.463	0.351	1.51653e-26	PPN	CG43658
1.70862e-28	0.630853	0.306	0.199	2.46485e-24	PPN	jigr1
9.10911e-26	0.537026	0.304	0.201	1.31408e-21	PPN	drl
1.91378e-25	0.515967	0.353	0.26	2.76082e-21	PPN	CG31997
3.38252e-24	0.336478	0.603	0.556	4.87962e-20	PPN	His2Av
2.48505e-23	0.575419	0.306	0.208	3.58493e-19	PPN	PCNA
8.03449e-23	0.447072	0.397	0.325	1.15906e-18	PPN	dUTPase
5.30923e-22	0.29537	0.656	0.614	7.6591e-18	PPN	Mapmodulin
1.8321e-18	0.38032	0.312	0.286	2.64298e-14	PPN	glec
7.80609e-18	0.343538	0.318	0.269	1.12611e-13	PPN	CG8223
1.51935e-14	0.398106	0.35	0.296	2.19181e-10	PPN	fj
4.1239e-14	0.376275	0.337	0.292	5.94913e-10	PPN	CG15628
6.72665e-13	0.351482	0.354	0.308	9.70387e-09	PPN	FK506-bp1
5.15265e-11	0.361325	0.316	0.261	7.43321e-07	PPN	trn
5.08945e-10	0.331798	0.293	0.239	7.34204e-06	PPN	olf413
8.49306e-10	0.299678	0.306	0.261	1.22521e-05	PPN	ovo
2.08117e-09	0.280139	0.312	0.29	3.0023e-05	PPN	lwr
0	2.35931	0.756	0.113	0	MF	E(spl)m4-BFM
0	2.16024	0.702	0.152	0	MF	E(spl)mgamma-HLH
0	1.96282	0.693	0.148	0	MF	E(spl)m8-HLH
6.13616e-288	1.63022	0.713	0.216	8.85203e-284	MF	E(spl)m7-HLH
6.72805e-266	1.71169	0.591	0.132	9.70588e-262	MF	E(spl)mdelta-HLH
1.22078e-201	1.785	0.353	0.041	1.7611e-197	MF	rn
6.94588e-183	1.51197	0.584	0.224	1.00201e-178	MF	E(spl)malpha-BFM
3.317e-162	1.83493	0.324	0.05	4.78511e-158	MF	Ocho
1.13226e-133	0.899102	0.776	0.498	1.6334e-129	MF	nmo
1.05713e-122	0.818586	0.762	0.397	1.52501e-118	MF	Mmp2
7.12059e-105	1.18943	0.451	0.167	1.02722e-100	MF	E(spl)m2-BFM
3.88341e-93	0.802634	0.745	0.523	5.60221e-89	MF	E(spl)mbeta-HLH
5.36497e-84	0.657857	0.777	0.525	7.7395e-80	MF	Fas2
2.16132e-80	0.513627	0.887	0.739	3.11792e-76	MF	ed
6.39877e-79	0.967431	0.434	0.165	9.23087e-75	MF	dac
6.65983e-78	0.979823	0.43	0.179	9.60748e-74	MF	E(spl)m3-HLH
3.77978e-76	0.775378	0.631	0.364	5.45271e-72	MF	stg
5.01079e-59	0.904158	0.264	0.083	7.22856e-55	MF	CG2556
2.96778e-55	0.687053	0.496	0.252	4.28132e-51	MF	nrm
2.5181e-47	0.85238	0.282	0.106	3.63261e-43	MF	sca
5.58103e-44	0.581913	0.489	0.278	8.05119e-40	MF	CG15628
5.94858e-39	0.513033	0.541	0.345	8.58143e-35	MF	CG43658
1.83767e-34	0.655118	0.305	0.142	2.65102e-30	MF	eya
4.44264e-32	0.49994	0.558	0.369	6.40895e-28	MF	msi
1.76267e-29	0.412307	0.689	0.539	2.54283e-25	MF	CG11486
2.05688e-29	0.274469	0.906	0.832	2.96725e-25	MF	eIF-4a
6.50888e-28	0.610989	0.34	0.191	9.38971e-24	MF	scrib
8.56514e-27	0.591614	0.264	0.131	1.23561e-22	MF	Dyrk2
1.11084e-26	0.560552	0.345	0.2	1.60249e-22	MF	chn
2.23568e-25	0.563311	0.317	0.173	3.22519e-21	MF	MYPT-75D
6.15993e-25	0.635296	0.256	0.128	8.88632e-21	MF	Hsp67Bc
2.02071e-24	0.335565	0.719	0.593	2.91507e-20	MF	N
5.03424e-24	0.562945	0.284	0.147	7.26239e-20	MF	pnt
7.25105e-23	0.615104	0.287	0.158	1.04604e-18	MF	CG6040
1.64413e-22	0.582268	0.266	0.137	2.37182e-18	MF	Glut4EF
3.3307e-22	0.523607	0.301	0.167	4.80487e-18	MF	CG10249
5.00464e-22	0.402408	0.584	0.455	7.21969e-18	MF	kuz
8.60022e-22	0.322626	0.301	0.173	1.24067e-17	MF	trol
1.97361e-21	0.47001	0.341	0.206	2.84713e-17	MF	PCNA
7.79646e-21	0.326933	0.732	0.614	1.12472e-16	MF	Lk6
4.70532e-20	0.448285	0.432	0.289	6.78789e-16	MF	wech
1.78241e-19	0.500106	0.299	0.17	2.57131e-15	MF	hbs
5.74023e-19	0.330869	0.494	0.356	8.28085e-15	MF	mam
5.97813e-19	0.508473	0.351	0.224	8.62405e-15	MF	jvl
2.09744e-17	0.436559	0.261	0.147	3.02577e-13	MF	Claspin
5.5812e-17	0.325499	0.56	0.439	8.05143e-13	MF	gish
5.55468e-15	0.343882	0.477	0.345	8.01318e-11	MF	CG42342
5.81858e-15	0.372511	0.434	0.309	8.39388e-11	MF	CG14478
6.04289e-15	0.325194	0.528	0.407	8.71747e-11	MF	l(3)L1231
8.59274e-15	0.354851	0.454	0.327	1.23959e-10	MF	rdx
9.89329e-15	0.411196	0.38	0.26	1.42721e-10	MF	tutl
1.37618e-14	0.433729	0.253	0.149	1.98528e-10	MF	CG4221
6.80989e-14	0.328449	0.312	0.2	9.82395e-10	MF	jigr1
6.03821e-13	0.402492	0.34	0.23	8.71073e-09	MF	CG14073
3.8672e-12	0.385952	0.292	0.193	5.57883e-08	MF	CG42684
1.0975e-11	0.283932	0.359	0.258	1.58325e-07	MF	Btk29A
2.14212e-11	0.329869	0.279	0.181	3.09022e-07	MF	Caf1-180
2.83899e-11	0.274014	0.286	0.189	4.09553e-07	MF	peb
1.05483e-09	0.297118	0.35	0.251	1.5217e-05	MF	crb
1.14933e-09	0.348605	0.373	0.28	1.65802e-05	MF	glec
1.32055e-09	0.346265	0.421	0.33	1.90503e-05	MF	Gp150
1.47956e-09	0.284135	0.478	0.384	2.13442e-05	MF	Amun
1.86172e-09	0.29864	0.44	0.342	2.68571e-05	MF	CG44774
2.07691e-09	0.278081	0.452	0.351	2.99615e-05	MF	shot
2.88526e-09	0.293742	0.304	0.212	4.16227e-05	MF	CG7337
6.79229e-09	0.262719	0.493	0.393	9.79855e-05	MF	Ip259
7.28065e-09	0.264858	0.358	0.264	0.000105031	MF	shg
7.95091e-09	0.272812	0.514	0.414	0.0001147	MF	lolal
1.25384e-08	0.27451	0.329	0.236	0.00018088	MF	olf413
2.52707e-08	0.257959	0.433	0.334	0.000364556	MF	Hsp67Ba
8.54568e-08	0.270369	0.283	0.2	0.0012328	MF	elav
1.21317e-07	0.317418	0.263	0.183	0.00175011	MF	twin
1.50351e-07	0.255528	0.397	0.305	0.00216896	MF	CG43759
2.56572e-07	0.305823	0.332	0.249	0.00370131	MF	fz
2.64923e-07	0.290182	0.33	0.247	0.00382177	MF	bl
5.03295e-07	0.326157	0.265	0.197	0.00726054	MF	bif
5.19922e-07	0.282496	0.279	0.201	0.00750039	MF	Fer2LCH
6.85661e-07	0.25359	0.431	0.345	0.00989135	MF	mnb
1.67204e-06	0.284795	0.325	0.249	0.0241208	MF	CG42245
3.16438e-06	0.250612	0.359	0.279	0.0456493	MF	hang
1.35721e-05	0.251077	0.344	0.269	0.195791	MF	sano
2.60637e-108	0.971919	0.877	0.744	3.75995e-104	DPE	pncr002:3R
2.31549e-103	1.27452	0.529	0.213	3.34032e-99	DPE	Ance
7.8937e-79	1.00028	0.455	0.187	1.13874e-74	DPE	cv-c
7.55666e-77	0.422017	0.898	0.655	1.09012e-72	DPE	hth
9.46922e-70	0.759842	0.574	0.297	1.36603e-65	DPE	bi
6.29478e-61	0.579597	0.797	0.589	9.08085e-57	DPE	ImpE2
3.64221e-57	0.896893	0.311	0.113	5.25426e-53	DPE	NK7.1
1.38932e-47	0.721139	0.34	0.142	2.00423e-43	DPE	mab-21
4.82532e-36	0.326014	0.943	0.886	6.96101e-32	DPE	CG6770
4.11594e-33	0.365619	0.774	0.631	5.93765e-29	DPE	tna
3.5496e-29	0.50649	0.539	0.376	5.12066e-25	DPE	CR42491
2.27648e-25	0.319222	0.6	0.425	3.28404e-21	DPE	CG43164
4.94985e-24	0.264976	0.831	0.719	7.14065e-20	DPE	heph
3.44217e-23	0.601757	0.307	0.185	4.96568e-19	DPE	mirr
3.34542e-22	0.419692	0.485	0.33	4.82611e-18	DPE	toy
5.71891e-21	0.386479	0.607	0.473	8.2501e-17	DPE	ImpE1
7.54154e-19	0.36736	0.588	0.446	1.08794e-14	DPE	jim
2.1686e-17	0.406655	0.495	0.358	3.12842e-13	DPE	Hsp70Bc
2.36214e-16	0.402413	0.477	0.35	3.40763e-12	DPE	nkd
5.34555e-16	0.468883	0.284	0.171	7.71149e-12	DPE	CG4914
8.307e-16	0.390822	0.284	0.201	1.19837e-11	DPE	CG5151
2.00261e-14	0.338734	0.47	0.352	2.88897e-10	DPE	pio
1.14914e-12	0.273086	0.649	0.542	1.65775e-08	DPE	Inx3
5.33452e-12	0.359899	0.393	0.293	7.69558e-08	DPE	fj
1.32701e-11	0.250334	0.545	0.429	1.91434e-07	DPE	Dl
2.10025e-11	0.360664	0.295	0.198	3.02982e-07	DPE	CG7675
3.35111e-11	0.41743	0.293	0.194	4.83432e-07	DPE	fru
3.98994e-10	0.293461	0.548	0.441	5.75588e-06	DPE	Imp
2.57568e-09	0.295976	0.296	0.208	3.71567e-05	DPE	ImpE3
1.16559e-08	0.256462	0.337	0.25	0.000168148	DPE	twr
1.27754e-08	0.282079	0.44	0.348	0.000184298	DPE	GILT1
1.57594e-08	0.296604	0.308	0.235	0.000227346	DPE	hdly
3.23381e-08	0.273724	0.316	0.247	0.000466509	DPE	ft
9.22569e-08	0.276505	0.335	0.261	0.0013309	DPE	trn
1.27925e-06	0.293062	0.303	0.233	0.0184545	DPE	CG5885
0	2.20687	0.8	0.111	0	EPR	scrt
0	2.02002	0.954	0.276	0	EPR	cpo
0	1.99631	0.753	0.121	0	EPR	Appl
0	1.83538	0.78	0.148	0	EPR	peb
0	1.31794	0.93	0.529	0	EPR	stai
3.19615483241576e-316	1.33965	0.916	0.389	4.61077296124298e-312	EPR	Mmp2
3.4115594367308e-308	1.91788	0.584	0.068	4.92152e-304	EPR	Ank2
6.99079e-307	1.95564	0.67	0.129	1.00849e-302	EPR	futsch
3.33599e-290	1.42603	0.839	0.274	4.81249e-286	EPR	mamo
1.39298e-245	0.977108	0.927	0.656	2.00952e-241	EPR	mbl
1.80426e-239	1.74493	0.446	0.043	2.60283e-235	EPR	sff
1.40995e-238	1.70806	0.554	0.086	2.034e-234	EPR	dysc
1.46823e-216	1.49811	0.668	0.197	2.11807e-212	EPR	betaTub60D
9.81966e-214	1.12529	0.864	0.508	1.41658e-209	EPR	Jupiter
2.34936e-206	1.42836	0.641	0.17	3.38919e-202	EPR	elav
2.41159e-204	1.3514	0.668	0.183	3.47895e-200	EPR	Nrt
4.08718e-173	1.55327	0.378	0.044	5.89617e-169	EPR	twit
8.13931e-164	1.31394	0.405	0.058	1.17418e-159	EPR	CG13928
6.78268e-157	1.046	0.685	0.239	9.78469e-153	EPR	nrm
6.80449e-156	0.808597	0.905	0.624	9.81616e-152	EPR	l(3)neo38
9.39089e-148	1.33806	0.303	0.031	1.35473e-143	EPR	CG14516
1.63634e-140	0.990434	0.754	0.355	2.36059e-136	EPR	msi
1.23338e-137	1.17078	0.483	0.119	1.77927e-133	EPR	DOR
2.7132e-136	1.34729	0.336	0.047	3.91406e-132	EPR	GstZ2
7.28326e-133	1.30053	0.298	0.035	1.05068e-128	EPR	ru
1.51436e-121	0.807052	0.826	0.512	2.18462e-117	EPR	brat
9.0023e-119	1.21703	0.299	0.042	1.29867e-114	EPR	unc-104
4.72314e-117	0.721907	0.867	0.585	6.81361e-113	EPR	lola
2.33581e-115	1.06168	0.404	0.09	3.36964e-111	EPR	CG34377
6.6563e-115	0.637361	0.906	0.681	9.60238e-111	EPR	hdc
2.08969e-114	1.24388	0.313	0.049	3.01459e-110	EPR	para
2.30557e-114	1.11882	0.444	0.113	3.32601e-110	EPR	Hsp67Bc
1.15092e-113	0.866201	0.682	0.309	1.66032e-109	EPR	rdx
3.60258e-112	0.731764	0.848	0.547	5.19709e-108	EPR	Nrg
1.5703e-109	1.0895	0.454	0.126	2.26532e-105	EPR	CG3408
1.98074e-109	1.04731	0.349	0.069	2.85741e-105	EPR	rdo
1.14354e-103	0.689348	0.851	0.522	1.64967e-99	EPR	Fas2
2.06796e-103	1.08722	0.324	0.062	2.98325e-99	EPR	phyl
5.11943e-103	0.684712	0.788	0.468	7.38528e-99	EPR	shep
4.10907e-101	0.824581	0.513	0.175	5.92774e-97	EPR	E(spl)mgamma-HLH
9.04115e-98	1.03997	0.406	0.109	1.30428e-93	EPR	CG31176
4.71091e-96	1.13497	0.255	0.036	6.79596e-92	EPR	klg
3.19079e-93	0.934543	0.418	0.12	4.60304e-89	EPR	CG34380
2.52485e-86	0.400533	0.667	0.335	3.64235e-82	EPR	noe
4.78186e-86	0.734854	0.427	0.139	6.89831e-82	EPR	CadN
1.55769e-84	0.869541	0.434	0.141	2.24712e-80	EPR	CG17816
1.17591e-82	0.633634	0.773	0.454	1.69637e-78	EPR	kek1
4.81737e-80	0.73638	0.471	0.174	6.94953e-76	EPR	E(spl)m8-HLH
2.4701e-78	0.896677	0.537	0.232	3.56337e-74	EPR	sls
8.04874e-77	0.85022	0.304	0.075	1.16111e-72	EPR	gl
2.6295e-75	0.940057	0.324	0.085	3.79332e-71	EPR	rho
2.36435e-74	0.722395	0.542	0.237	3.41082e-70	EPR	E(spl)m7-HLH
2.51839e-74	0.769089	0.44	0.159	3.63302e-70	EPR	hbs
3.63916e-74	0.969299	0.253	0.05	5.24985e-70	EPR	svp
2.02454e-73	0.814416	0.415	0.144	2.9206e-69	EPR	chinmo
2.95995e-72	0.682366	0.784	0.523	4.27002e-68	EPR	E(spl)mbeta-HLH
9.78154e-72	0.713902	0.677	0.382	1.41108e-67	EPR	hts
2.03346e-71	0.633256	0.47	0.19	2.93347e-67	EPR	Fas1
3.05774e-65	0.799261	0.519	0.234	4.41109e-61	EPR	E(spl)malpha-BFM
3.20958e-65	0.871042	0.378	0.129	4.63014e-61	EPR	Glut4EF
1.46258e-64	0.665376	0.584	0.289	2.10991e-60	EPR	sty
4.72277e-62	0.765446	0.253	0.061	6.81307e-58	EPR	rau
1.03362e-60	0.676333	0.616	0.337	1.4911e-56	EPR	CG2865
3.16055e-60	0.681524	0.567	0.286	4.55942e-56	EPR	CG7971
4.72853e-60	0.70486	0.377	0.138	6.82138e-56	EPR	eya
2.00142e-58	0.446831	0.378	0.154	2.88725e-54	EPR	E(spl)m4-BFM
2.21183e-58	0.68066	0.429	0.177	3.19078e-54	EPR	CG3638
4.09517e-58	0.808068	0.282	0.08	5.90769e-54	EPR	CG43867
3.7928e-56	0.652067	0.554	0.28	5.47149e-52	EPR	wech
2.49563e-54	0.391349	0.905	0.76	3.6002e-50	EPR	Gbeta13F
6.78329e-54	0.554748	0.606	0.338	9.78557e-50	EPR	ena
7.78239e-51	0.616774	0.626	0.367	1.12269e-46	EPR	rg
2.44212e-50	0.529012	0.356	0.143	3.523e-46	EPR	pnt
7.52956e-49	0.565234	0.544	0.29	1.08621e-44	EPR	CG13300
3.74618e-48	0.515289	0.426	0.2	5.40425e-44	EPR	kirre
1.10311e-47	0.524229	0.464	0.232	1.59135e-43	EPR	rst
1.42764e-47	0.627286	0.404	0.18	2.05951e-43	EPR	Abl
4.16368e-47	0.304685	0.97	0.906	6.00652e-43	EPR	CG9821
4.2681e-46	0.747594	0.254	0.08	6.15716e-42	EPR	stan
3.23258e-45	0.42776	0.73	0.499	4.66333e-41	EPR	klar
1.91131e-44	0.625072	0.492	0.254	2.75726e-40	EPR	sn
2.56974e-44	0.579631	0.359	0.152	3.7071e-40	EPR	unc-119
8.5886e-44	0.63035	0.45	0.221	1.23899e-39	EPR	CG3655
2.27084e-43	0.529278	0.315	0.126	3.27592e-39	EPR	tmod
5.19065e-43	0.634483	0.306	0.116	7.48803e-39	EPR	sba
2.54489e-42	0.561273	0.343	0.145	3.67126e-38	EPR	pk
4.66061e-42	0.533751	0.533	0.294	6.7234e-38	EPR	CG43759
1.32732e-41	0.437141	0.469	0.254	1.91479e-37	EPR	tutl
1.38164e-41	0.5814	0.374	0.167	1.99316e-37	EPR	drongo
1.80407e-41	0.481744	0.587	0.349	2.60255e-37	EPR	mam
2.27243e-41	0.578849	0.364	0.161	3.2782e-37	EPR	plum
2.75735e-41	0.627065	0.298	0.114	3.97776e-37	EPR	Mob2
4.97072e-41	0.463568	0.648	0.412	7.17076e-37	EPR	Atpalpha
5.76023e-41	0.512645	0.56	0.326	8.3097e-37	EPR	Mnt
2.72565e-40	0.562568	0.356	0.158	3.93202e-36	EPR	E(spl)mdelta-HLH
6.57342e-40	0.398491	0.322	0.144	9.48282e-36	EPR	Galphao
1.0925e-39	0.488311	0.498	0.27	1.57605e-35	EPR	glec
5.89272e-39	0.583718	0.318	0.132	8.50084e-35	EPR	dap
7.86389e-38	0.51415	0.409	0.204	1.13444e-33	EPR	beta-Spec
8.37096e-38	0.539432	0.288	0.115	1.20759e-33	EPR	gukh
1.89647e-37	0.319813	0.882	0.713	2.73585e-33	EPR	CG45050
8.14688e-37	0.360959	0.747	0.536	1.17527e-32	EPR	CG11486
8.39017e-36	0.415798	0.465	0.255	1.21037e-31	EPR	unc-13
1.80025e-35	0.48951	0.498	0.281	2.59704e-31	EPR	mub
3.88276e-35	0.382631	0.353	0.173	5.60127e-31	EPR	CG32137
6.65361e-35	0.48915	0.317	0.143	9.59849e-31	EPR	CG9005
8.56987e-35	0.468339	0.444	0.238	1.23629e-30	EPR	bl
4.45811e-34	0.442628	0.592	0.374	6.43127e-30	EPR	CG32767
2.72323e-33	0.466411	0.668	0.461	3.92854e-29	EPR	Gdi
2.95786e-33	0.422987	0.261	0.108	4.26701e-29	EPR	inaE
6.16565e-33	0.443767	0.265	0.11	8.89457e-29	EPR	IntS3
8.40012e-33	0.487759	0.378	0.19	1.2118e-28	EPR	scrib
3.72025e-32	0.422776	0.523	0.322	5.36684e-28	EPR	rudhira
8.22362e-32	0.364109	0.553	0.344	1.18634e-27	EPR	shot
1.31195e-31	0.519505	0.356	0.175	1.89261e-27	EPR	CG42674
1.72072e-31	0.305794	0.842	0.662	2.48231e-27	EPR	bun
1.89227e-31	0.489278	0.389	0.201	2.72979e-27	EPR	eIF4G2
1.89659e-31	0.298726	0.359	0.191	2.73602e-27	EPR	CG45049
1.92467e-31	0.331236	0.347	0.182	2.77654e-27	EPR	tyn
3.70196e-30	0.341284	0.449	0.261	5.34044e-26	EPR	sano
4.06598e-30	0.56176	0.301	0.137	5.86558e-26	EPR	Lis-1
6.29155e-30	0.493112	0.326	0.156	9.07619e-26	EPR	CR45102
6.21683e-29	0.34695	0.467	0.279	8.96839e-25	EPR	fok
8.2114e-29	0.311801	0.456	0.272	1.18458e-24	EPR	pcs
8.97045e-29	0.328804	0.549	0.352	1.29408e-24	EPR	CG11138
1.70827e-28	0.504318	0.28	0.126	2.46435e-24	EPR	CG14715
2.29379e-28	0.381215	0.298	0.145	3.30902e-24	EPR	kug
3.66543e-28	0.344337	0.577	0.378	5.28776e-24	EPR	crp
3.79457e-28	0.388289	0.288	0.138	5.47405e-24	EPR	Galphaq
8.90058e-28	0.293737	0.377	0.212	1.284e-23	EPR	MESK2
1.24374e-27	0.471942	0.311	0.151	1.79422e-23	EPR	CG14446
3.03999e-27	0.380306	0.327	0.168	4.38548e-23	EPR	CG14619
8.28731e-27	0.40413	0.44	0.257	1.19553e-22	EPR	CG32676
1.11481e-26	0.266441	0.725	0.533	1.60823e-22	EPR	Cirl
1.41279e-26	0.37488	0.302	0.151	2.0381e-22	EPR	Cip4
1.81233e-26	0.293189	0.702	0.508	2.61447e-22	EPR	nmo
4.98744e-26	0.385684	0.351	0.188	7.19488e-22	EPR	enc
5.65209e-26	0.441301	0.255	0.115	8.1537e-22	EPR	px
6.25571e-26	0.366906	0.329	0.174	9.02449e-22	EPR	mura
7.19807e-26	0.354818	0.317	0.165	1.03839e-21	EPR	unk
1.09308e-25	0.26315	0.425	0.258	1.57688e-21	EPR	luna
1.31898e-25	0.401753	0.396	0.226	1.90276e-21	EPR	Fim
1.45613e-25	0.441138	0.325	0.167	2.10061e-21	EPR	Csk
1.6403e-25	0.47721	0.301	0.148	2.3663e-21	EPR	Hers
4.34303e-25	0.531054	0.274	0.128	6.26525e-21	EPR	Chd64
5.42422e-25	0.296395	0.773	0.6	7.82498e-21	EPR	AGO1
6.57994e-25	0.326245	0.359	0.202	9.49222e-21	EPR	norpA
1.64355e-24	0.364419	0.294	0.151	2.37098e-20	EPR	CG12025
4.63055e-24	0.399634	0.264	0.128	6.68003e-20	EPR	spi
1.53419e-23	0.384242	0.335	0.181	2.21322e-19	EPR	puc
3.44606e-23	0.279818	0.299	0.163	4.97128e-19	EPR	cdi
1.00705e-22	0.251295	0.484	0.318	1.45277e-18	EPR	CG8677
2.60063e-22	0.300115	0.582	0.404	3.75167e-18	EPR	l(3)L1231
4.68937e-22	0.311898	0.327	0.184	6.76489e-18	EPR	pan
5.02382e-22	0.349738	0.318	0.174	7.24737e-18	EPR	Cht2
8.09784e-22	0.275878	0.405	0.249	1.16819e-17	EPR	wde
2.01493e-21	0.304332	0.467	0.302	2.90673e-17	EPR	CG13917
2.13188e-21	0.305326	0.292	0.158	3.07544e-17	EPR	CG8188
4.4979e-21	0.254154	0.339	0.202	6.48867e-17	EPR	chn
1.20541e-20	0.269158	0.357	0.216	1.73893e-16	EPR	sdt
3.26966e-20	0.285197	0.275	0.149	4.71682e-16	EPR	Mcr
4.59356e-20	0.373689	0.42	0.261	6.62667e-16	EPR	msn
9.9169e-20	0.309315	0.379	0.232	1.43061e-15	EPR	lqf
1.76448e-19	0.264828	0.273	0.15	2.54544e-15	EPR	sdk
6.017e-19	0.332118	0.364	0.22	8.68013e-15	EPR	CG5830
9.63953e-17	0.301081	0.729	0.695	1.3906e-12	EPR	roX1
9.61031e-16	0.284031	0.347	0.219	1.38638e-11	EPR	PMCA
9.37506e-15	0.300845	0.253	0.145	1.35245e-10	EPR	Cals
3.22078e-14	0.273426	0.329	0.209	4.64629e-10	EPR	CG4080
6.45282e-14	0.308772	0.306	0.189	9.30884e-10	EPR	CG2924
3.30382e-13	0.319283	0.288	0.177	4.7661e-09	EPR	drk
1.3536e-08	0.252666	0.843	0.799	0.00019527	EPR	CR40469
4.71564e-265	2.26892	0.433	0.031	6.80278e-261	EAB	Lim1
8.56149e-205	0.867966	0.958	0.653	1.23508e-200	EAB	hth
7.76127e-111	0.895262	0.77	0.413	1.11964e-106	EAB	CG43164
2.17663e-104	1.27676	0.38	0.097	3.14e-100	EAB	ct
7.08706e-94	0.823068	0.772	0.461	1.02238e-89	EAB	ImpE1
1.16642e-50	0.265549	0.996	0.989	1.68267e-46	EAB	Hsp27
6.45092e-47	0.884514	0.34	0.138	9.3061e-43	EAB	Oatp74D
2.66837e-42	0.563022	0.659	0.433	3.84938e-38	EAB	Imp
1.74757e-37	0.325016	0.805	0.591	2.52105e-33	EAB	ImpE2
9.80677e-37	0.338784	0.952	0.886	1.41472e-32	EAB	CG6770
2.12383e-34	0.585604	0.444	0.244	3.06383e-30	EAB	Blimp-1
1.13754e-32	0.509158	0.534	0.348	1.64102e-28	EAB	pio
8.87899e-28	0.271096	0.845	0.706	1.28088e-23	EAB	sesB
2.96601e-26	0.406625	0.768	0.638	4.27877e-22	EAB	Hsc70-3
6.67724e-24	0.52296	0.285	0.142	9.63258e-20	EAB	CG31869
1.11706e-21	0.458593	0.517	0.357	1.61147e-17	EAB	l(1)G0320
2.44305e-21	0.495938	0.491	0.331	3.52435e-17	EAB	CrebA
4.25824e-21	0.509349	0.341	0.195	6.14293e-17	EAB	CG7675
1.96075e-18	0.414479	0.398	0.259	2.82857e-14	EAB	miple2
3.37572e-17	0.363551	0.58	0.436	4.86982e-13	EAB	ERp60
3.22718e-16	0.307999	0.425	0.292	4.65553e-12	EAB	GstD1
3.57341e-15	0.296486	0.495	0.366	5.15501e-11	EAB	dally
1.99584e-14	0.355814	0.377	0.257	2.8792e-10	EAB	ergic53
2.03501e-14	0.449866	0.281	0.17	2.9357e-10	EAB	Fkbp14
7.5266e-14	0.302251	0.378	0.262	1.08579e-09	EAB	Cht3
1.26091e-13	0.256102	0.659	0.542	1.819e-09	EAB	Inx3
3.83906e-13	0.397201	0.387	0.27	5.53823e-09	EAB	Gp93
4.78452e-12	0.323929	0.333	0.232	6.90216e-08	EAB	CG5885
6.27584e-12	0.294594	0.476	0.361	9.05353e-08	EAB	Hsp70Bc
1.51474e-11	0.412249	0.289	0.186	2.18516e-07	EAB	wbl
1.73784e-11	0.382871	0.277	0.184	2.50701e-07	EAB	tara
2.33383e-11	0.34127	0.449	0.334	3.36678e-07	EAB	toy
9.05818e-11	0.282039	0.548	0.43	1.30673e-06	EAB	Dl
1.31849e-09	0.275874	0.274	0.181	1.90205e-05	EAB	scu
1.49432e-09	0.291247	0.366	0.273	2.15571e-05	EAB	CG12384
2.20977e-09	0.296082	0.346	0.251	3.18781e-05	EAB	twr
4.05159e-09	0.276497	0.45	0.34	5.84482e-05	EAB	CG8860
1.33445e-08	0.25354	0.298	0.21	0.000192507	EAB	CaBP1
5.02714e-08	0.254325	0.49	0.392	0.000725215	EAB	CG42389
5.66584e-08	0.265612	0.323	0.235	0.000817355	EAB	hdly
9.53697e-08	0.29478	0.27	0.184	0.0013758	EAB	CG9669
1.29188e-07	0.253228	0.289	0.209	0.00186366	EAB	ImpE3
1.422e-07	0.258765	0.481	0.392	0.00205138	EAB	CG17737
5.45545e-07	0.270787	0.26	0.191	0.00787003	EAB	Ost48
3.10553e-06	0.285757	0.265	0.19	0.0448004	EAB	CG6180
2.57458e-05	0.284855	0.308	0.234	0.371409	EAB	CG5390
1.07781e-65	0.399266	0.362	0.392	1.55484e-61	UND	CR42491
2.43884e-59	0.297626	0.309	0.373	3.51827e-55	UND	l(1)G0320
5.11885e-55	0.271353	0.31	0.366	7.38446e-51	UND	pio
8.66789e-54	0.309266	0.293	0.352	1.25043e-49	UND	CG8860
1.58532e-49	0.255776	0.273	0.348	2.28698e-45	UND	CrebA
8.99724e-49	0.335657	0.259	0.312	1.29794e-44	UND	sun
1.59786e-47	0.303068	0.184	0.251	2.30507e-43	UND	CG6287
1.21126e-45	0.275877	0.229	0.284	1.74736e-41	UND	CG12384
4.96371e-45	0.40304	0.771	0.668	7.16064e-41	UND	hth
1.32445e-41	0.615923	0.76	0.755	1.91065e-37	UND	pncr002:3R
2.66191e-41	0.272654	0.211	0.275	3.84008e-37	UND	Cht3
1.88107e-40	0.384933	0.509	0.482	2.71364e-36	UND	ImpE1
2.88044e-38	0.451446	0.695	0.6	4.15532e-34	UND	ImpE2
2.08406e-34	0.254323	0.19	0.251	3.00647e-30	UND	CG1707
2.30831e-34	0.259013	0.706	0.73	3.32997e-30	UND	heph
4.9163e-29	0.448734	0.396	0.406	7.09225e-25	UND	CG42671
7.28259e-29	0.669213	0.345	0.231	1.05059e-24	UND	Ance
6.71007e-26	0.290247	0.888	0.891	9.67994e-22	UND	CG6770
9.42745284145921e-308	2.04803	0.67	0.087	1.36e-303	OCx	oc
8.5029e-243	1.82487	0.694	0.154	1.22663e-238	OCx	sog
1.38418e-196	2.43996	0.334	0.014	1.99682e-192	OCx	CG13044
5.69273e-170	1.98444	0.369	0.036	8.21234e-166	OCx	bnl
1.83416e-155	1.83012	0.649	0.212	2.64596e-151	OCx	Ance
9.88635e-81	0.627102	0.923	0.659	1.4262e-76	OCx	hth
3.25755e-74	0.693672	0.752	0.419	4.69935e-70	OCx	CG43164
4.91054e-39	0.775054	0.407	0.181	7.08394e-35	OCx	mirr
5.31527e-26	0.643479	0.498	0.348	7.6678e-22	OCx	CG42342
1.82981e-22	0.599661	0.336	0.17	2.63969e-18	OCx	CG4914
6.5029e-22	0.264345	0.864	0.741	9.38109e-18	OCx	CG1746
4.86253e-20	0.37292	0.542	0.365	7.01468e-16	OCx	dally
2.70641e-17	0.276058	0.941	0.888	3.90427e-13	OCx	CG6770
7.6257e-16	0.374321	0.411	0.261	1.10008e-11	OCx	Cht3
2.81848e-13	0.361281	0.431	0.29	4.06593e-09	OCx	vig2
6.20183e-13	0.268054	0.678	0.55	8.94676e-09	OCx	Nlp
1.05141e-12	0.265454	0.627	0.474	1.51676e-08	OCx	ImpE1
3.33638e-12	0.360121	0.432	0.299	4.81306e-08	OCx	nop5
3.76839e-12	0.334612	0.458	0.319	5.43627e-08	OCx	Gapdh2
8.86958e-12	0.302531	0.485	0.359	1.27953e-07	OCx	Act42A
1.01189e-11	0.291874	0.536	0.397	1.45976e-07	OCx	porin
3.29492e-11	0.389931	0.27	0.157	4.75326e-07	OCx	hoip
5.45154e-10	0.320346	0.298	0.189	7.86439e-06	OCx	CG6180
9.66625e-10	0.287235	0.392	0.273	1.39445e-05	OCx	CG12384
3.45903e-09	0.253995	0.511	0.385	4.99e-05	OCx	CG4692
9.16329e-09	0.250057	0.345	0.241	0.00013219	OCx	CG1707
2.13898e-08	0.271802	0.437	0.319	0.000308569	OCx	CG2862
2.97111e-08	0.268022	0.354	0.251	0.000428613	OCx	twr
4.1495e-08	0.306791	0.342	0.235	0.000598607	OCx	hdly
5.50018e-08	0.290026	0.417	0.31	0.000793456	OCx	ATPsyn-gamma
1.5841e-07	0.282372	0.259	0.167	0.00228522	OCx	CG8331
2.16453e-07	0.253819	0.428	0.318	0.00312255	OCx	Idh
2.46046e-07	0.317092	0.33	0.238	0.00354946	OCx	Adk2
8.65097e-07	0.268645	0.321	0.225	0.0124799	OCx	CG6543
1.04554e-06	0.252606	0.465	0.365	0.0150829	OCx	l(2)06225
2.01839e-06	0.261791	0.262	0.185	0.0291173	OCx	cl
3.60183e-06	0.313646	0.283	0.201	0.05196	OCx	CG7675
3.84735e-06	0.299714	0.357	0.265	0.0555018	OCx	CG6767
2.09736e-05	0.29442	0.264	0.183	0.302566	OCx	scu
2.3028e-05	0.280493	0.298	0.215	0.332201	OCx	GstO3
2.97771e-05	0.251147	0.473	0.384	0.429564	OCx	CG33129
3.30406e-217	2.42	0.445	0.025	4.76644e-213	PG	Con
9.12493e-214	2.14754	0.471	0.036	1.31636e-209	PG	CG3168
1.4264e-210	1.87764	0.638	0.159	2.05773e-206	PG	trol
4.42322e-210	1.94047	0.304	0.002	6.38094e-206	PG	CG15203
8.164e-176	1.81515	0.283	0.006	1.17774e-171	PG	CG34340
8.49989e-148	1.83199	0.377	0.035	1.22619e-143	PG	zfh1
4.91314e-129	0.705042	0.979	0.867	7.0877e-125	PG	Act5C
1.10025e-94	1.25022	0.376	0.073	1.58722e-90	PG	Ama
7.77031e-90	1.12105	0.631	0.313	1.12094e-85	PG	gem
2.62467e-75	1.27722	0.395	0.124	3.78635e-71	PG	28SrRNA-Psi:CR40741
1.24254e-64	1.0949	0.414	0.174	1.7925e-60	PG	Dg
1.33119e-61	1.14659	0.334	0.109	1.92038e-57	PG	blow
7.68369e-60	1.05802	0.43	0.147	1.10845e-55	PG	CadN
1.77089e-56	1.05111	0.35	0.101	2.55469e-52	PG	Optix
3.84644e-55	0.866017	0.583	0.353	5.54887e-51	PG	A2bp1
2.73269e-51	0.44728	0.929	0.851	3.94218e-47	PG	14-3-3zeta
1.88032e-47	0.701017	0.628	0.434	2.71255e-43	PG	Bsg
2.03912e-44	0.834878	0.553	0.307	2.94164e-40	PG	bi
5.16091e-43	0.853859	0.557	0.376	7.44513e-39	PG	18SrRNA-Psi:CR41602
2.31725e-40	0.997228	0.254	0.094	3.34286e-36	PG	CG8034
6.3252e-40	1.00043	0.36	0.164	9.12473e-36	PG	28SrRNA-Psi:CR45859
9.29366e-39	0.452733	0.85	0.742	1.3407e-34	PG	CG1746
2.89375e-36	0.534446	0.711	0.549	4.17452e-32	PG	Nlp
4.66972e-36	0.265773	0.997	0.992	6.73654e-32	PG	fax
5.92611e-36	0.827126	0.407	0.23	8.54901e-32	PG	CoVa
1.29196e-34	0.507406	0.751	0.6	1.86378e-30	PG	CG16817
5.09596e-33	0.413089	0.817	0.716	7.35143e-29	PG	tsr
2.52656e-32	0.530415	0.67	0.528	3.64481e-28	PG	FK506-bp2
2.47418e-29	0.593105	0.591	0.46	3.56926e-25	PG	dm
2.65414e-29	0.587566	0.532	0.394	3.82887e-25	PG	CG7911
4.9706e-29	0.8384	0.282	0.121	7.17059e-25	PG	NK7.1
3.71896e-28	0.618936	0.468	0.304	5.36498e-24	PG	FK506-bp1
1.8257e-27	0.743599	0.327	0.174	2.63376e-23	PG	CG6891
4.67384e-27	0.85381	0.278	0.146	6.74247e-23	PG	CG9328
9.51964e-27	0.594544	0.494	0.348	1.3733e-22	PG	Nap1
4.93723e-25	0.496762	0.591	0.441	7.12245e-21	PG	Imp
7.30046e-25	0.642451	0.423	0.276	1.05316e-20	PG	kuk
1.30058e-24	0.408821	0.746	0.639	1.87622e-20	PG	HmgD
3.0951e-24	0.582391	0.503	0.352	4.46499e-20	PG	levy
3.30407e-24	0.610714	0.489	0.334	4.76646e-20	PG	CoVIIc
1.11116e-23	0.657115	0.397	0.249	1.60295e-19	PG	CG11267
4.19118e-23	0.342092	0.845	0.741	6.0462e-19	PG	cib
5.53328e-23	0.297923	0.937	0.872	7.98231e-19	PG	sqd
1.354e-22	0.531263	0.55	0.384	1.95328e-18	PG	CoVIII
2.50154e-22	0.718732	0.277	0.157	3.60872e-18	PG	l(2)k09913
7.86666e-22	0.554405	0.431	0.29	1.13484e-17	PG	CoIV
8.72002e-22	0.69934	0.296	0.156	1.25795e-17	PG	hoip
3.32303e-21	0.586602	0.381	0.279	4.79381e-17	PG	vig
1.63447e-20	0.453441	0.59	0.46	2.35788e-16	PG	blw
1.65925e-20	0.524129	0.503	0.364	2.39363e-16	PG	l(2)06225
2.10148e-20	0.463446	0.683	0.54	3.0316e-16	PG	Fas2
9.32699e-20	0.653068	0.287	0.189	1.34551e-15	PG	schlank
9.49384e-19	0.640218	0.337	0.219	1.36958e-14	PG	pnut
1.10719e-18	0.532209	0.482	0.354	1.59724e-14	PG	Nop60B
1.7873e-18	0.41698	0.437	0.368	2.57836e-14	PG	ATPsyn-beta
3.09236e-18	0.566442	0.261	0.162	4.46103e-14	PG	e(r)
3.2887e-18	0.566063	0.381	0.252	4.74427e-14	PG	CG7580
6.81662e-18	0.323681	0.798	0.711	9.83366e-14	PG	sesB
1.17856e-17	0.586273	0.355	0.235	1.7002e-13	PG	CoVb
1.48315e-17	0.523754	0.36	0.241	2.13959e-13	PG	CG1707
4.363e-17	0.562912	0.344	0.224	6.29406e-13	PG	CG6543
5.55638e-17	0.512733	0.407	0.317	8.01563e-13	PG	ATPsyn-b
7.28562e-17	0.517705	0.388	0.325	1.05102e-12	PG	CG32264
1.93741e-16	0.457873	0.551	0.431	2.79491e-12	PG	CG3321
5.01532e-16	0.40731	0.431	0.317	7.2351e-12	PG	Neb-cGP
9.17734e-16	0.390596	0.461	0.395	1.32392e-11	PG	CG17737
2.37995e-15	0.684624	0.252	0.15	3.43332e-11	PG	sle
3.25308e-15	0.51246	0.369	0.273	4.6929e-11	PG	mod
1.00824e-14	0.53847	0.29	0.198	1.45448e-10	PG	CG3560
1.51605e-14	0.427729	0.412	0.311	2.18705e-10	PG	ATPsyn-gamma
5.97411e-14	0.544288	0.282	0.202	8.61826e-10	PG	Nop56
7.26901e-14	0.437065	0.513	0.4	1.04863e-09	PG	porin
1.16979e-13	0.522881	0.362	0.274	1.68753e-09	PG	Mkp3
1.29869e-13	0.319418	0.774	0.727	1.87349e-09	PG	HmgZ
1.36836e-13	0.416354	0.437	0.339	1.97399e-09	PG	eEF1delta
2.50216e-13	0.40825	0.466	0.361	3.60961e-09	PG	Act42A
8.72963e-13	0.380844	0.426	0.362	1.25934e-08	PG	Lam
1.22745e-12	0.362489	0.433	0.356	1.77072e-08	PG	ATPsyn-Cf6
1.58997e-12	0.379696	0.374	0.301	2.29369e-08	PG	ATPsyn-d
2.07327e-12	0.336168	0.334	0.286	2.99091e-08	PG	CG30415
2.34584e-12	0.543494	0.256	0.168	3.38411e-08	PG	CG8331
2.47158e-12	0.416104	0.393	0.302	3.56551e-08	PG	nop5
3.2127e-12	0.295998	0.527	0.454	4.63464e-08	PG	eIF-2beta
5.89117e-12	0.485235	0.254	0.176	8.49861e-08	PG	msk
1.36815e-11	0.375504	0.508	0.408	1.97369e-07	PG	CG9603
2.67837e-11	0.425738	0.322	0.259	3.86381e-07	PG	Cct5
3.37534e-11	0.485946	0.343	0.238	4.86927e-07	PG	Adk2
9.43448e-11	0.334178	0.299	0.236	1.36102e-06	PG	Fim
1.08127e-10	0.37058	0.475	0.387	1.55983e-06	PG	cype
1.49996e-10	0.388002	0.277	0.213	2.16384e-06	PG	Fib
1.71036e-10	0.350389	0.539	0.453	2.46737e-06	PG	jim
2.87025e-10	0.297247	0.41	0.328	4.14062e-06	PG	dUTPase
4.73949e-10	0.295743	0.518	0.464	6.83719e-06	PG	kuz
9.64631e-10	0.384027	0.386	0.306	1.39158e-05	PG	CG32230
1.36372e-09	0.339866	0.504	0.432	1.96731e-05	PG	chrb
2.53527e-09	0.252102	0.642	0.595	3.65738e-05	PG	Ef1gamma
2.62484e-09	0.331364	0.423	0.365	3.78659e-05	PG	eIF4G
2.76694e-09	0.428612	0.256	0.209	3.99159e-05	PG	drl
6.30958e-09	0.303313	0.337	0.277	9.1022e-05	PG	CG7630
9.13521e-09	0.347124	0.443	0.389	0.000131785	PG	CG4692
9.70696e-09	0.326409	0.358	0.284	0.000140033	PG	CG33995
2.3118e-08	0.390332	0.409	0.33	0.0003335	PG	CG1910
2.69944e-08	0.424906	0.252	0.185	0.000389421	PG	scu
3.66727e-08	0.308304	0.28	0.236	0.000529041	PG	CG11455
8.93025e-08	0.288977	0.442	0.379	0.00128828	PG	CG13364
9.37555e-08	0.41556	0.334	0.267	0.00135252	PG	CG6767
1.12598e-07	0.383406	0.31	0.234	0.00162434	PG	l(1)G0230
2.07799e-07	0.331023	0.353	0.311	0.00299771	PG	CG4747
2.38667e-07	0.283087	0.294	0.255	0.00344301	PG	Jafrac1
2.98757e-07	0.365599	0.325	0.273	0.00430988	PG	spoon
4.15184e-07	0.286885	0.395	0.342	0.00598944	PG	CG9705
6.20241e-07	0.367055	0.259	0.199	0.00894759	PG	l(1)G0156
6.87792e-07	0.252117	0.336	0.297	0.00992209	PG	vig2
1.46844e-06	0.292304	0.27	0.234	0.0211837	PG	Eno
1.93536e-06	0.265931	0.254	0.215	0.0279195	PG	CG14464
2.66191e-06	0.310684	0.381	0.322	0.0384007	PG	Oscp
3.33352e-06	0.333027	0.348	0.293	0.0480893	PG	CG7215
5.62992e-06	0.271631	0.313	0.29	0.0812172	PG	Fs(2)Ket
7.52871e-06	0.265548	0.362	0.339	0.108609	PG	B52
1.04838e-05	0.26967	0.315	0.3	0.15124	PG	tou
3.71573e-05	0.257592	0.449	0.399	0.536031	PG	eff
5.98504e-05	0.291169	0.323	0.272	0.863402	PG	Nurf-38
0.00089119	0.260672	0.308	0.271	1	PG	CG5525
0	2.85579	0.744	0.025	0	LPR	jeb
0	2.69078	0.945	0.334	0	LPR	noe
0	2.40245	0.755	0.045	0	LPR	brp
1.61528e-295	2.14419	0.861	0.139	2.33021e-291	LPR	Appl
1.61819e-294	1.29174	0.988	0.685	2.3344e-290	LPR	hdc
7.41171e-293	2.23593	0.642	0.035	1.06921e-288	LPR	Dscam2
4.87593e-287	2.06652	0.632	0.032	7.03402e-283	LPR	nrv3
3.77765e-263	1.96646	0.519	0.014	5.44964e-259	LPR	CG13830
1.5445e-257	1.81827	0.896	0.291	2.2281e-253	LPR	mamo
3.56882e-257	2.14494	0.663	0.057	5.14838e-253	LPR	Mp
4.90117e-250	1.92227	0.511	0.017	7.07043e-246	LPR	nSyb
7.97861e-249	2.01694	0.571	0.031	1.15099e-244	LPR	retn
8.40115e-248	1.82831	0.818	0.134	1.21195e-243	LPR	scrt
4.28085e-244	1.91334	0.718	0.086	6.17555e-240	LPR	CG34377
1.84096e-239	2.00099	0.552	0.03	2.65578e-235	LPR	Ef1alpha100E
1.95909e-238	1.96194	0.566	0.032	2.82619e-234	LPR	Ace
5.78798e-238	1.45604	0.935	0.301	8.34974e-234	LPR	cpo
2.02995e-234	1.84361	0.779	0.133	2.92841e-230	LPR	CadN
1.65514e-223	1.75039	0.761	0.136	2.38771e-219	LPR	CG17816
1.67598e-220	1.75586	0.509	0.025	2.41778e-216	LPR	CG42492
1.70465e-219	2.13839	0.485	0.022	2.45913e-215	LPR	CG31221
2.2761e-214	1.86043	0.483	0.02	3.28351e-210	LPR	CG34362
3.96755e-202	1.31256	0.951	0.472	5.72359e-198	LPR	shep
8.97311e-191	1.77757	0.587	0.062	1.29446e-186	LPR	CG13928
6.15337e-183	1.93478	0.376	0.011	8.87684e-179	LPR	CG2269
4.06933e-182	1.58828	0.37	0.01	5.87042e-178	LPR	CG31619
1.40955e-180	1.67935	0.481	0.033	2.03342e-176	LPR	klg
5.55043e-180	1.56939	0.468	0.03	8.00704e-176	LPR	CG6329
3.93491e-176	1.52636	0.622	0.085	5.6765e-172	LPR	Ank2
8.35664e-164	1.41257	0.71	0.146	1.20553e-159	LPR	futsch
4.14414e-153	1.13788	0.914	0.544	5.97833e-149	LPR	stai
7.69923e-152	1.33888	0.444	0.037	1.11069e-147	LPR	ru
4.56209e-150	1.38831	0.724	0.173	6.58127e-146	LPR	peb
2.4437e-149	1.15257	0.912	0.518	3.52528e-145	LPR	Jupiter
5.32073e-149	1.3791	0.376	0.02	7.67568e-145	LPR	dpr9
1.91314e-145	1.36436	0.325	0.011	2.75989e-141	LPR	dpr12
2.38969e-145	1.45936	0.399	0.027	3.44737e-141	LPR	CG31140
1.30262e-144	1.33649	0.665	0.142	1.87915e-140	LPR	chinmo
1.61394e-142	1.56903	0.35	0.018	2.32828e-138	LPR	side
1.53313e-134	1.04564	0.898	0.52	2.21169e-130	LPR	brat
5.64801e-134	1.20726	0.319	0.014	8.14782e-130	LPR	tau
3.48892e-133	1.21816	0.292	0.01	5.03311e-129	LPR	chp
7.60951e-128	1.39958	0.667	0.175	1.09775e-123	LPR	Abl
6.07396e-126	0.962771	0.699	0.199	8.7623e-122	LPR	Nrt
5.75197e-123	1.36237	0.384	0.034	8.2978e-119	LPR	CG9935
6.76398e-121	1.22577	0.415	0.046	9.75772e-117	LPR	unc-104
9.90007e-118	1.21425	0.294	0.014	1.42818e-113	LPR	Ca-beta
4.81573e-115	1.18409	0.356	0.031	6.94718e-111	LPR	CG6024
3.51368e-114	1.15635	0.789	0.348	5.06883e-110	LPR	mam
1.66639e-112	1.1779	0.395	0.045	2.40394e-108	LPR	salr
1.82351e-112	1.18756	0.755	0.277	2.6306e-108	LPR	mub
7.30555e-112	1.48191	0.474	0.076	1.0539e-107	LPR	Eip93F
8.64092e-110	1.08254	0.524	0.105	1.24654e-105	LPR	dysc
1.06105e-109	1.17297	0.389	0.044	1.53067e-105	LPR	ths
2.05203e-107	1.27648	0.335	0.029	2.96026e-103	LPR	CG14042
2.8444e-103	1.15864	0.311	0.024	4.10333e-99	LPR	tow
6.26049e-102	1.26531	0.305	0.023	9.03138e-98	LPR	cpx
1.1494e-100	1.09618	0.254	0.012	1.65812e-96	LPR	nerfin-1
1.82843e-100	1.17337	0.284	0.019	2.6377e-96	LPR	CG17341
3.25886e-100	1.05833	0.256	0.013	4.70123e-96	LPR	Actbeta
1.48514e-99	1.06754	0.64	0.187	2.14246e-95	LPR	elav
4.64782e-98	1.09436	0.303	0.025	6.70495e-94	LPR	na
3.52886e-97	1.09554	0.29	0.022	5.09073e-93	LPR	CG17839
1.69316e-96	1.16362	0.278	0.019	2.44256e-92	LPR	mspo
7.00203e-96	0.956214	0.785	0.339	1.01011e-91	LPR	CG2865
1.80629e-94	0.674842	0.861	0.41	2.60575e-90	LPR	Mmp2
3.77626e-94	1.06296	0.544	0.133	5.44763e-90	LPR	CG3408
4.3619e-93	1.12062	0.446	0.082	6.29248e-89	LPR	CG31038
1.06733e-92	1.08821	0.294	0.026	1.53973e-88	LPR	Nrx-1
3.11708e-92	0.956632	0.339	0.043	4.4967e-88	LPR	salm
5.50272e-92	0.973471	0.325	0.037	7.93823e-88	LPR	CG3556
7.32223e-92	1.01692	0.278	0.022	1.05631e-87	LPR	Caps
1.06411e-91	1.04843	0.282	0.023	1.53508e-87	LPR	gogo
2.85482e-90	0.801041	0.701	0.254	4.11837e-86	LPR	nrm
2.35071e-89	0.912382	0.83	0.411	3.39114e-85	LPR	Atpalpha
1.05987e-85	0.841427	0.865	0.524	1.52897e-81	LPR	Eip75B
1.30468e-85	1.07011	0.309	0.034	1.88213e-81	LPR	pyr
6.42235e-85	1.1481	0.391	0.065	9.26489e-81	LPR	CG17124
1.19017e-84	0.907399	0.616	0.199	1.71694e-80	LPR	kirre
2.10852e-84	0.932983	0.802	0.419	3.04175e-80	LPR	chrb
4.18978e-84	0.84409	0.421	0.089	6.04418e-80	LPR	rho
1.12108e-83	0.975877	0.264	0.022	1.61728e-79	LPR	CG13293
1.66748e-83	0.852479	0.726	0.291	2.40551e-79	LPR	CG13300
4.20176e-83	1.41767	0.28	0.027	6.06145e-79	LPR	bru-3
5.27593e-83	1.05555	0.305	0.035	7.61105e-79	LPR	CG12071
8.83309e-83	0.89161	0.362	0.061	1.27426e-78	LPR	sff
4.9671e-82	1.01925	0.278	0.027	7.16554e-78	LPR	Dhit
2.7523e-80	0.605018	0.579	0.195	3.97047e-76	LPR	Fas1
2.99381e-80	2.6909	0.319	0.067	4.31888e-76	LPR	pros
1.53363e-79	0.981527	0.288	0.033	2.21242e-75	LPR	CG11155
1.49698e-78	0.871527	0.648	0.231	2.15955e-74	LPR	rst
1.54835e-77	0.999132	0.311	0.041	2.23365e-73	LPR	cac
1.48197e-76	0.941021	0.256	0.024	2.13789e-72	LPR	CG42324
3.34562e-74	0.892983	0.387	0.079	4.8264e-70	LPR	gl
1.36035e-73	0.964749	0.342	0.057	1.96244e-69	LPR	if
1.59312e-71	1.14364	0.339	0.057	2.29824e-67	LPR	para
2.44885e-71	0.85076	0.695	0.29	3.53271e-67	LPR	CG7971
9.63262e-71	0.89211	0.376	0.078	1.3896e-66	LPR	rdo
8.21784e-70	0.617058	0.714	0.321	1.1855e-65	LPR	rdx
3.74975e-69	0.821007	0.519	0.163	5.40938e-65	LPR	Csk
1.42429e-68	0.658673	0.765	0.368	2.05469e-64	LPR	msi
2.89052e-64	0.849344	0.466	0.135	4.16986e-60	LPR	Galphaq
4.10891e-64	0.732805	0.294	0.051	5.92752e-60	LPR	CenG1A
5.6309e-64	0.57941	0.91	0.666	8.12314e-60	LPR	mbl
5.86851e-63	0.649721	0.624	0.255	8.46592e-59	LPR	unc-13
4.37934e-61	0.695743	0.62	0.255	6.31763e-57	LPR	tutl
2.24487e-60	0.553534	0.368	0.106	3.23845e-56	LPR	ct
3.98356e-60	0.680395	0.855	0.533	5.74669e-56	LPR	Fas2
7.81933e-60	0.66545	0.252	0.039	1.12802e-55	LPR	tty
4.4516e-59	0.585078	0.91	0.634	6.42187e-55	LPR	l(3)neo38
2.66824e-58	0.754613	0.489	0.162	3.8492e-54	LPR	plum
6.21717e-57	0.698799	0.55	0.21	8.9689e-53	LPR	MESK2
3.55217e-56	0.781126	0.346	0.082	5.12436e-52	LPR	stan
3.7489e-56	0.687119	0.458	0.15	5.40817e-52	LPR	CG14446
5.91467e-55	0.70893	0.413	0.125	8.5325e-51	LPR	spi
2.03287e-53	0.695952	0.286	0.059	2.93262e-49	LPR	GstZ2
7.97139e-53	0.696681	0.417	0.131	1.14995e-48	LPR	CG34380
1.46087e-52	0.706293	0.252	0.044	2.10745e-48	LPR	CG43921
2.37491e-52	0.668579	0.284	0.06	3.42605e-48	LPR	Oatp30B
3.95651e-52	0.747229	0.374	0.104	5.70767e-48	LPR	miple
4.44147e-52	0.490064	0.454	0.168	6.40726e-48	LPR	hbs
5.12065e-52	0.700467	0.268	0.052	7.38705e-48	LPR	CG3961
8.23361e-52	0.531275	0.536	0.22	1.18778e-47	LPR	betaTub60D
1.04322e-51	0.546171	0.464	0.17	1.50495e-47	LPR	drongo
1.09465e-51	0.561178	0.505	0.198	1.57914e-47	LPR	drl
1.44084e-51	0.714466	0.716	0.369	2.07856e-47	LPR	mei-P26
1.8315e-51	0.523837	0.487	0.188	2.64212e-47	LPR	Eip63E
2.47246e-51	0.495568	0.661	0.321	3.56677e-47	LPR	rgn
5.24756e-51	0.505539	0.356	0.111	7.57013e-47	LPR	oc
2.84788e-50	0.656172	0.491	0.183	4.10835e-46	LPR	CG3638
3.60189e-50	0.602888	0.607	0.275	5.19609e-46	LPR	sm
3.92872e-50	0.608198	0.72	0.372	5.66757e-46	LPR	rg
5.76918e-50	0.601632	0.411	0.136	8.32262e-46	LPR	DOR
1.99166e-49	0.929165	0.256	0.046	2.87316e-45	LPR	nAChRalpha7
2.87981e-49	0.592014	0.391	0.128	4.15442e-45	LPR	Hsp67Bc
6.40431e-49	0.708543	0.327	0.085	9.23886e-45	LPR	CG43867
7.56724e-49	0.569672	0.503	0.2	1.09165e-44	LPR	norpA
5.06693e-48	0.624	0.317	0.083	7.30956e-44	LPR	CG2225
5.30834e-48	0.551062	0.468	0.182	7.65782e-44	LPR	tyn
1.16101e-47	0.52606	0.305	0.082	1.67487e-43	LPR	otk
1.46172e-47	0.502339	0.706	0.37	2.10868e-43	LPR	E2f1
2.49351e-47	0.741553	0.427	0.145	3.59713e-43	LPR	Galphao
5.57802e-47	0.483323	0.791	0.464	8.04685e-43	LPR	kek1
7.89233e-47	0.690273	0.313	0.08	1.13855e-42	LPR	Lar
2.18378e-46	0.62123	0.577	0.257	3.15032e-42	LPR	CG32676
2.37819e-46	0.630158	0.391	0.128	3.43077e-42	LPR	Chd64
2.49356e-46	0.52243	0.571	0.259	3.59721e-42	LPR	sn
4.32674e-46	0.697331	0.751	0.444	6.24176e-42	LPR	jim
5.34632e-46	0.499812	0.509	0.216	7.7126e-42	LPR	PMCA
2.01865e-45	0.488645	0.358	0.118	2.91211e-41	LPR	CG18812
2.60643e-45	0.670179	0.323	0.09	3.76004e-41	LPR	CR46006
4.2145e-45	0.547414	0.464	0.182	6.07984e-41	LPR	pan
5.67663e-45	0.731695	0.29	0.07	8.18911e-41	LPR	CG32521
5.7661e-45	0.501998	0.401	0.145	8.31817e-41	LPR	eya
7.38035e-45	0.42794	0.46	0.191	1.06469e-40	LPR	mtd
1.09105e-44	0.678577	0.303	0.078	1.57395e-40	LPR	Cbl
1.42941e-44	0.562204	0.366	0.121	2.06207e-40	LPR	CG31176
3.89998e-44	0.37407	0.45	0.19	5.62611e-40	LPR	corto
6.05409e-44	0.415176	0.47	0.201	8.73363e-40	LPR	chn
1.57571e-43	0.536464	0.352	0.114	2.27312e-39	LPR	csw
2.23749e-43	0.401409	0.875	0.603	3.22781e-39	LPR	pum
6.22096e-43	0.506313	0.812	0.511	8.97436e-39	LPR	psq
1.28055e-41	0.514129	0.691	0.376	1.84732e-37	LPR	CR42862
2.0409e-41	0.583446	0.468	0.191	2.9442e-37	LPR	CG45049
2.78697e-41	0.416095	0.493	0.223	4.02048e-37	LPR	jvl
3.16498e-41	0.492238	0.348	0.118	4.56581e-37	LPR	gukh
3.45397e-41	0.47351	0.37	0.133	4.9827e-37	LPR	CG31712
3.95264e-41	0.456465	0.421	0.169	5.70207e-37	LPR	CG14619
1.10469e-40	0.56695	0.274	0.073	1.59363e-36	LPR	CG42663
3.60504e-40	0.260515	0.472	0.229	5.20063e-36	LPR	kek5
3.67005e-40	0.500511	0.395	0.149	5.29442e-36	LPR	sdk
5.11079e-40	0.593835	0.35	0.115	7.37282e-36	LPR	px
5.75357e-40	0.460186	0.331	0.113	8.3001e-36	LPR	IntS3
7.53171e-40	0.45093	0.683	0.378	1.08652e-35	LPR	CG32767
9.89805e-40	0.264884	0.401	0.178	1.42789e-35	LPR	vari
1.60746e-39	0.584636	0.284	0.08	2.31892e-35	LPR	so
2.04401e-39	0.330196	0.479	0.228	2.94868e-35	LPR	CG3655
9.67747e-39	0.422829	0.564	0.281	1.39607e-34	LPR	fok
1.25804e-38	0.29702	0.526	0.267	1.81485e-34	LPR	CG12054
1.66873e-38	0.328146	0.595	0.328	2.40732e-34	LPR	CG8108
2.47995e-38	0.365309	0.483	0.228	3.57757e-34	LPR	Fim
3.04475e-38	0.518576	0.429	0.175	4.39236e-34	LPR	mura
3.63884e-38	0.41772	0.45	0.198	5.24939e-34	LPR	CanA-14F
4.64924e-38	0.59998	0.266	0.07	6.707e-34	LPR	Lrch
6.59874e-38	0.323703	0.575	0.306	9.51934e-34	LPR	east
1.78853e-37	0.399129	0.47	0.216	2.58013e-33	LPR	CG34401
2.75577e-37	0.46387	0.333	0.119	3.97548e-33	LPR	Mob2
3.46538e-37	0.316505	0.552	0.29	4.99916e-33	LPR	fz2
4.6666e-37	0.255741	0.342	0.141	6.73203e-33	LPR	Lis-1
4.93464e-37	0.488011	0.368	0.137	7.11871e-33	LPR	pUf68
5.31526e-37	0.517385	0.329	0.113	7.6678e-33	LPR	CG13624
8.74272e-37	0.294861	0.321	0.126	1.26123e-32	LPR	CG32082
1.07654e-36	0.498853	0.434	0.183	1.55302e-32	LPR	CG44838
1.2658e-36	0.383663	0.372	0.15	1.82604e-32	LPR	Hers
1.42526e-36	0.457295	0.376	0.147	2.05608e-32	LPR	CG9005
3.21339e-36	0.316919	0.648	0.372	4.63563e-32	LPR	nej
3.46931e-36	0.407278	0.497	0.239	5.00482e-32	LPR	CG42394
5.04611e-36	0.430575	0.401	0.167	7.27952e-32	LPR	unk
6.0002e-36	0.283528	0.356	0.15	8.65589e-32	LPR	Mcr
9.26237e-36	0.533669	0.444	0.19	1.33619e-31	LPR	enc
1.18825e-35	0.409445	0.362	0.143	1.71417e-31	LPR	CG45186
1.25194e-35	0.36871	0.434	0.197	1.80605e-31	LPR	CG5151
2.70883e-35	0.345199	0.517	0.265	3.90776e-31	LPR	sano
4.04511e-35	0.335032	0.38	0.164	5.83547e-31	LPR	cdi
7.29702e-35	0.455336	0.491	0.232	1.05267e-30	LPR	lqf
7.49381e-35	0.318027	0.442	0.21	1.08106e-30	LPR	beta-Spec
8.55172e-35	0.337847	0.421	0.193	1.23367e-30	LPR	bif
9.57131e-35	0.292838	0.583	0.326	1.38076e-30	LPR	rudhira
1.13172e-34	0.364048	0.421	0.19	1.63263e-30	LPR	Dys
1.25707e-34	0.357224	0.315	0.118	1.81344e-30	LPR	CG42747
1.61679e-34	0.393802	0.55	0.285	2.33238e-30	LPR	dlg1
3.53591e-34	0.287621	0.599	0.341	5.1009e-30	LPR	Diap1
6.19591e-34	0.262326	0.603	0.345	8.93822e-30	LPR	CG42342
1.11892e-33	0.397648	0.297	0.104	1.61416e-29	LPR	bves
1.48611e-33	0.38067	0.28	0.096	2.14386e-29	LPR	Flo2
1.51066e-33	0.277671	0.384	0.176	2.17927e-29	LPR	Cht2
1.59412e-33	0.608367	0.462	0.205	2.29968e-29	LPR	kst
2.15428e-33	0.318166	0.297	0.112	3.10777e-29	LPR	CG1399
2.74182e-33	0.304813	0.429	0.206	3.95535e-29	LPR	eIF4G2
2.79212e-33	0.294515	0.352	0.151	4.02791e-29	LPR	pk
3.86158e-33	0.402557	0.491	0.241	5.57071e-29	LPR	CG16791
5.5446e-33	0.340426	0.693	0.421	7.99863e-29	LPR	wdb
5.95112e-33	0.262805	0.501	0.267	8.58508e-29	LPR	Hex-A
9.07615e-33	0.480405	0.299	0.103	1.30933e-28	LPR	Flo1
9.15647e-33	0.267789	0.566	0.32	1.32091e-28	LPR	InR
1.03696e-32	0.26252	0.356	0.159	1.49591e-28	LPR	unc-119
1.30204e-32	0.287193	0.54	0.299	1.87832e-28	LPR	hipk
1.73271e-32	0.341701	0.497	0.255	2.49961e-28	LPR	skd
2.04711e-32	0.377016	0.618	0.351	2.95317e-28	LPR	CG10077
2.17304e-32	0.37136	0.276	0.097	3.13483e-28	LPR	toc
2.7747e-32	0.283724	0.38	0.176	4.00278e-28	LPR	CG10082
4.10359e-32	0.451138	0.337	0.132	5.91984e-28	LPR	tmod
5.02175e-32	0.284444	0.534	0.293	7.24437e-28	LPR	CG42724
6.28997e-32	0.440854	0.323	0.122	9.0739e-28	LPR	sba
1.16106e-31	0.393704	0.294	0.108	1.67494e-27	LPR	CG11360
1.49213e-31	0.305206	0.802	0.541	2.15254e-27	LPR	CG11486
1.7359e-31	0.387664	0.368	0.159	2.50421e-27	LPR	DIP1
2.54426e-31	0.279275	0.382	0.178	3.67035e-27	LPR	CG32137
3.47031e-31	0.37217	0.339	0.14	5.00627e-27	LPR	GEFmeso
9.81634e-31	0.305519	0.599	0.347	1.41611e-26	LPR	ena
1.03883e-30	0.513552	0.319	0.118	1.49862e-26	LPR	CG6424
2.39253e-30	0.327456	0.378	0.173	3.45147e-26	LPR	PIP4K
4.94068e-30	0.304865	0.636	0.382	7.12743e-26	LPR	crp
6.27509e-30	0.354239	0.282	0.107	9.05244e-26	LPR	lap
6.90682e-30	0.375342	0.262	0.092	9.96379e-26	LPR	CG40178
9.77406e-30	0.390664	0.487	0.245	1.41001e-25	LPR	sls
1.23285e-29	0.338847	0.391	0.184	1.77851e-25	LPR	CaMKII
1.31554e-29	0.332431	0.313	0.128	1.8978e-25	LPR	CG5746
1.62658e-29	0.281058	0.898	0.689	2.34651e-25	LPR	spen
1.70689e-29	0.331919	0.474	0.246	2.46236e-25	LPR	CG4612
5.82018e-29	0.304624	0.491	0.263	8.39618e-25	LPR	msn
9.73297e-29	0.265585	0.366	0.174	1.40408e-24	LPR	prominin-like
1.0118e-28	0.343206	0.339	0.148	1.45962e-24	LPR	kug
1.30223e-28	0.371349	0.434	0.212	1.87859e-24	LPR	4EHP
2.2792e-28	0.279741	0.417	0.213	3.28798e-24	LPR	CG34449
3.61044e-28	0.26595	0.593	0.357	5.20843e-24	LPR	CG11138
4.38398e-28	0.332959	0.838	0.596	6.32433e-24	LPR	lola
4.56722e-28	0.372075	0.421	0.205	6.58868e-24	LPR	shi
7.67807e-28	0.39364	0.442	0.221	1.10764e-23	LPR	CG5830
8.92875e-28	0.36722	0.342	0.151	1.28806e-23	LPR	dnc
1.3151e-27	0.421869	0.28	0.103	1.89716e-23	LPR	cno
5.85037e-27	0.26289	0.47	0.26	8.43974e-23	LPR	g
1.05575e-26	0.297982	0.372	0.18	1.52302e-22	LPR	CG42674
2.1105e-26	0.431583	0.288	0.112	3.0446e-22	LPR	inaE
4.51584e-26	0.325604	0.339	0.154	6.51455e-22	LPR	CG12025
6.21936e-26	0.287066	0.282	0.118	8.97205e-22	LPR	Atg1
6.5913e-26	0.311382	0.335	0.154	9.5086e-22	LPR	CG17265
1.08172e-25	0.354513	0.254	0.095	1.5605e-21	LPR	wnd
1.22858e-25	0.268428	0.313	0.143	1.77234e-21	LPR	Akt1
3.49873e-25	0.260589	0.276	0.118	5.04726e-21	LPR	ph-p
4.54602e-25	0.341421	0.303	0.13	6.55809e-21	LPR	Alh
1.6893e-24	0.289524	0.83	0.604	2.43698e-20	LPR	AGO1
2.49823e-24	0.286536	0.321	0.15	3.60394e-20	LPR	CG42668
8.25945e-24	0.427878	0.26	0.099	1.19151e-19	LPR	CG6700
5.71648e-23	0.270373	0.26	0.111	8.24659e-19	LPR	Hmt4-20
5.83005e-17	0.263681	0.258	0.125	8.41043e-13	LPR	pod1
6.98118e-16	0.378431	0.726	0.697	1.00711e-11	LPR	roX1
4.22853e-08	0.281937	0.836	0.801	0.000610008	LPR	CR40469
0	4.22873	0.884	0.024	0	WG+SPG	CG31676
0	4.11213	0.929	0.035	0	WG+SPG	CG9336
0	3.27125	0.711	0.009	0	WG+SPG	CG32032
0	2.74123	0.79	0.059	0	WG+SPG	Ama
0	2.46096	0.868	0.327	0	WG+SPG	sea
0	1.18759	1	0.992	0	WG+SPG	fax
1.16842e-265	2.54285	0.494	0.01	1.68556e-261	WG+SPG	CG9338
1.71891e-204	1.11915	0.959	0.738	2.47969e-200	WG+SPG	cib
3.03124e-196	1.88498	0.711	0.191	4.37286e-192	WG+SPG	Fas1
1.05808e-191	1.53235	0.879	0.477	1.52639e-187	WG+SPG	shep
1.23701e-187	2.02413	0.702	0.201	1.7845e-183	WG+SPG	Nrt
1.34472e-181	1.36517	0.841	0.514	1.93989e-177	WG+SPG	Argk
9.64141e-175	1.3403	0.882	0.306	1.39087e-170	WG+SPG	cpo
1.29455e-164	0.837786	0.977	0.869	1.86752e-160	WG+SPG	Act5C
4.61434e-162	2.2548	0.399	0.026	6.65664e-158	WG+SPG	Npc2a
4.99016e-161	1.58079	0.692	0.295	7.1988e-157	WG+SPG	GstS1
7.77113e-155	1.5037	0.768	0.293	1.12106e-150	WG+SPG	sty
1.59446e-146	1.79324	0.303	0.007	2.30017e-142	WG+SPG	moody
1.94236e-145	1.18794	0.804	0.561	2.80204e-141	WG+SPG	Nrg
2.85678e-144	1.80614	0.337	0.015	4.1212e-140	WG+SPG	CG13124
1.71639e-131	1.7555	0.296	0.009	2.47607e-127	WG+SPG	NLaz
2.27683e-122	0.863757	0.911	0.714	3.28455e-118	WG+SPG	tsr
4.35521e-118	1.65062	0.262	0.008	6.28283e-114	WG+SPG	CG7433
1.80249e-116	1.37989	0.645	0.263	2.60028e-112	WG+SPG	Mkp3
1.60467e-114	1.0676	0.888	0.533	2.3149e-110	WG+SPG	Fas2
4.47048e-101	1.25291	0.704	0.304	6.44912e-97	WG+SPG	bi
6.81562e-100	1.54007	0.364	0.04	9.83221e-96	WG+SPG	zfh1
3.17766e-97	1.51959	0.433	0.078	4.5841e-93	WG+SPG	Mmp1
6.30505e-96	0.996477	0.845	0.523	9.09566e-92	WG+SPG	Jupiter
1.85512e-83	0.785467	0.875	0.739	2.67619e-79	WG+SPG	Akap200
2.28276e-82	1.36048	0.485	0.18	3.29311e-78	WG+SPG	nrv2
2.27589e-75	1.16905	0.583	0.276	3.2832e-71	WG+SPG	CG33995
1.22446e-67	1.00803	0.654	0.353	1.76641e-63	WG+SPG	A2bp1
1.07597e-66	1.19133	0.483	0.148	1.55219e-62	WG+SPG	CadN
1.96085e-62	1.47424	0.344	0.094	2.82872e-58	WG+SPG	rho
3.67928e-62	1.42401	0.282	0.048	5.30774e-58	WG+SPG	slp1
3.8263e-62	1.13142	0.392	0.113	5.51983e-58	WG+SPG	CG1890
2.99332e-61	1.02507	0.615	0.318	4.31816e-57	WG+SPG	gem
5.4905e-58	1.32121	0.271	0.054	7.9206e-54	WG+SPG	uzip
2.18961e-55	1.35323	0.273	0.063	3.15873e-51	WG+SPG	CG6084
2.41303e-55	0.944632	0.661	0.421	3.48104e-51	WG+SPG	Atpalpha
2.02165e-54	0.895845	0.508	0.247	2.91643e-50	WG+SPG	Jafrac1
1.04008e-52	1.08568	0.36	0.111	1.50042e-48	WG+SPG	blow
2.19163e-50	1.21419	0.323	0.093	3.16164e-46	WG+SPG	shf
1.71386e-46	1.0973	0.323	0.107	2.47241e-42	WG+SPG	Gli
8.98557e-43	0.520548	0.891	0.767	1.29626e-38	WG+SPG	Gbeta13F
1.02019e-42	0.950444	0.49	0.262	1.47173e-38	WG+SPG	luna
2.46282e-41	0.907284	0.424	0.182	3.55286e-37	WG+SPG	AnxB9
4.10464e-39	0.431116	0.945	0.852	5.92136e-35	WG+SPG	14-3-3zeta
4.96001e-37	0.976817	0.328	0.133	7.15531e-33	WG+SPG	CG9628
2.31151e-34	0.917059	0.323	0.147	3.33458e-30	WG+SPG	nuf
8.08364e-34	0.727659	0.588	0.405	1.16615e-29	WG+SPG	Clc
8.90386e-32	0.858268	0.371	0.187	1.28447e-27	WG+SPG	CG44838
2.95099e-31	0.583743	0.67	0.44	4.2571e-27	WG+SPG	Imp
4.15478e-31	0.342759	0.966	0.944	5.99369e-27	WG+SPG	betaTub56D
9.90215e-31	0.90786	0.28	0.109	1.42848e-26	WG+SPG	CG8498
8.82218e-30	0.86401	0.308	0.122	1.27269e-25	WG+SPG	NK7.1
6.57637e-29	0.870983	0.33	0.153	9.48707e-25	WG+SPG	crok
1.33426e-28	0.774099	0.415	0.203	1.92481e-24	WG+SPG	drl
9.61158e-28	0.87907	0.278	0.135	1.38657e-23	WG+SPG	fra
5.17435e-26	0.782933	0.351	0.187	7.46452e-22	WG+SPG	schlank
6.94832e-26	0.671304	0.446	0.266	1.00236e-21	WG+SPG	msn
1.39336e-25	0.787969	0.31	0.142	2.01006e-21	WG+SPG	cathD
3.17383e-25	0.750542	0.262	0.111	4.57857e-21	WG+SPG	ct
2.05536e-24	0.686761	0.355	0.192	2.96506e-20	WG+SPG	PHGPx
6.14552e-24	0.761183	0.28	0.139	8.86552e-20	WG+SPG	GstE12
2.60312e-23	0.751319	0.296	0.158	3.75526e-19	WG+SPG	l(2)k09913
4.26808e-23	0.756708	0.267	0.133	6.15714e-19	WG+SPG	spi
1.69767e-22	0.767238	0.292	0.136	2.44906e-18	WG+SPG	Dyrk2
1.15902e-21	0.599574	0.478	0.32	1.67201e-17	WG+SPG	Ggamma1
1.37052e-21	0.770039	0.301	0.154	1.97712e-17	WG+SPG	sdk
1.29195e-20	0.589949	0.608	0.429	1.86377e-16	WG+SPG	chrb
2.92592e-20	0.7077	0.312	0.188	4.22093e-16	WG+SPG	CG6357
6.2241e-20	0.634599	0.335	0.176	8.97888e-16	WG+SPG	CG6891
1.03629e-19	0.633547	0.323	0.212	1.49496e-15	WG+SPG	Cont
2.50113e-19	0.599543	0.308	0.187	3.60813e-15	WG+SPG	vsg
4.57141e-19	0.629192	0.38	0.245	6.59471e-15	WG+SPG	CG42394
7.04605e-19	0.590724	0.333	0.203	1.01646e-14	WG+SPG	KdelR
8.14667e-19	0.64727	0.273	0.163	1.17524e-14	WG+SPG	cora
1.04548e-18	0.437432	0.695	0.55	1.50821e-14	WG+SPG	Crc
1.75734e-18	0.65196	0.298	0.178	2.53513e-14	WG+SPG	prominin-like
2.2906e-18	0.375021	0.768	0.643	3.30442e-14	WG+SPG	Hsc70-3
4.41631e-18	0.66171	0.367	0.247	6.37097e-14	WG+SPG	CG43780
2.42403e-17	0.636603	0.287	0.187	3.4969e-13	WG+SPG	CG44325
4.36536e-16	0.689421	0.253	0.154	6.29747e-12	WG+SPG	btsz
7.52252e-16	0.462272	0.508	0.401	1.0852e-11	WG+SPG	hts
7.64944e-16	0.49908	0.44	0.299	1.10351e-11	WG+SPG	Cnx99A
1.62399e-15	0.525686	0.419	0.289	2.34276e-11	WG+SPG	CG32138
2.74854e-15	0.28183	0.909	0.84	3.96504e-11	WG+SPG	chic
3.30095e-15	0.601298	0.267	0.155	4.76195e-11	WG+SPG	CG10217
6.38842e-15	0.558909	0.314	0.195	9.21593e-11	WG+SPG	pico
7.89963e-15	0.457378	0.312	0.213	1.1396e-10	WG+SPG	CaBP1
9.78193e-15	0.62406	0.257	0.146	1.41114e-10	WG+SPG	ptc
2.2008e-14	0.52942	0.412	0.284	3.17487e-10	WG+SPG	CG40127
3.18141e-13	0.354237	0.503	0.397	4.58951e-09	WG+SPG	eff
6.46395e-13	0.495196	0.292	0.222	9.32489e-09	WG+SPG	pnut
9.46483e-13	0.471868	0.31	0.217	1.3654e-08	WG+SPG	beta-Spec
1.55712e-12	0.346114	0.651	0.531	2.2463e-08	WG+SPG	FK506-bp2
2.58382e-12	0.358518	0.467	0.367	3.72742e-08	WG+SPG	l(2)06225
4.08586e-12	0.446716	0.278	0.182	5.89427e-08	WG+SPG	kay
4.57005e-12	0.431241	0.563	0.441	6.59275e-08	WG+SPG	ERp60
8.95563e-12	0.503175	0.323	0.226	1.29194e-07	WG+SPG	mys
1.18899e-11	0.450148	0.323	0.236	1.71523e-07	WG+SPG	CoVa
1.31776e-11	0.396609	0.319	0.238	1.90101e-07	WG+SPG	CoVb
2.78022e-11	0.507768	0.292	0.202	4.01075e-07	WG+SPG	NUCB1
5.4761e-11	0.455156	0.314	0.221	7.89983e-07	WG+SPG	Galphai
1.11222e-10	0.510349	0.255	0.184	1.60449e-06	WG+SPG	Dg
1.63712e-10	0.408171	0.285	0.194	2.36172e-06	WG+SPG	Abl
2.54673e-10	0.353123	0.431	0.356	3.67391e-06	WG+SPG	ena
3.34829e-10	0.474456	0.308	0.222	4.83024e-06	WG+SPG	MESK2
4.00344e-10	0.415544	0.333	0.236	5.77536e-06	WG+SPG	CG5554
5.65541e-10	0.345119	0.301	0.233	8.1585e-06	WG+SPG	Eno
7.61448e-10	0.336365	0.446	0.365	1.09847e-05	WG+SPG	eIF4G
9.22677e-10	0.512163	0.303	0.214	1.33105e-05	WG+SPG	Clic
1.84195e-09	0.328647	0.271	0.2	2.6572e-05	WG+SPG	CG3560
2.24921e-09	0.49082	0.26	0.171	3.24472e-05	WG+SPG	sqh
2.63865e-09	0.38915	0.264	0.205	3.80651e-05	WG+SPG	Fer2LCH
3.39791e-09	0.370161	0.458	0.356	4.90183e-05	WG+SPG	levy
3.64459e-09	0.332526	0.33	0.258	5.25769e-05	WG+SPG	CG6115
5.79108e-09	0.354273	0.576	0.462	8.35421e-05	WG+SPG	kuz
6.1268e-09	0.280092	0.538	0.464	8.83852e-05	WG+SPG	blw
7.94326e-09	0.259623	0.264	0.226	0.000114589	WG+SPG	eIF-4E
4.42526e-08	0.288234	0.371	0.308	0.000638387	WG+SPG	CG32230
6.56838e-08	0.260251	0.492	0.41	0.000947555	WG+SPG	CG9603
6.58507e-08	0.312681	0.369	0.294	0.000949963	WG+SPG	CoIV
1.45603e-07	0.334759	0.342	0.273	0.00210047	WG+SPG	EloC
1.83764e-07	0.425629	0.264	0.192	0.00265097	WG+SPG	Fer1HCH
3.82505e-07	0.372451	0.474	0.382	0.00551802	WG+SPG	18SrRNA-Psi:CR41602
4.15918e-07	0.323759	0.323	0.261	0.00600003	WG+SPG	p120ctn
4.80185e-07	0.262031	0.287	0.238	0.00692716	WG+SPG	kek5
8.72919e-07	0.343227	0.385	0.301	0.0125927	WG+SPG	Map205
2.45813e-06	0.294828	0.394	0.34	0.0354609	WG+SPG	CoVIIc
2.60601e-06	0.296785	0.251	0.202	0.0375943	WG+SPG	CG45049
3.91034e-06	0.268219	0.449	0.38	0.0564106	WG+SPG	CG13364
6.01596e-06	0.258738	0.376	0.321	0.0867862	WG+SPG	Neb-cGP
1.49849e-05	0.288102	0.305	0.263	0.216172	WG+SPG	tud
2.41885e-05	0.256839	0.476	0.409	0.348944	WG+SPG	Arf79F
0.000208592	0.252785	0.542	0.475	1	WG+SPG	Gdi
9.9524e-233	2.36727	0.526	0.012	1.43573e-228	ANT	Dll
2.45742e-109	1.78898	0.418	0.037	3.54507e-105	ANT	disco-r
1.17097e-108	1.82837	0.349	0.023	1.68924e-104	ANT	disco
9.91313e-71	1.65269	0.263	0.026	1.43007e-66	ANT	ss
4.77183e-51	1.68616	0.294	0.046	6.88384e-47	ANT	Obp99a
1.8949e-47	0.647055	0.884	0.668	2.73358e-43	ANT	hth
3.56739e-28	0.418517	0.95	0.889	5.14631e-24	ANT	CG6770
1.29473e-27	0.733519	0.615	0.433	1.86778e-23	ANT	Dl
5.12282e-25	0.488701	0.911	0.799	7.39018e-21	ANT	CR40469
5.263e-25	0.9575	0.305	0.111	7.59241e-21	ANT	ct
4.83147e-18	0.431047	0.997	0.992	6.96987e-14	ANT	CR34335
2.40578e-17	0.488206	0.488	0.296	3.47058e-13	ANT	GstD1
1.86408e-14	0.720984	0.296	0.148	2.68912e-10	ANT	CG31869
3.76699e-12	0.396449	0.612	0.444	5.43426e-08	ANT	Imp
2.46157e-11	0.550263	0.349	0.206	3.55106e-07	ANT	jigr1
1.34172e-08	0.284576	0.576	0.435	0.000193557	ANT	CG43164
1.06454e-07	0.544634	0.307	0.199	0.0015357	ANT	CG34398
2.10628e-07	0.609314	0.255	0.173	0.00303851	ANT	dp
3.1235e-07	0.352603	0.465	0.339	0.00450596	ANT	Hsp67Ba
9.84372e-07	0.481386	0.518	0.402	0.0142006	ANT	CG42671
3.66358e-06	0.426373	0.471	0.362	0.0528508	ANT	A2bp1
4.60986e-06	0.319062	0.607	0.541	0.0665018	ANT	scyl
5.95601e-06	0.331426	0.438	0.324	0.0859214	ANT	Gapdh2
6.36123e-06	0.325886	0.49	0.387	0.0917671	ANT	CR42862
2.13002e-05	0.326051	0.421	0.308	0.307276	ANT	sty
3.48829e-05	0.401282	0.355	0.253	0.50322	ANT	fz
0.00011934	0.287136	0.291	0.199	1	ANT	fru
0.000338544	0.327054	0.335	0.236	1	ANT	CG5390
0.000410425	0.266968	0.562	0.481	1	ANT	ImpE1
0.000530386	0.369165	0.274	0.192	1	ANT	mirr
0.000777069	0.258845	0.438	0.358	1	ANT	nkd
0.00143005	0.306002	0.413	0.335	1	ANT	rudhira
0.0038545	0.359007	0.258	0.186	1	ANT	knk
0.00397161	0.258826	0.341	0.259	1	ANT	ps
0.00400472	0.331865	0.271	0.197	1	ANT	HIP
0.00696737	0.302716	0.26	0.216	1	ANT	CG10289
0.00851714	0.255133	0.416	0.331	1	ANT	stv
9.94882e-141	2.92447	0.619	0.038	1.43522e-136	13	ImpL3
6.51367e-134	2.82391	0.686	0.152	9.39662e-130	13	CG10625
4.83786e-107	2.63326	0.639	0.082	6.9791e-103	13	Mmp1
6.87222e-97	1.97329	0.747	0.294	9.91386e-93	13	GstD1
2.7441e-61	1.85781	0.577	0.161	3.95864e-57	13	Gadd45
1.53805e-48	1.65893	0.34	0.032	2.21879e-44	13	trbl
3.10695e-47	1.59476	0.577	0.179	4.48208e-43	13	kay
5.30818e-39	1.9205	0.284	0.037	7.65758e-35	13	Arc1
1.94984e-35	1.57633	0.289	0.037	2.81285e-31	13	cv-2
1.4648e-34	1.63434	0.335	0.065	2.11313e-30	13	Cul2
9.4675e-34	1.6218	0.371	0.091	1.36578e-29	13	vir-1
1.69413e-30	1.46533	0.33	0.054	2.44395e-26	13	CG3168
6.2299e-28	1.5215	0.294	0.056	8.98726e-24	13	GstD3
2.23037e-25	0.852287	0.691	0.476	3.21754e-21	13	zip
7.72854e-25	1.0021	0.686	0.341	1.11492e-20	13	ImpL2
2.37036e-24	1.1797	0.485	0.188	3.41948e-20	13	puc
1.58027e-22	0.863452	0.727	0.462	2.2797e-18	13	dm
1.76408e-20	1.0976	0.464	0.188	2.54487e-16	13	CG6357
2.316e-20	1.17352	0.407	0.148	3.34106e-16	13	CG31869
7.19616e-20	1.08969	0.531	0.267	1.03812e-15	13	unc-13
3.70307e-17	1.11625	0.392	0.159	5.34205e-13	13	Cht6
1.16441e-16	1.14233	0.258	0.077	1.67977e-12	13	CG17124
1.44833e-15	0.828538	0.51	0.249	2.08936e-11	13	CG9689
7.08012e-15	0.794818	0.593	0.336	1.02138e-10	13	hid
2.9003e-14	0.702378	0.639	0.396	4.18397e-10	13	CG34417
9.4952e-14	1.02577	0.325	0.129	1.36978e-09	13	ctrip
2.78064e-13	0.882485	0.289	0.094	4.01136e-09	13	CG30069
2.83256e-13	1.01279	0.258	0.08	4.08625e-09	13	Ect4
8.03022e-13	0.39769	0.845	0.745	1.15844e-08	13	ctp
2.80547e-12	0.880371	0.304	0.126	4.04717e-08	13	CG5953
2.53041e-11	0.854586	0.263	0.089	3.65037e-07	13	CG1146
3.6815e-11	0.805357	0.335	0.138	5.31093e-07	13	Lmpt
1.34249e-10	0.735112	0.402	0.215	1.93668e-06	13	shrb
1.37035e-10	0.638754	0.598	0.357	1.97687e-06	13	noe
1.58409e-10	1.11293	0.258	0.101	2.28521e-06	13	tnc
1.88754e-10	0.642085	0.588	0.372	2.72297e-06	13	dally
2.7018e-10	0.754141	0.433	0.332	3.89761e-06	13	Ald
3.57209e-10	0.626537	0.639	0.458	5.1531e-06	13	emc
9.72253e-10	0.67397	0.521	0.309	1.40257e-05	13	sima
1.16276e-09	0.566853	0.304	0.131	1.6774e-05	13	CG32082
1.46816e-09	0.407513	0.851	0.745	2.11797e-05	13	cib
2.05496e-09	0.831332	0.284	0.126	2.96449e-05	13	l(1)G0232
7.16582e-09	0.720274	0.345	0.163	0.000103374	13	CG18507
4.51834e-08	0.750736	0.304	0.146	0.000651816	13	GEFmeso
6.24308e-08	0.677258	0.366	0.186	0.000900627	13	CG42674
7.88714e-08	0.70071	0.34	0.172	0.0011378	13	CG1703
2.47697e-07	0.712512	0.258	0.111	0.00357328	13	dlp
2.86418e-07	0.512779	0.572	0.392	0.00413187	13	Nipped-B
4.45163e-07	0.533538	0.541	0.357	0.00642192	13	shot
4.77341e-07	0.402833	0.711	0.543	0.00688613	13	crol
8.42887e-07	0.647333	0.273	0.129	0.0121595	13	rdgA
1.09442e-06	0.54557	0.351	0.187	0.015788	13	Caf1-180
1.5046e-06	0.531264	0.505	0.334	0.0217054	13	CG30497
1.59046e-06	0.261556	0.773	0.698	0.022944	13	Msp300
1.72738e-06	0.527228	0.253	0.113	0.0249192	13	sas
1.78642e-06	0.461656	0.577	0.412	0.0257709	13	CG5010
2.1631e-06	0.551046	0.515	0.356	0.0312048	13	ena
2.66007e-06	0.683296	0.284	0.155	0.0383741	13	kug
2.75679e-06	0.58088	0.454	0.298	0.0397694	13	fj
3.78532e-06	0.538346	0.284	0.138	0.0546071	13	serp
1.13543e-05	0.403902	0.294	0.151	0.163797	13	nuf
1.61548e-05	0.448847	0.546	0.383	0.233049	13	cindr
2.0016e-05	0.608503	0.304	0.173	0.288751	13	dp
2.03381e-05	0.499213	0.34	0.197	0.293398	13	l(2)gl
2.04527e-05	0.61271	0.32	0.181	0.29505	13	drongo
2.25296e-05	0.418574	0.629	0.476	0.325012	13	kek1
2.50258e-05	0.278957	0.809	0.659	0.361023	13	CycG
2.71804e-05	0.537038	0.407	0.254	0.392104	13	Jafrac1
2.7927e-05	0.501561	0.371	0.222	0.402876	13	pnut
2.85474e-05	0.45534	0.371	0.217	0.411825	13	CG32369
3.52305e-05	0.483543	0.284	0.163	0.508235	13	Dad
3.61824e-05	0.454587	0.474	0.312	0.521968	13	par-1
4.95403e-05	0.4633	0.464	0.315	0.714668	13	trx
5.77889e-05	0.657384	0.304	0.183	0.833663	13	CG11873
5.9269e-05	0.42787	0.443	0.291	0.855014	13	CG32138
6.22226e-05	0.312094	0.495	0.331	0.897624	13	stv
0.000118519	0.355151	0.443	0.318	1	13	CG14478
0.000124072	0.360075	0.407	0.259	1	13	ps
0.000129127	0.534822	0.356	0.221	1	13	mus210
0.000149173	0.524578	0.351	0.227	1	13	mys
0.000154295	0.291872	0.34	0.206	1	13	pot
0.000156485	0.340264	0.649	0.508	1	13	crc
0.00021002	0.397447	0.392	0.248	1	13	CG9691
0.000216406	0.508602	0.407	0.271	1	13	msn
0.000245776	0.419418	0.392	0.251	1	13	Dlic
0.000260871	0.501712	0.278	0.155	1	13	CG9836
0.00037521	0.427145	0.448	0.31	1	13	sgg
0.000376683	0.369056	0.345	0.214	1	13	cnc
0.000452323	0.542013	0.253	0.142	1	13	La
0.000505978	0.309105	0.335	0.225	1	13	sdt
0.000523038	0.262705	0.284	0.169	1	13	Evi5
0.000550268	0.256465	0.263	0.155	1	13	Claspin
0.000598026	0.415873	0.263	0.147	1	13	Glut4EF
0.000716558	0.420989	0.278	0.168	1	13	CG6040
0.000930255	0.381151	0.531	0.397	1	13	CG42389
0.0010452	0.503925	0.263	0.153	1	13	Msr-110
0.00106615	0.481205	0.325	0.208	1	13	jigr1
0.00108295	0.400495	0.387	0.268	1	13	Mi-2
0.00119648	0.447771	0.304	0.188	1	13	shn
0.00132166	0.485335	0.314	0.202	1	13	CG32479
0.00137565	0.30319	0.423	0.291	1	13	CG33978
0.00140207	0.405049	0.381	0.27	1	13	shg
0.00140406	0.437538	0.299	0.182	1	13	CG8258
0.0015815	0.393333	0.454	0.323	1	13	Cctgamma
0.00170245	0.305836	0.479	0.343	1	13	Dek
0.00228554	0.484226	0.289	0.181	1	13	prominin-like
0.00324736	0.428719	0.335	0.223	1	13	MESK2
0.00331801	0.419084	0.289	0.181	1	13	CG4364
0.00389438	0.324784	0.577	0.456	1	13	eIF-2beta
0.00452201	0.318866	0.387	0.276	1	13	ttk
0.00506717	0.408317	0.268	0.165	1	13	ci
0.00539213	0.261861	0.753	0.652	1	13	Hsp68
0.00588662	0.269315	0.469	0.352	1	13	CG10306
0.00589473	0.276728	0.356	0.243	1	13	wge
0.00733628	0.257709	0.32	0.217	1	13	Iswi
0.00767626	0.266411	0.438	0.326	1	13	Ars2
0.00783933	0.40368	0.273	0.176	1	13	Nedd4
0.00791952	0.387788	0.253	0.165	1	13	CG2789
0.00929835	0.253243	0.567	0.448	1	13	gish
2.36479e-35	1.14513	0.334	0.081	3.41145e-31	other	Hsp70Aa
9.80487e-33	0.989338	0.476	0.18	1.41445e-28	other	Hsp70Ab
7.68269e-32	0.804548	0.645	0.325	1.1083e-27	other	CG1910
7.94612e-31	0.674689	0.443	0.166	1.14631e-26	other	28SrRNA-Psi:CR45859
9.13836e-29	0.689247	0.395	0.139	1.3183e-24	other	betaTub97EF
2.40581e-23	0.334494	0.291	0.105	3.47062e-19	other	CG7920
1.61821e-22	0.314995	0.334	0.14	2.33443e-18	other	ex
4.63478e-22	0.322612	0.277	0.099	6.68613e-18	other	Mitf
7.40967e-22	0.405322	0.409	0.182	1.06892e-17	other	vari
3.51292e-21	0.444575	0.321	0.14	5.06774e-17	other	28SrRNA-Psi:CR45855
5.82008e-21	0.622922	0.473	0.235	8.39605e-17	other	pre-rRNA-Psi:CR45856
3.17509e-20	0.292989	0.375	0.17	4.58039e-16	other	dp
1.22888e-19	0.302279	0.253	0.099	1.77278e-15	other	Cdk12
1.30351e-18	0.27745	0.358	0.172	1.88044e-14	other	unk
1.62886e-18	0.314925	0.341	0.155	2.34979e-14	other	Hsc70-5
1.67405e-18	0.314424	0.287	0.119	2.41498e-14	other	CG1518
1.8689e-18	0.4649	0.412	0.189	2.69607e-14	other	CR18854
2.75769e-18	0.266461	0.307	0.158	3.97825e-14	other	slpr
2.86466e-18	0.263397	0.264	0.111	4.13255e-14	other	sas
4.57266e-18	0.267043	0.27	0.129	6.59652e-14	other	CG30389
4.68717e-18	0.5429	0.635	0.383	6.76171e-14	other	CR42862
1.37618e-17	0.288302	0.321	0.152	1.98528e-13	other	CG11180
1.93404e-17	0.252712	0.253	0.105	2.79004e-13	other	Aats-thr
2.31763e-17	0.268106	0.436	0.235	3.34341e-13	other	Int6
4.96759e-17	0.293055	0.294	0.141	7.16624e-13	other	CG6340
7.15577e-17	0.326701	0.53	0.332	1.03229e-12	other	rudhira
9.0587e-17	0.285965	0.324	0.155	1.30681e-12	other	dnc
1.0345e-16	0.347691	0.361	0.18	1.49237e-12	other	CG11873
1.43448e-16	0.321278	0.355	0.175	2.06938e-12	other	woc
1.58289e-16	0.303003	0.267	0.134	2.28347e-12	other	tun
3.73144e-16	0.284192	0.422	0.252	5.38298e-12	other	sls
4.59239e-16	0.625267	0.257	0.097	6.62499e-12	other	wnd
4.78548e-16	0.327267	0.253	0.104	6.90353e-12	other	Nop17l
2.14902e-15	0.305347	0.314	0.145	3.10018e-11	other	exd
2.40993e-15	0.280003	0.287	0.135	3.47656e-11	other	NHP2
2.50584e-15	0.325361	0.328	0.161	3.61493e-11	other	FER
7.5062e-15	0.253443	0.314	0.151	1.08284e-10	other	CG8929
7.58054e-15	0.480706	0.267	0.106	1.09357e-10	other	obst-B
1.57831e-14	0.324411	0.605	0.38	2.27687e-10	other	18SrRNA-Psi:CR41602
1.7853e-14	0.306301	0.253	0.115	2.57548e-10	other	CG10936
2.23915e-14	0.418404	0.311	0.159	3.2302e-10	other	Cht6
1.20092e-13	0.25745	0.253	0.122	1.73245e-09	other	puf
2.7046e-13	0.317327	0.294	0.143	3.90165e-09	other	Mbs
4.41721e-13	0.252031	0.463	0.282	6.37227e-09	other	hang
1.42988e-12	0.257645	0.311	0.182	2.06275e-08	other	Nup153
7.78227e-12	0.252496	0.517	0.329	1.12267e-07	other	stv
3.48795e-11	0.274083	0.872	0.773	5.03172e-07	other	Hsc70-4
6.61494e-11	0.278265	0.284	0.15	9.54272e-07	other	CG13096
1.05121e-10	0.277472	0.486	0.308	1.51647e-06	other	CG10576
1.61631e-10	0.259604	0.429	0.266	2.33169e-06	other	Cht3
2.90304e-10	0.327461	0.264	0.135	4.18792e-06	other	28SrRNA-Psi:CR40741
8.90927e-10	0.254147	0.277	0.149	1.28525e-05	other	Gasp
2.61045e-09	0.326525	0.848	0.696	3.76584e-05	other	Msp300
3.01487e-08	0.342324	0.368	0.236	0.000434924	other	Ance
2.19333e-07	0.270351	0.291	0.187	0.0031641	other	dac
0.000163614	0.291219	0.743	0.658	1	other	Hsromega
1.76987e-53	4.53767	0.857	0.022	2.55322e-49	HEMO	regucalcin
1.73377e-38	3.31909	0.762	0.004	2.50114e-34	HEMO	lectin-28C
2.07185e-35	3.06219	0.619	0.001	2.98884e-31	HEMO	CG10131
4.77246e-35	3.29278	0.667	0.002	6.88474e-31	HEMO	CG5399
4.93776e-35	4.21186	0.571	0.001	7.12321e-31	HEMO	CG8501
2.20887e-31	3.20423	0.714	0.009	3.18651e-27	HEMO	Cg25C
7.04599e-31	2.55523	0.524	0.001	1.01645e-26	HEMO	CG14629
2.47328e-27	2.80498	0.571	0.007	3.56796e-23	HEMO	Hml
7.98197e-26	2.78373	0.524	0.001	1.15148e-21	HEMO	CG4250
1.22633e-25	3.54295	0.571	0.006	1.76911e-21	HEMO	Glt
1.04875e-22	2.368	0.476	0.001	1.51293e-18	HEMO	eater
4.10296e-22	4.40323	0.381	0	5.91893e-18	HEMO	CG34296
9.35407e-21	2.45738	0.381	0.001	1.34942e-16	HEMO	CG34331
5.80571e-20	2.52693	0.571	0.009	8.37532e-16	HEMO	CG7777
1.73405e-18	1.8475	0.381	0.001	2.50155e-14	HEMO	CG33494
5.02936e-18	2.76989	0.381	0.002	7.25536e-14	HEMO	Gal
1.12911e-16	2.41144	0.381	0.001	1.62885e-12	HEMO	CG31337
1.27243e-16	2.14775	0.381	0.005	1.83561e-12	HEMO	CG31777
2.49816e-16	2.08535	0.857	0.193	3.60384e-12	HEMO	schlank
5.87821e-16	2.58722	0.476	0.018	8.4799e-12	HEMO	CG5210
9.46007e-16	2.66535	0.524	0.031	1.36471e-11	HEMO	BM-40-SPARC
7.01828e-15	1.93072	0.429	0.004	1.01246e-10	HEMO	Oat
7.04199e-15	2.23009	0.476	0.013	1.01588e-10	HEMO	CG31324
2.73454e-14	1.93371	0.333	0.001	3.94485e-10	HEMO	CG42566
4.03351e-14	1.73383	0.333	0.001	5.81875e-10	HEMO	lectin-24Db
4.22755e-14	2.02444	0.286	0	6.09866e-10	HEMO	CG1092
1.06512e-13	1.69136	0.286	0.001	1.53655e-09	HEMO	CG44250
3.81216e-13	1.6424	0.333	0.002	5.49942e-09	HEMO	Arpc3B
5.74932e-13	2.13224	0.286	0.004	8.29397e-09	HEMO	fat-spondin
5.92219e-13	2.17197	0.286	0.002	8.54335e-09	HEMO	HP1D3csd
8.74053e-13	1.87409	0.81	0.301	1.26091e-08	HEMO	GstD1
4.07541e-12	1.07776	0.905	0.873	5.87919e-08	HEMO	Act5C
8.00207e-12	1.81016	0.333	0.003	1.15438e-07	HEMO	CG8620
1.27226e-11	1.83882	0.286	0.002	1.83537e-07	HEMO	CG42807
3.41862e-11	1.93315	0.714	0.191	4.93171e-07	HEMO	vsg
5.3964e-11	1.96678	0.333	0.015	7.78485e-07	HEMO	CG6310
1.44995e-10	1.57999	0.762	0.366	2.09169e-06	HEMO	Act42A
1.98426e-10	1.95271	0.571	0.219	2.86249e-06	HEMO	GstO3
3.07535e-10	2.13813	0.429	0.033	4.4365e-06	HEMO	CG1572
3.87345e-10	2.16418	0.476	0.057	5.58784e-06	HEMO	CG31075
3.93931e-10	1.62831	0.286	0.005	5.68285e-06	HEMO	Karl
5.27939e-10	1.28431	0.286	0.004	7.61605e-06	HEMO	CG4927
4.64905e-09	1.94101	0.571	0.168	6.70672e-05	HEMO	Gadd45
7.51577e-09	2.00158	0.524	0.052	0.000108423	HEMO	zfh1
2.72995e-08	0.758045	0.952	0.843	0.000393822	HEMO	chic
8.8834e-08	1.93746	0.429	0.053	0.00128152	HEMO	cer
3.35395e-07	1.72349	0.571	0.214	0.00483841	HEMO	Cp1
3.84754e-07	1.61693	0.667	0.272	0.00555046	HEMO	sn
4.39982e-07	1.69104	0.286	0.009	0.00634719	HEMO	spz
7.73428e-07	1.69581	0.286	0.015	0.0111575	HEMO	GlcAT-P
7.94939e-07	1.79558	0.429	0.058	0.0114678	HEMO	scf
8.20409e-07	2.01058	0.381	0.055	0.0118352	HEMO	CG17337
1.13522e-06	0.992292	0.81	0.647	0.0163767	HEMO	Hsc70-3
2.36446e-06	1.4232	0.524	0.088	0.0341096	HEMO	Ama
3.23077e-06	1.90598	0.381	0.046	0.0466071	HEMO	gb
8.88013e-06	1.65207	0.429	0.086	0.128105	HEMO	LanA
1.0127e-05	1.45258	0.524	0.114	0.146092	HEMO	trio
1.57795e-05	0.784437	0.952	0.793	0.227636	HEMO	Moe
2.8044e-05	1.52968	0.476	0.111	0.404563	HEMO	CtsB1
3.32273e-05	0.992158	0.667	0.349	0.479337	HEMO	sea
6.21105e-05	1.29858	0.333	0.038	0.896005	HEMO	CG6701
6.39963e-05	1.20553	0.619	0.182	0.923211	HEMO	CG6891
6.65246e-05	0.738543	0.857	0.722	0.959684	HEMO	tsr
6.91725e-05	1.55338	0.429	0.22	0.997883	HEMO	l(1)G0289
7.55273e-05	0.315013	1	0.972	1	HEMO	Ef1alpha48D
8.26462e-05	1.57832	0.286	0.039	1	HEMO	Inos
8.43003e-05	1.3973	0.333	0.041	1	HEMO	Npc2a
8.45682e-05	1.34736	0.571	0.202	1	HEMO	CG32103
0.000111296	1.57208	0.381	0.114	1	HEMO	CG15098
0.000124888	1.40721	0.286	0.038	1	HEMO	lace
0.000170038	1.53219	0.381	0.086	1	HEMO	LanB2
0.000234538	0.884315	0.857	0.493	1	HEMO	shep
0.00026569	0.538458	0.952	0.869	1	HEMO	Cam
0.000271045	1.33547	0.429	0.103	1	HEMO	CG9932
0.000332588	0.912491	0.714	0.479	1	HEMO	zip
0.00034347	0.457523	0.857	0.557	1	HEMO	Nlp
0.0006123	0.693592	0.714	0.556	1	HEMO	Crc
0.000636629	1.24294	0.333	0.083	1	HEMO	Ect4
0.000685827	1.11719	0.333	0.102	1	HEMO	Mdh2
0.000721668	0.647186	0.81	0.747	1	HEMO	cib
0.0012698	1.02438	0.286	0.051	1	HEMO	opm
0.0025879	1.2956	0.286	0.12	1	HEMO	ox
0.002845	1.08645	0.333	0.064	1	HEMO	CG4572
0.00296635	1.26712	0.286	0.095	1	HEMO	vir-1
0.00303629	1.23483	0.381	0.111	1	HEMO	CG8177
0.00319085	0.836919	0.476	0.225	1	HEMO	MESK2
0.003225	1.1657	0.524	0.239	1	HEMO	Fim
0.00364164	1.36426	0.381	0.133	1	HEMO	OstDelta
0.00530069	1.16945	0.286	0.063	1	HEMO	Dip-B
0.00550554	1.07172	0.429	0.129	1	HEMO	CG5953
0.00557913	0.929568	0.476	0.177	1	HEMO	NijA
0.00672625	1.20125	0.286	0.086	1	HEMO	spict
0.00731081	0.593006	0.524	0.28	1	HEMO	CG7630
0.00806626	0.43518	1	0.839	1	HEMO	eIF-4a
0.00872572	0.748697	0.381	0.19	1	HEMO	cl
0.00892182	1.31297	0.286	0.056	1	HEMO	pigs
0.00934384	1.11558	0.476	0.185	1	HEMO	kay
0.00975648	1.33021	0.333	0.098	1	HEMO	CG17259
