# Supplementary material for: Single cell RNA-sequencing identifies a metabolic aspect of apoptosis in Rbf mutant
Source: Nat Commun. 2018 Nov 27;9:5024. doi: 10.1038/s41467-018-07540-z (PMC6258665; doi:10.1038/s41467-018-07540-z)
Supplement: Supplementary file 10 — Supplementary Data 7 [file 41467_2018_7540_MOESM10_ESM.xlsx]

## Sheet: Sheet1
Supplementary Data 7. Average expression of genes in the WT and Rbf120a analysis
GENE	INT	VPE	PPN	MF	DPE	EPR	EAB	UND	OCx	PG	LPR	WG+SPG	ANT	13	other	HEMO
128up	0.531797	1.05791	0.638177	0.497138	0.959648	0.491802	0.806229	0.618375	0.904329	1.27291	0.456572	0.905848	0.582022	0.754302	0.855747	2.7288
14-3-3epsilon	40.5931	44.309	47.2404	45.274	42.3625	40.4397	40.9676	40.7612	43.7942	47.9062	39.7436	52.0222	40.0137	36	35.4374	41.2142
14-3-3zeta	34.1102	37.7456	38.228	36.547	35.295	39.6766	35.2942	38.2175	38.8209	59.3396	33.8181	58.8446	37.3119	38.1249	30.0753	27.2794
140up	0.191576	0.190317	0.15988	0.111794	0.132776	0.142176	0.282032	0.246922	0.246275	0.210165	0.135791	0.220048	0.316093	0.203231	0.081433	0
18SrRNA-Psi:CR41602	7.3208	7.98556	8.73603	6.5951	5.99084	7.03765	7.52143	6.54393	7.87345	19.7022	8.73478	12.4646	8.86043	7.49157	11.9327	8.50251
18w	0.5089	0.540081	1.12688	1.3473	1.17626	0.344702	1.00267	0.819057	0.935636	0.889762	0.129672	0.407929	0.883452	0.694702	0.730474	0
26-29-p	1.61814	2.93344	1.60701	1.0601	2.29076	0.860473	3.34423	2.18696	2.42447	2.64668	1.13949	2.27899	2.05269	1.11344	1.98642	6.56276
28SrRNA-Psi:CR40741	1.46158	2.5482	1.48963	0.936374	1.51023	1.42425	1.90325	1.01174	1.80654	8.89126	1.97313	3.87169	1.7611	1.71249	3.30811	2.7531
28SrRNA-Psi:CR41609	0.522089	1.17858	0.673204	0.29958	0.4813	0.551593	0.626489	0.620572	0.820607	3.49909	0.772904	1.54632	1.09315	0.411522	1.62962	1.16063
28SrRNA-Psi:CR45855	2.35201	2.26135	1.91728	2.01623	2.25819	1.98068	1.99619	1.91171	1.94597	2.93705	3.11658	2.44061	2.3464	3.16914	4.03345	1.69697
28SrRNA-Psi:CR45859	2.93408	3.73604	3.84646	1.63948	1.54152	2.42362	3.01819	1.75668	3.15461	9.86979	3.2222	4.14987	4.26566	1.9356	7.34658	7.51323
28SrRNA-Psi:CR45860	0.0743569	0.133485	0.0653527	0.083647	0.0423037	0.064085	0.0847314	0.036169	0.0777007	0.188638	0.0702919	0.154115	0.0931817	0	0.169421	0.95048
2mit	0.186004	0.101619	0.0878369	0.209966	0.108805	0.222365	0.00957017	0	0.100521	0.104318	2.59781	0.115159	0.354309	0.0135756	0.303067	0
4E-T	0.832733	0.664364	0.736852	0.782604	0.569307	1.0797	0.662253	0.645604	0.693299	0.550195	0.973668	0.648308	0.859279	0.82671	0.925988	0
4EHP	2.70742	2.96085	2.99441	2.7969	3.04116	2.82765	3.77361	2.99023	3.49267	3.07707	4.84462	2.56873	2.80049	3.83107	3.38714	5.72133
5-HT2A	0.108197	0.167816	0.105738	0.164056	0.0881606	0.155685	0.114295	0.0660977	0.100917	0.0727378	0.20487	0.199689	0	0.272299	0.254234	0
5.8SrRNA-Psi:CR45863	0.0894431	0.029229	0.0534321	0.0784771	0.107872	0.0719971	0.0545449	0.105671	0.0286238	0.236815	0.022499	0.0959043	0.192226	0.0454812	0.0283869	0
5PtaseI	0.1371	0.10241	0.12529	0.194239	0.124768	0.353678	0.179572	0.0841584	0.212295	0.0831199	0.283908	0.0727037	0.430967	0.0593755	0.267343	1.06858
7B2	0.0151319	0	0.0024897	0.0413054	0.00762834	0.0645144	0.053569	0	0.0435267	0.0360145	0.423048	0.0304126	0.00448234	0	0.02327	0
A16	0.558164	0.74485	0.886446	0.485381	0.621841	0.520471	0.50554	0.830639	1.02037	0.63837	0.631252	0.559235	0.970568	1.13031	0.918029	0.925727
A2bp1	5.55478	5.92638	5.73916	6.38962	6.50839	4.31422	5.17788	5.60078	6.46547	16.624	4.21759	19.3627	10.9752	5.5454	5.22099	1.81872
ABCB7	0.125187	0.0867296	0.0801374	0.22794	0.10146	0.181114	0.0812221	0.133024	0.0766065	0.239894	0.157257	0.0390559	0.0782621	0.301718	0.24851	0
ACC	0.279533	0.332949	0.321743	0.454843	0.572702	0.449523	0.437279	0.304707	0.719458	0.334421	0.560755	0.471358	0.527584	0.160279	0.564532	0
ACXC	0.0605655	0.0617417	0.0248823	0.0233001	0.0313465	0.007495	0.0285501	0.0332164	0.0627233	0	0.0262627	0	0.0138228	0.167904	0.148788	0
ACXE	0.0524191	0.0376898	0.0129185	0.00217953	0.0164922	0.0308649	0.0330799	0	0.0618037	0.0131653	0.0170493	0.0210546	0.0341284	0	0	0
ADD1	1.91596	1.57285	1.62983	1.81866	1.2823	1.89182	1.84868	2.05889	1.92396	1.3069	1.97109	0.777505	1.97249	1.93368	2.2171	0.650159
AGBE	0.181885	0.357822	0.3202	0.243519	0.386745	0.294974	0.512885	0.239207	0.523579	0.485385	0.203547	0.260198	0.378675	0.34325	0.410805	0
AGO1	18.7199	13.1745	17.625	18.6368	14.5143	21.366	13.7919	14.9462	13.5503	11.8004	21.4781	10.7249	16.1488	13.1027	15.9762	9.14884
AGO2	1.75033	1.86674	2.24834	2.05819	2.01748	1.9556	1.74598	1.69877	2.12117	1.70288	2.16055	2.43057	2.00682	2.27633	1.76612	0.538394
AGO3	0.0178071	0.0399632	0.0605832	0.0396174	0.0513457	0.0394537	0.075999	0	0.0429912	0.0637827	0.109887	0.0753758	0	0.0118253	0.192046	2.37423
AIF	0.430823	0.623223	0.508516	0.624529	0.612497	0.476087	0.618508	0.657392	0.525793	0.651781	0.281408	0.413724	0.915003	0.494095	0.690913	0.446351
ALiX	0.532575	0.560339	0.42052	0.539652	0.89583	0.674316	0.545206	0.690089	0.834289	1.05332	0.535168	2.15181	0.67049	1.00061	0.622024	0
AMPKalpha	0.130436	0.285199	0.422625	0.258764	0.338276	0.240513	0.236325	0.258819	0.347117	0.56658	0.222183	0.449706	0.297691	0.222459	0.371822	0.118103
AMPdeam	1.07186	0.911039	1.1156	1.49946	0.960002	1.45125	0.714972	0.971016	0.671528	2.51084	1.42185	1.77931	1.3593	1.51843	1.31408	0
AOX2	0.00951919	0.0418663	0.0115072	0.0475047	0.0465106	0.0234928	0.0456184	0.0474683	0.020129	0.0220982	0.0579489	0.0349257	0.0142861	0.0126899	0.00697097	0
AOX3	0.0671744	0.0219818	0.0456268	0.00342991	0.0141213	0.0176719	0.0690246	0.109594	0.0423971	0.103335	0.0212418	0.152853	0.0452299	0	0.0547519	0.374364
AP-1-2beta	0.371956	0.483982	0.414032	0.367584	0.436191	0.656198	0.348375	0.30393	0.355919	0.809003	0.473627	0.72311	0.24893	0.818351	0.715608	2.42657
AP-1gamma	2.10227	2.15907	2.37021	2.39206	1.91146	2.41208	1.50664	1.99743	1.77333	1.92208	2.61084	1.83504	1.53508	3.33381	2.23093	0
AP-1mu	0.388067	0.493941	0.544325	0.436619	0.386762	0.495808	0.555967	0.598573	0.432962	0.428789	0.449671	0.901432	0.577649	0.652491	0.611998	0
AP-1sigma	0.974204	1.1413	1.03003	0.945988	0.898838	1.03628	0.750311	1.10534	0.896224	1.33911	0.919841	0.985764	1.09495	0.880777	1.16023	1.65386
AP-2alpha	0.699276	0.846978	0.76963	0.584454	0.84546	0.872969	0.723591	0.666764	0.715326	1.36832	0.988084	1.12522	0.792169	0.765919	0.994454	0.354308
AP-2mu	0.194777	0.234315	0.168665	0.202069	0.376461	0.138527	0.217558	0.315731	0.133319	0.597007	0.305799	0.486063	0.331772	0.385944	0.242172	0.305285
AP-2sigma	0.76073	1.14279	1.09414	0.731647	1.1311	0.781872	1.07213	1.1717	1.19273	1.78837	0.571171	2.54776	1.17767	0.810283	1.05636	0.953671
APC10	0.0814968	0.249447	0.231915	0.0554671	0.290045	0.0509173	0.143322	0.182958	0.173853	0.314573	0.134738	0.364401	0.172787	0.104115	0.175443	0
APC4	0.0689853	0.116252	0.251282	0.0745819	0.146555	0.126023	0.0672808	0.111129	0.105286	0.285204	0.119765	0.146824	0.126926	0.037019	0.219955	0
APC7	0.00398602	0.0544981	0.00307082	0.00498225	0.0257638	0.0221356	0	0	0.0151207	0	0.0254614	0.0562446	0	0	0.00317457	0
APP-BP1	0.229003	0.219326	0.314982	0.193644	0.204525	0.167992	0.247597	0.216481	0.22316	0.44294	0.247729	0.226978	0.260234	0.896342	0.154557	0
ARY	0	0.016208	0	0.00433037	0.0124563	0.0288545	0.0174717	0.070531	0.0207203	0.0218835	0.00248389	0.0137223	0	0	0.00317457	0
ASPP	2.26842	1.37117	1.56616	1.5235	1.68114	1.58311	1.52136	0.989141	1.56274	0.549934	1.2449	0.155887	0.932418	2.5676	1.46755	0
ATP7	0.23384	0.103228	0.187209	0.211014	0.109369	0.201175	0.260696	0.1297	0.12308	0.164695	0.124798	0.0674233	0.353238	0.288178	0.34599	0.787092
ATP8B	0.681034	0.455333	0.380891	1.01402	0.422937	2.04803	0.321468	0.34044	0.346985	0.173293	1.3753	0.287669	0.109765	0.921748	0.349005	0
ATPCL	0.559989	0.49324	0.746409	0.678896	0.528861	0.511918	0.477336	0.578522	0.71908	0.695296	0.44535	0.893538	0.278814	0.889742	0.955342	0
ATPsyn-Cf6	5.12879	7.58516	5.74851	5.0673	6.73108	3.75631	6.95159	6.96617	7.67473	9.06912	3.10394	7.02544	6.96903	4.5223	5.89894	12.7213
ATPsyn-b	3.9837	6.23232	4.97799	3.87315	6.08463	2.7132	5.6172	6.14701	5.98133	8.84107	2.58638	5.06146	5.65321	4.74737	4.35662	5.79372
ATPsyn-beta	4.69559	6.76764	6.83862	5.01731	6.91776	5.07971	6.64498	6.97076	7.62057	9.78494	4.32635	7.23007	5.52663	4.95562	6.3961	7.45418
ATPsyn-d	3.70902	6.18285	5.41799	3.79424	5.24284	3.17911	4.9347	5.45685	5.56961	7.28277	2.23962	5.01397	5.60996	2.97342	4.17328	3.66755
ATPsyn-gamma	3.61622	5.83198	4.89085	3.51868	6.14021	2.8848	5.93164	5.68651	6.78268	7.86444	2.77541	4.67536	5.59527	2.66549	4.60627	5.28047
ATbp	0.146004	0.230955	0.178377	0.0821339	0.0685296	0.14003	0.153202	0.248188	0.155416	0.125504	0.132808	0.0944772	0.133896	0.0126899	0.22916	0
Aac11	3.32882	3.58092	4.01553	3.61314	2.97265	3.14331	3.13939	3.60418	3.16755	3.74922	4.3654	2.74705	4.41484	4.14593	3.76405	0
Aatf	0.540193	0.693766	0.79751	0.380834	0.630436	0.277193	0.672573	0.609479	0.622476	0.764976	0.336855	0.704751	0.929333	1.04894	1.38172	1.34517
Aats-ala	0.695949	1.41978	0.899397	0.571404	1.06579	0.696327	1.66154	1.3661	1.25923	1.16068	0.591894	0.638972	1.27605	1.77263	1.46957	0.446351
Aats-ala-m	0.0381754	0.094992	0.0548266	0.0887544	0.0706822	0.0619999	0.0842168	0.0145647	0.024284	0.0566879	0.0455526	0.100621	0.0725793	0.203237	0.042416	0
Aats-arg	0.34507	0.535577	0.393209	0.274416	0.479317	0.119911	0.369203	0.481432	0.358489	0.710262	0.202267	0.51994	0.157486	0.383862	0.930533	1.55696
Aats-asn	0.52659	0.985884	0.640388	0.70792	0.606315	0.420705	1.05772	0.810694	0.867948	1.29112	0.628337	0.654501	0.725999	1.5058	0.680192	2.41421
Aats-asp	2.5587	2.48666	2.10713	2.26305	2.63275	1.88895	2.51502	2.806	2.541	1.95716	1.63727	1.51485	2.13993	3.45319	2.20071	4.44091
Aats-cys	0.255999	0.327115	0.179233	0.106675	0.261861	0.169203	0.310626	0.174274	0.188993	0.448149	0.204127	0.235078	0.386956	0.233295	0.132903	0
Aats-gln	0.648192	0.715001	0.760637	0.613542	0.870884	0.426495	0.972087	0.646864	0.922001	0.991098	0.397151	0.880787	0.589004	1.35207	0.739473	0.703383
Aats-glupro	0.677918	0.873366	0.939583	0.731277	0.781395	0.583436	0.608942	0.62047	0.944814	0.819929	0.828918	0.703651	0.850222	0.852836	1.67514	2.62132
Aats-gly	1.02093	1.59962	1.52682	0.836903	1.40152	0.789838	1.31198	1.28665	1.47574	1.46881	1.08316	1.5432	1.51624	1.48372	1.28346	0.118103
Aats-his	0.785499	0.685698	0.609583	0.736527	0.575321	0.731592	0.698044	0.68756	0.757292	1.61501	0.64737	0.850881	0.92434	1.3331	1.07097	3.59431
Aats-ile	0.524651	0.756875	0.430738	0.27792	0.58421	0.432761	0.579742	0.580055	0.649592	0.605527	0.385154	0.514988	0.391188	0.442853	0.780094	0.815513
Aats-leu	0.0714046	0.11471	0.0884844	0.0796052	0.081404	0.113819	0.126573	0.08741	0.0552421	0.155218	0.16412	0.0673203	0.151819	0.272153	0.213318	0
Aats-lys	0.812903	1.01029	1.1469	0.932598	0.66821	0.578252	1.0409	0.833564	1.19594	1.6168	0.394382	0.564917	0.457346	0.826399	1.25295	1.67342
Aats-phe	0.277791	0.204935	0.0741764	0.194175	0.219602	0.391858	0.0228936	0.135745	0.13088	0.233729	0.310706	0.156713	0.068284	0.27979	0.049914	0
Aats-pro	0.0779038	0.133609	0.161442	0.0888319	0.121171	0.0725715	0.143239	0.0343401	0.068279	0.189338	0.065018	0.0797137	0.126719	0.0863484	0.0344691	1.27324
Aats-ser	0.0438009	0.0634776	0.196469	0.0761417	0.111907	0.0481972	0.0761865	0.154065	0.0473163	0.385867	0.0684541	0.138423	0.185231	0.249701	0.0619244	0
Aats-thr	1.26911	1.29545	1.30147	1.30813	1.31056	0.804748	1.37267	1.32124	1.09517	1.76832	1.03302	1.66281	1.49793	2.05877	1.9617	1.13956
Aats-trp	0.239993	0.297686	0.223975	0.166578	0.146154	0.243313	0.17248	0.25304	0.335865	0.497944	0.394367	0.189447	0.339552	0.694358	0.502944	0
Aats-tyr	0.965871	1.06857	0.858353	0.898341	0.672565	0.992448	0.971203	1.15149	1.12101	0.945665	0.625802	0.822299	0.588158	0.617988	0.733944	1.78895
Aats-tyr-m	0.0346927	0.0317341	0.0514807	0.155435	0.0638584	0.0767788	0.0497357	0.0650318	0.0728393	0.105656	0.0568072	0.110473	0.183936	0.238896	0.0443269	0
Aats-val	0.261564	0.368888	0.297112	0.324678	0.361208	0.379323	0.327961	0.201682	0.327428	0.45443	0.179774	0.442387	0.453597	0.454583	0.179032	0
Abd-B	0.268593	0.260926	0.136081	0.216469	0.247944	0.329076	0.122484	0.0723992	0.146655	0.0681861	0.126301	0.150804	0.232517	0.159193	0.629016	0
Abi	0.473459	0.581583	0.462857	0.396153	0.329543	0.410483	0.516208	0.385064	0.3665	0.478882	0.772364	0.706915	0.373306	0.319558	0.659999	0
Abl	2.61093	1.97362	1.95605	2.32675	1.82181	6.03134	1.48662	1.49117	1.84091	2.28191	13.2948	4.91701	3.20722	3.28039	1.48332	5.40879
Abp1	0.530002	0.681619	0.612889	0.361267	0.639689	0.476787	0.485247	0.681895	0.680779	0.93661	0.640543	0.975701	0.621361	0.626878	1.23047	0
Ac13E	0.340434	0.327362	0.352199	0.609036	0.381477	0.288037	0.150937	0.222058	0.251629	0.282436	0.199372	0.240468	0.449265	0.401266	0.386282	0
Ac3	0.149406	0.0602075	0.112807	0.107817	0.0481936	0.178463	0.0484882	0.148978	0.0772055	0.0257852	0.46073	0.0431118	0.136112	0.359727	0.268047	0
AcCoAS	0.112758	0.0426175	0.0665206	0.0825048	0.0560032	0.203377	0.0312935	0.10198	0.0431526	0.100157	0.17593	0.115463	0.0734771	0.12227	0.151129	0.95048
Ace	0.110882	0.207457	0.254434	0.309826	0.170582	1.80955	0.226632	0.0948817	0.184775	0.158095	9.26473	2.77831	0.172651	0.263997	0.357354	0.118103
Acer	0.271648	0.0320763	0.0740635	0.19136	0.104944	0.137296	0.164443	0.0445968	0.195532	0.0719307	0.120338	0	0.0741014	0.0144956	0.153138	0
Acf1	3.84455	2.69685	3.85284	3.72402	2.58068	2.82592	2.86691	4.00705	2.62286	3.391	1.9682	1.73837	3.78776	2.97906	1.591	1.03163
Ack	0.524818	0.306686	0.797008	0.907566	0.418463	0.785175	0.283528	0.302013	0.318525	0.440203	0.471069	0.414866	0.522949	0.394719	0.663869	0
Ack-like	1.15654	0.718381	0.994291	1.11644	0.605988	1.35649	0.633658	0.773977	1.06487	0.869048	1.06921	0.750782	0.855216	1.56646	1.22397	0.210146
Acn	3.83594	3.31977	4.63586	3.58876	2.97657	3.62752	3.61713	4.13048	3.61268	3.6137	4.4118	3.53266	4.47244	4.39976	4.69738	7.98996
Acon	1.15683	1.72657	1.78652	1.15809	1.72316	0.78665	1.36738	1.93785	1.97003	2.52325	1.16763	1.50433	1.25646	1.62166	1.29515	0.236206
Acox57D-d	0.0314378	0.0492849	0.0972147	0.0249919	0.0373582	0.0499934	0.0463127	0.00676407	0.0701476	0.0304733	0.0124923	0.116538	0.0142494	0.0330638	0.112281	0
Acp36DE	0.0981908	0.0469342	0.0399587	0.00797841	0.028075	0.0405353	0.0186225	0.0526449	0	0.0219587	0.0763897	0.0397518	0.110229	0	0.214718	0
Acp53Ea	0	0	0.00471074	0	0	0.0103561	0	0	0	0	0.0108776	0	0	0	0	0
Acp76A	0.0101537	0.0241304	0.0278278	0.0153753	0.0119754	0.0290626	0.0174685	0	0.0037983	0.0185805	0.002921	0	0	0	0	0
Acph-1	0.236546	0.191604	0.315499	0.38102	0.251463	0.237827	0.174932	0.362713	0.343518	0.411184	0.122738	0.257364	0.408503	0.301114	0.540389	0
Acsl	0.847507	0.670281	1.07082	0.920322	0.779831	0.837043	0.951462	0.827921	0.737673	0.786572	1.07282	0.927896	0.812227	0.976004	1.36271	0.187182
Act42A	4.28249	8.81711	7.49988	4.65504	7.50102	3.68039	7.30824	7.49775	8.99767	10.057	3.32629	6.72142	5.91668	3.11905	4.6014	35.3737
Act57B	0.116462	0.167912	0.061877	0.0986622	0.127512	0.288444	0.00976774	0.0715007	0.0493501	0.181441	0.0571222	0.197787	0.0958412	0.243573	0.199493	0
Act5C	32.5078	45.1609	47.7518	40.7412	42.636	47.8464	39.4538	41.8984	48.8612	91.8193	31.0175	105.118	38.271	50.5162	39.7081	140.564
Act87E	0.073555	0.0553318	0.134259	0.0577238	0.0297413	0.136296	0.0918835	0.0951707	0.0626697	0.21108	0.0219101	0.469412	0.0837877	0.038091	0.259868	0
Act88F	0.0300332	0.138681	0.0543243	0.0724107	0.0562924	0.0679079	0.084761	0.0253324	0.013041	0.108553	0.00792921	0.131247	0.159671	0.124455	0.128119	0.532056
Actbeta	0.0527052	0.0330644	0.0820843	0.0582463	0.105558	0.521267	0.131464	0.169649	0.0252265	0.159264	2.20867	0.0296283	0.0120591	0.0188057	0.0535972	0
Actn	1.45233	1.0395	1.27715	1.37269	1.08605	1.10234	0.876257	1.18182	0.944601	1.29567	1.13503	0.890558	1.37506	0.64517	1.38244	1.34138
Acyp2	0.594001	0.50243	0.625595	0.461263	0.594875	0.394584	0.722318	0.449472	0.575077	0.748741	0.338241	1.24079	0.385932	0.955247	0.362711	0.328249
AdSL	0.196247	0.310027	0.433189	0.291469	0.376196	0.0657224	0.229736	0.33903	0.429737	0.911686	0.129982	0.528421	0.491404	0.352267	0.266383	3.13412
AdSS	0.185723	0.34156	0.411436	0.294186	0.560431	0.190127	0.608297	0.500912	0.513505	0.94233	0.312959	0.454045	0.328774	0.617863	0.623184	0
Ada2a	0.608916	0.642275	0.941435	0.589883	0.732864	0.606113	0.54096	0.838226	0.782569	0.705663	0.604576	0.880354	0.786121	0.602876	0.519866	0
Ada2b	0.563736	0.555733	0.422444	0.498423	0.39337	0.6759	0.429356	0.340471	0.366884	0.29912	0.537802	0.294234	0.420475	1.56726	0.771568	0.85955
Adam	1.08539	1.909	1.48246	1.16683	1.51569	1.34919	1.65383	2.10566	1.74857	2.71099	1.35393	1.96666	1.33705	2.61823	1.61928	3.52049
AdamTS-A	0.274817	0.645579	0.739162	0.510616	0.692574	0.0602729	0.491445	0.785659	0.53901	0.851041	0.124418	0.308951	0.279029	0.233382	0.692129	0
Adar	2.2549	1.88706	2.28584	1.9267	2.41966	2.16006	1.72588	1.25495	1.88359	1.98313	2.50516	1.9887	1.87024	3.23374	2.31603	3.18539
AdenoK	0.468847	0.597083	0.317405	0.387889	0.397594	0.327134	0.56404	0.554921	0.358087	0.754115	0.27589	0.623235	0.323912	0.363917	0.318811	0.742202
Adf1	0.831758	0.783166	0.656651	0.604559	0.729352	0.758885	0.922428	0.639298	0.50631	0.93215	0.844017	0.537134	0.827403	0.690782	0.917777	0.354308
Adgf-A	0.376222	0.293755	0.258619	0.205554	0.333401	0.287402	0.153477	0.415522	0.250997	0.322982	0.230576	0.563256	0.123047	0.0898021	0.0447062	0.597479
Adh	0.0754922	0.0878198	0.0795727	0.0883483	0.074	0.0267446	0.0432145	0.113862	0.0963197	0.0546483	0.0218843	7.13907	0	0.00772578	0	0
AdipoR	1.17071	1.0295	1.31296	1.57174	0.972587	1.57898	1.41196	1.49283	0.961518	0.995648	1.24208	1.6892	1.1471	1.39722	1.51098	4.86915
Adk1	0.19045	0.168176	0.183153	0.120139	0.254063	0.228241	0.125527	0.0226931	0.0962156	0.102394	0.1248	0.150106	0.113401	0.12415	0.252502	0
Adk2	2.33646	4.49778	3.87716	2.62546	4.60728	1.60996	4.71955	4.60185	5.25752	6.33411	1.50647	3.33368	3.33409	2.92505	2.57098	3.41266
Adk3	0.538996	0.475615	0.473508	0.651804	0.349156	0.295834	0.444115	0.349449	0.530189	0.210205	0.459894	0.186881	0.548934	0.262838	0.77284	0
Ady43A	0.119301	0.193416	0.212229	0.151577	0.192943	0.278459	0.0598154	0.266079	0.275135	0.186472	0.243897	0.0540382	0.173886	0.429791	0.169889	1.34138
Aef1	2.30593	1.65349	1.70359	1.51234	1.45545	1.64907	1.41639	1.8712	1.64907	1.27174	1.60342	1.10391	1.12288	1.23366	1.52401	1.25442
Afti	0.367181	0.241253	0.429572	0.537266	0.330662	0.760355	0.51353	0.203239	0.194621	0.355428	0.522681	0.456421	0.296807	0.72109	0.292197	0.118103
Ag5r	0.200197	0.14228	0.131301	0.260154	0.07457	0.292574	0.108226	0.185911	0.0749555	0.0405439	0.151337	0.0266734	0.205086	0	0.350576	0
Ahcy13	1.24663	2.01595	1.72986	1.50087	2.06462	0.709529	1.91605	1.90163	2.23321	3.32975	0.634812	1.69458	2.12411	1.51261	1.24339	3.02958
Ak6	0.188753	0.427404	0.348621	0.160635	0.364703	0.117179	0.43427	0.37744	0.500231	0.329963	0.143171	0.224922	0.367977	0.136023	0.235685	0
Akap200	25.1257	23.5326	28.423	24.1435	21.6739	29.2039	21.4914	24.4108	23.1696	32.1332	24.5614	55.918	20.0704	26.7551	22.7902	26.021
Akh	0.0381728	0.0137917	0.00164072	0.0400635	0.0174254	0.0461116	0.0308197	0	0.036335	0.0260739	0.0315734	0	0.00527635	0.155729	0.125704	0
Akt1	2.02128	1.80709	1.94592	2.11393	1.24695	2.44079	1.40015	1.94725	1.70504	2.01805	2.73717	1.07035	1.83316	2.20016	2.44549	0.210146
Alas	0.26682	0.329205	0.235532	0.241906	0.336371	0.321847	0.399342	0.200202	0.391392	0.395235	0.381607	0.102792	0.350494	0.369687	0.350837	0
Ald	6.42084	5.5103	5.46566	3.75942	5.43105	5.1037	6.05105	5.83849	6.04687	6.18132	5.96375	4.45476	6.48848	12.9731	6.19082	5.8171
Aldh	0.032095	0.0463263	0.0273693	0	0.048957	0.00703416	0.0216004	0.0491421	0.0479133	0.350384	0.0157246	0.509607	0.0257443	0.227527	0.0113656	0.305285
Aldh-III	0.610206	0.581045	0.694522	0.563527	0.600131	0.602424	0.5924	0.710253	0.777414	0.481504	0.830913	1.52832	0.539132	0.443257	0.729858	3.58639
Alg-2	1.9218	2.62851	2.65064	2.01836	2.17219	1.52806	2.04077	2.94578	2.67859	3.6226	1.29169	3.9354	2.53639	3.07094	2.66172	4.78343
Alg10	0.584311	0.367679	0.487482	0.311091	0.511357	0.254878	0.636935	0.758183	0.525788	0.569413	0.34573	0.405168	0.645633	0.237551	0.354674	0.305285
Alh	1.80519	1.21357	1.47062	1.84521	1.20051	2.22827	1.91987	1.57115	1.72505	1.13877	2.69719	1.19738	2.16707	1.61427	1.9778	1.86401
Alk	0.168836	0.0848148	0.0955038	0.111245	0.0946862	0.158777	0.164505	0.113316	0.140524	0.111684	0.450191	0.110599	0.105121	0.236776	0.216707	1.34138
AlkB	0.127615	0.130597	0.149691	0.0397771	0.0821279	0.09216	0.0161946	0.0780064	0.0672422	0.148167	0.136408	0.0395541	0.163433	0	0.173845	0
Alr	0.0899366	0.13634	0.0702297	0.077631	0.0198339	0.0447686	0.0589118	0.226199	0.132593	0.0952988	0.128676	0.128318	0.00714307	0.226308	0.0257365	0
Als2	0.213305	0.384529	0.14069	0.169056	0.311903	0.247553	0.13815	0.119944	0.167953	0.294675	0.331103	0.311671	0.437575	0.318034	0.656883	0.118103
Ama	0.205225	3.04234	0.140097	0.360126	0.405669	0.187731	0.305429	0.536866	0.285146	9.60049	0.180974	32.5359	0.0412873	1.32608	1.05051	13.1889
Amph	0.362512	0.33595	0.290063	0.327045	0.385119	0.309518	0.350895	0.333333	0.393785	0.353976	0.335581	0.0566988	0.406735	0.338806	0.874702	0
Amun	7.88468	6.08129	7.42045	9.261	5.62555	8.87662	5.88624	6.02305	6.23855	5.46576	8.44386	4.47341	7.0298	5.93767	7.41344	1.61691
Amy-d	0.00248355	0.00386781	0	0.0047523	0	0	0	0	0	0	0.00655656	0	0.0489414	0	0.0338515	0
Ance	3.95217	16.6062	5.58272	4.54891	59.1576	2.10355	15.6981	36.3158	95.2187	5.09509	1.75569	2.4659	6.15928	7.5548	27.4179	13.9708
Ance-2	0.0751143	0.263011	0.0705531	0.0826344	0.841618	0.00825292	0.202925	0.452168	0.980628	0.212316	0.0593755	0	0.0278811	0.136603	0.862268	0
Ance-3	0.0121076	0.0399283	0.0530793	0.069254	0.0177848	0.017814	0.0504348	0.0949748	0.0350903	0.0139801	0.0634391	0	0.0464189	0.186762	0.190349	0
Ance-5	0.00655714	0.0542076	0	0.0431285	0.0491323	0.00725957	0.0613515	0.0308325	0.0749886	0.0525621	0.0216422	0.00841798	0	0	0	3.06534
Ank	2.27899	1.7085	2.19721	1.90198	1.42626	2.3102	1.76523	1.38959	1.52301	2.9858	2.27125	3.29321	2.3784	1.84405	2.51004	1.92069
Ank2	0.760388	0.374614	0.378656	0.626938	0.32581	12.7999	0.509525	0.519923	0.244616	0.609971	10.711	0.648114	0.399434	0.948229	1.21908	0
Ant2	0.319663	0.413015	0.24094	0.214558	0.360653	0.282702	0.388005	0.249829	0.145359	0.130901	0.178791	0.353874	0.402111	0.0417527	0.281457	1.04428
AnxB10	0.0768213	0.0737472	0.0721789	0.0218664	0.120548	0.14885	0.0316953	0.0416001	0.0875424	0.545307	0.241389	0.969304	0.103086	0.203154	0.125085	1.77656
AnxB11	0.599551	1.11864	0.59368	0.684977	0.540678	0.440911	1.14555	0.777154	1.14155	1.3365	0.710117	2.04204	1.01495	2.91842	1.1784	1.97631
AnxB9	1.80409	3.44651	2.14993	1.52893	2.83389	1.4473	2.84386	2.62199	2.53228	4.11819	1.61369	7.46358	2.59534	2.90598	1.77483	6.07828
Aos1	2.39652	2.91611	3.77502	2.025	2.583	1.23911	2.89579	3.87561	3.26238	3.66088	1.40965	1.83569	2.32538	2.73856	2.36141	1.73514
Apc	0.247224	0.242744	0.319585	0.264204	0.216909	0.622432	0.260008	0.26138	0.303963	0.409534	0.503916	0.120182	0.184273	0.261521	0.60002	0
Apc2	0.259148	0.238252	0.363643	0.115001	0.282046	0.214101	0.17774	0.214628	0.243463	0.249817	0.121654	0.241194	0.140997	0.326192	0.231133	0
ApepP	0.387704	0.710949	0.749733	0.236268	0.285614	0.248841	0.502106	0.374522	0.692442	0.881655	0.344212	0.718288	0.39967	0.581755	0.51677	0.210146
Apf	1.70414	0.79308	0.982626	1.60047	0.82204	2.04203	0.534529	1.11592	0.732749	0.876474	1.59861	1.02911	0.945117	0.298241	0.490757	1.8717
Aph-4	0	0.0214275	0.0434875	0	0.00616641	0.00712296	0.0144678	0.0692436	0.0808651	0.00280913	0.03208	0.0288708	0	0	0.0872966	0
Aplip1	0.167605	0.0415626	0.0860002	0.0696942	0.018342	1.2325	0.024623	0.0370964	0.00453086	0.0276052	0.865663	0.0372207	0	0.117213	0.0339559	0
Appl	2.96772	0.781821	0.696097	2.33861	0.629218	28.932	0.933507	0.994061	0.598254	0.996474	37.9104	0.796623	0.547497	1.93093	1.27302	0.118103
Aprt	0.108466	0.241223	0.131666	0.0551847	0.100158	0.177068	0.197871	0.0476954	0.0435006	0.302668	0.10464	0.640331	0.236538	0.130831	0.0963599	2.16331
Aps	9.09496	7.28009	10.059	10.231	7.27402	6.9146	8.29368	8.64192	9.00354	7.22617	6.26996	6.28612	8.64913	6.22194	8.11177	2.53749
Arc1	0.213892	0.551121	0.182769	0.334836	0.733867	0.953409	0.208381	0.278018	0.127056	0.341687	0.916924	0.351958	0.319836	8.64967	0.298726	1.61202
Arc2	0.160061	0.171534	0.099289	0.110947	0.0664997	0.230945	0.113384	0.101202	0.0672385	0.119101	0.196487	0.058122	0.188733	0.556094	0.031655	0.118103
Arc42	0.258693	0.668898	0.296809	0.136561	0.468816	0.144927	0.403165	0.545744	0.672837	0.948833	0.0565432	0.991241	0.535815	0.339133	0.315112	1.25576
Arf102F	1.16304	1.79588	1.33011	1.08466	1.55679	0.93166	1.89522	1.83148	1.72182	2.41181	1.14744	1.60026	1.37327	2.20148	1.83634	3.4483
Arf51F	0.762631	1.45466	1.09348	1.14036	0.899645	1.06515	1.38674	1.53545	0.947851	1.86266	1.02616	1.93135	1.38019	0.646194	1.26254	1.71959
Arf79F	7.17393	8.86573	8.52607	7.05068	7.05693	6.74791	8.63875	8.93312	7.79752	8.55722	5.4554	10.3101	7.44314	8.09417	7.01004	8.03505
ArfGAP1	0.473666	0.844486	0.64867	0.601317	0.693314	0.522801	0.844406	0.615128	0.719405	0.602418	0.277593	0.55736	1.04616	0.732527	0.406969	0
ArfGAP3	0.478025	0.625363	0.762619	0.794762	0.709575	0.640831	0.822032	0.845826	0.802969	0.414292	0.642165	0.47596	0.94202	0.441555	0.873371	0.807624
Arfip	0.31031	0.355126	0.345714	0.218582	0.145812	0.307039	0.328355	0.398499	0.159717	0.267835	0.342726	0.386224	0.425429	0.315691	0.234545	1.67084
Arfrp1	0.32715	0.149536	0.19261	0.350449	0.210995	0.144546	0.242677	0.268018	0.21617	0.0882617	0.182431	0.24828	0.11014	0.467958	0.478133	0
Argk	12.1388	10.481	12.5413	14.0283	10.1468	14.5751	11.1368	9.86992	9.43463	9.98303	12.875	47.463	9.8796	6.46992	7.8	0.890565
Arl1	0.393681	0.479811	0.579295	0.257453	0.493514	0.521206	0.677571	0.339664	0.455732	0.861574	0.475778	1.52272	0.283036	0.427741	0.447899	1.57679
Arl2	0.28926	0.30959	0.227119	0.25895	0.269794	0.569885	0.315313	0.331943	0.345796	0.616548	0.328453	0.685404	0.610443	0.262965	0.641309	0.210146
Arl4	1.74283	1.08124	1.06936	1.33538	1.13667	1.34208	1.31852	1.06716	1.29238	1.40245	1.87428	1.67208	1.27156	1.30181	1.88592	1.0233
Arl6	0.00597322	0.0087788	0	0.00202296	0.0349063	0.0301744	0.0166838	0	0.013265	0.0117588	0.0379505	0.0264565	0.0517773	0.0188676	0.0537102	0
Arp1	1.15704	1.02127	1.43428	1.05833	1.09884	1.29459	1.46242	1.35746	0.979004	1.40634	1.11543	1.79192	0.970529	2.36779	1.20631	2.06441
Arp10	0.393171	0.271956	0.344623	0.407219	0.410476	0.399866	0.36177	0.29655	0.324055	0.197573	0.383874	0.210491	0.46142	0.586954	0.389994	1.06858
Arp2	0.695746	1.03572	1.05749	0.879824	1.00058	0.868634	1.15603	1.12379	1.06722	1.42036	0.726507	2.05403	0.857227	0.93127	0.887899	0.907556
Arp3	0.63041	1.35319	0.860455	0.844043	0.778778	0.801749	1.04861	0.808379	0.96074	1.37019	0.686385	1.80353	0.860573	1.87051	1.0575	1.88483
Arp5	0.308326	0.344328	0.262974	0.301451	0.276699	0.462825	0.145646	0.375985	0.274988	0.348384	0.185134	0.136651	0.148482	1.46081	0.345602	0
Arp6	0.721133	0.767794	0.961502	0.632751	0.861519	0.586861	0.845599	0.556908	0.799755	1.12594	0.88126	0.39609	0.763172	0.816581	0.905672	0.420292
Arp8	0.388761	0.251099	0.192354	0.409372	0.373474	0.351759	0.270724	0.429121	0.224254	0.44496	0.299082	0.372657	0.362198	0.233873	0.16675	0
Arpc1	0.407024	0.65316	0.567123	0.607086	0.590198	0.516084	0.601518	0.536054	0.379064	1.17025	0.292841	2.27125	0.411218	0.910295	0.900235	1.32151
Arpc2	1.14894	1.212	1.19236	0.807197	1.14969	1.07469	1.12789	0.89434	1.55143	1.8409	0.921047	2.15081	1.41084	1.7246	1.60648	1.83926
Arpc3A	0.773359	1.04634	0.957005	0.71116	0.802984	1.13051	1.24887	0.860572	0.800092	1.19113	0.665051	2.66433	0.637516	1.29703	0.445458	1.66963
Arpc4	1.04233	1.73701	1.06985	1.09241	1.20847	1.29469	1.46332	1.15458	1.77079	2.58514	0.891051	2.89252	1.1339	1.81507	1.13052	0.118103
Arpc5	1.25971	1.68905	1.2007	1.27288	1.43174	1.34416	1.29501	1.65184	1.63211	2.52967	1.0082	2.45974	0.94081	1.16177	1.04033	1.94476
Arr1	0.037562	0.00738694	0.0328923	0.0249105	0.0121852	0.0830013	0.0252888	0.0578833	0.0239504	0.0154042	0.0132218	0	0	0	0.0722253	0
Ars2	5.00175	5.35969	6.10612	5.72063	4.85538	5.79506	5.19129	5.72477	5.33498	6.4111	4.84747	4.21336	5.59449	7.40934	5.9591	3.68674
Art1	0.857379	1.05959	1.20326	0.816325	1.13217	0.587626	0.949836	1.22913	1.28021	2.17213	0.597498	1.03304	1.15693	1.20048	1.2183	1.39859
Art3	0.212719	0.399877	0.358501	0.132326	0.28548	0.15611	0.437612	0.3684	0.269471	0.40856	0.115243	0.179965	0.286561	0.303207	0.701884	0
Art4	0.309414	0.590595	0.24759	0.553947	0.43588	0.215927	0.504117	0.31769	0.527535	0.292296	0.426165	0.198336	0.338359	0.219717	0.436664	0
Art6	0.0207228	0	0	0.0201163	0.0106144	0.0130827	0.0223597	0	0	0	0	0	0.0665885	0.0322165	0	0
Art7	0.105127	0.0983609	0.124667	0.0613816	0.0644445	0.0689102	0.0329971	0.118554	0.0919919	0.103907	0.042515	0.187666	0.0162622	0.0954563	0.131206	0
Art8	0.107802	0.196345	0.083077	0.0461617	0.106512	0.0731639	0.1026	0.0473986	0.156551	0.334756	0.0290412	0.00691741	0.105063	0.109181	0.157505	0
Asap	0.427776	0.309166	0.34263	0.357319	0.267912	0.369475	0.405534	0.327379	0.308691	0.451597	0.549473	0.507582	0.285272	0.390515	0.316484	0
Asator	0.678696	0.681638	0.805979	0.840951	0.660168	0.957533	0.636733	0.421659	0.49456	0.95303	1.66489	0.489143	0.775903	1.42542	0.433663	1.17679
Asph	0.130022	0.110357	0.10707	0.202788	0.0413687	0.130621	0.0206511	0.0881776	0.152804	0.134647	0.131203	0.0316376	0.128597	0.0726006	0.190253	0
AstA	0.00904233	0	0.04738	0.0104017	0.0221339	0.0775727	0.00826146	0.0670481	0.0473597	0.0180221	0.0580288	0.0392066	0.0295633	0.0278479	0.0470526	0
AstA-R1	0.0884085	0.03093	0.0153774	0.031199	0.0335658	0.00479537	0.0534284	0	0.0405549	0.027871	0.128967	0.00452414	0	0	0.0697122	0
AstA-R2	0.0412332	0.00886603	0	0.00856437	0.0191267	0.00430838	0.0106199	0.0338203	0	0.00533967	0.0212356	0	0	0	0.00402571	0
AstCC	0.0279294	0.0360071	0	0.00303383	0.00277389	0.00798355	0.00347234	0.0255812	0	0.0758363	0.0210547	0.0209559	0	0	0.142303	0
Asx	0.961469	0.721878	0.510084	0.953727	0.54332	1.08099	0.743184	0.822204	0.884218	0.938554	1.00097	0.521738	0.721371	0.686221	1.78613	0
Atac1	0.284322	0.19419	0.283203	0.388776	0.101013	0.358466	0.2193	0.114675	0.104708	0.0739879	0.247477	0.0762065	0.0612264	0.501225	0.221352	0
Atac2	0.251155	0.232949	0.101841	0.326258	0.111402	0.252605	0.165926	0.111858	0.309188	0.271583	0.230106	0.25408	0.32913	0.0413393	0.348716	1.67084
Atac3	0.249606	0.304365	0.302064	0.199171	0.209314	0.246121	0.181308	0.111707	0.233856	0.161088	0.27864	0.0951788	0.338543	0.230159	0.293512	1.56642
Ate1	0.287036	0.458677	0.288269	0.314669	0.194986	0.331893	0.304239	0.441506	0.322305	0.0965601	0.42277	0.184825	0.450477	0.613345	0.554404	1.34517
Atet	0.865445	0.243142	0.435472	0.640677	0.343179	0.78829	0.471338	0.341465	0.476703	0.190096	1.52026	0.262028	0.334279	0.351569	0.673087	0.703383
Atf-2	0.12638	0.117979	0.0874299	0.192363	0.153435	0.148964	0.146096	0.0432586	0.173333	0.133954	0.111453	0.135086	0.0163007	0.0352574	0.123901	0
Atf3	0.411165	0.470952	0.314647	0.552159	0.506112	1.47162	0.262527	0.281871	0.56281	0.93254	0.616369	1.21238	0.223489	1.74095	0.486272	4.15037
Atf6	1.20705	0.982837	1.26973	0.835324	0.91745	0.967291	1.08877	0.90793	0.637515	1.15652	1.0426	1.2711	0.930431	1.12631	1.10076	2.4128
Atg1	1.47732	1.59424	1.56969	1.25674	1.28992	1.79651	1.13989	1.60392	1.10243	1.20946	2.25194	1.15026	1.72122	2.21404	1.46456	0.703383
Atg10	0.0660644	0.134678	0.0830347	0.0714039	0.029905	0.0610954	0.119628	0.0605712	0.0903665	0.0633375	0.090654	0.130616	0.0118778	0.22418	0.338473	0
Atg101	0.193431	0.136955	0.208643	0.240964	0.213623	0.184942	0.145376	0.109357	0.159826	0.149135	0.187105	0.124603	0.131949	0.0265315	0.0797777	0
Atg12	0.0938169	0.167248	0.14469	0.121707	0.189136	0.139095	0.100449	0.170322	0.169357	0.140858	0.123097	0.407328	0.015528	0.404092	0.193701	0
Atg13	1.33829	0.90207	0.698695	1.19777	0.568565	1.07631	0.936027	0.684546	0.71901	0.89915	0.973948	1.11922	0.66415	0.759653	0.811665	0.703383
Atg14	0.281401	0.283694	0.315318	0.327999	0.166636	0.243646	0.296361	0.116761	0.379083	0.28063	0.366533	0.190503	0.321771	0.571137	0.239188	0
Atg16	0.305868	0.28521	0.362993	0.299236	0.175601	0.369148	0.225142	0.187591	0.259404	0.170587	0.273342	0.0877956	0.258212	0.462138	0.107854	0.703383
Atg17	1.49037	1.12117	1.32049	2.16629	1.39219	2.22919	1.25655	1.32836	0.810805	0.698611	1.90972	1.26091	1.67607	0.622558	1.7483	0.626566
Atg18a	0.670272	0.403975	0.576901	0.658348	0.328034	0.654018	0.829153	0.325519	0.526826	0.596686	0.738894	0.362323	0.370848	0.389677	0.708913	0.650159
Atg18b	0.137424	0.0884393	0.192206	0.121153	0.0890754	0.195321	0.0446246	0.0635778	0.173564	0.145569	0.21143	0.0480454	0.156319	0.371118	0.0721069	0
Atg2	0.310651	0.205017	0.360005	0.202972	0.14487	0.285446	0.1025	0.320046	0.35295	0.225642	0.143064	0.145364	0.157566	0.139652	0.312822	0
Atg3	0.496902	0.426289	0.738472	0.357994	0.513422	0.446859	0.631618	0.826754	0.771377	0.704977	0.588265	1.26995	0.772886	0.554121	0.646278	2.77451
Atg4a	0.532884	0.645573	0.465775	0.319185	0.530097	0.570046	0.477145	0.36419	0.745863	0.671923	0.514587	0.688538	0.544908	0.601521	0.751969	1.48254
Atg4b	0.115188	0.101274	0.0653565	0.1043	0.075944	0.110439	0.0915124	0.0882306	0.0485009	0.121102	0.0567069	0.119799	0.181188	0	0.288519	0
Atg5	0.188237	0.249733	0.171692	0.196728	0.208048	0.165771	0.233034	0.134723	0.30886	0.204418	0.233874	0.348096	0.113101	0.638655	0.177802	0
Atg6	0.151735	0.175739	0.166026	0.134426	0.110535	0.29519	0.181835	0.214822	0.151773	0.237169	0.095172	0.0726304	0.152763	0.217479	0.0510009	0.650159
Atg7	0.180586	0.167244	0.217436	0.0980249	0.191597	0.283887	0.178437	0.0318358	0.141729	0.334001	0.130193	0.285573	0.0551289	0.0400516	0.384116	0
Atg8a	5.23047	3.79923	5.107	6.38151	4.73753	6.54943	4.57623	3.65507	5.01403	5.31052	5.79281	4.30198	5.21457	5.10456	6.07758	4.12076
Atg9	0.0877717	0.171393	0.0874567	0.151264	0.0108409	0.142076	0.221073	0.226278	0.0449744	0.163842	0.122891	0.182564	0.151606	0.0181437	0.0596252	0
Atox1	0.514565	0.887933	0.694323	0.465066	0.769946	0.538998	0.6102	0.947808	0.970859	1.12712	0.659171	1.76396	0.401301	0.621762	0.67355	0
Atpalpha	7.78419	6.60505	6.43801	7.73956	6.65041	14.0294	6.66765	6.43238	5.56592	10.1332	22.0839	22.9208	6.71153	5.41329	6.88081	10.3117
Atu	0.939986	0.721985	0.921933	1.12151	0.806793	0.84611	0.608304	0.912159	0.662968	0.667692	0.47554	0.572049	0.638072	0.932003	0.809257	0.328249
Atx-1	0.0441258	0.00289959	0.0744782	0.0542632	0.0602291	0.070624	0.0422998	0.0556785	0.0372252	0.0205814	0	0.0693127	0.13555	0.128699	0.0207645	0
Atx2	4.58494	4.7226	5.09621	4.50093	5.27469	4.80054	4.75188	3.94297	4.44637	5.93234	5.62925	4.29516	5.5706	4.31582	4.2348	2.64925
Atxn7	0.397652	0.406801	0.471511	0.303862	0.344664	0.564172	0.208992	0.54725	0.237367	0.541324	0.498201	0.569149	0.170869	0.575271	0.377376	0
Aven	0.0548317	0.104614	0.114574	0.0785206	0.0460384	0.0573137	0.0150326	0.0525101	0.0666713	0.169728	0.01138	0.140568	0.10976	0	0.0877646	0
Awh	0.0393846	1.20542	0.00323802	0.0832636	0.290575	0.0848424	0.203479	0.169156	0.0666935	0.0362012	0.0529445	0.182365	0.0327614	0.0411495	0.133245	0
Axn	1.11186	0.872092	0.991243	0.84014	0.617631	1.10246	0.916681	0.733171	0.811449	0.453351	1.18703	0.51914	0.60991	1.09576	1.0735	0
Axs	0.277184	0.320217	0.336759	0.478662	0.213145	0.185513	0.365098	0.239516	0.521723	0.294245	0.117612	0.270097	0.28335	1.06845	0.651519	0
Axud1	1.26816	1.06499	0.95363	1.32411	0.868214	1.27233	0.731017	0.765821	1.05921	0.72555	1.33894	0.837542	1.2128	1.44839	0.736443	2.10624
B-H1	2.2568	1.7871	0.429531	0.587861	0.688032	1.03016	0.584085	1.01706	1.41478	0.300857	1.30159	0.296216	0.719536	0.590729	1.08688	0
B-H2	1.04558	0.844689	0.51058	0.496907	0.438887	0.570557	0.27864	0.548827	0.676793	0.217809	0.865214	0.21631	0.200425	0.315239	0.806205	0
B4	2.22602	1.34579	1.16178	2.1001	1.12256	2.31099	1.04087	1.63548	1.19051	0.959868	1.96135	0.829735	0.896033	1.86462	2.05264	0.579307
B52	5.70487	4.74506	6.34469	5.57287	5.09512	5.26179	5.37653	5.2971	5.24701	7.22823	4.76116	4.71565	4.42131	5.24754	4.96694	2.28476
BBS8	0.0750071	0.0636893	0.110997	0.130771	0.0116878	0.0522836	0.107445	0.0442851	0.106572	0	0.0151931	0.02056	0.0570081	0.0464525	0.139689	0
BCAS2	0.336914	0.512965	0.608112	0.478848	0.559873	0.375746	0.480424	0.578066	0.354398	0.643587	0.324845	0.287472	0.170989	0.368389	0.467435	0
BCL7-like	0.442088	0.64783	0.556453	0.457633	0.517847	0.232236	0.599005	0.280384	0.508525	0.496191	0.33016	0.387294	0.719883	0.613812	0.789971	0
BEAF-32	1.1686	0.841773	1.46154	1.08374	0.974598	0.664176	0.73836	0.947087	1.03955	1.19012	0.476974	1.08953	0.859341	1.12746	0.705083	0.328249
BHD	0.0838122	0.0390702	0.12254	0.129006	0.0679783	0.133669	0.0680027	0.0779627	0.146899	0.331764	0.128984	0.185187	0.111557	0.0377293	0.19446	0.328249
BI-1	1.27232	1.22363	1.29429	1.17928	1.54365	1.16726	1.18453	1.11507	1.32711	1.37806	1.12057	1.184	1.43984	1.95895	1.06805	0
BM-40-SPARC	0.316925	0.0502431	0.0732736	0.118686	0.118889	0.463728	0.0903359	0.109003	0.0379973	0.710655	0.686552	3.74549	0.266527	0.339722	0.252111	18.6468
BRWD3	0.918189	0.594475	0.824112	0.781132	0.523657	0.93991	0.615648	0.409636	0.717395	0.866252	0.844492	0.719159	0.689302	0.630414	0.788804	0
BTBD9	0.185919	0.174902	0.266042	0.139697	0.131774	0.33339	0.19661	0.15222	0.162408	0.198483	0.385405	0.263816	0.125079	0.217801	0.255145	0
Bacc	70.3585	66.1189	80.3543	62.3697	73.6021	48.7079	67.4695	78.4901	67.4534	67.52	40.4841	37.7383	58.401	39.4385	44.3636	36.8293
Baldspot	1.36605	1.75268	1.28142	2.1013	1.20257	1.59984	1.74765	1.37403	2.28486	1.248	1.90846	1.85097	1.39359	2.26449	1.50407	1.85514
Bap170	0.469823	0.244432	0.409668	0.413004	0.314743	0.269398	0.41048	0.414794	0.208342	0.309197	0.417898	0.174021	0.227418	0.479292	0.871901	0.95048
Bap55	0.953881	1.33823	1.22256	1.11787	1.53125	0.679952	0.884521	1.76396	1.22383	1.02094	0.738592	1.25238	1.15303	1.06031	1.13155	0
Bap60	1.80532	1.22138	1.82864	1.6362	1.54241	1.13245	1.33648	2.09635	1.89932	1.52049	1.16966	0.843322	1.224	2.36665	1.14899	0.328249
Bdbt	0.247595	0.254613	0.243801	0.196554	0.153852	0.257842	0.226797	0.481706	0.355036	0.450141	0.0999996	0.425488	0.220635	0.39376	0.125628	0.626566
Bem46	0.124998	0.219993	0.143313	0.210087	0.0605043	0.156988	0.108504	0.0428773	0.16397	0.273238	0.0963784	0.35624	0.236783	0.100309	0.0694791	0
Best1	0.574012	0.55019	0.791824	0.771599	0.568077	0.902466	0.453298	0.692915	0.592022	0.262508	0.865559	0.717968	0.496915	1.06569	0.798936	0.118103
Best2	1.19743	0.98619	1.49555	0.860982	1.12319	0.635695	1.07683	0.837826	0.819546	0.135022	0.644621	0.144022	0.949985	1.90911	1.36277	0.210146
Bet1	0.319977	0.526981	0.376672	0.198376	0.403549	0.143016	0.313267	0.373629	0.356058	0.475194	0.192237	0.553018	0.260646	0.314058	0.393846	1.04428
Bet3	0.302273	0.581147	0.52669	0.24816	0.324188	0.437531	0.485828	0.52331	0.274365	0.354144	0.515516	0.307055	0.346243	0.207621	0.271592	0.118103
Bet5	0.184998	0.505729	0.249917	0.226673	0.541958	0.206385	0.515433	0.355872	0.588991	0.570154	0.177367	0.681246	0.494225	0.155454	0.334302	0
Bgb	1.16043	0.598173	0.933364	0.690064	0.66407	1.20662	0.667226	1.1042	0.432002	0.706291	1.73779	0.316479	0.558639	0.413487	1.063	0
BicC	0.0335518	0.0228154	0.0230225	0.0166532	0.0501884	0.0241695	0.08286	0.0746333	0.0916779	0.05622	0.0649512	0.0147247	0.0288967	0.0383392	0.0714245	0
BicD	1.7979	2.05178	1.75709	2.22064	1.78711	2.11191	2.11224	1.67239	1.93938	1.61004	2.59718	2.02479	1.78549	1.9291	1.87205	0.532056
Bili	0.121564	0.0690297	0.0350004	0.0180507	0.0661822	0.132627	0.0273855	0.0230866	0.10945	0.250898	0.385913	0.0772081	0.0219669	0.00996836	0.130343	0.626566
Bin1	1.20214	1.91606	1.73052	1.17061	1.48899	1.39909	1.61625	1.55888	1.83908	2.44436	1.18301	1.57253	1.33209	1.34788	1.23772	1.16063
Bka	0.119995	0.195059	0.201625	0.106365	0.179438	0.0437012	0.263432	0.319622	0.243758	0.44915	0.123564	0.197592	0.10756	0.0866326	0.535364	0.118103
Blimp-1	4.6726	4.69414	5.1542	2.81237	5.94608	2.14953	8.47555	5.87914	5.91767	1.62672	3.52845	1.12795	6.49243	4.60333	4.25154	0.420292
Blm	0.228106	0.206441	0.480824	0.326487	0.478441	0.238807	0.150545	0.108471	0.299387	0.2699	0.230754	0.219168	0.4437	0.690197	0.419308	0
Blos1	0.235071	0.316819	0.0257865	0.239386	0.207496	0.239052	0.230571	0.480074	0.317153	0.403101	0.170737	0.656091	0.111569	0.0144956	0.220138	0.579307
Blos2	0.0847484	0.192405	0.179726	0.0156519	0.0287336	0.0420618	0.0590375	0.120861	0.0490167	0.101557	0.0256516	0.289181	0.0628219	0.108097	0.0476791	0.579307
Blos3	0.230884	0.355206	0.245957	0.370101	0.353917	0.225697	0.284815	0.461686	0.365863	0.469474	0.105975	0.559923	0.312472	0.461578	0.11986	0
Blos4	0.065853	0.11239	0.0834505	0.0909909	0.0415653	0.0739637	0.111674	0.0264114	0.173836	0.0644975	0.14749	0.265978	0.0579225	0.0787933	0.214552	0
Bmcp	0.228306	0.208626	0.275862	0.186294	0.176024	0.15286	0.24033	0.1094	0.0725247	0.200113	0.156061	0.210846	0.0968561	0.330046	0.199662	0.118103
BoYb	0.0543391	0.109182	0.148151	0.134253	0.275373	0.120157	0.212384	0.119627	0.144135	0.0799132	0.125449	0.248235	0.136644	0.0400182	0.304406	1.34517
Br140	0.47318	0.210117	0.362553	0.363182	0.183415	0.276323	0.334509	0.297216	0.261656	0.204313	0.271118	0.152854	0.389135	0.487682	0.300392	0.210146
Brca2	0.338043	0.129945	0.0936189	0.30004	0.13049	0.278546	0.114738	0.0640733	0.137542	0.161642	0.29034	0.0644747	0.15238	0.155729	0.356665	0
Brd	0.391865	0.103492	0.387393	2.63836	0.0777155	0.281667	0.133051	0.0715104	0.0877232	0.111615	0.102427	0.134245	0.0990658	0.442098	0.252956	0
Brd8	0.215643	0.236284	0.229068	0.174286	0.157805	0.253314	0.20734	0.179362	0.139153	0.19712	0.277819	0.396856	0.114688	0.303893	0.577694	0
Bre1	1.51193	1.37795	1.70028	1.18757	1.19732	1.50071	1.25799	1.17825	1.29569	2.12319	1.35339	0.964684	1.3976	1.54577	2.16297	0
Brf	0.394363	0.353394	0.189646	0.36376	0.183099	0.420208	0.2182	0.44824	0.291559	0.420797	0.204247	0.323161	0.390047	0.462711	0.347443	0.210146
Brms1	0.637864	0.609487	0.829711	0.646783	0.983931	0.657546	0.610345	0.624957	0.717887	0.686555	0.589999	0.655791	0.694374	0.683774	0.938377	0
Bruce	0.920277	0.863561	0.914377	0.717694	0.985142	0.910581	0.903186	0.639312	0.759383	1.15529	0.871235	0.944156	0.752519	1.01014	0.908756	1.63948
Bsg	8.55136	7.1596	8.03047	9.64327	6.92564	10.9492	7.47692	7.78851	6.94372	17.9392	11.4022	9.9502	7.99715	7.08678	7.7028	13.9995
Bsg25D	0.536759	0.628433	0.624993	0.814865	0.613712	0.911932	0.864803	0.655364	0.429615	0.67464	0.498689	1.13011	0.612371	0.877736	1.08648	0
BtbVII	1.71246	1.4174	1.57273	2.06215	1.3618	1.86186	1.17816	1.17997	1.14688	1.34114	1.51441	0.716034	1.2708	1.99806	1.86019	1.37253
Btd	0.0223406	0.00440276	0.0133227	0.0165956	0.00565281	0.019788	0	0	0.0150452	0	0	0	0	0	0	0
BthD	0.393686	0.708894	1.36035	0.505384	0.74649	0.436426	0.455652	0.318233	0.892528	1.0502	0.184002	0.315355	0.170352	1.27918	0.274769	0.118103
Btk29A	4.89276	3.46799	5.26531	5.57204	4.43027	4.11499	4.03191	3.9948	3.71526	1.35506	3.01032	1.52593	4.57035	5.4628	3.71344	2.11397
Bub1	0.539155	0.607993	0.632786	0.653107	0.461903	0.71209	0.43115	0.488268	0.43134	0.593016	0.548084	0.380205	0.564414	0.575365	0.87266	1.0697
Bub3	1.41005	1.54497	1.43294	0.923096	1.14472	0.765347	1.37878	1.01638	1.29025	1.46748	0.676736	0.594906	1.11632	0.931216	1.07805	0
BubR1	0.38619	0.336386	0.534902	0.439816	0.446233	0.323532	0.355102	0.306874	0.362909	0.712269	0.129527	0.228485	0.217723	0.497305	0.354279	0.118103
Buffy	0.0334724	0.0666289	0.028691	0.00899707	0.0124011	0.0299609	0.0128977	0.0387525	0.00390566	0.100125	0.0174034	1.22543	0	0	0.0246905	0
Bug22	0.287073	0.406205	0.267308	0.300134	0.201456	0.29321	0.52667	0.470323	0.355683	0.364191	0.335384	0.412146	0.525733	0.241308	0.445914	0.118103
Bx	0.790321	1.74207	1.78207	1.10424	2.38659	0.830684	1.37243	1.39569	1.66405	1.55047	0.397442	0.788639	0.578073	0.418122	2.08682	0
Bx42	0.698601	0.7339	0.762134	0.684897	0.632745	0.806547	0.680405	1.01255	0.940508	0.842803	0.795825	0.51411	0.879507	0.958359	1.35497	0.210146
Bzd	0.0799713	0.147276	0.122908	0.192318	0.232277	0.143774	0.195098	0.233214	0.152388	0.200756	0.142428	0.00525832	0.129924	0.280028	0.163517	0
C15	0.0260718	0.130468	0.00873936	0.00245035	0.344027	0	0.0450355	0.145872	0.389647	0.0494855	0.071254	0	0.0866732	0.00772578	0.107075	0.579307
C1GalTA	0.23922	0.341196	0.304571	0.374462	0.368924	0.644103	0.19532	0.330348	0.206442	0.403478	0.487347	0.351754	0.459723	0.434968	0.216689	0.187182
C3G	0.988379	0.809282	1.0453	0.914422	0.882998	1.24176	0.836305	0.671398	1.11624	1.01143	1.21329	0.683977	0.904424	1.0959	1.01435	0
CAH2	0.0398948	0.0373777	0.014297	0.0358869	0.0221053	0.00239768	0.0274796	0	0.0416573	0	0.0168203	0.0477465	0	0	0.00318715	0
CAP	0.312751	0.369562	0.373467	0.423238	0.273958	0.317393	0.30094	0.179397	0.470216	1.75894	0.483512	1.87304	0.777871	0.320098	0.706029	1.67084
CASK	1.02572	1.08175	1.33638	1.76626	1.13339	1.39681	0.94121	1.0895	0.837442	0.634775	1.33714	1.13465	1.23798	1.14773	0.950932	1.11903
CBP	5.90189	8.37221	6.66489	6.03533	8.14938	4.74642	8.36792	8.37976	7.89323	3.12249	4.81596	1.78819	7.41195	5.19078	5.30222	1.65576
CCAP	0	0.0293089	0.0281616	0.027601	0.00459885	0.00229647	0.004937	0.0275282	0.00677139	0	0	0	0	0	0.0100968	0
CCAP-R	0.0358405	0.0477584	0.0813852	0.0385757	0.0462746	0.0565544	0.0272191	0	0.00176184	0.0935113	0.0552687	0.0406295	0.00470303	0.0183766	0	0
CCHa1	0.0289451	0.017437	0.0315941	0.0203634	0.0355489	0.00391959	0.00334718	0	0.0601137	0.0272164	0.0177829	0.0132685	0.017161	0	0.00403967	0
CCHa2	0.0351557	0.025468	0.0633388	0.0274056	0.0158295	0.016855	0.0395031	0.0223342	0.0256563	0.0475662	0.0279003	0.0209559	0.0302081	0.00996836	0.2781	0
CCKLR-17D1	0.0274856	0.046426	0.0723915	0.0611704	0.0100163	0.0454692	0.0237399	0	0.0554472	0.0457666	0.010169	0.0460052	0.10918	0	0.0172019	0.787092
CCKLR-17D3	0.0118465	0.00560099	0	0.0404324	0.0181608	0.0215277	0	0	0.0479184	0.098434	0.101226	0.154971	0.0434933	0	0.0307641	0
CD98hc	0.845642	1.37974	1.15996	0.726181	1.3988	0.858053	1.35008	1.46868	1.14197	1.27573	0.616112	1.21029	1.27384	1.96595	0.90878	4.25601
CDC45L	0.857958	0.61666	1.04349	1.14709	0.475231	0.557218	0.636293	0.630024	0.604514	0.823675	0.298868	0.178651	0.681216	0.890237	0.367095	0.821486
CDase	0.163749	0.142065	0.0977834	0.105823	0.33754	0.097414	0.253864	0.106839	0.331316	0.685855	0.0935655	0.460563	0.20107	0.385268	0.140994	3.0111
CG10005	0.994234	1.47599	0.935492	0.921335	1.34176	0.531503	0.950668	1.10032	1.35706	0.173025	0.582859	0.215081	0.782743	2.15486	1.03074	0
CG10011	1.68464	0.875783	1.21198	2.10636	0.776666	2.49325	0.934523	0.962709	0.711193	0.792479	1.34402	0.894707	1.66934	1.29968	1.65337	3.72427
CG10013	0.0212189	0.0167288	0.0244164	0.01103	0.00719217	0.013067	0	0.0292603	0	0	0.0143451	0	0	0	0.0539677	0
CG10014	0.0140607	0.0148405	0	0.0221262	0.00593278	0.0185296	0	0	0.0376036	0.0574076	0.0255305	0.0479045	0.0765421	0	0	0
CG10019	0.0904163	0.0516655	0.0855149	0.102004	0.0879899	0.112888	0.0306933	0	0.0909829	0.196428	0.224564	0.195944	0.0682247	0.214383	0.042997	0
CG10026	0.0899218	0.132328	0.10458	0.0880824	0.0729908	0.0488265	0.136443	0.139313	0.061104	0.0148665	0.029365	0.238587	0.0597645	0.698762	0.0354802	0.974273
CG10038	0.235743	0.476328	0.252172	0.249666	0.266771	0.260255	0.27134	0.152172	0.363181	0.535676	0.318025	0.392149	0.252928	0.313833	0.211385	1.04428
CG10051	0.050223	0.0170575	0.0219607	0.0483801	0.0221729	0.0277029	0.0394043	0.0972946	0.0636374	0.0215773	0.0394398	0.0216641	0.00974695	0.0186425	0.0293772	0
CG10053	0.0991485	0.195152	0.103996	0.173096	0.0752476	0.073154	0.0716423	0.111299	0.206759	0.198431	0.120276	0.222795	0.0163991	0.343939	0.210025	0.85955
CG10055	0.773091	0.70229	0.640053	0.713489	0.582784	0.786846	0.52929	0.615435	0.564297	0.648346	0.608547	0.787043	0.613213	0.641377	0.614507	0.305285
CG10062	0.0098242	0.0560516	0.0227046	0.0175544	0.0244502	0.0218768	0.00983203	0	0.0203242	0.0223252	0.0364969	0.0182232	0.0609422	0	0.0661809	0
CG10063	0.046362	0	0.022008	0.032617	0	0	0.00300985	0.0362697	0.0261825	0	0.0161787	0	0	0	0	0
CG10064	0.0875051	0.0811274	0.0556888	0.066999	0.152173	0.0900927	0.0445929	0.069506	0.078066	0.0697648	0.0302959	0.0313576	0	0.0108177	0.113268	0
CG10068	0.0675799	0.198922	0.104149	0.133891	0.190231	0.223708	0.121324	0.285535	0.181576	0.138394	0.232327	0.294336	0.0770354	0.281716	0.232706	0
CG10075	0.194094	0.225865	0.183438	0.135863	0.137209	0.0867084	0.216024	0.324273	0.15725	0.195689	0.190378	0.331667	0.0917619	0.0620939	0.185154	0
CG10077	6.92087	5.03844	6.37612	6.2896	5.48588	7.60598	5.64026	5.52894	5.69462	3.96555	9.11668	4.43625	6.56031	5.66922	7.17001	2.98853
CG10082	3.12676	1.84792	2.62914	2.71702	1.87332	2.71557	2.36241	2.03721	1.99189	1.25562	3.43974	1.7708	2.78215	2.5827	2.98782	0
CG10089	0.264046	0.1137	0.124389	0.192158	0.0396774	0.535466	0.161495	0.0453273	0.0895816	0.0725893	0.256687	0.00737663	0.128665	0.423747	0.0700008	0
CG10092	0.0472405	0.0984135	0.0682136	0.0185248	0.103603	0.0557137	0.0592669	0.0425517	0.0626102	0.124041	0.0414015	0.0426218	0.254486	0	0.0348984	0
CG10098	0.580562	0.626438	0.419652	0.651798	0.402076	1.24271	0.449244	0.425749	0.606456	0.602269	1.47686	0.845193	0.361351	0.624837	0.393388	0
CG10103	0.744061	0.726561	0.441937	0.776303	0.854804	0.870209	0.574127	0.726164	0.682623	0.667635	0.834968	1.42151	0.528577	1.77966	0.707273	0.187182
CG10126	0.123838	0.0624604	0.201823	0.0794319	0.0343636	0.00990943	0.106756	0.0243836	0.140873	0.020374	0.107144	0.538382	0.0841971	1.97601	0.243112	0
CG10133	0.151388	0.186478	0.378099	0.271149	0.180133	0.0988528	0.198438	0.296003	0.347701	0.290691	0.216155	0.171881	0.2176	0.0447978	0.233429	0.118103
CG10137	0.0271363	0.0225178	0.0101959	0.0496953	0.0125758	0.288307	0.0026023	0.0238979	0.0101024	0.0438068	0.37457	0.0379651	0.0397912	0	0.0293866	0
CG10139	0.712433	0.829074	0.793214	0.761552	0.827953	0.618159	0.731843	0.799552	0.680251	0.836322	0.933832	0.60654	0.628475	1.00365	0.963281	1.34517
CG10144	0.0548145	0.183476	0.120695	0.258524	0.138653	0.163042	0.192892	0.101581	0.263356	0.169127	0.0674711	0.333795	0.106669	0.401197	0.28657	0.532056
CG10147	0.0478256	0.060115	0.042404	0.169248	0.0585412	0.0762121	0.0852388	0.0779341	0.038674	0.0311115	0.0128416	0.0427451	0.0406767	0.0567067	0.0193825	0
CG10151	0.102217	0.035224	0.0290347	0.0457384	0.0957072	0.63692	0.0396836	0.0286802	0.0973902	0.0706406	0.721213	0.0460402	0.0539615	0.0439066	0.0597279	0.719321
CG10165	0.0683859	0.0816888	0.125593	0.131044	0.0379382	0.0460208	0.0786023	0.0761285	0.0749097	0.0456161	0.120971	0.162544	0.0406411	0	0.0139351	0
CG10166	0.336323	0.784859	0.459666	0.312861	0.641288	0.46867	0.910981	0.736093	0.570451	0.702469	0.159521	0.673292	0.57652	0.356475	0.758689	0.210146
CG10171	0.29254	0.161627	0.251555	0.142372	0.14983	0.172544	0.256522	0.123258	0.267281	0.237534	0.199606	0.405117	0.352545	0.165735	0.26546	0
CG10175	0.0661932	0.140953	0.0811199	0.0613081	0.17806	0.0731736	0.0700572	0.0706404	0.144948	0.200123	0.0396895	0.169359	0.00707918	2.28129	0.0788045	0
CG10176	0.905812	1.29255	1.18941	1.04738	1.25515	0.675703	1.14912	0.92414	1.28337	0.309566	0.350698	0.16539	0.790952	2.09089	1.64222	0
CG10185	0.0339581	0.0845904	0.0401251	0.0166274	0.0825087	0.0446237	0.0444982	0.0774913	0.0655335	0.00831722	0.0112724	0.0917175	0	0	0.121731	0.118103
CG10186	0.111506	0.0637405	0.0780474	0.115596	0.174948	0.133339	0.069997	0.138473	0.0850498	0.200294	0.066866	0.0195936	0.0608898	0	0.0223167	0.210146
CG10188	0.284155	0.16918	0.296521	0.362383	0.187318	0.435437	0.252735	0.208181	0.319739	0.428849	0.406905	0.332544	0.214235	0.431364	0.556582	0.187182
CG10194	0.0336588	0.0800281	0.0657571	0.133173	0.110205	0.0391357	0.146068	0.0684902	0.135975	0.18872	0.0991098	0.157743	0.101588	0.140338	0.0325649	0
CG10195	0.109925	0.166447	0.176511	0.15148	0.167794	0.120239	0.231887	0.113576	0.166762	0.0907369	0.090112	0.200341	0.148909	0.0650405	0.242998	0.187182
CG10208	0.0484547	0.0826848	0.021282	0.0259098	0.0480611	0.0216552	0.0475934	0.0678275	0.241904	0.0454544	0	0.0548739	0.0842086	0.322409	0.00707809	0.305285
CG10209	0.199266	0.193733	0.170567	0.215912	0.104385	0.440468	0.172343	0.0416001	0.112115	0.325242	0.191643	0.325714	0.103723	0.530417	0.289385	0
CG10211	0.508733	0.345748	0.276378	0.430385	0.267673	0.456629	0.270577	0.219135	0.24833	0.0672891	0.211656	0.210364	0.198875	0.347511	0.359293	0
CG10214	0.166902	0.142492	0.102	0.134843	0.0634682	0.192624	0.209399	0.152826	0.194481	0.43871	0.210191	0.215131	0.202524	0	0.0839954	0.85955
CG10217	2.02222	2.47637	2.26138	1.57597	2.26187	1.84706	2.05294	1.90567	1.66729	0.880519	1.55783	4.36535	1.87942	1.54858	2.43393	0
CG10219	0.80158	0.963427	1.33404	0.692915	0.914091	0.622334	1.34642	0.991961	1.1156	1.71603	0.733335	1.18326	0.849041	0.895722	0.970879	3.06218
CG10222	0.272334	0.226791	0.338497	0.140789	0.199567	0.142558	0.202561	0.257161	0.244713	0.221177	0.0831679	0.15033	0.337423	0.127474	0.342012	0.703383
CG10226	0.150288	0.0798407	0.118136	0.0246413	0.0847279	0.0623242	0.150417	0.174985	0.0776646	0.570694	0.111203	0.143929	0.0453369	0.0211169	0.0133392	0
CG10237	0.107839	0.0660243	0.118109	0.0635891	0.0588382	0.0796201	0.148495	0.10133	0.159393	0.0307581	0.07371	0.113098	0.123844	0.131531	0.196431	0
CG1024	0.0868582	0.153512	0.0324913	0.12599	0.165759	0.0611214	0.129446	0.132834	0.10012	0.0876859	0.0920825	0.169537	0.0557267	0.435152	0.093505	0
CG10249	3.30151	2.67445	2.82339	4.66907	2.79744	1.83586	1.22598	2.55341	2.17855	0.675082	2.83486	0.722761	2.36086	3.11601	3.17214	0
CG10253	0.0192582	0.0210759	0	0.0638423	0.0157729	0.15605	0.01472	0	0.0398036	0.0320081	0.495125	0.0533467	0	0.127907	0.15286	0
CG10254	0.246796	0.248991	0.334416	0.300427	0.251844	0.332967	0.331573	0.29833	0.259686	0.345195	0.314253	0.158824	0.315414	0.370817	0.161266	0
CG10257	0.0110436	0.0156431	0.025555	0.0149186	0.034241	0.0773318	0.0230571	0.0736835	0.0586691	0.0380554	0.0707905	0	0	0.00996836	0.110797	0
CG10262	0.0293261	0.092957	0.0390137	0.0591487	0.0022999	0.0755557	0.0748107	0.0740743	0.0561985	0.128781	0.165873	0.0671565	0.00734965	0.0611464	0.061518	0
CG10265	0.109274	0.246363	0.151115	0.141341	0.101965	0.224725	0.202765	0.153313	0.171524	0.330532	0.370887	0.572551	0.199582	0.028345	0.0194684	0
CG10268	0.0705318	0.0669957	0.427304	0.208415	0.135019	0.176264	0.207458	0.188788	0.272801	0.197189	0.112218	0.326644	0.219631	0	0.2057	0
CG10274	0.16738	0.160318	0.212962	0.255219	0.14686	0.194293	0.242362	0.248778	0.213125	0.163662	0.076031	0.0756601	0.175279	0.478671	0.284147	0.118103
CG10280	0	0	0	0	0.00555589	0.00565225	0	0	0.0191363	0.0381899	0	0	0.0159109	0	0.0302451	0
CG10283	0.988675	0.387775	0.345843	0.798744	0.440115	0.624749	0.361509	0.299746	0.132952	0.439808	0.429447	0.27579	0.622085	1.11753	0.732534	1.04428
CG10286	0.464423	0.908892	0.658076	0.44515	0.694754	0.572578	0.796643	0.765905	0.606453	0.952184	0.367342	0.406511	0.640799	0.681596	0.766774	0.787092
CG10289	2.99993	2.83942	2.93917	2.9294	2.71901	3.23478	2.59583	3.03279	3.16166	3.50683	3.91605	3.32185	4.44651	2.91663	2.89507	1.56293
CG10306	4.77244	6.64956	6.76779	6.36399	6.68899	5.03772	5.91728	5.93657	5.89578	6.47612	4.32904	5.25559	4.93875	7.97937	4.88442	7.87825
CG10307	0.0190072	0.0290349	0	0.0051982	0	0.0161166	0.0386707	0	0.00534051	0	0.0563414	0.0324951	0	0	0.0643477	0
CG10317	0	0.0169302	0.0200647	0.0285696	0.00752568	0.0281991	0.0200153	0.0175483	0.00434388	0.0525417	0.0123925	0.0639861	0	0	0	0
CG10320	1.49313	3.01154	2.06586	1.70087	2.54735	1.25062	2.48038	2.95596	2.0992	3.2017	1.05098	3.02795	1.69759	1.76301	1.33699	1.28048
CG10321	0.641794	0.467794	0.46506	0.490123	0.658899	0.961917	0.545662	0.471036	0.491464	0.230083	0.480235	0.370098	0.744471	0.651256	0.910012	0.118103
CG10324	0.819266	0.691283	0.448558	0.795841	0.634018	0.736947	0.507008	0.733801	0.714612	0.774377	0.625232	0.320782	0.405718	0.515773	0.83742	0
CG10326	1.44683	1.29209	1.80623	1.78747	1.4587	2.38243	1.082	1.36486	1.64952	3.11375	1.72117	2.09837	1.67822	1.7303	1.40828	2.29263
CG10333	1.12501	1.09696	1.03413	1.1918	0.900307	1.53833	1.21914	1.37264	0.968848	1.36197	1.08126	0.953239	1.72623	1.62196	1.39673	0.626566
CG10336	0.530321	0.601886	0.891078	0.750082	0.339067	0.208563	0.564186	0.587492	0.538154	0.790287	0.133608	0.291614	0.251307	0.678429	0.254755	0
CG10337	0.0289913	0.128606	0.074491	0.126893	0.0899658	0.0665298	0.207793	0.202764	0.137799	0.0261256	0.0575214	0.107275	0.0892091	0.437343	0.349833	0
CG10338	0.063129	0.0566942	0.0574199	0.0396685	0.0732367	0.127146	0.061203	0.0264651	0.118677	0.035891	0.196696	0.134678	0.0720786	0.00996836	0.088512	0
CG10339	0.0617589	0.00295478	0.0270182	0.0146299	0.0438901	0.0702108	0.00330716	0	0.0469525	0.00568529	0.00323114	0	0	0.0375156	0.0721811	0
CG10340	0.853982	0.623764	0.722581	0.624117	0.763535	0.521234	0.739785	0.58162	0.804698	1.05745	0.532424	0.660582	0.692199	0.509549	0.575534	0.354308
CG10341	0.221713	0.242178	0.252902	0.13892	0.202412	0.0737846	0.209503	0.138156	0.211281	0.228754	0.121767	0.22384	0.393508	0.663836	0.317748	0
CG10343	0.352253	0.63318	0.55643	0.377597	0.543188	0.413837	0.629727	0.699073	0.497959	0.761645	0.234346	0.465883	0.392796	0.530293	0.5157	0.837424
CG10344	0.0276487	0.0119266	0	0.00637902	0.0284482	0.0119789	0.0273326	0	0	0.0323887	0.0413385	0	0.0293441	0	0.0722827	0
CG10345	0.0287312	0.0146043	0.003255	0.00767426	0.00788606	0.0759913	0	0	0.0109363	0.0173048	0.00416834	0	0.0717638	0.0913317	0.0680023	0
CG10347	0.155284	0.183871	0.149631	0.236143	0.286278	0.0777872	0.169282	0.122185	0.30001	0.192711	0.133855	0.114342	0.13858	0.0231669	0.207632	0
CG10353	0.584198	0.580709	0.56191	0.580072	0.60684	0.342451	0.619399	0.562059	0.809415	0.71869	0.753244	0.544559	0.586525	0.772033	0.984493	0.118103
CG10359	0.358778	1.12982	0.415689	0.12417	1.41298	0.200693	1.11161	0.874112	0.96	0.241273	0.424318	0.129556	0.54852	1.2217	1.53891	0
CG10362	0.0907918	0.0741759	0.0180401	0.0602032	0.0664296	0.0560397	0.0129219	0	0.0588218	0.0506528	0.0958817	0.103423	0.0330386	0	0.00318715	0
CG10365	0.286878	0.128508	0.332168	0.303836	0.358237	0.206847	0.258983	0.196435	0.253868	0.169173	0.176294	0.0594303	0.335572	0.120298	0.232785	1.40677
CG10366	0.194177	0.135273	0.137076	0.310988	0.164913	0.20299	0.192543	0.231333	0.204674	0.0902638	0.130225	0.12157	0.354275	0.248611	0.466643	0
CG10375	1.12998	1.38722	1.22084	1.13606	1.00904	1.30608	1.30907	1.17238	1.21899	1.37658	1.30543	0.989385	1.27415	1.43422	1.36335	0
CG10376	0.518239	0.476478	0.343962	0.496907	0.230032	0.429403	0.276345	0.265092	0.27629	0.340814	0.63133	0.587382	0.259556	0.592844	0.283172	0.679648
CG10383	0.271419	0.195489	0.0222408	0.302644	0.0847079	0.564295	0.152709	0.21179	0.172126	0.277209	0.240185	0.35043	0.0709345	0.372681	0.113161	0.787092
CG10395	1.08346	0.899358	0.972556	1.12861	0.873708	0.727585	1.02255	0.876639	1.04685	1.19059	0.914287	0.644889	0.809533	0.621658	0.823194	2.75194
CG10407	0.23599	0.131301	0.186885	0.277613	0.100242	0.280924	0.0806422	0.117496	0.244523	0.108347	0.197853	0.0282268	0.135096	0.0433163	0.220478	0.187182
CG1041	0.495131	0.383538	0.218294	0.412573	0.603928	0.25118	0.638774	0.636745	0.398001	0.274722	0.262726	0.217063	0.450366	0.290473	0.645972	0
CG10413	0.265853	0.189474	0.31323	0.422527	0.312451	0.400608	0.266168	0.32271	0.266011	0.272524	0.207729	0.878303	0.307827	0.46183	0.488123	2.26604
CG10417	2.30097	1.72374	2.07511	1.9471	1.56973	2.312	2.17173	1.65068	1.70564	2.10905	2.0754	1.72413	1.81003	1.16266	1.68436	0.118103
CG10418	0.735949	1.12226	1.11402	0.639038	0.968858	0.423696	1.04876	0.945163	1.42513	1.41636	0.579466	0.877963	1.10485	0.546023	0.597754	1.23544
CG10424	0.247606	0.302084	0.331241	0.312814	0.348821	0.170934	0.172022	0.286243	0.225236	0.729963	0.314517	0.538254	0.253187	0.260467	0.525267	0
CG10425	0.175837	0.194712	0.153125	0.121733	0.31083	0.1145	0.261668	0.079979	0.157438	0.213793	0.187245	0.453785	0.215644	0.326559	0.276991	0.187182
CG10426	0.0544365	0.0176771	0.0193374	0.0618304	0.0510028	0.0411415	0.027491	0.0485007	0.104937	0	0.0618827	0.0270535	0.0146566	0	0	0
CG10428	0.242453	0.177501	0.233134	0.21177	0.176838	0.330809	0.169118	0.106993	0.0940696	0.200646	0.125694	0.092481	0.124565	0.302765	0.303737	0.210146
CG10431	0.13813	0.090732	0.07531	0.100229	0.0630575	0.171411	0.0946621	0.0180717	0.0825894	0.0891859	0.0323538	0.0566441	0.0198005	0.0464098	0.118939	0
CG10433	0.0339159	0.0288188	0.0492536	0.0795793	0	0.0337819	0.0730287	0	0.0848659	0.364786	0.0981978	0.406908	0.356412	0.122004	0.014022	0
CG10435	0.396241	0.245435	0.445395	0.505033	0.357709	0.491917	0.247268	0.382538	0.280487	0.521555	0.379551	0.434058	0.577195	0.706291	0.261484	0.236206
CG10440	0.380091	0.389716	0.344497	0.422025	0.482617	0.237419	1.20225	0.636953	0.487796	0.086062	0.348714	0.109591	1.68712	1.69316	0.302335	0
CG10444	0.275849	0.199865	0.297057	0.503187	0.26076	0.365193	0.263688	0.364958	0.314872	0.411714	0.349524	0.151502	0.36049	0.395675	0.264229	0
CG10445	0.0651267	0.169539	0.181186	0.0725673	0.169577	0.223108	0.14007	0.0381483	0.0730668	0.286911	0.0445592	0.304728	0.255159	0.104837	0.0771578	0
CG10462	0.646712	0.303301	0.521551	0.838763	0.688463	1.02338	0.684786	0.629162	0.369551	0.581028	1.20045	0.47853	0.291849	1.68566	0.551254	0
CG10463	0.278504	0.508944	0.49219	0.265839	0.41371	0.34759	0.56678	0.291251	0.462794	0.577794	0.195904	0.629235	0.541398	0.346904	0.395067	0
CG10465	1.25647	0.839502	1.13833	0.918391	1.00659	0.808852	0.970335	0.969197	0.967563	1.00804	0.793382	1.26226	1.1601	1.25486	1.29426	0
CG10466	0.442285	0.594777	0.428136	0.281076	0.305271	0.315231	0.228203	0.18336	0.220076	0.233513	0.320557	0.364299	0.121965	0.264739	0.434039	0.118103
CG10467	0.0466352	0.0483202	0.0384243	0.0402917	0.105741	0.00706574	0.0775201	0.0427577	0.0307352	0.00676704	0.0123007	0.0660372	0.0259858	0.0188676	0.125289	0.236206
CG10469	0.0437898	0.0529429	0.103643	0.0665836	0.00711135	0.0228775	0.136178	0.0537675	0	0	0.0218271	0.199392	0.141106	0.0972573	0.0420602	1.67084
CG10470	0.315786	0.436978	0.523001	0.264234	0.552076	0.198354	0.560325	0.505725	0.669004	1.23671	0.119582	1.57988	0.331952	0.429419	0.986024	1.50971
CG10477	0.00143895	0.00606966	0	0	0.00303721	0	0	0.0344466	0.00883817	0	0.0143205	0	0	0	0.00361672	0
CG10479	0.111547	0.0347741	0.0879131	0.0175528	0.0446274	0.144713	0.0134365	0.06566	0.0182185	0.599148	0.251595	0.426083	0	0.00772578	0.0143085	0
CG10492	0.435637	0.345525	0.37466	0.454053	0.303549	0.320244	0.3284	0.344946	0.344514	0.442778	0.307043	0.11363	0.423005	0.502008	0.596318	0.118103
CG10494	0.0879383	0.127058	0.139427	0.0665913	0.0823089	0.0778029	0.0891634	0.0417334	0.082389	0.111819	0.168445	0.0483508	0.167818	0.0278479	0.205888	0
CG10495	0.0607642	0.023082	0.0915204	0.0328702	0.0100487	0.0540718	0.0124245	0	0.0153363	0.0744089	0.0491974	0.00671156	0.256025	0.0251937	0.0537147	0
CG10505	0.0335283	0.0387909	0.0571625	0.0250582	0.0367644	0.0479558	0.0533857	0.0972508	0.0371193	0.123237	0.0137934	0.0545708	0.0560698	0	0.00272296	0
CG10508	0.0586086	0.0174939	0.0425167	0.186071	0.0227021	0.478099	0.0192664	0.0867381	0.0449559	0.134856	1.58602	0.149392	0	0.0448023	0.0713633	0
CG10510	0.0129493	0.0523867	0.00388962	0.0539346	0.0178281	0.0145125	0.0308974	0.0498876	0.0103156	0	0.00248389	0	0.0571448	0	0.0631779	0
CG10516	0.259097	0.239015	0.228565	0.357006	0.214554	0.399254	0.299946	0.232243	0.386267	0.181367	0.330726	0.0140882	0.351195	0.13237	0.211163	0
CG10527	0.275802	0.766289	0.535521	0.353197	1.03134	0.365987	0.633014	0.739817	0.748819	0.782685	0.435693	0.916789	0.330529	2.36065	0.440547	3.92924
CG10543	5.09301	3.1189	3.91893	4.89387	3.33063	4.64615	3.43453	3.05923	2.64351	2.28052	4.14602	2.16191	3.17382	2.6492	3.61157	2.57772
CG10553	0	0	0	0.0120208	0	0.0143842	0	0.0706552	0	0	0	0	0.0216897	0	0	0
CG10555	2.86463	2.42982	2.91493	2.58033	2.40706	2.89995	2.67626	2.6458	2.3228	2.00529	3.42797	1.57849	3.12023	2.82175	2.4095	4.16064
CG10560	0.0119189	0.0323492	0.0642442	0.0203467	0.0380624	0.0378369	0.04754	0	0.0186708	0.00786581	0.0316067	0	0	0	0.00817645	0
CG10561	0.200406	0.0539663	0.0360415	0.0732799	0.0775269	0.195541	0.0777103	0.035576	0.180874	0.20386	0.0836507	0.0943603	0.269978	0.182974	0.0679824	0
CG10565	1.1332	1.09382	1.36639	1.46252	1.11756	0.604227	1.14984	1.10732	1.12124	1.39645	0.551785	0.863775	1.22155	1.08048	1.024	0.54149
CG10566	0.024636	0.0365722	0.0562791	0.0403731	0.012798	0.104161	0.00554261	0.090254	0.128303	0.00943129	0.205762	0.0642033	0.0595717	0.0137604	0.0721535	0
CG10576	4.32789	5.57782	5.71203	4.10404	6.0284	2.46778	5.67532	6.33545	5.93626	4.90949	2.84004	2.02548	4.34091	4.99999	6.66853	4.40246
CG10581	0.0850896	0.0673274	0.134156	0.167277	0.101123	0.114158	0.112478	0.054833	0.190807	0.342646	0.0540263	0.217145	0.254911	0.0392585	0.0912583	0
CG10584	0.0385098	0.0464211	0.0462095	0.0888947	0.0105345	0.0324994	0.0285946	0.0388682	0.18686	0.0338613	0.0140291	0.00525832	0.0573516	0	0.033652	0
CG10585	0.142647	0.123711	0.164072	0.0860941	0.174405	0.194634	0.186115	0.30165	0.207716	0.358845	0.0308864	0.222505	0.103459	0.0490451	0.321068	0
CG10590	0.314889	0.342166	0.364045	0.19783	0.18023	0.281871	0.202651	0.172802	0.289363	0.425733	0.294742	0.228288	0.285572	0.150487	0.455668	0.118103
CG10591	0.0399531	0	0.0154392	0.00658081	0.00390862	0.00494763	0.0182797	0.0257838	0.0059339	0	0.0321539	0	0.0198005	0	0.0593345	0
CG10600	4.18032	2.99088	3.47058	3.54057	3.2209	3.30923	3.03308	2.67616	2.85865	2.05475	4.09013	1.94269	3.15517	3.9285	3.4607	2.6432
CG10602	0.506887	0.943389	0.728707	0.38694	0.815123	0.35319	0.686096	0.789598	0.632588	1.21536	0.542086	0.870603	0.554934	1.10607	0.77096	3.3986
CG10616	0.566269	0.432719	0.609079	0.229818	0.36525	0.344134	0.302403	0.238326	0.448352	0.231721	0.476059	0.44609	0.351745	0.552118	0.39404	0
CG10621	0.0142772	0.0198475	0.0199736	0.026715	0.0221242	0.0196322	0	0.0254313	0.00176184	0	0.0360335	0	0	0.0221419	0	0.532056
CG10623	0.0263109	0.0943303	0.0726019	0.10769	0.0471914	0.186486	0.0788205	0.0722904	0.0730335	0.119681	0.0841243	0.104877	0.144383	0.124924	0.0984052	0
CG10625	1.66925	3.99644	3.49465	3.52996	2.09695	1.67231	2.7883	1.34053	2.34544	0.638183	1.28401	0.602709	2.47448	55.6882	3.10734	0
CG10628	0.0440487	0.112433	0.148949	0.0322815	0.0651712	0.13751	0.0457573	0.122832	0.130433	0.343039	0.195254	0.226032	0.326269	0.164336	0.247061	0
CG10631	0.565753	0.308963	0.465713	0.590468	0.388781	0.379104	0.555862	0.337965	0.420681	0.509443	0.604168	0.513013	0.516662	0.408678	0.914137	0.118103
CG10635	1.36126	1.71655	1.131	0.816009	0.944463	0.861533	1.47609	1.35151	1.2911	2.47278	1.28032	3.01153	1.64125	1.12827	1.61864	1.69489
CG10638	0.685498	1.06114	1.11483	0.591106	0.715439	0.500909	0.879167	0.976251	0.973337	1.86487	0.355307	1.45387	0.452613	2.15331	0.768724	0.69741
CG10639	0.0586942	0.0539056	0.0577913	0.100931	0.222855	0.179875	0.0422603	0.118255	0.0785278	0.266436	0.0995774	0.407278	0.121965	0.0352574	0.0180601	0.374364
CG10646	0.0121996	0.202146	0.0409318	0.126573	0.0714407	0.0951769	0.0489166	0.0213107	0.169985	0.19781	0.0397411	0.142432	0.0229782	0.0849145	0.105588	0
CG10651	0.00539796	0	0.00166657	0	0	0.0484166	0.00467572	0	0	0.020013	0.0115849	0	0	0	0.0375375	0
CG10654	0.0489601	0.029418	0.0568021	0.0428273	0.0396566	0.0616759	0.0353758	0	0.0181886	0.0485426	0.141221	0.0460722	0.0155299	0.0487085	0.0360353	0
CG10657	0.124424	0.153534	0.267932	0.146426	0.267824	0.265336	0.231014	0.190037	0.153333	0.45458	0.156999	1.51268	0.310713	0.500071	0.217493	0
CG10660	0.0941946	0.0541968	0.0547254	0.0439361	0.108628	0.106609	0.0633845	0.0599098	0.0300253	0.116722	0.0474913	0.0853385	0.298984	0.11304	0.0604175	0
CG10663	0.167357	0.0784136	0.128754	0.194955	0.174225	0.147492	0.13642	0.217986	0.257417	0.286713	0.056963	0.160828	0.216503	0	0.318294	0
CG10669	0.1944	0.0676645	0.136795	0.0943453	0.117932	0.137071	0.12806	0.151785	0.161	0.149388	0.0989063	0.251839	0.091636	0.0646809	0.209913	0
CG10671	0.0663723	0.0641565	0.0654783	0.109807	0.0796968	0.0123826	0.106395	0	0.0440767	0.0131238	0.119551	0.0571809	0.119623	0.329373	0.168278	1.34138
CG10672	0.161669	0.445167	0.233068	0.101956	0.238614	0.0954779	0.325775	0.278079	0.358905	0.437667	0.179061	0.175287	0.219898	0.0848395	0.228687	1.43886
CG10674	0.514675	0.990295	0.501799	0.561837	1.0306	0.368769	0.732267	0.629388	0.706052	0.664165	0.320168	1.2643	0.397355	0.601354	0.417826	1.04428
CG10681	0.161899	0.101485	0.0309971	0.153422	0.100148	0.195167	0.0636378	0.05607	0.0688522	0.110152	0.163863	0.103766	0.056303	0.00772578	0.0476169	0
CG10688	0.0916756	0.18829	0.135712	0.0507794	0.157411	0.0728518	0.109132	0.17264	0.278995	0.247691	0.110223	0.608066	0.126509	0.0593755	0.0986824	1.76373
CG10700	0.00142653	0	0.00541083	0.0457037	0	0.0467719	0	0.0238477	0	0.0102968	0.0448977	0.0191743	0.0319871	0	0.151365	0
CG10710	0	0.0573159	0	0	0.0401866	0.0257001	0.00705246	0.072886	0.0077232	0.0226449	0.011204	0.0297765	0.0366413	0	0	0
CG10713	0.029543	0	0.0516851	0.0223546	0.038575	0.160193	0.0465114	0	0.0210345	0.0222965	0.23406	0	0	0	0	0
CG10721	0.14444	0.122996	0.112565	0.14204	0.0887635	0.195154	0.173504	0.11874	0.174746	0.248168	0.185265	0.191657	0.0684304	0.16883	0.0397683	1.27324
CG10731	0.0772602	0.184998	0.132266	0.0195418	0.108303	0.0724272	0.197301	0.025212	0.114783	0.183643	0.125173	0.105563	0.160305	0.242311	0.0718368	1.04428
CG10732	0.374116	0.342806	0.298383	0.226615	0.25823	0.266159	0.268452	0.408123	0.282972	0.216648	0.262898	0.461974	0.171379	0.523056	0.297685	0
CG10734	0.0486977	0.0418739	0.0329712	0.0184279	0.00783091	0.0074385	0.00734564	0.0348402	0.00600728	0	0.0536469	0.0426639	0.0552778	0	0.110393	0
CG10737	0.813508	0.276445	0.357589	0.534922	0.598129	1.1323	0.438566	0.58757	0.174964	0.417378	1.15361	0.356626	0.356405	0.841938	0.523127	0.118103
CG1074	0.372264	0.348189	0.158722	0.246273	0.279494	0.363938	0.207997	0.215916	0.384762	0.474751	0.177514	0.238402	0.363263	0.405082	0.272393	0
CG10747	0.100747	0.0767893	0.180729	0.0817053	0.249892	0.130794	0.141796	0.163464	0.174057	0.200616	0.0723793	0.229978	0.0977973	0.126504	0.101122	0
CG10750	0.0277464	0.00397912	0	0.0389034	0	0.0659328	0.00214873	0.024992	0.0200471	0.0311703	0.057606	0.0226432	0.067235	0	0.027694	0
CG10754	0.909354	0.889439	0.914649	0.603807	0.625825	0.502883	0.664526	0.900136	0.8888	1.04339	0.380631	0.80369	1.08894	0.223353	0.734752	1.04428
CG10761	0.0138232	0.0211894	0.00499046	0.0588015	0.0279955	0.0245562	0.0143759	0.026682	0.0826121	0.0583601	0.0126307	0.0671948	0	0	0.047018	0
CG10777	6.60831	5.23012	6.51104	7.62783	5.68781	7.14509	6.10766	6.13397	5.83987	6.22115	8.20063	5.94248	6.76545	6.70207	7.02121	1.46328
CG10778	0.214164	0.100301	0.277244	0.235339	0.21135	0.145608	0.302709	0.203456	0.26538	0.340681	0.0431211	0.138409	0.179885	0.199193	0.321543	0.95048
CG10795	0.262307	0.188567	0.262944	0.208516	0.300233	0.259123	0.339532	0.281135	0.135384	0.236694	0.221872	0.178544	0.124206	0.0407768	0.223777	0
CG10802	0.0326476	0.102576	0.10456	0.205529	0.128998	0.0810379	0.0736697	0.0549319	0.101989	0.226789	0.167765	0.555172	0.134871	0.198601	0.0992288	0
CG10803	4.29963	3.62934	4.70454	4.33143	3.6502	4.02706	4.46174	4.90918	4.16379	4.84156	3.97365	3.91124	5.27154	4.87565	5.09768	1.94265
CG10809	0.985321	0.944481	0.853904	0.807582	0.781028	0.929283	0.80615	0.671678	0.900536	0.916779	0.81247	0.488603	1.21485	0.607941	1.03254	0
CG10839	0	0	0	0.0122007	0.0206229	0.00876098	0	0.0331319	0.00133477	0.0232815	0.0205114	0.0268621	0	0	0.0679973	0
CG10841	0.00470293	0.0413381	0.0217497	0.0576398	0.0339555	0.0214614	0.0455859	0	0.00316991	0.0418408	0.0174625	0	0.00785616	0	0.00972836	0
CG10863	0.0900805	0.15373	0.223253	0.17959	0.1294	0.156702	0.19462	0.0183392	0.0723403	0.37437	0.15738	0.0906179	0.12235	0.0126899	0.0508023	0.906503
CG10866	0.0861334	0.0503765	0.153361	0.125875	0.145012	0.0490574	0.104961	0	0.0824408	0.0914196	0.0242015	0.0749311	0.00995359	0.0427199	0.0699441	0
CG10874	0.0677653	0.120133	0.20091	0.0988453	0.116081	0.230621	0.176818	0.0960962	0.241764	0.218476	0.176411	0.181809	0.0699783	0.10349	0.383523	0
CG10880	0.250487	0.356911	0.443153	0.286777	0.317704	0.245931	0.112935	0.290274	0.228203	0.295423	0.206778	0.217929	0.235663	0.0392585	0.155317	0.118103
CG10889	0.351226	0.183406	0.219324	0.260044	0.279434	0.238382	0.245378	0.142001	0.203283	0.209202	0.513785	0.0605476	0.282117	0.0818771	0.380222	0
CG10898	0.0809663	0.0519426	0.103461	0.113131	0.0565818	0.140118	0.133663	0.0504418	0.0339959	0.231391	0.230049	0.205698	0.0766635	0.0216309	0.187501	0
CG1090	0.00697217	0.0670998	0.0327446	0.0140757	0.0103293	0.0410458	0.0429463	0.0792396	0.0154818	0.0533213	0.660301	0.00856999	0.0437457	0	0.064498	0.579307
CG10903	0.447916	0.525638	0.348934	0.221276	0.460912	0.26676	0.378418	0.360768	0.44195	0.460876	0.167692	0.356625	0.330549	0.0743356	0.317678	0
CG10904	0.131948	0.165451	0.26382	0.206417	0.109947	0.218311	0.0686826	0.157873	0.219581	0.216781	0.129782	0.257583	0.0517919	0.324842	0.218416	0
CG10907	0.193192	0.221845	0.372391	0.196999	0.27333	0.138169	0.245368	0.0918156	0.218124	0.162646	0.10352	0.207248	0.218391	0.612367	0.360874	0.210146
CG1091	0.435649	0.720625	0.744955	0.440683	0.58394	0.333798	0.693485	0.424447	0.580282	0.705864	0.437281	1.63867	0.418452	1.34243	0.885155	1.58267
CG10911	0.00856349	0.037117	0.0015973	0.0288448	0.0707573	0.0198635	0.0223697	0.0453688	0.116084	0.0447314	0.0138376	0.0172438	0.0593699	0.0212125	0.0313048	0
CG10914	0.157651	0.0979933	0.0723734	0.100956	0.0759136	0.0831664	0.0920655	0.184499	0.0704022	0.0750587	0.257702	0.0389233	0.0567794	0	0.00818006	0
CG10915	0.228432	0.28791	0.261837	0.347891	0.281375	0.342722	0.444546	0.288744	0.314035	0.280587	0.545098	0.316707	0.473832	0.350749	0.515297	0
CG10916	0.0773481	0.131097	0.072627	0.0683671	0.0678909	0.178563	0.135266	0.120837	0.195607	0.133279	0.164346	0.499077	0.092847	0.779516	0.0604433	0
CG1092	0	0	0	0	0.0307643	0	0.0243729	0	0	0	0	0.015433	0	0	0	6.60947
CG10920	0.0293308	0.0168922	0	0.0150567	0.0176072	0.0128104	0.00737973	0.0323098	0	0.0498704	0.053641	0.0371599	0	0.0216309	0.0766852	0
CG10924	0.183004	0.0217447	0.0804289	0.0444252	0.0878629	0.10701	0.0310721	0.115671	0.0560092	0	0.265067	0.0353712	0.0686786	0.234031	0.166597	0
CG10932	0.39142	0.937055	0.621672	0.403284	0.78798	0.215633	0.948308	0.691366	1.30859	1.4306	0.379398	0.98548	0.50446	0.539587	0.789449	0.650159
CG10933	1.08983	0.961052	0.922944	0.940886	0.599562	0.74997	0.926461	0.970197	1.06947	0.145937	0.53717	0.155439	0.981825	1.30517	1.03257	0
CG10936	2.07878	1.54201	0.82997	1.91846	1.23192	1.61595	1.91679	1.32819	2.10751	0.545117	1.09649	0.129096	2.44322	0.845783	2.35879	0
CG10943	0.0287099	0.0348332	0.0607464	0	0.00665194	0.0372372	0.0358384	0	0.022647	0.0035536	0	0	0	0	0.0539677	0
CG10947	0.0227178	0.0147493	0.1307	0.087695	0.0673365	0.111183	0.0536056	0.0921778	0.0720901	0.0550358	0.0150921	0.0733953	0.0130973	0.0273892	0.0918195	0
CG10948	0.61134	0.508738	0.596064	0.46222	0.371838	1.01809	0.439678	0.482211	0.455196	0.563254	1.23196	0.367027	0.460012	0.707635	0.463277	1.06858
CG10949	0.107184	0.145433	0.166304	0.163316	0.0898959	0.172659	0.207852	0.149085	0.170087	0.518745	0.0941578	0.194973	0.0416076	0.238588	0.226234	0.787092
CG10950	0.0581846	0.0114929	0	0.0161847	0	0.00418608	0.00870943	0	0	0.0549997	0	0	0	0	0	0
CG10958	0.0788959	0.0901263	0.0548578	0.0654849	0.101804	0.0546957	0.0819257	0.024992	0.0716576	0.110724	0.128067	0.0256521	0.0132001	0.11543	0.120791	0.952381
CG10960	0.434014	0.920988	0.641314	0.336043	0.970214	0.545146	0.911464	0.775037	1.15442	0.360131	0.335298	0.364511	0.324633	0.400407	0.734364	0
CG10962	0	0.0219823	0.0635272	0.12473	0	0.0408703	0.00734564	0	0.0141278	0.0173048	0	0.0473638	0	0	0.0312668	0
CG10970	0.00154606	0.0241349	0.0252607	0.028256	0.0220642	0.0150341	0.0311203	0.107472	0.00318129	0.0250235	0	0.0124748	0.022521	0.0473906	0.0973596	0
CG10973	0.253713	0.289861	0.455375	0.384326	0.317274	0.386018	0.23907	0.305463	0.358573	0.368483	0.358428	0.179867	0.218592	0.684459	0.605356	0.118103
CG10979	0.450617	0.270141	0.262341	0.267398	0.339848	0.275864	0.226588	0.189174	0.216427	0.300423	0.605262	0.258301	0.339843	0.820548	0.372751	0
CG10984	1.02177	1.17073	1.04833	1.11127	0.947533	1.07219	0.944497	0.752805	0.712414	0.755291	0.999377	0.684477	0.726699	0.329697	0.799829	0.118103
CG11000	0.241078	0.19732	0.135735	0.139354	0.193058	0.243236	0.249965	0.0627907	0.104221	0.25489	0.208877	0.120832	0.0706777	0.216804	0.142066	0.579307
CG11007	0.176541	0.132127	0.199362	0.161559	0.116187	0.269079	0.141342	0.170307	0.18921	0.318488	0.177197	0.514982	0.125691	0.338789	0.352734	0
CG11018	0.0286356	0.0352407	0	0.00431022	0.0164715	0.0153672	0.0114309	0	0.0337984	0.0374994	0	0	0	0	0	0
CG11029	0.0331595	0.0824574	0.0451642	0.0346004	0.0611986	0.0829229	0.0183002	0.137361	0.0448702	0.0246261	0.0465342	0.0631836	0	0.0392585	0.00522241	0
CG1103	0.623402	0.556673	1.08406	0.708865	0.568286	0.662428	0.535411	0.529111	0.83678	0.448324	0.455717	0.601458	0.883095	0.257443	0.629425	1.80529
CG11030	1.15838	0.989007	1.11829	1.30946	0.912018	0.858841	0.886597	1.06277	1.04085	1.2423	1.05578	0.7205	0.995821	0.7817	1.26531	0
CG11034	0.187365	0.162396	0.156725	0.326059	0.24397	0.0729814	0.192951	0.0819145	0.164292	0.21037	0.196987	0.0780104	0.281164	0.135867	0.113913	0
CG11035	0.0195263	0.0912571	0.124212	0.022453	0	0.0709967	0.0293343	0	0.169401	0.120097	0.0540645	0.187516	0.0561883	0.0163018	0.0120626	0
CG1104	0.325873	0.268695	0.207343	0.109712	0.305773	0.282436	0.338136	0.258365	0.488604	0.161477	0.148187	0.125422	0.279763	0.610317	0.15966	0
CG1105	0.101923	0.108864	0.141039	0.195279	0.173923	0.0770996	0.142208	0.229184	0.281751	0.324282	0.0931555	0.395267	0.105899	0.250885	0.14261	0
CG11050	0.449106	0.375762	0.426281	0.520331	0.222107	0.364064	0.42115	0.384404	0.292638	0.454428	0.542523	0.270946	0.284734	0.798932	0.350755	0
CG11060	0.035757	0.00627183	0.0247234	0.016638	0.00597556	0.0719656	0.0433188	0.0975181	0	0	0.0891363	0	0.0235734	0.0137604	0.104352	0
CG11069	0.937652	1.13739	1.1395	1.34005	1.27249	0.601962	1.12612	1.67921	1.06911	0.179818	0.706011	0.179817	1.05276	0.458604	0.758552	0.210146
CG11070	0.245684	0.169715	0.177461	0.180823	0.164824	0.211396	0.202671	0.244276	0.258373	0.192106	0.299514	0.241718	0.229063	0.511514	0.41627	0
CG11073	1.09693	0.801384	0.869554	0.704321	0.377221	0.39835	0.161948	0.16202	0.182132	0.121674	0.222892	0.0809304	0.0571535	0.781994	0.643451	0
CG11076	1.13533	1.13354	1.1977	0.786589	0.867607	0.7807	0.924075	1.39587	1.27064	1.07219	0.880654	1.08235	0.58291	1.68874	1.20602	0
CG11077	0.398684	0.431186	0.346764	0.364023	0.303499	0.359769	0.227854	0.253645	0.290171	0.347923	0.318057	0.462143	0.433874	0.292929	0.185041	0.305285
CG11089	0.499101	0.551049	0.706767	0.29578	0.621505	0.249238	0.474024	0.458159	0.615687	0.637931	0.274184	0.588577	0.500416	0.560182	0.766739	0.305285
CG1109	0.811447	0.938334	1.09082	0.718695	0.91626	0.894569	1.09194	0.686476	1.09653	0.814092	0.666368	0.823962	0.796936	0.555636	0.849414	0.236206
CG11103	0.0628648	0.0640345	0.0949667	0.0741288	0.142608	0.062524	0.0372626	0.0841179	0.188651	0.0691715	0.123007	0.0703258	0.0363257	0.103927	0.199019	0
CG11107	0.511497	0.538224	0.591738	0.552914	0.484199	0.419696	0.513636	0.639382	0.668967	0.685625	0.415678	0.485575	0.967165	0.568561	0.319251	0
CG11109	0.156433	0.162945	0.215024	0.158664	0.243919	0.0734003	0.159196	0.110552	0.230308	0.226715	0.0600723	0.16873	0.210386	0.096192	0.31091	0
CG11110	0.124299	0.146019	0.152403	0.221692	0.0846201	0.101298	0.0857979	0.110285	0.0536711	0.0675566	0.103751	0.128514	0.135643	0.0236451	0.078034	0.905194
CG11112	0	0.00356119	0.00947609	0.093919	0.0113457	0.0172761	0	0	0	0	0	0	0	0	0	0
CG11122	2.41485	1.74507	1.67421	1.85614	1.89127	2.33564	2.18257	1.53444	2.29873	1.66087	2.51502	0.78642	1.52066	1.4697	1.90431	0
CG11123	0.083347	0.102011	0.148005	0.239675	0.251792	0.124426	0.217489	0.26725	0.178651	0.456021	0.115922	0.202658	0.231377	0.236595	0.123709	0.210146
CG11125	0.143342	0.276404	0.0982232	0.104278	0.224649	0.0793164	0.121627	0.0376325	0.116109	0.233305	0.0428961	0.124342	0.0546989	0.28485	0.126606	0
CG11127	0.238519	0.445311	0.466985	0.440638	0.41827	0.15438	0.362683	0.470011	0.502811	0.518326	0.202178	0.549251	0.293246	0.528441	0.260033	0.532056
CG11131	0	0.0418176	0.0155316	0.0563394	0.0339408	0.0164762	0.0633398	0.0228436	0	0.0216708	0.0167897	0	0	0.00996836	0	0
CG11134	0.0264775	0.233651	0.144368	0.0898033	0.25725	0.152877	0.300832	0.229957	0.200473	0.402278	0.156397	0.541335	0.107166	0.0498108	0.163738	0.836712
CG11137	0.397349	1.3962	1.06589	0.873476	1.185	0.761781	1.27259	0.996619	1.21493	1.1804	0.697996	1.71344	0.599255	0.840038	0.866539	0.118103
CG11138	7.61925	6.47037	5.99069	6.85731	6.62846	9.1429	6.52882	6.27062	5.87141	3.5464	8.68517	2.50601	7.12299	4.53036	6.4635	2.19995
CG11141	0.267263	0.36464	0.252637	0.228724	0.272508	0.343513	0.142254	0.198318	0.0867097	0.208747	0.29504	0.326754	0.0609178	0.717965	0.242062	0.187182
CG11147	0.092698	0.00208225	0.0275853	0.079192	0.0735675	0.0413781	0.0106937	0.0318358	0.0427418	0.0549743	0.112479	0.0455857	0	0.0560287	0.211277	0
CG11148	3.24913	2.75943	2.95169	3.27459	2.61919	3.32481	2.38426	2.64238	3.03267	3.16289	3.17731	2.99174	3.53666	3.53868	2.61056	0.869739
CG11149	0.0144581	0.0033244	0	0.00159376	0.0241862	0.0301649	0.0264643	0	0.0999611	0.0165003	0.00177995	0.024441	0.00333825	0.15526	0	0
CG11151	1.0855	2.10295	1.51481	0.937108	2.01544	0.947032	2.00772	2.07311	1.60389	1.85353	1.07172	3.48113	2.01036	1.15144	0.886129	2.66879
CG11155	0.300151	0.174351	0.258904	0.311264	0.133581	1.12522	0.343674	0.227727	0.330637	0.369493	2.61123	0.334287	0.199835	0.305	0.824716	0
CG1116	0.0913341	0.260005	0.124285	0.0710656	0.171158	0.101318	0.129574	0.130428	0.138867	0.209573	0.193092	0.131824	0.213744	0.0188057	0.0987331	0
CG11160	0.160526	0.104345	0.177491	0.133058	0.158707	0.0980428	0.245196	0.266331	0.112604	0.859763	0.0751494	0.165708	0.208851	0.207523	0.571196	0.187182
CG11164	0.159276	0.17703	0.388613	0.275269	0.211041	0.297224	0.218342	0.154965	0.32143	0.221866	0.0298204	0.0287614	0.19868	0.159334	0.0892593	0.118103
CG11168	0.127399	0.190086	0.124607	0.112305	0.107709	0.162772	0.1384	0.125366	0.0965662	0.172992	0.106252	0.885063	0.152196	0.299313	0.416817	0
CG11170	0.176669	0.174948	0.116058	0.0799728	0.112933	0.169374	0.0793175	0.15355	0.127876	0.293564	0.0853806	0.246535	0.0561883	0.171566	0.0811855	1.25313
CG11178	0.310689	0.244626	0.260062	0.283108	0.21654	0.24096	0.135874	0.143708	0.286042	0.411481	0.426765	0.311311	0.172734	0.667104	0.313086	0.210146
CG11180	1.62672	3.2444	2.23177	1.36609	2.47706	1.26469	2.48353	2.28007	2.9541	2.89189	1.20582	1.19894	2.56367	2.04912	3.21171	4.25651
CG11190	0.851284	0.947457	1.17786	0.872487	0.696853	0.599914	0.939035	0.815516	0.882815	1.18033	0.830809	1.10767	0.745494	0.46686	1.12868	1.78895
CG11191	0	0.0106237	0.0238932	0.0320091	0.0141101	0.00993605	0.0287471	0.0650513	0	0	0.188554	0	0	0	0.00305045	0
CG11192	0.0501178	0	0	0	0.0319455	0.0262829	0	0.0379616	0	0	0.0115471	0	0	0	0	0
CG11200	0.308213	0.305406	0.540476	0.41249	0.42586	0.285138	0.34111	0.386275	0.572432	0.381201	0.159333	0.311841	0.169829	0.338422	0.266943	0
CG11208	0.344976	0.418436	0.520052	0.431888	0.423562	0.272663	0.576472	0.742871	0.720797	0.558443	0.230682	0.66026	0.65476	0.526269	0.525859	1.07048
CG11210	0.260049	0.0752269	0.0626695	0.31057	0.158925	0.466882	0.234573	0.20305	0.123002	0.350293	0.250413	0.192388	0.0532726	0.274988	0.174883	0.118103
CG11226	0	0.00997608	0.0131663	0.0153693	0.0299417	0.0392371	0.0233872	0	0.0246195	0	0.00338127	0.0199992	0	0	0.0747885	0
CG1124	0	0.0174594	0.0615275	0.0582745	0.00839761	0.047011	0	0	0.0163343	0.0534406	0.0252411	0.0850323	0.020759	0.161587	0.0951443	0
CG11241	0.194168	0.0948446	0.173822	0.186264	0.0767543	0.0807868	0.288279	0.17293	0.0653619	0.15106	0.0477068	0	0.163531	0.0668676	0.124029	0
CG11247	0.237025	0.163554	0.201492	0.320651	0.145325	0.271428	0.12225	0.156649	0.206788	0.381082	0.6049	0.682212	0.176565	0.125059	0.15225	0.446351
CG11248	0.320364	0.376075	0.326138	0.404692	0.266606	0.422742	0.188072	0.358603	0.319787	0.0325071	0.392176	0.363019	0.234671	0.226935	0.623456	0
CG11249	0.102561	0.07292	0.0555869	0.0259124	0.0251126	0.00616009	0.00219735	0.0145647	0.0596544	0.0582737	0.0355933	0	0	0	0.049666	0
CG11257	0.0521332	0.0394599	0.0297807	0.0631505	0.021537	0.072978	0.0941564	0.0203133	0.0493105	0.0717406	0.00792845	0.0797865	0.0566171	0.0776301	0.147895	0
CG11261	0.191119	0.226297	0.163466	0.313357	0.209628	0.353558	0.322963	0.161223	0.189209	0.333248	0.232972	0.277958	0.134832	0.0425219	0.327611	0.719321
CG11263	0.0290912	0.00483847	0.040916	0.00217953	0	0.015894	0.0214043	0	0.0249034	0.025701	0.0199288	0	0.00785616	0	0.114478	0
CG11267	3.20663	4.98343	3.60813	2.58885	4.23381	2.46716	3.99281	4.06193	4.53825	7.83742	2.18171	2.95635	2.79119	3.92853	3.806	1.88666
CG11275	0.980826	1.11943	1.37325	1.00201	1.09535	0.465507	1.08926	0.823242	0.80304	0.228428	0.545588	0.0588957	1.10793	1.38092	1.09096	0.210146
CG11279	0.16501	0.345267	0.129117	0.126339	0.0959746	0.195704	0.122706	0.342031	0.307634	0.603321	0.12917	0.534848	0.0086146	0.209439	0.337271	0.95048
CG11284	0.425886	0.467213	0.363654	0.608177	0.213221	0.284973	0.588649	0.387284	0.358131	0.420315	0.306603	0.472875	0.400041	0.527991	0.387624	0.187182
CG1129	0.697377	0.825474	0.803284	0.600294	0.980493	0.652516	1.20811	0.970058	0.940195	0.745582	0.74554	0.662132	0.790253	0.780107	1.07158	4.07043
CG11294	0.0241121	0	0	0.0433931	0	0	0.0186549	0.0379616	0	0.00568529	0.0336264	0	0.0309506	0	0	0
CG11306	0.291872	0.459643	0.230585	0.120552	0.346443	0.188991	0.338861	0.321956	0.459756	0.874615	0.669019	0.978117	0.528387	0.39033	0.460165	2.82345
CG11307	0.1826	0.228417	0.357315	0.183972	0.129024	0.0998714	0.194684	0.401924	0.30751	0.219324	0.162846	0.209621	0.376077	0.107047	0.221479	0
CG11309	0.134739	0.117258	0.106327	0.104461	0.110315	0.13362	0.0834888	0.146711	0.213991	0.247014	0.0608883	0.183679	0.158514	0.0600644	0.0890885	0
CG11319	0.0968988	0.0121214	0.130871	0.05706	0.074267	0.0344563	0.114209	0.0922097	0.123222	0.152532	0.152904	0.0567929	0.112246	0.194037	0.10711	0
CG11321	0.217678	0.125866	0.357414	0.238863	0.132196	0.154291	0.118584	0.152133	0.266252	0.269394	0.328579	0.236667	0.0844892	0.23022	0.262389	0.719321
CG11322	0.0425198	0.0128069	0.0177374	0.00407579	0.0112457	0.00505005	0.0188205	0.0223342	0.00358066	0	0.00433826	0.0597875	0.020044	0	0.131342	0
CG11334	0.616129	1.04464	1.22406	0.563811	1.12719	0.433178	1.02996	0.889586	0.945963	1.862	0.607694	2.57668	1.30304	1.26487	1.09599	0.703383
CG11337	0.0511974	0.121436	0.0611939	0.0570694	0.0632623	0.0821579	0.143443	0.139792	0.0888996	0.210021	0.0719857	0.0809941	0.0274945	0.332904	0.134733	1.27324
CG11342	0.0931963	0.0616825	0.0429237	0.0978736	0.0816264	0.237844	0.0572875	0.0186001	0.117585	0.0700433	0.186011	0.137082	0.0111647	0.0108177	0.148194	0
CG11353	0.201001	0.15757	0.215813	0.0870115	0.205983	0.12017	0.247678	0.243666	0.222414	0.022564	0.0632895	0.110903	0.218943	0.224776	0.153737	0
CG11357	0.332008	0.319907	0.292062	0.23662	0.182469	0.423338	0.347221	0.45054	0.428396	0.39973	0.173403	0.36173	0.726422	0.503151	0.335312	0
CG1136	0.054143	0.0279471	0.0492817	0.11809	0.0706434	0.133169	0.0201348	0.114497	0.223776	0.00689311	0.0276854	0.0160303	0.0951326	0.0317209	0.0937499	0
CG11360	1.47553	1.11313	1.52305	1.451	0.939518	2.29557	1.19499	1.15698	1.40117	1.15849	2.49854	0.988731	1.33525	1.40026	1.39092	0
CG11367	0.444041	0.503371	0.422241	0.265402	0.281474	0.466954	0.19894	0.506944	0.2733	0.212866	0.383394	0.46398	0.207754	0.338153	0.469533	0
CG1137	0	0.0293665	0.0386357	0.0161736	0.00819181	0.0627256	0	0.0397018	0	0.0293005	0.0494278	0.0316376	0	0	0.347895	0
CG11370	0.0342469	0.180137	0.00917633	0.0194536	0.0282347	0.0214114	0.0140723	0.0782899	0.0238234	0.00596001	0	0.00452414	0.0309506	0	0.190988	0
CG11377	0.139514	0.266389	0.256498	0.193163	0.185612	0.10396	0.196395	0.201731	0.320233	0.286197	0.191113	0.547044	0.26728	0.167848	0.129914	0.813748
CG11380	0.0274025	0	0.0217821	0.0183223	0.122597	0.0440344	0.0528255	0	0.0316151	0	0.0243833	0	0	0.0879631	0.0417599	0
CG11382	0.191343	0.0371656	0.0294569	0.112705	0.0740114	0.311581	0.0240153	0.0325521	0.0475516	0.031506	0.0798755	0.0633978	0.0844948	0.0850304	0.0595462	0
CG11384	0.00937378	0	0.00361884	0.0558861	0.0113993	0	0.0147766	0.0576778	0.030655	0	0.00935088	0	0.0583175	0	0.0733797	0.118103
CG11388	0.102058	0.104294	0.0929334	0.15336	0.142532	0.152494	0.0900828	0	0.180595	0.239029	0.390371	0.243033	0.068061	0.0144956	0.292115	0
CG1139	0.00916038	0.0102425	0.00135679	0.0378581	0	0.00352499	0.00659971	0	0	0	0	0	0	0	0	0
CG11396	0.0649395	0.0591659	0.0904934	0.213889	0.191517	0.119406	0.0847851	0.177618	0.0667951	0.0858932	0.158114	0.207741	0.133338	0.100285	0.0741186	0
CG11398	0.0460503	0.0668854	0.0980063	0.0149454	0.0131543	0.115239	0.0766376	0.0380257	0.128593	0.0699822	0.0886229	0.101991	0.0635282	0	0.0557522	0
CG11399	0.293986	0.382804	0.51769	0.363256	0.262845	0.466064	0.206457	0.196572	0.356666	0.461001	0.27946	0.164216	0.174485	0.533126	0.628255	0
CG11403	0.499748	0.410354	0.359858	0.35481	0.306707	0.358549	0.55832	0.23504	0.13232	0.378365	0.181324	0.296024	0.421088	0.22006	0.584956	0.118103
CG11409	0.175246	0.0989696	0.228603	0.108557	0.140474	0.158566	0.224129	0.312675	0.118761	0.0673852	0.106368	0.0715224	0.218442	0.0754642	0.151053	0
CG11412	0.592313	0.499902	0.711803	0.631687	0.407286	0.810921	0.500038	0.504929	0.634846	0.874744	0.474305	0.812949	0.618581	0.626283	0.928507	1.55153
CG11413	0.0847692	0.0786975	0.0882621	0.213181	0.208365	0.11195	0.174643	0.109179	0.184195	0.194146	0.126199	0.101427	0.067235	0	0.00361672	0
CG11414	0.675384	0.536417	0.677833	0.686981	0.70797	0.57399	0.709867	0.535404	0.547728	0.484708	0.397728	0.760761	0.45496	1.1161	0.654373	0
CG11417	0.886394	1.02477	1.1391	0.691147	1.09178	0.456559	0.986543	1.16476	1.04883	1.63237	0.734681	0.554318	0.693838	0.844219	0.988107	1.04428
CG1142	1.96008	2.46464	2.96716	1.72993	1.70548	1.79552	2.30775	2.34423	2.60981	2.45925	1.52833	1.32438	2.04067	1.35329	2.26229	1.04673
CG11423	0.00798568	0	0.0549443	0.030247	0.0145055	0.0510103	0.00209013	0	0	0.0477783	0.0210425	0	0	0	0.116699	0
CG1143	0.0391842	0.0678674	0.141147	0.14932	0.039626	0.0664435	0.0627072	0.101158	0.148652	0.0204212	0.133318	0.078495	0.0839755	0	0.0437695	0
CG11436	0.376539	0.321609	0.300472	0.450594	0.448566	0.25096	0.408647	0.290713	0.239568	0.389281	0.180478	0.316839	0.325275	0.303289	0.300345	0.579307
CG11437	0.0557096	0.058942	0.0137443	0.0607856	0.0695923	0.0178265	0.0765625	0.0502735	0.0177022	0.0814211	0.0212356	0	0.038805	0.0879631	0.139724	0
CG11438	0.055243	0.296843	0.239566	0.109705	0.200176	0.0633802	0.343642	0.273886	0.342565	0.15701	0.0348641	0	0.391042	0.308647	0.171578	0
CG11444	1.00057	2.43931	1.33226	0.853208	1.83851	0.922986	1.74097	1.58807	2.09759	1.91411	0.570304	1.10278	1.19923	1.06896	0.877192	0.210146
CG11447	0.136162	0.0766712	0.1157	0.0673338	0.0548824	0.0267957	0.088333	0.141756	0.0209765	0.405447	0.022033	0.247034	0.109613	0.344581	0.0274005	0
CG11448	0.255974	0.239682	0.329882	0.377502	0.274863	0.495995	0.272849	0.224016	0.387892	0.471294	0.479204	0.794776	0.303114	0.372417	0.773886	0.85955
CG11454	0.300966	0.176938	0.325815	0.241134	0.273746	0.197755	0.262425	0.383027	0.278169	0.403014	0.331923	0.461344	0.312187	0.0822596	0.34452	0.236206
CG11455	2.36482	3.91009	3.4983	2.42177	3.80519	2.26206	3.57396	3.81499	4.10346	4.83684	2.7822	4.30346	3.3487	3.23767	3.44035	4.84275
CG11456	0.124728	0.168104	0.211198	0.13944	0.137559	0.109897	0.169287	0.221334	0.232825	0.0831877	0.166055	0.0660725	0.188583	0.289556	0.219489	0
CG11458	0.0231305	0.0130524	0	0.0240781	0.0103783	0	0	0.0313755	0.0048301	0	0	0	0	0	0.0252873	0
CG1146	0.993107	1.62239	1.24623	0.574492	1.52331	0.627206	1.09728	1.06924	0.781755	1.10949	0.495548	1.1762	0.833901	3.88498	1.61498	7.1789
CG11475	0.0574154	0.0236015	0.034359	0.00905528	0.0272238	0.0308636	0.0218797	0.0535287	0.0330605	0.104809	0	0	0.00714307	0	0.0601092	0
CG11486	18.3799	9.82819	15.1746	20.3162	10.383	19.4832	11.5124	11.0175	11.2899	8.5412	18.7209	5.93319	11.7395	12.8871	12.2456	8.15775
CG11498	0.365161	0.103285	0.114648	0.0950742	0.0879868	0.329913	0.129409	0.18244	0.00516824	0.0194715	0.61623	0.0444036	0.00734965	0.101064	0.07721	0
CG11504	0.18257	0.11431	0.0896657	0.276503	0.153169	0.227745	0.10465	0.162233	0.181478	0.29694	0.240189	0.172328	0	0.478765	0.0819888	0
CG11505	3.08959	3.2033	3.01586	2.90752	3.23998	3.90468	2.64647	3.78371	3.0812	2.98825	4.15735	3.99313	2.78736	3.94342	3.96962	3.5236
CG11509	1.18377	1.09975	1.30542	1.01989	0.78615	1.06348	1.16763	0.988887	1.2918	0.744912	0.541491	0.85633	1.29726	0.782948	1.76543	0
CG11523	0.38766	0.665523	0.537627	0.581565	0.405132	0.210424	0.584887	0.526906	0.670919	0.520416	0.283583	1.02886	0.695755	0.382533	0.788482	0
CG11537	0.498953	0.268506	0.726968	0.888893	0.565924	0.578444	0.408841	0.304471	0.654539	0.565692	0.422729	0.388816	0.248468	0.433049	0.536975	1.74393
CG11539	0.0723945	0.131939	0.0376198	0.038546	0.0394996	0.0305919	0.0241796	0.0475079	0.0291005	0.1094	0.0308609	0.0622394	0.0448001	0	0.293167	0
CG11550	0.124785	0.263101	0.252687	0.10952	0.53091	0.0585088	0.601336	0.398087	0.346177	0.297972	0.198435	0.0312992	0.436702	0.0896532	0.34465	0
CG11555	0.23548	0.509408	0.318876	0.379001	0.303512	0.321448	0.200314	0.319404	0.613641	0.925295	0.277957	0.531706	0.223294	0.315055	0.42235	2.04607
CG11560	0.15467	0.137063	0.317929	0.114585	0.128	0.153122	0.0946997	0.113268	0.232645	0.284204	0.138336	0.098542	0.154892	0.143962	0.0486088	0
CG11562	0.231886	0.411597	0.300248	0.395545	0.393188	0.250776	0.387588	0.362109	0.579329	0.828885	0.314204	0.471801	0.556524	0.287621	0.260301	0.118103
CG11563	0.251908	0.343032	0.344143	0.258257	0.399469	0.186212	0.592179	0.375955	0.381062	0.844568	0.213661	0.17815	0.231545	0.164853	0.286649	0
CG11576	0.0686563	0.0994344	0.0757628	0.171844	0.144226	0.211016	0.219888	0.126278	0.161619	0.0692927	0.0639766	0.0747483	0.116227	0.310263	0.332702	0
CG11577	0.547077	0.323474	0.416188	0.222577	0.185251	0.82117	0.2823	0.20134	0.290033	0.336418	1.06949	0.93923	0.310141	0.388891	0.434241	1.06411
CG11583	0.267879	0.565059	0.355433	0.328772	0.636295	0.25214	0.30179	0.693321	0.856054	0.827439	0.280787	0.474961	0.48789	0.794385	0.484081	0.236206
CG11585	0.00444987	0	0	0	0	0.0186954	0	0	0.0288618	0.0322061	0	0.0262734	0	0	0	0
CG11586	0.358566	0.349822	0.398245	0.23917	0.27829	0.477762	0.32014	0.20552	0.340231	0.554535	0.483554	0.63036	0.217168	0.624222	0.734584	0
CG11588	0.08772	0.0287384	0	0.0205436	0.0895042	0.0108129	0.0331672	0.0357715	0.0540723	0.0423731	0.117883	0	0.0771593	0	0.0667651	0
CG11590	0.483367	1.02441	1.00754	0.414292	0.982329	0.384329	1.03328	0.895316	1.32362	1.28833	0.364115	0.953967	0.66093	0.533732	1.0098	0
CG11593	0.510928	0.728725	0.921726	0.734916	0.417592	0.546875	0.433384	0.295629	0.369963	0.375269	0.517554	0.429781	0.538547	0.822787	0.394527	0.906503
CG11596	0.426155	0.516771	0.6569	0.367769	0.593711	0.487715	0.466112	0.286812	0.706439	0.794671	0.57726	0.523837	0.709231	0.272008	0.684961	0
CG11597	0.0744335	0.0924307	0.0621938	0.0224327	0.128395	0.0488491	0.0202889	0.0859103	0.0956798	0.144865	0.113351	0.0173225	0.038413	0.113491	0.115233	0
CG11598	0.0164896	0.00537967	0.0768082	0.0229531	0.00679916	0	0.0364431	0.0432586	0.0184167	0	0.0398786	0.0532221	0	0.112793	0.0193739	0
CG11601	0.116652	0.0773124	0.0830397	0.0676463	0.0478006	0.102212	0.128468	0.190461	0.125768	0.203399	0.0702699	0.105396	0.0435611	0.187385	0.164253	0
CG1161	0.93053	1.12445	1.36095	1.03435	1.10695	1.02655	1.26212	0.880765	1.4525	1.34421	0.968541	1.38884	0.937093	0.639196	1.26046	1.13956
CG11617	0.00143895	0.0214941	0.0109795	0.0353591	0.0439306	0.0103442	0	0	0.00274521	0.00791233	0.00629615	0.0177684	0.0535432	0	0.0435127	0
CG11619	0.0633609	0.150338	0.0591615	0.0654853	0.131084	0.020753	0.0634004	0.081267	0.0769197	0.0650092	0.108442	0.106072	0.097659	0.219018	0.0378868	0
CG11634	0.0276463	0.00712525	0	0	0.00963701	0.0151698	0.0406474	0	0.0188018	0.00280913	0	0	0	0	0	0
CG11638	0.0927867	0.110484	0.0771752	0.142959	0.0420763	0.234001	0.102226	0.0422984	0.0216091	0.0628211	0.514617	0.0299154	0.261161	0.181968	0.110802	0
CG11652	0.112005	0.2789	0.320338	0.207441	0.266519	0.266782	0.172732	0.269956	0.291104	0.33067	0.218974	0.133437	0.112542	0.0723405	0.0716836	0
CG11655	0.0374188	0.09067	0.0598471	0.0231289	0.0874305	0.045896	0.0220908	0.0456214	0.0684209	0.129466	0.0352576	0.241308	0.013541	0	0.183827	0
CG11658	0.0976523	0.0435108	0.150737	0.151605	0.0223172	0.311644	0.0395361	0.036991	0.0958016	0.0132455	0.347638	0.135823	0.0120591	0.110647	0.334367	0
CG11665	1.75869	1.30273	1.66737	1.79912	1.43448	1.78302	1.54779	1.36382	1.13881	1.42162	1.51018	1.42176	1.82751	1.44694	1.56844	0.532056
CG11670	0.0178332	0.00744912	0.0489035	0.0164955	0.00539673	0.014074	0.0561264	0.0387525	0	0.522494	0.0937997	0.10684	0.0581806	0	0	0
CG11679	0.130008	0.22281	0.16191	0.0917393	0.0765264	0.0542309	0.254479	0.0353827	0.16967	0.209691	0.0866727	0.127401	0.2553	0.295035	0.174178	0.69741
CG11686	1.53722	1.61116	1.51323	1.03026	1.35525	0.823126	1.29891	1.69432	1.15724	0.471773	0.910586	0.913155	1.63532	0.654708	1.42838	0.715581
CG11693	0.0346827	0.00187689	0	0.0253491	0.0408587	0.0652707	0.0153159	0	0.00272189	0.0264306	0	0.024441	0.00402161	0	0.0716567	0
CG11695	0.0721118	0.135385	0.0766304	0.114038	0.077129	0.139226	0.112878	0.138051	0.0558174	0.272206	0.194174	0.0692604	0.183609	0.25857	0.160899	0.187182
CG11696	0.277633	0.141355	0.190064	0.291721	0.155702	0.159906	0.105941	0.0572355	0.183679	0.220551	0.380124	0.245863	0.281927	0.584944	0.232036	0
CG11699	0.77445	1.07517	0.987947	1.05209	1.01534	0.88977	1.37189	0.960348	1.04442	1.15491	0.524349	1.5836	0.691931	0.723374	0.839685	0.719321
CG11700	0.268007	0.256757	0.282599	0.323888	0.434086	0.270804	0.304707	0.256684	0.156989	0.235096	0.255426	0.180591	0.295164	0.507612	0.547218	0
CG11710	0.189674	0.255422	0.195867	0.361985	0.180854	0.280459	0.164274	0.206293	0.265156	0.161159	0.182283	0.415637	0.202439	0.188017	0.458993	0
CG1172	0.769325	0.459997	0.695041	0.60235	0.581945	0.911148	0.739645	1.01648	0.480874	0.59745	0.623454	0.350944	0.461815	0.289137	0.344806	0.210146
CG11722	0.0966074	0.160921	0.0990798	0.0384718	0.0747728	0.0789758	0.0862352	0	0.168785	0.213463	0.09789	0.229618	0.067651	0.0753532	0.344293	0
CG11723	0.216321	0.0691548	0.0492477	0.184899	0.0448898	0.0388129	0.142063	0.129889	0.112532	0.0741546	0.238655	0.199002	0.0455678	0.0379474	0.10293	0
CG11737	0.165988	0.16205	0.134306	0.160114	0.281798	0.235321	0.294074	0.174674	0.20447	0.252837	0.141294	0.279244	0.0692427	0.30282	0.202638	0
CG11739	0.315982	0.430494	0.54045	0.153281	0.496514	0.212563	0.451957	0.6243	0.206262	0.0593606	0.339408	0.0486653	0.429059	0.16671	0.411138	0.354308
CG11752	0.429408	0.841478	0.887234	0.492202	1.11057	0.51962	0.729513	1.09282	0.774296	1.43182	0.230981	1.48329	0.808331	0.277755	0.591617	0.787092
CG11753	0.202834	0.396226	0.240214	0.16206	0.356095	0.255198	0.347409	0.127562	0.469331	0.381224	0.184684	0.517932	0.460103	0.390048	0.264014	0
CG11755	0.113692	0.140025	0.028136	0.0217456	0.0400108	0.0737517	0.0857463	0	0.072856	0.0485283	0.0906848	0.0708485	0.0402515	0.172117	0.0515474	0
CG11771	0.167123	0.182166	0.224603	0.148959	0.181978	0.0896339	0.183713	0.120364	0.0550738	0.390364	0.119043	0.0212461	0.0935594	0.314077	0.204638	0
CG11777	0.203634	0.346461	0.298605	0.0966193	0.162342	0.130017	0.193305	0.294932	0.323705	0.150654	0.151082	0.152999	0.176117	0.192533	0.189042	0
CG11779	0.195574	0.170232	0.245151	0.113778	0.282204	0.234731	0.242517	0.188537	0.423437	0.548389	0.152886	0.121673	0.217544	0.296965	0.29063	0
CG11781	0.16401	0.354157	0.296028	0.329112	0.292947	0.304634	0.347914	0.423949	0.491344	0.853927	0.179033	0.995384	0.443726	0.159347	0.122122	0
CG11786	0.0119639	0.0786925	0.021748	0.0278074	0.0202575	0.0158449	0.0236723	0.0203451	0.0392194	0.0297971	0.024372	0.0772171	0	0	0.0491162	0
CG11788	0.219022	0.297652	0.56349	0.492799	0.305066	0.164534	0.126425	0.160958	0.431918	0.409563	0.0871714	0.238647	0.0887522	0.634575	0.233369	0.719321
CG11790	1.93814	2.67091	2.06364	1.83147	2.82363	1.27912	2.67141	3.24555	2.52649	1.8134	1.19475	1.63904	2.0561	1.47359	1.75618	0
CG11791	1.76241	1.52154	1.8808	2.04424	1.74245	2.23926	1.56921	1.88939	1.54935	1.55539	2.22418	1.58887	2.39973	3.37335	1.32668	3.21431
CG11796	0.0419236	0.0136147	0.0738195	0.0433493	0.0203031	0.0168757	0	0.0208333	0.00233384	0.105204	0.00829947	0.0864513	0	0	0.107425	0
CG11802	0.0652641	0.0710168	0.112157	0.0907358	0.20224	0.161357	0.0276462	0.188291	0.0509395	0.0325759	0.164729	0.0209559	0.0352514	0.243912	0.180082	0
CG11807	0.0620021	0.142973	0.0637686	0.104782	0.0451005	0.0659605	0.191646	0.037524	0.199978	0.112305	0.0687178	0.218454	0.163916	0.050239	0.0333381	0
CG11808	0.105494	0.312474	0.32433	0.0947161	0.100812	0.121655	0.270437	0.132002	0.14766	0.66333	0.129443	0.203767	0.406466	0.195251	0.0486449	0
CG11811	0.400999	0.480635	0.438371	0.202494	0.497028	0.2248	0.428041	0.644138	0.563253	0.534813	0.361724	0.413311	0.36244	0.370175	0.791135	0.118103
CG11815	0	0.0210281	0	0	0	0.0119118	0	0	0.0222963	0.0117668	0.0115569	0.016447	0.0289153	0	0.0959835	0
CG11825	0.0848568	0.0673585	0.0421438	0.040649	0.046473	0.0833217	0.0643529	0.034086	0.110379	0	0.0704981	0.0222486	0.127638	0	0.0737697	0
CG11835	0.0478877	0.074245	0.026101	0.0200449	0.0651782	0.0802098	0.0704944	0.118539	0.0858885	0.0437617	0.0335355	0.0958508	0.0809966	0	0.0760888	0
CG11836	0.0744285	0.0708158	0.016241	0.0455277	0.0696133	0.0191209	0.0445373	0.0196393	0.084473	0.00318814	0.0158762	0.025681	0.056558	0	0.0269295	0
CG11837	0.206773	0.232682	0.196915	0.0849206	0.197031	0.173894	0.329654	0.318347	0.279353	0.488093	0.213407	0.200458	0.0998578	0.35183	0.307754	0.952381
CG11839	0.21359	0.284184	0.180742	0.262796	0.212778	0.27042	0.220305	0.257925	0.337528	0.178115	0.152654	0.244351	0.338568	0.46556	0.368755	0
CG11851	0.0887993	0.13457	0.0765908	0.103448	0.114142	0.098202	0.119549	0.167049	0.0712096	0.459983	0.262133	0.582661	0.15503	0.0742804	0.0587344	3.60543
CG11852	0.0343866	0.0413982	0.0460856	0.00759774	0.100379	0.0407351	0.033116	0.0283678	0	0	0.00204868	0.0400335	0	0.0474208	0	0
CG11857	0.720817	0.851019	0.881164	0.634959	1.10744	0.754801	1.12775	1.15675	1.03117	1.50442	0.786207	1.73663	1.00983	1.14972	0.848472	1.7536
CG11858	1.21507	2.45175	2.14264	0.679728	2.50264	0.82064	2.05859	2.01991	2.59756	2.80802	0.99111	1.83998	1.30545	1.83437	1.03594	1.90447
CG11873	2.42492	2.40305	3.12913	3.2094	2.65912	1.97977	2.62294	2.60354	2.45448	1.6615	3.09077	1.46966	3.00314	5.93613	4.11557	0
CG11876	1.10614	1.32896	1.42922	1.17227	1.12558	0.913599	1.26938	1.44245	1.25345	1.67032	1.14338	1.49099	0.872346	1.49427	1.22907	1.69948
CG11880	0.484442	0.548212	0.310262	0.702536	0.317338	0.397866	0.375819	0.357025	0.473023	0.566907	0.550614	1.11928	0.352114	0.0526971	0.45077	0.532056
CG11882	1.04085	1.38438	1.74096	1.2169	1.30698	0.800392	1.21516	1.37206	1.5607	1.22229	0.522545	0.48676	1.43957	0.919723	0.659842	0
CG11883	0.1417	0.114695	0.107207	0.165345	0.106894	0.179222	0.0238184	0.122719	0.148991	0.0837522	0.0624965	0.0563821	0.139621	0.311591	0.2783	0
CG11885	0.186444	0.254453	0.252918	0.200622	0.294346	0.172787	0.271475	0.313123	0.246443	0.370871	0.368125	0.237901	0.197989	0.255174	0.256078	0
CG11892	0.0107111	0.00768394	0.0159447	0.00113832	0	0.0385149	0.0134774	0	0.0306244	0	0.00484825	0.0239025	0	0	0	0
CG11897	0.166664	0.190636	0.141228	0.229277	0.230997	0.262665	0.146892	0.112987	0.135277	0.0454921	0.25498	0.0335729	0.244584	1.28819	0.209525	0
CG11898	0.104026	0.0316555	0.127815	0.0764677	0.0642852	0.0287776	0.0343603	0.0510436	0.0166228	0.0640909	0.00847917	0.061116	0.0917595	0	0.118565	0.95048
CG11899	2.64413	2.35697	2.56719	2.05603	1.71376	1.44513	2.66219	2.32057	2.79569	2.70321	1.56725	2.84746	2.49736	1.16841	2.09691	1.92069
CG11902	0.128804	0.0970319	0.171925	0.0726824	0.0956134	0.140268	0.126601	0.0379227	0.15732	0	0.0331626	0.057419	0.0296901	0.36874	0.0700705	0
CG11905	1.24826	4.41869	2.68702	1.63008	3.35694	0.738306	2.68823	2.26808	3.51532	0.447707	0.639543	0.270287	0.695182	1.57232	1.95815	1.04428
CG11906	0.144061	0.220126	0.185203	0.213951	0.178453	0.11274	0.138119	0.0651985	0.191941	0.232406	0.163473	0.105972	0.0868895	0.0911082	0.130464	0
CG11920	0.200295	0.49381	0.253396	0.278205	0.184914	0.199136	0.254924	0.249218	0.307643	0.410592	0.273171	0.248905	0.311768	0.0299863	0.291472	0
CG11927	0.216032	0.307442	0.222183	0.230911	0.232714	0.205416	0.151981	0.0609415	0.188713	0.398987	0.261861	0.294739	0.169544	0.0387013	0.288405	0
CG11929	0.120429	0.214207	0.0714849	0.123026	0.280829	0.0989476	0.214751	0.234509	0.140576	0.174847	0.131361	0.0753022	0.0484893	0.217877	0.0202729	0
CG11951	0.0632152	0.05228	0.00314324	0	0.0110801	0.0395685	0.0130376	0.0788346	0.0483133	0.0759582	0.0170901	0.0354262	0.00672677	0.120144	0.0552207	0
CG11961	0.520312	0.532833	0.577181	0.408688	0.682384	0.327326	0.828416	0.593091	0.485814	0.566839	0.404271	0.371208	0.551532	0.558035	0.325528	0
CG11964	0.184253	0.560587	0.515041	0.349951	0.367324	0.31536	0.278215	0.447951	0.288242	0.5888	0.322258	0.408445	0.203846	0.173623	0.326992	0
CG11966	0.711806	0.386015	0.403151	0.715411	0.875961	0.24451	2.03067	0.645704	0.203128	0.207041	0.270729	0.250444	0.513872	1.3638	0.300111	0
CG11970	0.306291	0.190902	0.213755	0.257588	0.14949	0.440184	0.240944	0.186511	0.107214	0.368251	0.296369	0.157324	0.176524	0.243429	0.441665	0
CG11975	0.202976	0.200971	0.275512	0.270643	0.217577	0.180963	0.348784	0.254679	0.24804	0.255665	0.203235	0.222682	0.185911	0.444126	0.349648	0
CG11980	0.134736	0.538987	0.318577	0.227865	0.256397	0.150439	0.316316	0.350743	0.509701	0.860646	0.385995	0.721501	0.215063	0.455454	0.451004	1.16238
CG11982	0.261279	0.280997	0.442293	0.295637	0.290004	0.271868	0.284152	0.552557	0.341014	0.381047	0.122244	0.254258	0.162399	0.254256	0.438887	0
CG11983	0.0217133	0.0391362	0.0354088	0	0.00597556	0.0386598	0.0613171	0	0.0529414	0.117147	0.132669	0	0.0517773	0	0.0501067	0
CG11984	1.77121	1.25006	1.31434	1.48387	1.25175	1.71082	1.61232	1.25463	1.27599	0.902201	1.7012	1.37203	1.0614	1.40805	1.46641	3.87161
CG11985	0.998436	1.15449	1.01599	0.685196	0.727591	0.698835	0.971487	1.24389	0.828456	0.995783	0.612005	1.07501	0.711649	0.272487	0.595367	1.00447
CG11986	0.284886	0.0304557	0.185605	0.150353	0.152504	0.145179	0.118715	0.0551327	0.139147	0.614648	0.0475722	0.22639	0.283499	0.429317	0.0475568	0
CG11997	0.0227314	0.00708531	0.0354336	0.0149064	0.0141982	0.0354662	0.024648	0	0.0163343	0.087859	0.0503369	0.0671948	0.0225393	0.12273	0.00846075	0
CG11999	0.544563	0.918362	0.679626	0.585566	0.875571	0.371353	0.494847	0.884744	0.741441	0.602892	0.448209	1.06824	0.597779	0.872258	0.383353	0.118103
CG12004	1.13856	0.952136	1.00149	1.11748	0.929884	1.53281	1.01001	1.00701	0.822927	1.27596	1.48761	0.724153	0.891125	0.59528	1.22451	0.980875
CG12006	1.6294	2.06072	1.5208	1.39456	1.59036	0.953282	1.74207	1.63873	2.08967	1.41532	1.22941	1.29409	1.84704	1.16049	2.01603	0.118103
CG12007	0.295153	0.34403	0.234859	0.208353	0.301497	0.231813	0.142491	0.0568076	0.265075	0.103005	0.188734	0.333148	0.194311	0.969306	0.276712	0.597479
CG12009	0.0447902	0.0307026	0.071417	0.0627466	0.0818616	0.0753356	0.0639628	0.12956	0.0724575	0.0946255	0.0728928	0.0759485	0.0749957	0	0.20573	0
CG12010	0.0772671	0.0967531	0.0643801	0.0472728	0.0942046	0.0172068	0.0282314	0.0797021	0.062056	0.115503	0	0.0282772	0.0600557	0.0678242	0.128316	0.187182
CG12012	0.298226	0.187598	0.430594	0.388357	0.204365	0.139938	0.244175	0.227509	0.363226	0.626802	0.332331	1.12352	0.275066	0.261705	0.0872136	1.46391
CG12014	0.00636694	0	0	0.0605221	0.0144162	0.0626243	0	0	0	0.28914	0.0500609	2.17947	0	0.0898021	0.0234122	0
CG12017	0.267765	0.202418	0.164809	0.212175	0.315457	0.186075	0.674826	0.217036	0.238741	0.0655754	0.175325	0.127661	0.651885	0.221641	0.248373	0
CG12018	0.143356	0.244305	0.295212	0.238015	0.105785	0.0368123	0.0878615	0.0599759	0.176574	0.233641	0.0274128	0.0561655	0.150752	0	0.0283078	0.118103
CG12024	0.109827	0.166703	0.145826	0.192252	0.128887	0.0638126	0.0554795	0.127751	0.112302	0.0815715	0.149601	0.249061	0.195973	0.302501	0.0408658	0
CG12025	3.39829	1.63923	1.74407	2.45334	1.49892	3.21232	1.43308	1.36787	1.37301	1.08547	3.12127	1.38916	1.60373	1.9072	2.09831	0.821486
CG12034	0.446645	0.592742	0.535944	0.541215	0.340494	0.31019	0.671572	0.393889	0.537876	0.719116	0.370722	0.666695	0.788101	0.34396	0.460291	0
CG12035	0	0	0	0.00737653	0.027657	0	0.0223597	0	0	0.0164224	0.00789284	0	0.0129516	0	0.00521194	0
CG12038	0.0485548	0.100061	0.101922	0.0545364	0.120036	0.245814	0.0806442	0.0707056	0.107605	0.024683	0.593745	0.0163291	0.153255	0.155964	0.0735491	0
CG12042	0.242048	0.159069	0.215171	0.278423	0.0870749	0.218605	0.108975	0.175807	0.111213	0.152373	0.154222	0.22129	0.193406	0.414506	0.29973	0
CG12050	0.241921	0.434425	0.223904	0.183232	0.264814	0.101741	0.353441	0.164903	0.271429	0.622422	0.344966	0.199141	0.222493	0.62233	0.503834	0
CG12054	5.14386	3.61923	4.11577	4.98037	3.88256	5.39613	3.9396	4.28502	3.79784	3.19639	6.09212	2.66054	5.18269	4.18329	3.97591	12.9197
CG12056	0.190616	0.135532	0.0835321	0.0465351	0.0701205	0.0964488	0.213443	0.173436	0.176844	0.281677	0.255538	0.0519443	0.170046	0.0330638	0.134869	0
CG12057	0.0152391	0	0.00769932	0.0818468	0.00528966	0.0359139	0	0	0.0360784	0.0273448	0	0.0287614	0.0309506	0	0.00290763	0
CG12065	0.234625	0.215892	0.250403	0.382611	0.304863	0.376719	0.137449	0.266261	0.238205	0.316796	0.182361	2.71599	0.133213	0.756553	0.225202	0.78466
CG12071	0.313596	0.11839	0.223397	0.269422	0.162668	1.51905	0.185167	0.114059	0.297769	0.324094	2.8336	0.289769	0.324209	0.282546	0.0591938	1.55153
CG12075	1.74261	1.44916	1.40152	1.52862	1.48609	2.22187	1.30661	1.16515	1.50843	0.657539	1.84241	0.439623	1.27688	1.96149	1.77635	0
CG12081	0.23662	0.442514	0.32151	0.187251	0.603013	0.184015	0.601244	0.264847	0.278636	0.420936	0.204941	0.393647	0.312454	0.188815	0.132902	0.118103
CG12082	0.27248	0.309136	0.248635	0.210177	0.329816	0.290986	0.145907	0.319798	0.504308	0.512611	0.222456	0.386581	0.413341	0.320311	0.320699	0.187182
CG12084	0.539192	0.422092	0.453006	0.615711	0.426934	0.668056	0.240312	0.313589	0.344495	0.534601	0.598857	0.315145	0.572688	0.288649	0.599234	0.626566
CG12090	0.423175	0.384067	0.53703	0.482553	0.442468	0.43713	0.604668	0.499784	0.537822	0.55426	0.558229	0.407547	0.649045	0.168872	0.678017	0.650159
CG12091	0.451306	0.644517	0.760936	0.638021	0.627981	0.577286	0.458233	0.559989	0.673909	0.897577	0.496089	0.87562	0.765869	0.512625	0.898381	0.51543
CG12093	0.136214	0.314213	0.307633	0.0834155	0.196067	0.193679	0.319435	0.308185	0.234209	0.688633	0.380917	0.743283	0.378795	0.415458	0.402395	0.492466
CG12096	0.163702	0.19155	0.238041	0.105166	0.226142	0.128625	0.111418	0.412111	0.207527	0.206406	0.115756	0.244588	0.179325	0.0984876	0.353444	0
CG12099	1.32244	1.21005	1.29499	1.37297	1.38751	1.52957	1.16764	1.61968	1.34659	0.99659	1.40864	0.975476	1.32516	2.18822	1.71047	0
CG12104	0.0794818	0.180135	0.23079	0.0824539	0.151786	0.116372	0.202725	0.226325	0.0815628	0.22381	0.162902	0.116916	0.101102	0.0648126	0.106614	0
CG12105	0.437584	0.399263	0.404974	0.654762	0.246289	0.463094	0.192864	0.229314	0.402322	0.121639	0.385698	0.208533	0.199954	0.11932	0.377452	2.29755
CG12106	0.0926859	0.0825695	0.135868	0.0807944	0.134987	0.0743529	0.136951	0.0410752	0.0531961	0.0971997	0.253958	0.0992319	0.100296	0.141047	0.0914863	0
CG12107	0.327438	0.415475	0.295673	0.176526	0.26227	0.263686	0.298824	0.538312	0.589665	0.832828	0.279096	1.02169	0.278256	0.311661	0.419457	0.236206
CG12112	0.138541	0.153781	0.205185	0.247507	0.198187	0.275832	0.412069	0.058103	0.23458	0.394113	0.138603	0.637106	0.0439428	0.856298	0.252424	1.67084
CG12118	0.160704	0.137019	0.146752	0.226013	0.140757	0.0500516	0.0606813	0.204074	0.11523	0.104092	0.0861719	0.100555	0.2409	0	0.191051	0
CG12121	0.794502	0.736917	0.599637	0.486134	0.497295	0.587095	0.498495	0.656926	0.468764	0.53223	0.61702	0.846294	0.660593	0.226327	0.885038	0
CG12123	0.117789	0.257431	0.156508	0.1548	0.14078	0.165432	0.149549	0.124044	0.154673	0.193659	0.110428	0.183036	0.0227094	0.172396	0.0538022	0.118103
CG12125	0.331348	0.39731	0.379327	0.476745	0.354347	0.291383	0.426268	0.482803	0.295213	0.346349	0.508472	0.160092	0.386214	0.130576	0.417572	0
CG12128	0.190862	0.210252	0.272286	0.0741907	0.383606	0.135102	0.215965	0.289409	0.298326	0.18149	0.238287	0.11429	0.361904	0.490485	0.0588916	0
CG12129	0.472885	0.377813	0.63027	0.435399	0.339209	0.40026	0.41265	0.350729	0.382008	0.54718	0.364496	0.404915	0.411431	0.461973	0.490235	0.423387
CG1213	0	0.0153638	0.0328205	0.000870362	0.0163239	0.0396471	0	0.0333868	0.0827225	0.00916296	0.0704805	0.024977	0	0	0	0
CG12134	0.119457	0.25246	0.236507	0.120157	0.155212	0.188236	0.178397	0.218545	0.34843	0.58198	0.0738086	0.240619	0.0829366	0.113804	0.0646112	0.118103
CG12155	0.452599	0.260224	0.357009	0.29586	0.400324	0.441231	0.295077	0.419392	0.300906	0.294306	0.396324	0.184615	0.260026	0.261038	0.31682	3.09816
CG12159	0.278232	0.565721	0.465193	0.35959	0.445769	0.355523	0.255979	0.554956	0.544444	0.646229	0.363686	0.52175	0.470638	0.239711	0.266646	0
CG12162	0.180269	0.0627719	0.118497	0.146002	0.127266	0.0893813	0.163346	0.27834	0.0612615	0.131363	0.120979	0.257446	0.0899587	0.153429	0.122562	0
CG12163	2.40604	2.78871	2.68717	2.77827	2.12672	2.47025	2.47266	2.25804	2.23972	1.9817	2.06093	2.30909	1.88054	2.13838	2.44709	2.49491
CG12164	0.0349629	0	0.00925247	0.0364275	0.0781991	0.046509	0.0833446	0.0359692	0.0956735	0.0460087	0.00245763	0	0.057234	0	0	0.118103
CG12171	0.158626	0.572663	0.269753	0.167489	0.336134	0.0628627	0.577368	0.505156	0.559539	0.408276	0.0817742	0.347184	0.377774	0.594869	0.345107	0.118103
CG12173	0.543738	1.13137	0.924448	0.669055	0.902588	0.294429	0.985722	1.03233	1.23525	1.48006	0.261161	1.5362	0.603697	1.73622	0.50991	0.492466
CG12179	0.433935	0.175597	0.276165	0.382725	0.201833	0.283117	0.288767	0.244941	0.289413	0.397336	0.204151	0.125195	0.155816	0.354861	0.465363	0
CG1218	0.339303	0.264225	0.393106	0.297838	0.238127	0.303066	0.145615	0.255759	0.266268	0.534165	0.104933	0.199189	0.477976	1.03371	0.243192	0.118103
CG12182	0.0930409	0.0449924	0.0721258	0.111355	0.0276557	0.0557546	0.091697	0.0644512	0.0519569	0.0661537	0.0848848	0.04687	0.00748671	0.0979929	0.116279	0
CG12184	0.0644826	0.0504735	0.0743773	0.08265	0.0332004	0.0639199	0.0284182	0.00129226	0.0304041	0.0388123	0.0276582	0.0215874	0.0862954	0.00772578	0.0397943	0
CG12194	0.0387204	0.00570571	0.010127	0.0333127	0	0.0065767	0	0	0.00533862	0	0.0965311	0.024441	0.0155798	0	0	0
CG12203	0.931092	1.28406	1.14552	0.923641	1.37234	0.561574	1.62866	1.59426	1.36531	1.7694	0.386482	1.28103	1.07565	0.711543	1.457	1.73152
CG12204	0.141689	0.184634	0.225451	0.21434	0.209555	0.121429	0.107797	0.338101	0.252529	0.286844	0.0728394	0.0450896	0.210855	0.304272	0.128452	0
CG12206	0.713268	1.03706	0.445613	0.470133	1.12068	0.538604	0.916211	0.712063	0.573226	0.336542	0.64444	0.214458	0.237988	0.784108	0.943531	0
CG12207	1.25889	0.917546	1.08391	1.19052	1.01982	1.01769	0.879807	0.792205	0.677617	0.612639	0.911591	0.454583	0.772363	1.44899	1.23025	0.952381
CG12209	0.0550777	0.0602469	0.00485902	0.128281	0.108031	0.0497525	0.0540648	0.0167794	0.0691602	0.156726	0.0259918	0	0.0903428	0.135492	0.0184629	0
CG12213	0.468303	1.14355	0.44649	0.396405	0.622321	0.412518	0.864204	0.466985	0.576704	0.971507	0.911871	0.517755	0.361018	0.328519	0.443483	1.31306
CG12219	0.4396	0.18339	0.321741	0.305263	0.298311	0.26491	0.269111	0.279399	0.312016	0.252969	0.423842	0.270602	0.119566	0.374104	0.375405	0
CG12229	0.0213964	0.00277503	0.00164072	0.0578163	0.0162386	0.0682419	0.0625032	0	0.114234	0.0638224	0.0964165	0.0209559	0.0525284	0.137457	0.0139467	0
CG12236	0.459394	0.531221	0.655043	0.474025	0.392408	0.475191	0.571386	0.21162	0.335774	0.550734	0.503618	0.256979	0.364687	0.31724	0.519385	0
CG12237	0.427534	0.591335	0.683148	0.383013	0.530391	0.29814	0.399	0.432777	0.570453	1.24493	0.222827	0.818245	0.500915	0.633869	0.522941	0
CG12239	0.0848981	0.112558	0.0197646	0.122031	0.0641507	0.071147	0.0971316	0.0880109	0.0127846	0	0.105807	0.0522455	0.0179177	0.0433163	0.0196662	0
CG12241	0.0630594	0.104968	0.0994908	0.0733876	0.120253	0.0444429	0.059711	0.0638332	0.163501	0.245235	0.0820151	0.180932	0.254694	0.123971	0.185496	0
CG12253	0.17306	0.167587	0.124146	0.198108	0.147798	0.222584	0.140832	0.0765293	0.233192	0.183931	0.152052	0.00737663	0.0256313	0.125929	0.0875853	0
CG12259	0.275631	0.349003	0.454835	0.338165	0.452051	0.262531	0.495873	0.360852	0.561693	0.383715	0.209706	0.238459	0.297465	0.295878	0.190791	0.210146
CG12262	0.958253	1.63186	0.985222	0.480903	1.64269	0.313965	1.87306	1.28911	1.52103	1.40903	0.425093	1.82265	1.03734	0.858299	1.02523	0.952381
CG12263	0.12109	0.214592	0.307062	0.0838453	0.22859	0.223653	0.386068	0.12761	0.371644	0.346354	0.194221	0.531664	0.231037	0.125959	0.0575795	0
CG12264	0.259488	0.442468	0.220388	0.225729	0.305524	0.230131	0.345301	0.180848	0.324808	0.298915	0.0489388	0.188509	0.291533	0.963183	0.620867	0.532056
CG12267	0.134846	0.199185	0.10967	0.146234	0.0585513	0.140891	0.214757	0.0525221	0.150659	0.45079	0.200242	0.365951	0.0607783	0.311653	0.186922	0
CG12268	0.312963	0.664097	0.497598	0.427189	0.558201	0.280036	0.534299	0.389916	0.585887	0.17946	0.363986	0.155148	0.409724	1.52236	0.484315	0
CG12269	0.149929	0.0677662	0.0221198	0.120288	0.0530095	0.117444	0.0661939	0.0716909	0.0736588	6.20829	0.0808964	6.22711	0.0259371	0.0816057	0.122199	0.579307
CG1227	0.209212	0.120045	0.0836809	0.120032	0.0871565	0.0369931	0.112195	0.0764405	0.245824	0.24517	0.0482059	0.231465	0.110316	0	0.199739	0
CG12272	0.0987976	0.0806612	0.0578746	0.0543578	0.0460765	0.203772	0.0728702	0.152507	0.0361842	0.166932	0.118336	0.165149	0.0349664	0.21752	0.0298092	0
CG12278	0.00788372	0.0247194	0	0	0	0.00362215	0	0	0	0	0	0	0	0.117996	0	0
CG12279	0.964176	2.14204	2.07451	1.01409	1.91102	0.783785	1.82635	1.78937	2.73215	2.83983	0.745537	1.68317	1.49427	1.5207	1.64202	1.71575
CG12288	0.468472	1.21228	0.578185	0.341178	0.825678	0.342141	0.802032	0.448135	1.15034	1.36065	0.312966	0.356644	0.60752	0.512595	0.79354	0.118103
CG12290	0.428855	0.462326	0.21271	0.549565	0.330485	0.413331	0.500014	0.184814	0.358112	0.696614	0.45563	0.186607	0.470236	0.777249	0.293342	2.50453
CG12299	0.283992	0.431394	0.405479	0.532765	0.588432	0.399043	0.383772	0.231313	0.269616	0.213695	0.512787	0.143682	0.478445	0.249649	0.583998	0
CG12301	0.46172	0.655113	0.589557	0.511574	0.629471	0.334567	0.576857	0.558375	0.58915	1.6832	0.35046	0.437532	0.613362	0.694731	0.476132	0.532056
CG12304	0.463281	1.03698	0.729223	0.759656	0.628918	0.325247	0.848265	1.07132	1.00746	1.38037	0.551104	1.0499	0.811653	0.465276	0.632071	2.67778
CG12316	0.529126	0.679721	0.838094	0.730628	0.81067	0.627464	0.501709	0.653605	0.601361	0.488127	0.696238	0.323445	0.550842	1.49212	0.771225	0
CG12320	0.0445427	0.144148	0.0982601	0.0790875	0.13378	0.0814019	0.0489211	0.0753216	0.0268505	0.118021	0.177588	0.155136	0.0227029	0.0280712	0.192904	0.719321
CG12321	0.249753	0.474146	0.305746	0.196797	0.408983	0.173466	0.359862	0.47628	0.500983	0.410814	0.0582426	0.293062	0.311279	0.122823	0.139195	0.118103
CG12325	0.183553	0.293587	0.324848	0.262191	0.320736	0.121765	0.324994	0.30796	0.50025	0.37819	0.085689	0.228612	0.103683	0.170579	0.160892	0
CG1233	0.139482	0.111851	0.117539	0.0796231	0.290798	0.165082	0.17015	0.143756	0.0704272	0.101123	0.249547	0.0733076	0.143636	0.0587281	0.0623987	0
CG12333	0.0232133	0.074755	0.0461474	0.180319	0.0063231	0.0824626	0.0557506	0.0250775	0.0852826	0.110779	0.0570362	0.0718682	0.0916334	0.165067	0.0279943	0.210146
CG12338	0.106531	0.0936744	0.117202	0.0919329	0.108466	0.0578273	0.121135	0.106513	0.0762495	0.201563	0.0550133	0.214485	0.282212	0.532845	0.196413	0
CG1234	0.591182	0.96456	0.772146	0.583854	0.631526	0.325618	0.440455	0.775623	0.728713	0.911866	0.595757	0.813441	0.674709	0.651288	0.820099	2.321
CG12341	0.0817281	0.0883362	0.101359	0.1231	0.0785467	0.121485	0.0805326	0.119519	0.0530342	0.163772	0.0852582	0.406678	0.00838149	0.142841	0.0737254	0
CG12343	0.593634	0.672647	0.58146	0.621637	0.714469	0.880642	0.633615	0.631394	0.415958	0.866435	0.555281	1.01065	0.396234	0.322319	0.410608	0
CG12344	0.108284	0.0814382	0.0108247	0.0703338	0.0543654	0.0973054	0.0609465	0.085282	0.0703983	0	0.0952362	0.0221371	0.094227	0.00996836	0.0531086	0
CG1236	0.487095	0.66785	0.592535	0.468511	0.569528	0.442864	0.702949	0.505627	0.639103	0.945915	0.219021	0.92143	0.59564	0.366007	0.588443	0.532056
CG12360	0.540707	0.655335	0.730057	0.634587	0.486603	0.528282	0.468042	0.807892	0.537362	0.852602	0.673806	0.867656	0.575859	1.05057	0.835649	2.60269
CG12374	0.048714	0.0642445	0.00709772	0.10505	0.0307217	0.0876703	0.0413235	0.0328809	0.0356254	0.0317958	0.0811394	0.05131	0.0763683	0.00996836	0.0693701	0
CG12375	0.0749414	0.0781206	0.115446	0.0592404	0.092077	0.0746255	0.172624	0.120525	0.095001	0.185093	0.0443926	0.287888	0	0	0.0818216	0.187182
CG12379	0.113642	0.117665	0.158129	0.0795919	0.0605231	0.0564767	0.0625775	0.0365754	0.132668	0.310614	0.129812	0	0.114191	0.163642	0.0845727	0
CG12384	3.59705	5.2844	4.66252	3.13009	5.47961	2.13454	5.95647	5.86387	5.95682	4.68926	1.94161	3.49619	4.11562	2.01149	3.57165	3.55416
CG1239	0.085361	0.16171	0.254052	0.176186	0.176275	0.0772757	0.294337	0.135296	0.239962	0.0636673	0.132777	0.0304893	0.192398	0.422847	0.124643	0
CG12391	3.19111	3.32792	3.66151	3.58281	2.40295	2.92773	2.94258	3.10599	3.10172	2.98141	2.10265	1.29501	2.18515	3.66086	3.05512	0.354308
CG12393	0.200346	0.244453	0.282076	0.157357	0.236528	0.126268	0.193925	0.228911	0.151573	0.303279	0.332092	0.238067	0.249266	0.318339	0.170041	0.787092
CG12400	1.41408	2.19716	1.64693	1.33574	1.79899	1.11125	2.02063	2.3815	1.94411	3.96643	0.959881	2.50618	1.73039	1.21514	1.44913	3.84959
CG12404	0.745603	1.04151	0.847321	0.667668	1.14747	0.243755	1.19256	1.03306	1.01043	0.950806	0.306745	1.61184	0.95303	0.586356	0.904176	0.69741
CG12428	0.0861754	0.219564	0.0883539	0.100994	0.321827	0.212585	0.138991	0.0916719	0.117405	0.243823	0.135478	0.346528	0.0664335	0.0262056	0.173822	0
CG1246	0.0141118	0.0021273	0.0291029	0.0680243	0.00918639	0.0461903	0.0526688	0.0736067	0	0.00533967	0	0.0287614	0	0.0893157	0.0100847	0
CG12481	0.0841067	0.0380959	0.00128212	0.0707439	0.189006	0.030633	0.0836045	0.0523136	0.142958	0	0.00786535	0	1.62915	0	0.0861246	0
CG12484	0.0221254	0.0133094	0.0921885	0.104532	0.0590382	0.122554	0.118092	0	0.0676427	0.0512106	0.227227	0.0167863	0.0738385	0.0883391	0.122444	0
CG12490	0.00119621	0	0	0.00115066	0.0469231	0.0275105	0	0	0	0.0212089	0	0.0454672	0	0	0.0610654	0
CG12499	0.496899	0.563898	0.416915	0.434391	0.656218	0.274307	0.557822	0.695321	0.638967	0.92514	0.650997	0.236885	0.679019	0.620046	0.688281	0.884592
CG12502	0.0314063	0.0531608	0.121491	0.0461746	0.0292091	0.0277068	0.0121053	0.0554416	0.0253898	0	0.0253885	0.0682398	0.0560429	0	0.0100847	0
CG12519	0.69391	0.629223	0.754873	0.637414	0.837251	0.618497	0.856101	0.978771	0.812825	0.532423	0.136845	0.295038	0.945116	0.974762	0.727083	0
CG12521	0	0.0158311	0	0	0	0	0	0	0.0202695	0	0.0130587	0	0	0	0	0
CG12531	0.0649112	0.12568	0.0719254	0.0630762	0.02535	0.188746	0.0128828	0.0957313	0.0443151	0.111627	0.953904	0.0302913	0.00317779	0	0.181953	0.95048
CG12535	0.280941	0.311536	0.211253	0.164233	0.206915	0.177341	0.0924863	0.297276	0.340704	0.199435	0.226137	0.235594	0.259903	0.229372	0.347609	0.187182
CG12541	0.212465	0.0401732	0.100251	0.0917562	0.0174296	0.104608	0.00750156	0.0783246	0.0516564	0.0470043	0.442447	0.019046	0	0.33609	0.0948072	0
CG12547	0.529988	0.623501	0.401907	0.570023	0.266914	0.511131	0.417291	0.402725	0.395592	0.285022	0.499599	0.469825	0.695723	0.930778	0.469762	0.210146
CG12560	0.216021	0.188192	0.115496	0.246346	0.138387	0.218206	0.192019	0.153106	0.19261	0.0591065	0.148294	0.0703022	0.277486	0.141712	0.257327	0.977652
CG12567	0.4664	0.540352	0.628613	0.666231	0.593035	0.809213	0.515073	0.618537	0.668402	0.493669	0.799468	0.808865	1.11619	0.619994	0.589811	1.13956
CG12576	0.796224	0.658861	0.68766	0.658201	0.53429	0.670379	0.851671	0.651602	0.725808	0.702736	1.13556	0.534016	0.605245	1.17053	1.05239	0.420292
CG12581	2.85434	2.86782	2.97969	1.9646	2.80179	1.82855	2.8277	2.94941	2.31912	0.64867	1.48852	0.648871	1.80326	3.19457	2.59998	0.328249
CG12582	0.820873	0.71956	0.858332	0.924164	0.823216	0.754363	0.789	0.941666	0.929079	1.09864	0.409044	1.31924	1.04425	0.673715	0.771932	0
CG12592	0.028944	0.0215982	0.0774892	0.0553015	0.056077	0.0516258	0.0588841	0.0445919	0.129846	0.169512	0.0365215	0	0.0353199	0.022431	0.210499	0.626566
CG12605	0.127779	0.068872	0.143331	0.134251	0.0362765	1.041	0.120688	0.048394	0.143762	0.255348	1.99732	0.0680032	0.132491	0.0166386	0.228601	0.579307
CG12608	0.713429	0.765157	0.693482	0.709254	0.533315	0.545543	0.737328	0.595854	0.871374	1.05075	0.700025	0.40788	0.835014	0.385399	1.48547	0
CG12643	0.123509	0.362784	0.140882	0.144075	0.334309	0.136738	0.219126	0.376909	0.393327	0.626335	0.494378	1.17867	0.565388	0.0336245	0.393412	0.374364
CG12645	0.0377227	0.0164656	0	0	0.012172	0.00149087	0.024475	0	0.00533862	0	0.0221658	0.00793972	0.0202344	0	0	0
CG1265	0.249775	0.243795	0.382427	0.120974	0.338827	0.0850705	0.291103	0.188853	0.279889	0.7043	0.158928	0.555216	0.118352	0.230589	0.2923	0.597479
CG12659	0.176532	0.148511	0.231349	0.208608	0.15611	0.153321	0.167666	0.225168	0.241685	0.411097	0.162829	0.268511	0.311645	0.405603	0.0545461	0
CG12681	0.0168451	0	0.00694119	0	0.0559246	0	0.00631084	0	0	0	0.0265239	0	0	0	0.0174774	0
CG12682	0.00117307	0.0456242	0.00509452	0.00986803	0	0.0565292	0.0214051	0	0	0	0.0269078	0.0209559	0	0	0.00693677	0
CG12684	0	0.0132478	0.00828067	0	0	0.0288439	0	0	0.00342746	0.00491696	0.0108776	0.00874435	0	0	0	0
CG12688	0.0132782	0.0677903	0.0296896	0.00789555	0.0520894	0.0801753	0	0.0519531	0.103781	0.341945	0.0632963	0.201376	0	0.0717391	0.0906878	0
CG12699	0.00123634	0	0.0254407	0	0.00824066	0.00770186	0.0282725	0	0	0.0219587	0.0182985	0	0	0	0	0
CG12702	0.204243	0.250105	0.456819	0.210255	0.186056	0.209562	0.167501	0.23978	0.29481	0.653757	0.252136	0.126321	0.279757	0.329208	0.0718308	0.236206
CG12708	0.647586	0.593036	0.865838	0.499787	0.944997	0.425967	0.943167	0.763879	0.653645	0.165995	0.181509	0.196637	0.434696	0.439803	0.76487	0
CG1271	0.0500455	0.0752025	0.0972148	0.0682546	0.0513963	0.0200273	0.0463034	0.0569689	0.0389431	0.125248	0.0656512	0.124547	0	0	0.195298	0
CG12713	0.0629279	0.0313857	0.0504668	0.0730036	0	0.0751125	0.0488809	0.0425517	0.0699429	0.117669	0.0706261	0.121798	0.018962	0.102	0.0125887	0
CG12717	0.301921	0.214373	0.225198	0.213341	0.114618	0.332639	0.18558	0.266292	0.113564	0.328053	0.489851	0.149053	0.280222	0.150958	0.119999	0
CG12721	0.0413744	0.0323017	0	0.0332849	0.00657172	0.00611286	0	0.0183134	0.00316991	0.0105402	0	0.0430569	0.0470012	0	0.0774513	0
CG12728	0.288633	0.168235	0.231868	0.301571	0.313254	0.201176	0.201611	0.101412	0.137746	0.243495	0.162293	0.22411	0.160984	0.509433	0.25837	0
CG1273	0.393836	0.690596	0.602765	0.310676	0.664473	0.173315	0.680751	0.634147	0.773078	0.371873	0.281693	0.216371	0.770472	0.414769	1.12275	0
CG12730	0.610815	0.355856	0.450191	0.496367	0.46686	0.520654	0.48301	0.627169	0.488062	0.171822	0.312914	0.240378	0.491497	0.671475	0.3564	0.715581
CG12736	0.128265	0.281964	0.126047	0.122763	0.43684	0.181266	0.258295	0.312109	0.375103	0.517576	0.0515318	0.270844	0.28397	0.479907	0.141313	0.236206
CG12744	0.37044	0.342081	0.385432	0.400763	0.397935	0.496637	0.313065	0.506827	0.608416	0.300563	0.28053	0.508502	0.274597	0.146981	0.763829	0
CG12746	0.154867	0.0996144	0.106739	0.112458	0.0942494	0.159771	0.129213	0.0859212	0.0836015	0.20668	0.170112	0.11458	0.0521673	0.189827	0.134522	1.34138
CG1275	0.0232468	0.0291622	0.0319033	0.0133775	0.0540678	0.0540557	0	0.0316809	0.108093	0.173455	0.00540431	0.233159	0.112037	0	0.00712738	0
CG12769	0.0852812	0.243756	0.056164	0.116916	0.192636	0.141268	0.144959	0.110264	0.270477	0.231695	0.115635	0.178746	0.144064	0.122176	0.333081	0
CG12772	0.216063	0.130147	0.0860879	0.212365	0.17048	0.137553	0.143644	0.075676	0.243613	0.316858	0.220517	0.126317	0.14353	0.476227	0.362022	0.118103
CG12773	0.142218	0.227198	0.134274	0.133091	0.262727	0.188368	0.168723	0.2574	0.0877424	0.395039	0.112855	0.316679	0.156218	0.232008	0.313291	0
CG12795	0.300269	0.349353	0.271627	0.347525	0.468418	0.426968	0.420113	0.329501	0.276883	0.253379	0.266996	0.240699	0.33849	0.301279	0.34803	0
CG12811	0.376234	0.563645	0.382615	0.34031	0.586284	0.0680623	0.748283	0.303318	0.577426	0.607969	0.220669	0.865164	0.75078	1.21444	0.596631	0.715581
CG12814	0.945149	1.19173	2.03498	1.49347	1.51352	1.13349	1.27031	1.45857	0.998351	0.318864	1.37477	0.193185	1.49849	2.99612	2.28844	0.210146
CG12818	0.129976	0.137588	0.0953655	0.0796682	0.155772	0.142907	0.0500057	0.150656	0.0528136	0.209835	0.118299	0.196386	0.00470303	0	0.178854	0
CG12822	0.460226	0.629281	0.514703	0.548112	0.560389	0.442336	0.508121	0.667908	0.337419	0.705072	0.686961	0.31993	0.439342	1.07827	0.429276	0.118103
CG12825	0.0725354	0.0417728	0.0162932	0.0948261	0.0470861	0.0657663	0.0470857	0.0270142	0.0173305	0.0977163	0.0473825	0.0790167	0.0354684	0	0.0309328	0
CG12826	0.0609464	0.0719011	0.0533848	0.0616305	0.0276597	0.0619128	0.0394953	0	0.0347095	0.0665342	0.00805499	0.0332882	0	0.0118253	0.00799828	0.210146
CG12848	0.362764	0.576388	0.381736	0.385466	0.512265	0.391199	0.457073	0.611099	0.458696	1.42928	0.298756	0.964199	0.325694	0.523158	0.516681	0.579307
CG12851	0.168867	0.148331	0.328778	0.187449	0.208669	0.1971	0.228399	0.341639	0.205139	0.132653	0.541696	0.238691	0.218261	0.199687	0.16546	0
CG12857	0.00125975	0.0625165	0.00253247	0.0519356	0.0544626	0.0615944	0.05314	0.0814289	0.0514722	0.0549516	0.0218873	0.046383	0	0.100285	0.0343241	0
CG12858	0.0147834	0.0679386	0.0237827	0.0730963	0.096387	0.0712532	0.0393316	0.092619	0.088124	0.00639386	0.084633	0.0339241	0.0626716	0.0261657	0.0705232	0
CG12859	0.94331	1.718	1.39204	1.2511	1.35404	0.797775	1.81457	2.11362	1.60797	2.4323	0.8102	1.78092	1.57181	1.68551	1.59008	3.51759
CG12860	0	0.0208014	0.00465707	0.00472582	0.118044	0.0185944	0.0171696	0.0364729	0	0.0201288	0	0.0413367	0.012383	0	0	0
CG12868	0.0553278	0.00804419	0.029874	0.101824	0.0309504	0.106433	0.0906955	0	0.00706059	0.143944	0.0451921	0.0313862	0.046556	0.863789	0.212533	0.579307
CG12877	0.488583	0.529886	0.828549	0.508573	0.69517	0.738432	0.61599	0.750518	0.689823	0.858149	0.622706	0.78637	0.469707	0.943999	0.743061	0
CG12880	0.461597	1.19665	0.374847	0.219105	0.762878	0.171559	2.32753	1.04212	2.23995	0.345567	0.695267	0.846766	2.4508	1.34955	0.683771	0
CG12883	0.0198015	0.101003	0.0385965	0.0201476	0.0558848	0.026013	0.0643173	0.0439276	0.0861162	0.0893231	0.162637	0.0585538	0.0245509	0.0611464	0.0539257	0
CG12895	0.414765	0.507726	0.430075	0.420351	0.289061	0.396887	0.523897	0.556659	0.610474	0.631625	0.40153	0.458351	0.304054	0.168681	0.228406	0
CG12909	0.281701	0.445748	0.327945	0.138439	0.328871	0.123606	0.365137	0.188532	0.323167	0.314007	0.165711	0.0924791	0.347312	0.525006	0.308896	0.187182
CG1291	0.228516	0.434756	0.292319	0.149344	0.267204	0.177566	0.318034	0.260936	0.14096	0.455548	0.163199	0.465129	0.246447	0.520704	0.272738	0
CG12910	0.0659004	0.0076421	0.0338075	0.00179878	0.0151123	0.00669869	0.00861968	0.0394571	0.0225806	0.352159	0.00499998	0.127564	0	0.0375156	0.00294489	0
CG12911	0.00762657	0.00316169	0.0495567	0.076201	0	0.0185835	0.00822133	0.110981	0	0.215579	0.0673302	0.147455	0.112048	0.172781	0.00861043	0
CG12913	0.0047435	0.0433879	0	0.0158042	0.00262069	0.0379765	0.00386354	0.0183392	0	0	0.108393	0.0420683	0	0.0474208	0.0460646	0
CG12929	0.338648	0.359953	0.487229	0.230273	0.361721	0.248554	0.431643	0.24114	0.356075	0.643972	0.280236	1.26669	0.283471	0.241072	0.242004	1.7536
CG12935	0.0821508	0.120295	0.0924027	0.229484	0.165503	0.0805854	0.186043	0.0915073	0.195107	0.187129	0.207004	0.0973747	0.0482103	0.198807	0.017597	0
CG12942	0.19383	0.199251	0.323945	0.327415	0.240182	0.370073	0.313265	0.457843	0.31815	0.223562	0.378804	0.274649	0.264359	0.636342	0.598767	0.579307
CG12945	0.589868	0.441254	0.49971	0.370958	0.590869	0.468744	0.739431	0.49004	0.503711	0.6285	0.338838	0.272573	0.342174	0.58644	0.542292	0
CG12947	0.30319	0.195695	0.373249	0.298534	0.439782	0.241497	0.288878	0.366034	0.361678	0.0611908	0.350027	0.199879	0.305446	0.295601	0.344724	0
CG12948	0.530533	0.768043	0.635428	0.523171	0.623995	0.456194	0.635499	0.48327	0.744729	0.39977	0.405173	0.622285	0.240575	0.572295	0.663007	0.210146
CG12950	0.0394416	0.0635481	0.0301735	0.00944361	0.045114	0.184394	0.045438	0.0196689	0.0129765	0.0329587	0.629265	0.0222235	0.0348985	0	0.0809823	0
CG12963	0.0221884	0.0314525	0.00561296	0.0390797	0.0252901	0.0240111	0.0304315	0.0186278	0.0190878	0.0239466	0.0245616	0.0444036	0.00448234	0	0.0759186	0
CG12964	0.372475	0.305037	0.320955	0.329571	0.279258	0.284368	0.12324	0.297482	0.305524	0.0903921	0.28103	0.0762899	0.248049	0.192697	0.52753	0
CG12970	0.00123634	0	0.0198079	0.00456008	0.0273795	0.0181577	0	0	0.00176184	0	0	0	0	0	0	0
CG12974	0.0281639	0.0287577	0	0.0305672	0.0959574	0.0457334	0.0169599	0	0.0730504	0.0534832	0.0055813	0.0401747	0.0944555	0	0.129106	0
CG12975	0.213263	0.417172	0.251127	0.262837	0.381635	0.254353	0.313293	0.380552	0.281059	0.344325	0.18272	0.13873	0.224303	0.129613	0.369861	0.374364
CG1299	0.0851713	0.0975279	0.0885878	0.248643	0.0736555	0.0243607	0.0394253	0.0519329	0.184681	0.0463271	0.0685173	0	0.0714967	3.5654	0.0770549	0
CG12990	0.0224264	0.0264864	0.0533169	0.0456914	0.0118373	0.038509	0.0283782	0.0414676	0.0354266	0.0139801	0.039063	0.0955678	0.0270033	0.146024	0.00816918	0
CG12991	0.768821	0.329822	0.758845	0.809488	0.529881	1.30044	0.360517	0.65906	0.640128	0.319685	1.87585	0.0915429	0.451145	0.96198	0.927575	0
CG12992	0.046452	0.0275954	0.0603699	0.0525916	0.023715	0.0572633	0.0608863	0.0206352	0	0.0678494	0.0980541	0.0409424	0.0557361	0.0735407	0.0614668	0
CG13001	0.301353	0.29554	0.383638	0.40704	0.378933	0.325371	0.419737	0.29954	0.32564	0.423656	0.402558	0.154742	0.160844	0.286991	0.282278	0
CG13003	0.146436	0.0380846	0.137398	0.0377975	0.0681921	0.02516	0.178099	0.0807472	0.170912	0.10949	0.240875	0.292546	0.158241	0.0221419	0.122192	0.118103
CG13004	0.363984	0.470755	0.278466	0.221597	0.283886	0.225206	0.552416	0.335124	0.555082	0.619927	0.302589	0.479986	0.900946	0.335653	0.295139	0.95048
CG13005	0.0232913	0.0286071	0.144633	0.030725	0.0424915	0.0404828	0.109062	0.122694	0.043027	0.053994	0.0543158	0.100262	0.0630233	0.0163018	0	0
CG13010	0.0354045	0.0161589	0.0370228	0.106746	0.00295	0.0110484	0.00833725	0.0352868	0.0576467	0	0.0369107	0	0	0.12292	0.115026	0
CG13012	0.0289049	0.0587023	0.0497582	0.0223319	0.0198162	0.0369307	0.0164313	0.00129226	0.0320457	0.0544059	0.0322799	0.00978246	0	0.115835	0.0812082	0
CG13014	0.0855995	0.137153	0.142944	0.224339	0.361043	0.238353	0.0777561	0.358795	0.242323	0.245513	0.149005	0.226659	0.236482	0.240415	0.0855538	0
CG13016	0.0874612	0.115664	0.0404465	0.138951	0.0985321	0.0525111	0.100726	0.0740854	0.0114017	0.315711	0.109613	0.399706	0.0379103	0.0404636	0.0407822	0.719238
CG13018	0.187742	0.326659	0.123702	0.142787	0.428247	0.0811233	0.177251	0.206123	0.299919	0.369676	0.0570901	0.459367	0.197799	0.222844	0.122815	0
CG13022	0.00485368	0	0	0.00433958	0.0111259	0.0118348	0	0	0	0.00314036	0.0210824	0	0	0	0.0362487	0
CG13023	0.0153193	0.0627269	0	0.138045	0.20678	0.0301469	0.0234989	0.023005	0.377128	0.0117588	0.0127176	0.0313329	0.241714	0	0.00760291	0
CG13024	0.635497	0.519825	0.309853	0.229072	0.633677	0.360596	0.321626	0.367094	0.169925	0.154762	0.402613	0.141323	0.191783	2.17069	0.405549	0
CG13025	0.202054	0.135818	0.181247	0.180894	0.146926	0.150504	0.0531301	0.187945	0.113929	0.0801004	0.21877	0.264585	0.094362	0.324193	0.333906	0
CG13029	0.0520605	0.0442278	0.0451174	0.0825554	0.0598595	0.0600795	0	0.0695087	0.109603	0.00831722	0.027823	0.011821	0.0272424	0.0330638	0.0375633	0
CG13031	0	0	0	0	0	0	0.0171696	0	0	0	0	0	0	0	0.0627426	0
CG13033	0	0	0.00526819	0.000906185	0.00612593	0.00816672	0.0156362	0	0.00735004	0	0	0.02531	0	0	0	0
CG13041	0.0453012	0.0714546	0.0660199	0.0386432	0.0145243	0.148579	0.00324475	0	12.4603	0.424342	0.0116935	0	0.0147455	0.0794332	0.41577	0
CG13044	0.0901682	0.231646	0.183035	0.268398	0.0369177	0.18028	0.258429	0.146131	13.2491	0.123239	0.0797194	0.0486332	0.317843	0.0408137	2.88688	0
CG13045	0	0.0429183	0	0.00818404	0.0527196	0.00594422	0.00160863	0.0644685	0.0149704	0	0.00970605	0.024441	0.104723	0	0	0
CG13046	0.217129	0.389288	0.382088	0.192832	0.358046	0.0829161	0.108382	0.233802	0.170267	0.060959	0.053856	0.0363758	0.15903	1.45335	0.143305	0.210146
CG13053	0	0.015909	0.0162913	0	0.0123193	0	0	0	0	0	0.00262751	0	0.087366	0	0	0
CG13055	0.0695388	0.0329274	0.0478612	0.0362745	0.046716	0.0603743	0.102698	0.0672743	0	0.0222735	0.162354	0.0236052	0.00317779	0	0	0
CG13060	0.0482522	0.0208935	0.0102424	0.0364133	0	0.0300267	0.0114104	0	5.73673	0.255953	0.0198104	0.00869097	0	0.216667	0	0
CG13064	0.405746	0.76915	0.517548	0.334043	0.462179	0.229403	0.0577953	0.492402	0.265231	0.125183	0.0437904	0	0.166145	0.815731	0.25738	0
CG1307	0.932239	1.48569	0.992821	0.912941	1.22756	0.817321	0.892904	1.37851	1.50496	1.7381	0.534705	1.65234	1.08897	1.25743	0.811218	1.40677
CG13082	0.202336	0.15164	0.135072	0.0676329	0.369917	0.0268727	1.13268	0.121718	0.74981	0.0651489	0.365831	0.102678	0.0701342	0.0641672	0.435755	0
CG13085	0.00592297	0.0346722	0	0.00659999	0.0122494	0.00364358	0	0.0806532	0	0.0322061	0.00860335	0.0674229	0.0262318	0	0.00361672	0
CG13088	0.00489405	0.0142034	0.024737	0.00914206	0.0102454	0.060539	0.102522	0.0344466	0.0340061	0.0138356	0.00349332	0.0706347	0	0.167358	0.00305045	0
CG1309	0.301456	0.313133	0.404811	0.316444	0.259426	0.575541	0.237731	0.284417	0.204736	0.196344	0.323761	0.509969	0.344714	0.452467	0.476314	0.95048
CG13090	0.114239	0.223914	0.155327	0.0254868	0.154621	0.0638646	0.124295	0.20408	0.182295	0.172741	0.0404011	0.209948	0.182983	0.47581	0.122677	0.821486
CG13096	1.95486	2.68857	2.0218	1.55432	2.08467	0.941551	2.28237	1.67546	3.00895	4.2024	1.29524	1.56129	1.95822	2.36067	3.07419	1.03163
CG13097	0.774686	0.943211	0.726945	0.664927	0.986437	0.445293	0.825594	0.919374	0.958361	0.926325	0.400557	0.396367	0.903435	0.626233	1.17118	0.210146
CG13101	0.244857	0.0957974	0.208423	0.315718	0.20605	0.0773212	0.133585	0.226444	0.119908	0.112818	0.137017	0.0363758	0.170519	0.0702461	0.0705508	0
CG13102	0.0170486	0.0152579	0.0138491	0.00402594	0.00714171	0.0218823	0.00855592	0	0.0278818	0.038994	0.00386723	0	0.0589379	0	0.00433181	0
CG13108	0.0904676	0.0279541	0.00655452	0.0674274	0.0454599	0.0244505	0.00981274	0.0267918	0.111175	0.0222965	0.123552	0.0826853	0.068061	0.0212125	0.150934	0
CG1311	0.424369	0.48193	0.445696	0.322333	0.349825	0.443318	0.426469	0.575769	0.756661	0.571489	0.413076	0.819697	0.856521	0.190315	0.693808	0
CG13117	0.00801741	0.00607063	0.0496588	0.0188922	0.0273117	0.00571368	0.0297954	0	0.00390566	0.0604648	0.0384706	0.156489	0	0.60902	0	3.91633
CG13123	0.0498768	0.0738072	0.126555	0.0969171	0.0746286	0.100026	0.084636	0.0854302	0.0572657	0.0457547	0.108363	0.0214694	0.232135	0.0125356	0.106531	0
CG13124	0.205358	0.144372	0.103457	0.120223	0.0682414	0.228802	0.0457637	0.0264736	0.135653	0.802136	0.148538	6.14222	0.261885	0.0680634	0.225822	1.68452
CG13126	0.110013	0.0245324	0.034812	0.0566086	0.0420496	0.0893111	0.0608	0.0370638	0.100984	0.213544	0.0992629	0.194964	0.0314363	0.205232	0.155337	1.13766
CG13138	0.0179	0.0542799	0.0152311	0.00989764	0.0615966	0.0423804	0.0156822	0.0322298	0.0672011	0.0501471	0	0.060067	0.0549185	0	0.0851997	0
CG13144	0.0236386	0.0159057	0.00177583	0.00538493	0	0.00595108	0	0	0	0	0.028884	0	0.0407365	0.100285	0.0362841	0
CG1315	0.0506396	0	0.0641359	0.0227031	0	0	0.0249288	0	0	0.0126024	0.0117057	0	0.132522	0.143583	0.0848542	0.579307
CG13154	0.0259282	0.0719956	0.0454596	0.0194908	0.0349008	0.0450655	0.0390538	0.102225	0.0348193	0.0176741	0.0156738	0.0390052	0.065579	0.123317	0.0388938	0
CG1316	1.54979	1.31442	1.43402	1.47722	1.22065	1.2454	1.34278	1.42177	1.09276	1.35888	1.73593	1.29458	0.915039	1.61109	1.28538	0.650159
CG13163	0.23082	0.24468	0.290639	0.269796	0.23357	0.230283	0.253597	0.165172	0.257332	0.262994	0.380476	0.498707	0.393919	0.601438	0.135918	0
CG1317	0.375036	0.437777	0.435454	0.354992	0.295873	0.418886	0.306941	0.314519	0.43781	0.489046	0.494428	0.370903	0.509214	0.244226	0.634068	0
CG13177	0.0226684	0.015346	0.00301873	0	0.0211358	0.0343534	0.0326013	0	0.0582247	0	0.00722867	0.0143626	0	0	0	0
CG13183	0.185019	0.100525	0.106919	0.111643	0.207326	0.0970998	0.142319	0.0264651	0.1164	0.0351496	0.168291	0.0226603	0.0962048	0.841454	0.165213	0.579307
CG13185	0.562916	0.893652	1.1621	0.643699	0.876651	0.378644	0.931626	0.881951	1.29412	1.67225	0.536201	0.837086	0.916203	1.43558	1.08656	0.703383
CG13188	2.24538	0.735593	0.879203	2.01955	0.999367	1.72148	0.794723	0.778556	0.703055	0.175474	0.591124	0.241224	0.72817	1.18848	0.927408	0
CG1319	0.207425	0.302963	0.320976	0.290762	0.236431	0.247111	0.184705	0.248273	0.383792	0.389111	0.303384	0.147003	0.268314	0.219964	0.40517	0
CG13192	0.0922414	0.144345	0.113224	0.0388133	0.116344	0.121553	0.0902337	0.14399	0.126859	0.287473	0.108087	0.211883	0.21723	0.118186	0.197307	0
CG13197	0.324207	0.276133	0.3927	0.325345	0.313648	0.370976	0.274565	0.394081	0.442687	0.338388	0.411151	0.385168	0.315161	0.401887	0.354888	0
CG13202	0.0538643	0.00632615	0.014575	0.0281593	0.02232	0.0721863	0.0296098	0.0318358	0.0052843	0	0	0	0	0.0212125	0.00521194	0
CG13204	0.270897	0.15854	0.329642	0.146569	0.149335	0.366414	0.17255	0.410125	0.153285	0.122684	0.405532	0.183208	0.410873	0.53392	0.273711	0
CG13215	0	0	0.00583151	0.0101179	0	0.00986658	0	0.0693262	0.00448088	0	0.00684859	0	0	0.269076	0.0179587	0
CG13220	0.589867	1.42946	1.03842	0.568987	1.22518	0.482354	1.43687	1.5764	1.40367	1.56276	0.564508	2.10993	1.02662	0.743573	0.626707	2.98711
CG13223	0	0.0234233	0.0529456	0.0163166	0	0.0332702	0.0562021	0.0194051	0.00358066	0.0206303	0.0153413	0	0	0	0	0
CG13229	0.0190309	0.0174031	0.035623	0.0250435	0.0405673	0.0393925	0.0642266	0.00949733	0.0504016	0.0338691	0	0.00793972	0	0.124389	0.106588	0
CG13230	0	0	0.00671105	0	0	0.005913	0	0.034086	0.0334346	0	0.0066547	0.0935086	0	0	0	0
CG13247	0.0406644	0.0771125	0.0820333	0.0794949	0.0322943	0.0428676	0.136569	0.0404374	0.00802595	0	0.04776	0.0315937	0.0194255	0.0319346	0.0185423	0
CG13251	0.0224514	0.021237	0.0420804	0.0415232	0.0276367	0.0127164	0.0442005	0	0.045512	0.114286	0.163578	0.0138306	0.0246011	0	0.0688111	0
CG13252	2.78894	2.32269	2.05382	2.01605	2.55509	1.62332	1.99409	2.11512	2.19709	0.908662	1.17623	0.352527	2.10617	1.47397	1.64065	1.34517
CG13255	0.0763565	0.0904887	0.0995766	0.0831134	0.0682699	0.188515	0.09444	0.0414676	0.0782997	0.0035536	0.115258	0.109238	0.0482875	0.0380734	0.091053	0
CG13258	0.0477379	0.0440889	0.0192172	0.0484776	0.109236	0.00756384	0	0.020473	0.00497695	0	0.00301665	0	0.00804321	0.108152	0.0811559	0
CG13272	0.411265	0.41109	0.247449	0.208025	0.376331	0.275093	0.203727	0.253457	0.669034	0.162545	0.445234	0.0468501	0.105267	2.30889	0.429167	0.210146
CG13283	0.0298892	0.0264607	0	0.0796778	0.0466033	0.000924212	0	0	0.0293751	0.0421529	0.0377074	0	0.126278	0	0.0538758	0
CG13284	0.779166	0.192088	0.250235	0.275515	0.361753	0.339864	0.304956	0.358293	0.186943	0.0478741	0.435716	0.0620472	0.34728	0.207262	0.378367	0
CG13285	0.00123634	0.00946477	0.0198517	0.0569622	0.0500362	0.0622209	0.0524727	0	0	0.0384837	0.00450261	0	0	0	0.00736215	0
CG13288	0.0150134	0.00396663	0.0198079	0.0121679	0.00219702	0.168669	0.030525	0.0404374	0	0	0.606148	0	0	0.080041	0	0
CG13293	0.152679	0.0670281	0.127976	0.138276	0.0842965	1.45482	0.0726683	0.141356	0.131103	0.219833	2.2808	0.150437	0.124062	0.0867817	0.230035	0
CG13295	0.042667	0.0628637	0.0717483	0.0862253	0.0416599	0.00296249	0.0400609	0.059468	0.062538	0.0521963	0.0407268	0.176908	0.015014	0.0236451	0.00326445	0.118103
CG13298	2.227	2.85134	2.48597	2.64957	2.47642	2.43573	2.32729	2.96948	2.3983	2.82273	2.57571	2.88486	2.54059	1.4364	2.02725	0.813748
CG13300	7.35652	5.65996	3.63803	3.73427	3.98574	9.97626	6.55511	5.49533	3.94436	1.63682	13.6181	1.08039	6.86576	4.36128	6.62068	0.210146
CG13313	0.0118256	0	0.0129954	0.00543373	0.00763861	0.00192304	0	0.0327157	0.0197357	0.0374007	0.00895743	0	0	0	0.00818849	0
CG13319	0.195713	0.295381	0.265416	0.225742	0.230727	0.166563	0.316967	0.249547	0.207674	0.716548	0.195481	0.310708	0.273593	0.189472	0.0712914	0.210146
CG13322	0.623706	0.441476	0.514231	0.914821	0.4787	0.6095	0.468376	0.417708	0.329486	0.526489	0.587784	0.206529	0.390224	0.283525	0.535368	0
CG13325	0.0190763	0.0283207	0.0631906	0.028019	0.115562	0.0822886	0.02844	0	0	0.0177064	0.0247811	0.0225535	0.0202344	0	0.189519	0
CG13330	0.0158591	0.0222249	0.050423	0.029228	0.00600363	0.00608464	0.0143596	0.0399412	0.0109132	0.0605969	0.0066547	0.05142	0.0289153	0.0317209	0.109688	0
CG13331	0.0213435	0.035173	0.013523	0.0430932	0	0.00708176	0.00927983	0	0.0103864	0.0220143	0	0.0889275	0.0178343	0	0.0826752	0
CG13332	0.0406833	0.00663883	0	0.00101764	0.00842604	0	0.0177076	0	0.0109696	0.0342845	0.0504086	0.0539788	0.00707918	0	0.0344732	0
CG13337	0.15691	0.0658376	0.0622896	0.049365	0.028229	0.0780441	0.0849041	0.0917741	0.0391935	0.143168	0.174951	0.112444	0.115026	0.107388	0.209567	0
CG13339	0.0706882	0.145312	0.0478398	0.226925	0.0848127	0.15283	0.148208	0.149868	0.130783	0.222769	0.0900189	0.19856	0.0985888	0.183402	0.111453	0
CG13344	0.102885	0.215621	0.111318	0.0945208	0.27976	0.28363	0.190063	0.347769	0.159146	0.296531	0.292906	0	0.196645	0.218607	0.262715	0
CG13362	0.0751421	0.0397331	0.0358506	0.0560272	0.0232548	0.0462985	0.0756495	0	0.0598719	0.0780162	0.032807	0.144824	0.00672677	0	0.0208608	0
CG13364	5.12277	8.46865	6.90676	5.49878	7.76142	4.80379	7.80873	8.0229	8.45563	9.32992	3.40132	9.17107	7.49402	4.61816	5.19779	5.25452
CG13365	0.349537	0.786686	0.455536	0.332697	0.508374	0.372594	0.770564	0.5724	0.514169	0.949147	0.294731	0.925791	0.558568	0.388621	0.546125	0.305285
CG13366	1.35789	0.775973	1.15299	1.17367	0.807432	0.736578	0.853656	0.848427	0.786261	1.11223	1.18811	0.5603	0.561679	0.893994	1.38146	0.118103
CG13367	0.285107	0.229373	0.29736	0.261844	0.280647	0.164449	0.239638	0.359593	0.315202	0.230802	0.226882	0.138609	0.184842	0.223954	0.365307	1.27324
CG13373	0.0738758	0.00581825	0.147373	0.00924567	0.0324764	0.0227436	0.112181	0.0473485	0.0737646	0.11509	0.00785326	0.100838	0.0612121	0.140276	0.00350964	0
CG13377	0.665291	0.653996	0.798601	0.597397	0.604919	0.35278	0.666141	0.587624	0.691725	0.08454	0.505685	0.0679335	0.484296	0.252973	0.970581	0
CG13380	0.0352597	0.0039419	0.0106573	0.0286481	0.044388	0.102881	0.0426052	0.0235458	0.0323187	0.0115327	0.101196	0.0194029	0.0655257	0	0.0716547	0
CG13384	0.184319	0.301857	0.384408	0.187465	0.384841	0.208517	0.190658	0.23471	0.22338	0.176844	0.4083	0.290636	0.280895	0.444542	0.402336	1.73947
CG1339	0.0155269	0.0484714	0.0542457	0.0132871	0	0.0353278	0.0765651	0.0174075	0.0730049	0.0303513	0.0366306	0.0473638	0	0	0.0183924	0
CG13392	0.0131911	0.00591153	0.0239596	0.149307	0.00274331	0.0517092	0.0195895	0.0325521	0.0339988	0	0.04298	0.131186	0.0468711	0.160082	0.0432858	0
CG13397	0.0267553	0.0355256	0.0279598	0.0079205	0.0625687	0.036983	0	0	0.00908979	0.198241	0.0774187	0.235018	0.213944	0	0	0
CG13398	0.152134	0.204087	0.176974	0.0241621	0.152587	0.167739	0.115486	0.140507	0.181845	0.185709	0.266687	0.0940531	0.119259	0.56201	0.307115	0
CG13408	0.021773	0.0499807	0.021426	0.0169464	0.0384659	0.00795807	0.00432449	0.131472	0.0570131	0	0.0117005	0	0.188138	0.0590451	0	0.187182
CG13409	0.122531	0.0142806	0.026481	0.0696144	0.0544652	0.133463	0.018765	0	0.0491624	0.0499304	0.335078	0.0257973	0.164784	0.182143	0.0138515	0
CG13427	0.0133348	0.00556226	0.00894807	0.000906185	0	0	0.0246146	0.0145647	0.090495	0	0	0	0	0	0	0
CG13436	0.0499636	0.0929139	0.0594788	0.0748974	0.0717808	0.13727	0.0235251	0.0193187	0.0308076	0.0373155	0.0411217	0	0.0202903	0.0661189	0.252822	0
CG1344	0.466119	0.825173	0.589511	0.371517	0.458893	0.339313	0.47262	0.443791	0.658292	1.19812	0.330434	0.470525	0.951354	0.573538	0.504746	0.328249
CG13449	0	0	0	0.00884868	0	0.0250276	0.02374	0	0.00469752	0	0.0938645	0.0206706	0	0	0.0193255	0
CG13454	0	0.027958	0.00500713	0.00582011	0.010236	0	0.0309022	0	0.0178651	0.0503148	0.0109828	0	0	0	0	0
CG13457	0.0564969	0.0022962	0.052608	0.0268934	0.0162846	0.0291638	0.0605538	0.036782	0.00727597	0.0748919	0.162053	0.0645646	0.138927	0	0.00373301	0
CG13458	0.0899579	0.047507	0.0133623	0.0184668	0.0190655	0.00802502	0.0600137	0	0.0997116	0.0288375	0.0127071	0.0204113	0.0467916	0	0.00326445	0
CG13481	0.0448671	0.0330932	0.0442348	0.039732	0.0974888	0.142964	0.0238874	0.0269582	0.0316194	0.211426	0.231616	0.120995	0.0680068	0	0.141313	0
CG13484	0.383035	0.310351	0.315808	0.159992	0.321251	0.418377	0.16323	0.250932	0.200178	0.366375	0.295052	0.278477	0.129574	0.325183	0.221985	0
CG13501	0.0199136	0.00258608	0.0118326	0.0292766	0.0285669	0.0152498	0.00267902	0	0	0.0727097	0.0733557	0.0394784	0.0400195	0	0.0403148	0
CG13502	0.0691898	0.0644873	0.0215749	0.145454	0.033346	0.24685	0	0.0718901	0.0614804	0.0436233	0.0351543	0.0609973	0.127544	0.0188057	0	0
CG13506	0.5945	0.421834	0.491317	0.470186	0.506837	0.5158	0.646735	0.703845	0.657872	0.975503	0.435216	0.272708	0.754232	1.31279	0.949329	0
CG13516	0.100504	0.0755437	0.0469533	0.0742967	0.0634379	0.036651	0.0257745	0.0309283	0.0429648	0.0219587	0.0504125	0.0469671	0.0427099	0.0898571	0.134515	1.52856
CG13531	0.151922	0.241788	0.146479	0.250573	0.0971354	0.0918105	0.178823	0.076048	0.148165	0.233207	0.0851061	0.258903	0.0508607	0.0888278	0.11821	0.597479
CG13532	0.16914	0.0241394	0.0313591	0.0817051	0.00195534	1.56332	0.00813772	0.0265473	0	0.0840885	1.27612	0.0478133	0.0583885	0.0222214	0.0631429	0
CG13539	0	0	0.0502568	0.0270644	0.00262069	0.0354664	0	0	0.00533101	0.00596001	0.0169408	0	0	0	0.0655734	0
CG1354	2.12145	2.56832	2.40693	1.85351	2.02833	1.28892	2.55885	2.7854	2.17703	2.95061	1.20324	2.33752	2.27967	2.07976	2.49241	2.25933
CG13545	0.0240724	0.0444312	0.0779179	0.00108351	0	0.0743628	0.00234087	0.0381843	0	0.0311115	0.0029806	0	0.0431477	0	0.0181146	0
CG13551	7.15766	9.17501	9.28678	7.60941	8.48184	5.71625	7.91671	9.32816	9.67117	9.41325	4.80656	8.81267	8.83538	4.70347	5.97412	12.0232
CG13561	0	0.0205336	0.00695499	0.0138673	0.0657191	0.0443893	0.00602398	0	0.0513936	0.0760276	0	0	0.0374336	0.0135756	0.0709635	0
CG13565	0.0483787	0.0386358	0.0368154	0.016262	0.0144922	0.00909874	0.0227963	0	0.00520036	0.0245293	0.00906024	0	0.0252284	0	0.00846075	0
CG13566	0.00364838	0	0	0.00397944	0	0	0.0134489	0	0	0	0.00272266	0	0	0	0	0
CG13585	0.527826	0.808292	0.799718	0.742065	0.75786	0.670829	0.741482	0.962943	0.766918	1.08051	0.987201	1.2047	1.18294	0.372123	0.356647	2.39094
CG13594	0.0194579	0.0231226	0	0.0627101	0.0239393	0.0663353	0.00408705	0	0.0360497	0.0536072	0.0274823	0.0669972	0	0	0.11382	0.187182
CG13599	0.14466	0.101154	0.17776	0.137256	0.116803	0.0532315	0.134215	0.156038	0.06222	0.168998	0.0597988	0.0461004	0.184618	0.246999	0.0848701	0
CG1360	0.0955265	0.0401855	0.114041	0.149774	0.0940651	0.106498	0.0743154	0.145553	0.125831	0.118664	0.0428544	0.077714	0.00806899	0.177343	0.0769071	0
CG13601	0.0903614	0.172327	0.204455	0.046186	0.169771	0.0803504	0.259399	0.180545	0.111487	0.338601	0.055859	0.213171	0.0573465	0.269564	0.250063	0
CG13603	0.184827	0.149377	0.186209	0.183516	0.196464	0.305782	0.100596	0.0437772	0.102699	0.227613	0.442661	0.432624	0.14493	0	0.220326	0.187182
CG13604	0.168643	0.105831	0.134626	0.129295	0.194808	0.216629	0.13864	0.240733	0.161999	0.103053	0.23744	0.00889806	0.152219	0.155493	0.163437	1.52138
CG13605	0.138704	0.102583	0.0759405	0.129746	0.177035	0.129371	0.0683311	0.151449	0.106025	0.228421	0.150984	0.151951	0.208205	0.0758035	0.0787962	0
CG13606	0.0732568	0.0198329	0.0849317	0.201914	0.0340415	0.0362129	0.0226908	0.0682909	0.0474577	0	0.0241212	0.0525358	0.040917	0.265129	0.402096	0
CG13609	0.0554373	0.0591505	0.0590934	0.0158052	0.0234176	0.103207	0.0279918	0.0324426	0.0109045	0.0394095	0.069099	0.016447	0	0	0.0121598	0
CG13611	0.0173697	0	0	0.0108027	0.00788606	0.0851753	0	0	0.00629332	0	0.0347266	0.024977	0	0	0.00647032	0
CG13615	0.133797	0.0290161	0.183787	0.0796658	0.138468	0.0974052	0.108511	0.164685	0.160658	0.190791	0.0271317	0.0879156	0.00785616	0.0188057	0.209387	0
CG13618	0.0267419	0.0653434	0.0965444	0.045978	0.100641	0.0974683	0.0832235	0.111905	0.0845372	0.0681214	0.156864	0.0204296	0.0699516	0	0.012179	0
CG13622	0.00845383	0.00295478	0	0.0130282	0	0.0068214	0.0643889	0.0428317	0.0416621	0.00349013	0.00175475	0	0	0	0.0944647	0
CG13623	0.0992701	0.0790253	0.0858673	0.166813	0.0869166	0.0445723	0.0883043	0.154753	0.137377	0.120857	0.149293	0.102396	0.0155361	0.051493	0.062426	0
CG13624	1.44885	1.1812	1.59227	2.29741	1.19361	2.50333	1.03277	1.21292	1.11495	0.947466	3.18642	1.326	1.02396	3.07465	1.64168	0
CG13625	2.07473	2.1893	1.5175	1.8302	1.70393	2.00827	1.54046	2.50629	1.77529	1.48666	1.68269	1.24862	1.41399	1.61728	2.35744	2.57604
CG13627	0.0627083	0.0205391	0.0227988	0.0545226	0.0259079	0.0520878	0.0767435	0.0260939	0.0721784	0.0490225	0.0578127	0	0.013913	0.0118253	0.00619232	0
CG13630	0.578781	0.595697	0.878785	0.416617	0.540745	0.649773	0.613519	0.470342	0.907255	1.21236	0.543132	0.715908	0.873649	0.718555	0.714319	0
CG13631	0.227878	0.101973	0.213822	0.415963	0.156316	0.0972469	0.0968132	0.115918	0.0233656	0.643383	0.0169233	0.428841	0.126425	0.09854	0.225532	3.71436
CG13634	0	0.0401795	0.00783345	0.00974539	0.0360071	0.00426858	0.00586027	0	0	0	0.033271	0.0750586	0.0809966	0.0261657	0	0
CG13639	0.0410591	0	0	0	0	0.00877839	0	0	0	0	0	0	0	0	0	0
CG13650	0.00346017	0.0638883	0.0601549	0.0830478	0.0794201	0.0466323	0.0146366	0.0691796	0.00337598	0.0371263	0.100025	0	0	0.0402706	0.136616	0
CG13653	0.0517099	0.0237736	0.0748767	0.0917041	0.0199591	0.0369962	0.0171492	0.0591104	0	0	0.0382336	0.0226432	0.00448234	0.0126899	0.0696577	0
CG13659	0.0136616	0.0243789	0.00492217	0	0.0216182	0.0030917	0.0148581	0	0.0319073	0	0.00456675	0.0739386	0	0	0.0286727	0
CG13663	0.42433	0.279147	0.291403	0.212714	0.5196	0.218966	0.468072	0.172062	0.542649	0.157406	0.176059	0.356488	0.127139	0.130291	0.230121	0.210146
CG13671	0.0993535	0.0632059	0.107154	0.0701376	0.102024	0.0190806	0.109848	0.186478	0.0883579	0.0604154	0.0373297	0.139665	0.161602	0.0768016	0.127139	0
CG13675	0.070759	0.010611	0.028549	0.073912	0.0293147	0.0121117	0.051556	0.0350022	0	0.0369242	0.0055813	0	0.0573516	0.0216309	0.103084	0
CG13676	1.24481	1.6619	0.961289	0.81738	1.97783	0.473944	1.75244	1.45588	1.50122	0.430277	0.919399	0.347004	1.1415	1.21534	1.60626	0.420292
CG13679	0.0385598	0.0117524	0	0.00882668	0	0.00820231	0.00776244	0	0	0	0	0.0226432	0	0	0	0
CG1368	0.0926381	0.168266	0	0.0597612	0.711693	0.0259976	0.264947	0.180069	0.472861	0.0760387	0.0294887	0.0536215	0.778577	0.239828	0.0670868	0
CG13689	0.176747	0.220448	0.186708	0.18954	0.329273	0.226333	0.162908	0.188638	0.281418	0.294938	0.298607	0.207847	0.164055	0.191679	0.133526	0
CG13690	0.922414	0.994113	1.7289	1.35999	0.939492	0.799529	0.492692	0.958609	0.925241	1.02302	0.348006	0.513733	0.479094	0.777435	0.65395	0
CG13692	0.233596	0.242886	0.385843	0.262831	0.162672	0.100073	0.175593	0.12615	0.0764131	0.114635	0.16389	0.0615961	0.0138228	0.238319	0.231231	0
CG13693	0.0286331	0.0337769	0.0230585	0.0348713	0	0.00871879	0.0129201	0	0.0280975	0.0131653	0.0144318	0.028053	0.0293734	0	0.12101	0
CG13694	0.0123482	0.00360177	0	0.00292904	0	0.0504579	0.00591201	0.0329641	0.00215732	0	0.0411138	0	0	0	0	0
CG13698	3.51779	2.69011	2.86245	2.65963	2.59507	2.76625	2.94073	2.94942	3.03758	0.619294	2.64482	1.8146	2.62601	3.12041	2.69964	0
CG13699	0.0240829	0.0281608	0.0144518	0.0423695	0.0340539	0.0539463	0.05889	0.0971975	0.0551498	0	0.0196275	0.167131	0.0751119	0.0877797	0.132014	0
CG1371	0.294693	0.4426	0.583888	0.483657	0.459075	0.275386	0.424789	0.534687	0.248205	0.815876	0.312638	0.702664	0.389799	0.335462	0.429263	0.913529
CG13711	0.0285916	0	0	0.0232202	0.00976304	0.0026624	0.0504984	0.0412052	0	0	0.00204724	0	0.056764	0	0.00318655	0
CG13712	0.00143491	0	0.0297775	0.0250459	0.00861401	0	0	0	0.0671581	0	0.0112239	0	0	0	0.00846075	0
CG13713	0.00547745	0.0353314	0	0	0	0.00585674	0.0243729	0	0	0.0224404	0	0	0	0	0	0
CG13716	0	0	0	0	0	0.0164218	0.00209013	0.0332164	0.00584637	0	0	0	0	0	0.0508027	0
CG13720	0.0211004	0.0195787	0.0521121	0.0153435	0.0241341	0.0468738	0	0	0.0413449	0.0103411	0.0029806	0.0510059	0.0081044	0	0.0164559	0
CG13724	0.0906908	0.0299223	0.0597126	0.121049	0.00888989	0.0453156	0.0794892	0.109057	0.110288	0.0788379	0.0564785	0.0619252	0.0566334	0	0.187421	0
CG13731	0.0885569	0.053328	0.0126192	0.103339	0.0332803	0.0491089	0.0582755	0	0.0131381	0	0.00773015	0.0312899	0.0270033	0	0.0885493	0
CG13737	0.0222978	0.0236788	0	0.0201366	0.0162919	0.0219725	0.0212284	0.0660113	0.0282556	0	0	0	0.0508774	0	0.00574156	0
CG13739	0.131206	0.189456	0.112831	0.206059	0.111165	0.194563	0.0933365	0.105589	0.148731	0.20934	0.178842	0.0279917	0.0646533	0.299846	0.122532	0.95048
CG13742	0.0266651	0.0172217	0.0994402	0.0506773	0.0798826	0.0769852	0.0661336	0.0286802	0.083212	0.125979	0.00841128	0.0807402	0.173494	0	0.132023	0
CG13743	0.0193404	0.0157871	0	0.0234152	0.0371221	0.0407094	0.0474607	0.0907199	0.00730017	0.0983579	0.0408531	0.109465	0.0384291	0	0.0279254	0
CG13747	0.0389777	0.00161077	0	0.0117574	0.0201045	0.0178493	0	0	0	0	0.00431432	0	0	0	0.014824	0
CG13749	0.077266	0.061821	0.109703	0.130435	0.0956265	0.0657572	0.064784	0.131268	0.0908119	0.128525	0.00767311	0.138617	0.248225	0.0261657	0.249522	0
CG13751	1.67206	2.16988	1.73612	1.40281	2.38444	1.07041	2.18942	1.8432	1.87901	3.66677	0.74187	3.34843	1.90865	2.05277	1.42233	3.37032
CG13760	0.4117	0.319036	0.294035	0.464689	0.255047	0.512689	0.284311	0.225075	0.263849	0.284072	0.348648	0.138907	0.360402	0.476522	0.419598	0
CG13766	0.0969014	0.0829055	0.14116	0.0953895	0.0588214	0.178432	0.0504085	0.0512703	0.027118	0.0826494	0.0990676	0	0.1077	0.276626	0.213726	0
CG13773	0.467775	0.540684	0.589961	0.549907	0.360749	0.322982	0.653061	0.753973	0.519325	0.503006	0.385684	0.327833	0.539938	0.505414	0.334176	0
CG13784	1.3733	0.541028	0.597342	0.945809	0.952115	1.45553	0.650979	0.481446	0.715695	0.697858	1.15808	1.13892	0.761338	0.995107	0.925623	0.532056
CG13786	0.0181993	0.0339763	0.0458007	0.0284786	0.0527817	0.00726573	0.00407743	0.00129226	0.0513864	0.115662	0	0	0	0	0.138088	0.579307
CG13796	0.024809	0	0.0174618	0.0166052	0.00769636	0.00489778	0.0216004	0.0208333	0.0227153	0.0480227	0.0103046	0	0.0246011	0	0	0
CG13801	0.0042957	0.00540596	0.00771253	0.00177838	0.0238768	0.00604486	0.00524213	0.0405633	0	0.0208279	0.0229057	0.057005	0	0	0	0
CG13807	0.183333	0.496587	0.398247	0.245956	0.450249	0.17798	0.29865	0.334129	0.570646	0.840605	0.175375	0.673173	0.360663	0.22964	0.554289	0.532056
CG13827	0.577634	0.382108	0.271001	0.489454	0.24436	0.45472	0.358319	0.297685	0.217036	0.163866	0.355023	0.246389	0.374116	0.19761	0.492375	0.118103
CG13830	0.115707	0.0951971	0.0887473	0.164718	0.151119	0.459597	0.131107	0.116573	0.129645	0.31048	7.2531	0.0238484	0.118589	0	0.164564	0
CG13840	0.0215798	0.0138274	0.0409991	0.0065177	0	0.0122184	0	0.0135352	0.0217266	0.0130565	0.00521282	0	0.0305412	0	0.0356393	0
CG13843	0.00768859	0.00378672	0	0.00269176	0	0	0	0	0.00947185	0.0138862	0.0153275	0	0	0	0	0
CG13850	0.186767	0.237125	0.248427	0.134832	0.136938	0.222607	0.353195	0.11139	0.245208	0.419029	0.164421	0.256398	0.21207	0.0457991	0.0783726	0.236206
CG13857	0	0.0240496	0.0110071	0.0274369	0.0160663	0.0772535	0.0191041	0	0	0.00786581	0	0	0.068061	0	0.0659981	0
CG13865	0.487564	0.378293	0.39118	0.360151	0.272365	0.432845	0.272947	0.550657	0.215998	0.729547	0.40652	0.373586	0.314666	0.504009	0.623063	0
CG13868	0.027873	0.0869857	0.0691782	0.0399158	0.0409175	0.117494	0.0585644	0.0685911	0.0325679	0.062981	0.517903	0.288105	0.074171	1.09372	0.202478	0
CG13869	0.0147171	0	0	0.0184334	0	0.0571265	0	0.0157067	0.00896433	0	0.0104169	0.0126762	0.0389057	0.0993187	0.0803537	0
CG13875	0.251826	0.095104	0.134573	0.20587	0.181179	0.22863	0.138704	0.195337	0.0325955	0.0193022	0.322175	0.127463	0.101556	0	0.109359	0
CG13876	0.0198867	0.04925	0.0938782	0.049906	0.0875101	0.0717029	0.108723	0.0466697	0.0891959	0.117726	0.0168354	0.146653	0.0515844	0.10717	0.0594304	0
CG13887	1.81726	2.67514	2.24195	1.78776	2.36276	1.35216	2.40929	2.38802	2.67967	2.81814	1.67338	4.24501	1.9774	2.76461	1.53397	2.46338
CG13889	0.133722	0.13192	0.0896383	0.0851001	0.122138	0.183776	0.0655107	0.0236313	0.116703	0.147271	0.0913059	0.069306	0.00470303	0.0494787	0.153345	0
CG13890	0.147805	0.130435	0.224797	0.112283	0.078468	0.221111	0.163823	0.273227	0.195521	0.300447	0.149612	0.287358	0.720233	0.038353	0.391804	0.305285
CG13891	0.0487696	0.0387949	0.0527323	0.0623581	0.0133571	0.0618321	0.0539131	0.17121	0.0949305	0.0869378	0.0674695	0.0446345	0.074265	0	0	0
CG13893	0.126766	0.150114	0.119877	0.166791	0.346352	0.341815	0.276209	0.145079	0.145208	0.077546	0.39814	0.0732445	0.185339	0.0183766	0.168783	0
CG13894	0.193356	0.0813929	0.0736442	0.215739	0.0997046	0.33218	0.14173	0.167589	0.122401	0.0557068	0.737589	0	0.139558	0.284278	0.133397	0
CG13895	0.466361	0.371014	0.285602	0.416568	0.226524	0.532534	0.597612	0.395128	0.37694	0.257777	0.228214	0.239154	0.298157	0.362493	0.603639	0
CG13896	0.375022	0.304389	0.393826	0.405194	0.285004	0.28042	0.297593	0.361586	0.290195	0.128418	0.239756	0.082345	0.32655	0.126545	0.409753	0
CG13900	0.142455	0.113539	0.100361	0.121427	0.0707293	0.071903	0.134236	0.0928214	0.111025	0.085224	0.0924494	0.167769	0.188133	0.022431	0.139293	0
CG13901	0.274274	0.301726	0.361704	0.168198	0.340892	0.213221	0.34559	0.342864	0.363197	0.588427	0.254076	0.28592	0.275156	0.271026	0.326962	0
CG13902	0.0473934	0.225543	0.0755231	0.0576494	0.072965	0.149279	0.133103	0.228087	0.167451	0.279399	0.267269	0.20395	0.134622	0.243535	0.12275	0
CG13907	0.10991	0.0240243	0.0868675	0.253785	0.0812136	0.562824	0.293387	0.0777343	0.0997755	1.48795	0.282069	0.0177961	0.0717288	0.0349942	0.134146	0
CG13917	6.06905	4.46186	5.5261	6.65925	4.57122	7.17071	4.28843	4.26018	3.86725	3.3782	6.28379	5.85398	3.56605	6.01861	4.69021	3.07971
CG13919	0.06705	0.1358	0.087797	0.0787986	0.128468	0.0470171	0.194208	0	0.129199	0.253326	0.0361049	0.290232	0.0967097	0.259416	0.015593	1.27324
CG13920	0	0.0174892	0	0	0.0123464	0.0314425	0.00591201	0.026682	0.0642765	0.00717463	0.12763	0	0.0329947	0	0	0
CG13921	0.650778	0.620165	0.619269	0.820171	0.787272	0.718239	0.811421	0.930814	1.01918	0.262432	0.524893	0.243353	0.51764	1.02825	0.928375	0
CG13926	0.470022	0.48505	0.525129	0.387429	0.565691	0.319837	0.456305	0.350293	0.5688	0.571648	0.233523	0.366701	0.527466	1.05144	0.515757	0.305285
CG13928	0.806573	0.0986537	0.216086	1.35669	0.183804	5.88	0.0919828	0.103282	0.126686	0.26048	9.87392	0.0624062	0.333029	0.430514	0.484536	0.532056
CG13931	0.113125	0.0895007	0.03532	0.284419	0.102916	0.112518	0.273099	0.10784	0.0833097	0.0707182	0.113109	0.173488	0.117803	0.197989	0.0384327	0
CG13933	0.251253	0.0519303	0.187193	0.165285	0.138276	0.225628	0.151644	0.292194	0.122611	0.323371	0.317527	0.155765	0.291647	0.12584	0.503357	0.597479
CG13937	0.0650803	0.0536806	0.0431623	0.105493	0.0681812	0.297041	0.0113336	0.0364729	0.233701	0.0656572	0.491871	0	0	0.0395598	0.0432151	0
CG13949	0.00773469	0.0103383	0.0331207	0.0273396	0.0273091	0	0	0	0.00653373	0	0.0489361	0	0	0.0898021	0	0
CG13954	0.275803	0.072133	0.409099	0.586331	0.156243	0.430543	0.165969	0.141757	0.139242	0.0180221	0.107143	0.0704761	0.184957	0.101623	0.559303	0
CG13957	0.0742313	0.0948255	0.132768	0.132274	0.0851185	0.091921	0.209909	0.187071	0.242753	0.220679	0.166327	0.249175	0.24059	0.0185619	0.167709	0
CG13982	0.0470934	0.0410232	0.0989173	0.0417984	0.0516429	0.0823229	0.135505	0.127007	0.0704251	0.115693	0.0876583	0.088291	0.162805	0.0925429	0.0875516	0
CG1399	1.53235	1.16979	1.31016	1.29528	1.12223	1.94101	1.25615	1.04054	1.64668	0.748243	2.26705	2.43795	1.02344	1.77661	1.50151	2.54647
CG13991	0.218384	0.117723	0.122149	0.11599	0.1194	0.163708	0.119484	0.12973	0.120441	0.0924977	0.199534	0.105225	0.0917707	0.0720929	0.288574	0
CG13992	0.25474	0.13076	0.283878	0.252463	0.252613	0.182405	0.188533	0.145645	0.161807	0.1283	0.135748	0.083888	0.136336	0.106257	0.365252	0
CG13993	0.881939	1.70451	1.11889	0.951297	1.39816	0.967796	1.29192	1.51617	1.76102	1.99383	1.08692	1.60349	1.06994	1.24184	1.29005	0.210146
CG13994	0.156033	0.24254	0.154719	0.118225	0.143666	0.0812394	0.20106	0.0694568	0.123513	0.550311	0.158451	0.496627	0.306799	0.0306929	0.417105	0
CG13999	0	0.00353276	0.0311109	0.0368988	0	0.0129237	0	0	0.00358066	0.0273448	0.10268	0.0734282	0	0	0.00500426	0
CG14000	0.0136161	0.0494871	0.0222045	0	0.0157944	0	0.00219735	0	0.00607268	0	0.00882602	0	0	0	0	0
CG14005	0.301092	0.137205	0.157907	0.130273	0.103648	0.111892	0.184736	0.0577172	0.0734646	0.0715873	0.127091	0.110198	0.157401	0.169247	0.132918	0
CG14006	0.0204302	0.0206412	0.0441782	0.0047523	0.00591246	0.0451551	0.010111	0	0	0.0308492	0.0935384	0	0.0626716	0	0.0818881	0
CG14010	0.0544754	0.0461785	0.0167106	0.00778253	0	0.0876344	0.0545906	0.0336456	0.0117342	0.0200361	0.080901	0.08558	0.0123941	0	0.112555	0
CG14014	0.00653097	0.0055939	0.00263891	0	0.0287134	0.0125307	0.0154362	0.0459585	0	0.0111198	0.00454139	0.0163291	0.0866606	0	0.0973596	0
CG14015	0.0999754	0.0178272	0.0383116	0.010674	0.0307568	0.0756345	0.00894072	0.034086	0.00342746	0	0.319037	0.0817206	0.0622491	0	0.0428314	0
CG1402	0.0575866	0.0526345	0.0454716	0.0732423	0.0490328	0.0590147	0.0627223	0.0220692	0.117667	0.047794	0.315172	0.0290549	0.021256	0	0.00875843	0
CG14024	0.0159675	0.027262	0.0135079	0.0108354	0	0.350632	0.0617013	0.11069	0.0529816	0.1339	0.85285	0.09357	0	0.101469	0.136991	0
CG14042	0.146281	0.103108	0.0190755	0.134627	0.0416818	2.59561	0.0302848	0.225443	0.0286215	0.142054	3.67249	0.0926123	0.0639203	0.214853	0.0649411	0
CG14043	0.165866	0.141874	0.0648766	0.123446	0.143652	0.146305	0.0727455	0.0454229	0.188437	0.201399	0.0499617	0.0928566	0.0636448	0.372232	0.408275	0
CG14053	0.00565145	0	0.0242495	0.0337951	0	0	0	0	0.0216694	0	0	0	0	0.0188676	0.00602817	0
CG14057	0.229396	0.28921	0.322894	0.238958	0.316411	0.16618	0.263354	0.27297	0.209451	0.539204	0.204354	0.549986	0.524182	0.115052	0.301704	0
CG1407	0.627741	0.391684	0.470035	0.465753	0.5218	0.608447	0.564619	0.394839	0.34837	0.765016	0.598998	0.823521	0.77349	0.186496	0.599621	0.187182
CG14073	4.56906	2.86653	3.68242	5.73336	3.22559	4.08792	3.66987	3.41154	2.76292	2.79358	3.81237	2.38151	3.36503	3.82432	3.73869	6.10383
CG14074	0.511064	0.26024	0.39654	0.411739	0.46648	0.322611	0.277921	0.279335	0.379288	0.316626	0.190514	0.165761	0.350341	0.307142	0.218895	0
CG14079	0	0.0100505	0.0381608	0.0303502	0.00603677	0.0043674	0	0	0.00673836	0.0427643	0.0243428	0	0	0	0	0
CG14082	0.00426813	0.0642614	0.0695142	0.0588607	0.0446071	0.0936269	0.00324475	0.0844399	0.00798498	0.114871	0.143922	0	0	0.0261657	0.169316	0
CG14085	0.0526592	0.0065796	0.0164857	0.0523856	0.0536314	0.129924	0.0467144	0.0307095	0.0212801	0.0688911	0.0267147	0.0206706	0.0407365	0	0.0415032	0
CG14103	0.734469	0.965712	0.965991	0.614121	0.910581	0.443156	0.889446	0.866232	0.793139	1.17776	0.472856	0.938062	0.814318	0.979841	0.907372	1.02389
CG14104	0.48788	0.680411	0.64193	0.410717	0.59314	0.184701	0.551419	0.769053	0.670184	0.607543	0.213724	0.449774	0.474392	0.323635	0.505233	0.397328
CG14107	0.0203679	0.0412035	0.0501834	0.0386902	0.00551364	0.104681	0.0599445	0	0.0887864	0.0505455	0.0338362	0.0300515	0.10175	0	0.0574563	0
CG14109	0.0178359	0	0	0.00188704	0	0.0394953	0.00614918	0.0327157	0.011017	0.00420791	0.00177995	0	0.0798295	0	0.0028536	0
CG14117	0.19423	0.112943	0.177654	0.211294	0.118602	0.309668	0.154845	0.186916	0.236506	0.175436	0.0524745	0.0308604	0.162394	0.0678242	0.334508	0
CG14118	0.0734167	0.0963521	0.0873371	0.218601	0.127862	0.0927109	0.0618929	0.0597643	0.00266955	0.158051	0.18685	0.0477548	0.354775	0.12273	0.243782	0
CG14120	0.0449365	0.0291628	0.0313168	0.0463529	0	0.00809918	0.02742	0.00129226	0.0552756	0.0819081	0.0584537	0.0239025	0.121476	0	0.0408984	0
CG14130	0.0580394	0.105202	0.0776541	0.141471	0.119704	0.00672759	0.133229	0.0520897	0.131848	0.143598	0.0803499	0.157919	0.0490734	0	0.105472	0
CG14132	0.269119	1.07562	0.346435	0.421536	0.69507	0.127849	0.650802	0.556821	0.78863	0.0192905	0.168862	0	0.371056	0.620917	0.39642	0
CG14135	0.181416	0.164443	0.0581963	0.052231	0.117887	0.134618	0.0879916	0.13345	0.230526	0.123857	0.121957	0.140028	0.247752	0	0.196282	0
CG14142	0.035759	0.0443311	0	0.0332566	0.0234615	0.0551821	0.0336908	0.0269025	0.024729	0.0163145	0.0317825	0.0331345	0.0462759	0.0163018	0.0190588	0
CG1416	1.67103	1.63138	1.70894	1.74788	1.36597	1.91115	1.39522	1.91288	1.52434	1.94622	1.54914	1.52451	1.03925	1.63521	1.22417	0.328249
CG14164	0.168473	0.114168	0.210276	0.100627	0.0588327	0.400691	0.157003	0.0787847	0.138784	0.107964	0.217448	0.161544	0.0302081	0.0447521	0.206418	0
CG14174	0.0732545	0.109405	0.0858084	0.071927	0.113464	0.0443185	0.0499555	0.0822369	0.0417968	0.103576	0.0122516	0.203976	0.0499407	0	0.00947379	0
CG1418	0.130945	0.358827	0.253542	0.110131	0.39548	0.157958	0.40272	0.249779	0.405801	0.327303	0.202165	0.676586	0.257915	0.215429	0.289277	0
CG14182	0.393868	0.198674	0.262474	0.2224	0.141686	0.352718	0.390468	0.404123	0.23026	0.229111	0.121747	0.174042	0.334747	0.173339	0.189509	0
CG14183	0.273389	0.123811	0.0838742	0.107478	0.0584966	0.134728	0.0621946	0.14844	0.120085	0.10217	0.218451	0.247005	0.0680696	0	0.128297	0
CG14184	0.528979	0.41143	0.351725	0.495307	0.467286	0.460307	0.344009	0.504315	0.260398	0.610172	0.463845	0.952858	0.485005	0.309721	0.454879	0.821486
CG14186	0.108956	0.0263908	0.0711011	0.0591341	0.0375061	0.285238	0.0322822	0.0385232	0.0738745	0.0796528	0.128187	0.0426025	0.0573516	0.137379	0.0189937	0
CG14194	0.279947	0.302416	0.266174	0.372856	0.345699	0.314045	0.441997	0.308687	0.405837	0.335257	0.365093	0.620149	0.341898	0.349196	0.486611	0.85955
CG14200	0.369611	0.528745	0.475184	0.694258	0.415732	0.734162	0.31164	0.675846	0.694111	0.782734	0.791086	0.542391	0.636388	0.732089	0.985473	0.187182
CG14204	0.0215135	0.00787248	0.0628521	0.0191148	0.00358917	0.067067	0	0	0.0329913	0	0	0.0444036	0	0	0.00721633	0
CG14207	1.05738	1.23544	0.88577	1.27296	0.881452	1.51303	0.814905	1.10157	0.857422	2.00152	1.27959	2.67921	0.810119	1.70176	1.03559	0
CG14210	0.423473	0.736617	0.687494	0.439929	0.448374	0.327213	0.607036	0.699899	0.517583	2.16056	0.327061	0.828716	0.320581	0.613601	0.507365	0
CG14212	0	0	0	0.00433958	0.00325529	0.0109002	0.00219735	0	0.0278378	0	0.00398711	0	0.0704856	0	0.0265805	0
CG14215	0.323346	0.239238	0.226423	0.185206	0.181897	0.172711	0.211315	0.161779	0.262687	0.368785	0.330329	0.287392	0.252948	0.548165	0.282595	1.57679
CG14218	0.044206	0.0530521	0.0478669	0.0127262	0.0416145	0.0541163	0.0383728	0.0307821	0.0316464	0	0.0453445	0.0868812	0	0	0.0257548	0
CG14220	0.393919	0.27672	0.456971	0.469889	0.27286	0.251556	0.386408	0.248593	0.373043	0.199531	0.348661	0.220758	0.189563	0.0976253	0.404756	0.305285
CG14221	0.122556	0.0488656	0.180711	0.145725	0.105173	0.13098	0.103062	0.154197	0.114617	0.0354915	0.161302	0.0716998	0.0478192	0.233764	0.090339	0.626566
CG14223	0.56385	0.675206	0.453741	0.407057	0.610858	0.54656	0.4636	0.331754	0.358331	0.317726	0.269387	0.121257	0.443312	0.358736	0.493921	0
CG14227	0	0.00572787	0.0229408	0.00101764	0.00752568	0.00148538	0	0	0.0774069	0	0.00416834	0	0.011423	0	0.0126153	0
CG14229	0.188094	0.203248	0.201131	0.231325	0.222582	0.193068	0.106831	0.189202	0.235037	0.339655	0.155895	0.401931	0.257974	0.15734	0.242049	0
CG14230	0.292192	0.3506	0.463691	0.280316	0.37018	0.385596	0.385033	0.296859	0.464023	0.560707	0.23086	0.349962	0.268309	0.516937	0.518449	0
CG14231	0.169577	0.305965	0.274352	0.224797	0.264683	0.0903169	0.259824	0.274989	0.206938	0.238735	0.1647	0.239259	0.397683	0.255626	0.253993	0
CG14232	0.214145	0.266729	0.133359	0.278557	0.190816	0.296189	0.274048	0.130181	0.34446	0.111272	0.356858	0.258235	0.11353	0.449319	0.180003	3.01601
CG14234	0.0692847	0.0553771	0.0451076	0.0581705	0.0970593	0.414813	0.0896179	0.0276451	0.0654063	0.0402826	0.350743	0.046219	0.107563	0	0.145049	0
CG14252	0.47798	0.190154	0.229656	0.309979	0.219131	0.359662	0.242456	0.219978	0.199391	0.137697	0.480639	0.546805	0.118215	0.331643	0.402565	0
CG14253	0.230029	0.05746	0.122722	0.090741	0.0435525	0.151037	0.116717	0.051248	0.163686	0.350471	0.125797	0.00452414	0.085894	0.0418736	0.123565	0.305285
CG14257	1.09122	0.341837	0.442483	0.549622	0.934709	0.660768	1.66622	0.428977	0.431262	0.222144	0.457615	0.285344	0.224932	0.238556	0.899918	0
CG14259	0	0	0.0481854	0.0311214	0	0	0	0.0158985	0.00589211	0	0.05527	0	0	0	0	0
CG14262	0.024211	0	0	0	0	0	0.0350894	0.0210353	0	0.0278261	0.0088566	0	0	0	0.0126959	0
CG14265	0.0062136	0	0.00491679	0.0069629	0.00483306	0.0127325	0.00279742	0	0	0	0	0	0.0564172	0	0.0032218	0.118103
CG1427	0.3377	0.134067	0.221063	0.233931	0.201848	0.260355	0.162971	0.152882	0.243903	0.624841	0.330023	0.243089	0.190081	0.10752	0.335268	0
CG14270	0.245955	0.273572	0.445063	0.199958	0.239199	0.181029	0.235614	0.464437	0.304642	0.342306	0.194534	0.363991	0.191868	0.364656	0.399924	0
CG14275	0.0452082	0.178765	0.00306503	0.0248877	0.101442	0.0158832	0.0725801	0	0.0319162	0.0416024	0.0289988	4.98771	0.0781452	0	0.0123251	0
CG14277	0.0450867	0.0253204	0.0103173	0.0294938	0.046653	0	0.0255459	0.0274701	0.0586871	0.15743	0.00641264	0.223705	0	2.4339	0	0
CG14280	0.0184358	0.0206583	0.0228157	0.0151755	0.0585878	0.0334051	0.0412365	0	0.0157021	0.022974	0.0033224	0.0813537	0	0	0.00762011	0
CG14282	0.0558503	0.00316169	0.00179856	0.00924494	0	0	0.0112094	0.0468375	0.0350238	0	0.0253702	0.0148301	0.0257682	0	0.00806539	0
CG14285	0.0117408	0.054094	0.0316265	0.0298935	0.0426598	0.0298073	0.0275161	0.10257	0.075856	0.113058	0.00177995	0.0848227	0	0.258915	0.0255081	0
CG14286	0.241537	0.144493	0.197016	0.173067	0.208218	0.126641	0.34697	0.186962	0.212611	0.485666	0.157153	0.269629	0.277777	0.26185	0.0914692	0
CG14291	0.892589	0.958101	1.12442	0.389897	1.36294	0.553632	0.932736	0.956731	0.994231	0.21656	0.477519	0.217838	0.91961	0.846271	0.754497	0
CG14297	0.0198775	0.0054796	0.0285138	0.0275505	0.0292881	0.00636173	0.0268978	0.0324709	0	0	0.00629615	0.0347242	0	0	0	0
CG14298	0.0200166	0.0050196	0.00277128	0	0.0155033	0.00704163	0	0	0.0151056	0	0.012679	0	0	0	0	0
CG14299	0.419881	0.43745	0.339825	0.418351	0.429383	0.321516	0.548489	0.297671	0.188585	0.357756	0.345218	0.57358	0.482973	0.121403	0.690085	2.52453
CG14301	0.275932	0.389802	0.0366576	0.090042	0.246837	0.143757	0.585153	0.149147	0.219635	0.0515255	0.126888	0.0701596	0.947907	0.181339	0.0466899	0.210146
CG14304	0.073937	0.0860592	0.0689369	0.112499	0.190706	0.104186	0.0867303	0.184216	0.177405	0.110532	0.0702624	0.0925365	0.066243	0.632957	0.233504	0
CG14309	0.0365608	0.0601374	0.0262447	0.0743686	0.0544424	0.0461177	0.115523	0.0331319	0.0263855	0.0110062	0.0185853	0	0.0358976	0.0516497	0.102471	0
CG14312	0	0	0.0100816	0.0282373	0	0.0775789	0	0	0	0	0.417579	0	0	0	0.00709594	0
CG14314	0.0843692	0.0116596	0.121137	0.173592	0.051976	0.206442	0.0395759	0.0214796	0.0538641	0	0.143704	0.0419504	0.15253	0.0879631	0.294183	0
CG14321	0.0930681	0.0738117	0.0276087	0.165712	0.0366794	0.455902	0.00466631	0.0511441	0.0135191	0	0.904771	0.0649299	0	0.0434873	0.00589962	0
CG14322	0.283538	0.519714	0.305907	0.383913	0.190265	0.222009	0.1938	0.137741	0.31021	0.452726	0.358354	0.295986	0.758837	0.596193	0.219789	0
CG14327	0.0519575	0.0551264	0.00492884	0.039012	0.0254101	0.0247106	0.046504	0	0.0258767	0	0.0302825	0	0.0159109	0.0474208	0.021423	0
CG14331	0.00156979	0	0	0.0109714	0	0.0239622	0	0.0331319	0	0.0113298	0.0175686	0	0.0129625	0	0.0119589	0
CG1434	0.160593	0.0806678	0.157342	0.188168	0.09062	0.0789021	0.141606	0.235359	0.182984	0.107175	0.0903352	0.167654	0.0683062	0.0646158	0.080926	0
CG14341	0.168944	0.202595	0.326135	0.199686	0.338486	0.263105	0.358881	0.550917	0.349262	0.513976	0.0546006	0.834161	0.941076	0.534381	0.251097	0.118103
CG14342	0.0128668	0	0.0269246	0.00541641	0	0	0.043997	0	0	0	0	0.0263342	0	0	0.0524593	0
CG14352	0.123075	0.178095	0.146157	0.132437	0.0745863	0.0446774	0.0770578	0.0884066	0.0666077	0.0828439	0.0968336	0.0850409	0.0226129	0.0349942	0.0716373	1.70856
CG14353	0.260975	0.273501	0.201217	0.292679	0.269783	0.328037	0.298403	0.0934839	0.214802	0.109666	0.16243	0.214309	0.21781	0.282334	0.285327	0
CG14355	0.0464823	0.0394516	0.0821146	0.0523359	0.0781541	0.03018	0.0428481	0	0.0640652	0.0719525	0.1054	0.0388406	0	0.260906	0.04482	0
CG14367	0.0134816	0.00689755	0	0	0.00596601	0.00537249	0.0468277	0	0	0.0186639	0.0125923	0.0148301	0	0	0.00317457	0
CG14372	0.450228	0.325221	0.942486	0.49157	0.261788	0.433327	0.53662	0.37089	0.284991	0.177876	0.432773	0.116511	0.261799	0.167003	0.84104	0.210146
CG14374	0	0	0	0	0	0.0276499	0.0226785	0	0	0	0	0	0	0	0	0
CG14395	0.08998	0.162499	0.101045	0.0886165	0.0622622	0.0917872	0.206629	0.0594922	0.0610031	0.204983	0.031931	0.0942979	0.177879	0.0126899	0.362938	0.532056
CG1440	1.11345	0.91418	1.22988	1.2744	0.743525	1.37473	0.929646	0.87367	0.873918	1.33908	1.22839	2.15652	0.848211	0.988739	0.722461	0.210146
CG14407	0.153554	0.276277	0.334519	0.250445	0.266071	0.273721	0.207038	0.297191	0.281815	0.860869	0.203678	0.643385	0.30397	0.618827	0.481111	0.118103
CG14408	0.136425	0.158846	0.109611	0.196189	0.119306	0.342204	0.0878879	0.0968861	0.132378	0.236668	0.49839	0.277855	0.204718	0.601676	0.0513135	0
CG14411	0.764036	0.866501	0.813442	0.96654	1.04016	0.927272	0.819691	1.05447	0.736116	0.876542	0.850597	0.53588	0.724716	0.523195	0.854002	0
CG14414	0.378016	0.274336	0.42308	0.639845	0.383238	0.490874	0.438601	0.406089	0.483931	0.568397	0.48686	0.245423	0.434071	0.190208	0.530354	0
CG14416	0.033796	0.0337382	0	0.0203382	0.0141235	0.0163482	0	0.0126662	0.0105909	0.0572082	0.0653574	0	0.0693751	0	0.00272296	0
CG14419	0	0	0.0514839	0.0299309	0	0.00459926	0.0214996	0	0.0865767	0	0.00563669	0	0.00470303	0	0.132084	0
CG14424	0.0613833	0	0.0285107	0.0350496	0.0624328	0.0147689	0.0408432	0	0.0348617	0.0500172	0.034532	0	0.00734965	0	0	0
CG14431	0.100161	0.0637239	0.0458107	0.0425351	0.137527	0.164224	0.136813	0.0545079	0.230951	0.086932	0.102788	0.099189	0.0805795	0.252304	0.05105	0
CG14434	0.39859	0.676171	0.915975	0.415277	0.847561	0.204897	0.70769	0.958211	0.812698	1.63618	0.228205	0.415822	0.347875	0.592538	0.647198	0.118103
CG14435	0.966229	0.826464	1.0819	1.01919	0.926757	1.62384	1.28044	1.1352	0.898487	1.36968	1.90451	0.76664	1.25352	1.21786	1.33615	1.37077
CG14438	2.11054	1.5235	1.80614	2.1127	1.11007	2.1669	1.42745	1.51631	1.3457	1.30329	1.90225	1.17191	1.79751	1.15004	1.71074	1.78694
CG14439	0.298539	0.675345	0.246929	0.189453	0.931007	0.411717	0.783342	0.66236	0.402678	0.0689268	0.422075	0.121917	0.397118	0.743879	0.57367	0
CG1444	0.00242219	0.0341013	0.034444	0.0806642	0.00355838	0.132315	0	0	0.00521476	0.249122	0.346386	0.57165	0.0120591	0	0.211633	2.66217
CG14440	0.500317	0.500062	0.542983	0.425244	0.566806	1.0643	0.711989	0.479156	0.6617	0.516834	1.38815	0.95694	0.855591	0.69961	0.737506	0
CG14441	1.09739	0.78509	0.842019	0.851902	1.05286	1.23134	0.931185	0.881272	0.668513	0.604594	1.5235	1.46068	0.584192	0.620366	0.806941	0.95048
CG14442	2.49324	2.33364	2.41475	3.18976	2.21062	2.94148	2.0984	1.87589	1.96318	2.3354	2.96597	2.00178	2.53827	2.45005	2.24298	0.626566
CG14445	0.0713718	0.0712571	0.0480387	0.138827	0.106757	0.108982	0.0135167	0.136814	0.135547	0.0256288	0.0685392	0.131664	0.0807995	0.0402706	0.0573296	0
CG14446	1.90422	1.47227	1.77571	2.08591	1.65199	3.62042	1.63241	1.98776	1.37343	1.22112	4.74624	1.72613	1.98448	2.44738	1.60205	1.77387
CG14450	0.0784748	0.103644	0.0799307	0.0931079	0.0242068	0.0828882	0.101288	0.0665243	0.0190631	0.151571	0.0295797	0.0878621	0.0131846	0.1507	0.0954733	0
CG14451	0.0426355	0.0127515	0	0.0426734	0.00877603	0.0575881	0.00160863	0	0	0.0117668	0.00427018	0	0.013913	0	0.00494783	0
CG14459	0.109246	0.113603	0.0982258	0.0562161	0.155674	0.0760359	0.131624	0.160057	0.0872963	0.0643921	0.0845961	0.169684	0.0426167	0.0952798	0.203226	0
CG14463	0.0667324	0.237033	0.0922334	0.0908812	0.110251	0.0768455	0.17915	0.0962339	0.162795	0.278213	0.0710637	0.252768	0.203993	0.0455994	0.0349142	0.210146
CG14464	3.076	3.07325	2.72308	2.62943	3.08419	2.77196	2.95295	2.94512	2.99266	4.1344	3.29824	3.56129	2.54103	2.5502	2.73023	2.11015
CG14476	1.47964	2.29454	1.68733	1.55783	2.13024	1.83541	1.92444	1.59157	2.03133	1.33239	1.44734	2.63994	1.82928	1.93879	1.65102	2.87622
CG14478	6.79226	4.19523	6.2981	7.86999	4.68647	5.79629	4.36727	5.06474	4.34639	4.02582	4.81289	3.18655	4.7788	8.00615	4.38946	3.7786
CG14480	0.838763	0.890605	1.09017	0.870887	0.661484	0.675607	0.55831	0.783872	0.801086	1.51893	0.810755	0.656607	0.562263	0.952321	0.70537	0.236206
CG14482	1.39599	3.02126	1.91004	1.65887	2.67076	0.992856	2.93497	2.82449	3.23459	3.77422	1.03948	3.21145	1.56851	1.69495	1.65142	3.38912
CG14483	0.477848	0.811993	0.674651	0.328737	0.973077	0.342347	1.0568	0.556883	0.999352	1.55684	0.345087	1.58674	0.757269	0.303497	0.583657	0.905194
CG14502	0.0478793	0.0439043	0.0243541	0.0307243	0.0584337	0.0600121	0.0505041	0.0405633	0.0365629	0.0720227	0.0596542	0.028622	0.0310514	0.0299863	0.00822212	0
CG14505	0.0548685	0.0347574	0.0406993	0.00904497	0.0442873	0.0271217	0.0358125	0.0680931	0.0839993	0.0549146	0.0127812	0.0268621	0.0292661	0	0.268225	0
CG14506	0.0466734	0.0361237	0.0578731	0.0408124	0.0302654	0.0331632	0.0416036	0	0.0314978	0.00314036	0.00985781	0	0.053576	0.038353	0.0224139	0
CG14508	0.0448	0.0104656	0.00376741	0.0664285	0.00672565	0.00111762	0.0121205	0.024992	0.0223958	0	0	0	0	0.0653469	0	0
CG14509	0.0219621	0.0916697	0.0720629	0.0896065	0.0374675	0.214903	0.0164906	0.0224905	0.0963197	0.180178	0.815823	0.0873058	0.196634	0.0108177	0.161886	0
CG14511	0.106896	0.0954514	0.0880389	0.0264657	0.074605	0.128921	0.0858591	0.111203	0.0515039	0.177147	0.0176097	0.0534719	0.139694	0	0.0326588	0
CG14516	0.501844	0.0554547	0.122293	0.336422	0.091952	3.9098	0.10326	0.154946	0.155236	0.382081	1.35164	0.699957	0.109879	0.0558604	0.322342	0
CG14521	0.0673541	0.0846522	0.043678	0.0214133	0.0456819	0.043578	0.037256	0.00720179	0.00983597	0.0322061	0.0509638	0.115557	0.0434864	0	0.0527541	0
CG14535	0.0895044	0.0395777	0.106158	0.14203	0.138068	0.609808	0.0371211	0.208516	0.175468	0.265928	0.61855	0.108613	0.0610775	0.515211	0.263215	0
CG14543	0.249447	0.486304	0.281197	0.213357	0.288184	0.19051	0.332857	0.333974	0.591314	0.667545	0.162455	0.471355	0.418682	0.605972	0.345036	0
CG14544	0.0983035	0.14252	0.123261	0.113855	0.223745	0.0492503	0.146375	0.150598	0.189523	0.246746	0.0233507	0.197581	0.0232605	0.0981836	0.276557	1.04428
CG14561	0.335955	0.235134	0.271843	0.504175	0.4061	0.281613	0.230744	0.279295	0.238577	0.370299	0.139858	0.385335	0.26397	0.527272	0.215401	0
CG14562	0.20802	0.217408	0.195028	0.175015	0.117593	0.220273	0.180163	0.241254	0.252235	0.306333	0.234783	0.315608	0.482384	0.0322165	0.323973	0
CG14567	0.063615	0.0597233	0.0548009	0	0.0554965	0.0171066	0.067744	0	0.0790501	0.00280913	0.0753515	1.30416	0.0209542	0.314939	0.110083	0
CG14569	0	0.00556226	0	0	0	0.0414108	0.00447193	0	0	0	0	0	0	0	0.101754	0
CG14589	0.0315025	0.015985	0.00406597	0.00211883	0.0221946	0.000924212	0	0	0.057457	0.060783	0.0147759	0	0	0	0	0
CG14590	0.105248	0.072728	0.0712011	0.100265	0.195917	0.106106	0.138447	0.0201873	0.0452487	0.0242116	0.0753668	0.127907	0	0.0832883	0.194871	0
CG14591	0.070145	0	0.0684207	0.0332952	0.0348387	0.132234	0.0750828	0.0735461	0.0059339	0	0.347088	0	0.0732266	0	0.00354797	0
CG14598	0.16538	0.139097	0.33099	0.13457	0.107114	0.0624539	0.193826	0.109965	0.110415	0.0304903	0.0687606	0.117012	0	0.0137604	0.172175	0
CG14609	0.0689878	0.0794583	0.119091	0.0612808	0.121665	0.116222	0.0200357	0.261181	0.102997	0.0135026	0.0775351	0.0199992	0	0.0294602	0.0702247	0
CG1461	0.0159602	0.0421518	0.00619168	0.0385048	0.00608698	0.0756705	0.11161	0.0226449	0.00477951	0.0216123	0.00844165	0.0527293	0.0311435	0	0.069106	0
CG14613	0.209593	0.139756	0.156618	0.172797	0.259831	0.155702	0.290323	0.305432	0.284309	0.219388	0.201122	0.535002	0.088884	0.274912	0.175798	2.91817
CG14615	0.0200166	0.175145	0.207965	0.132093	0.0808558	0.193129	0.180687	0.0681895	0.0555365	0.095611	0.0481373	0.182914	0.100508	0.0236451	0.185375	0
CG14618	0.20368	0.14248	0.170451	0.0765748	0.127572	0.21142	0.0672576	0.0966248	0.277081	0.228271	0.108006	0.203237	0.237947	0.0108177	0.0994023	0.187182
CG14619	2.4243	2.19361	1.84772	2.37541	2.02838	3.67763	2.17281	1.69363	2.30421	1.47818	4.09922	2.467	1.81341	1.85919	2.31774	0.579307
CG14627	0.0110274	0	0.0155855	0.0104017	0.0145432	0.0257619	0	0	0	0.0369242	0	0	0	0	0.00455246	0
CG1463	0.269388	0.362576	0.200932	0.248461	0.224346	0.196201	0.329712	0.367279	0.270978	0.418175	0.0977511	0.255226	0.0928213	0.240974	0.271522	0
CG14641	1.05444	1.06774	1.28589	1.04735	1.20481	0.878452	1.27622	1.37142	0.762263	1.33743	0.883206	1.42232	1.23953	0.954569	1.32028	1.76689
CG14642	0.114165	0.0689544	0.0390434	0.00537727	0.0257513	0.0615091	0	0.0122032	0	0.0224115	0.071962	0	0.0389057	0.093044	0.0254491	0.374364
CG14646	0.333535	0.347486	0.444064	0.364096	0.363209	0.238318	0.449211	0.291608	0.301312	0.399653	0.386995	0.12525	0.397947	0.222848	0.430858	0
CG14647	0.254514	0.261451	0.225456	0.20096	0.338899	0.28519	0.266243	0.120082	0.318932	0.538465	0.335511	0.223484	0.249055	0.2585	0.347614	0.210146
CG14650	0.500081	0.460313	0.427164	0.429071	0.470804	0.517627	0.556458	0.380995	0.518336	0.344185	0.645993	0.183403	0.330322	0.218026	0.597285	0
CG14657	0.358501	0.42444	0.412678	0.399581	0.230517	0.617192	0.248793	0.369181	0.148105	0.435993	0.307417	0.441891	0.423271	0.521552	0.506875	1.52138
CG14667	0.232208	0.31399	0.325884	0.227238	0.223957	0.287166	0.176507	0.162691	0.237237	0.0667937	0.145389	0.120919	0.124626	0.184283	0.57643	0
CG14668	0.0578421	0.0459723	0.0653369	0.100464	0.0265104	0.0330803	0	0.0321738	0.0206229	0.0689269	0.0369462	0	0	0	0.0456734	0
CG14669	0.21847	0.0242634	0.112381	0.239912	0.0231368	0.071349	0.0385031	0.0541002	0.0371643	0.0932327	0.201737	0.0314194	0.0858636	0.0125356	0.172106	0
CG14671	0.143714	0.330765	0.231685	0.172147	0.225769	0.243969	0.24196	0.141235	0.211755	0.63875	0.133463	0.566534	0.162892	0.314442	0.138636	0.952381
CG14683	0.428943	0.870096	0.742818	0.52207	0.712332	0.308996	0.841904	0.859978	0.820291	0.706035	0.285848	0.609987	0.564324	1.17209	0.722381	0.977652
CG14688	0.0341031	0.0061498	0	0.00598248	0.00596601	0.0489295	0.00924572	0	0.0103864	0.106962	0.0326258	0	0.00974695	0	0.0452259	0
CG14691	0	0	0	0.00433037	0.0320571	0.0142521	0.0217228	0	0.0222456	0.0240211	0	0.0093395	0.0338227	0	0	0
CG14692	0.0647878	0.0526129	0.133129	0.117007	0.0561676	0.0880236	0.10708	0	0.0579841	0.0815746	0.113587	0.0753914	0.0335815	0	0.176515	0.95048
CG14694	0.0148205	0.0164185	0.0143198	0.000801075	0.00819974	0.0224181	0.0515609	0	0.0641405	0.0878741	0.0150565	0	0.0536838	0	0.0325784	0
CG14696	0.130941	0.121129	0.1481	0.131185	0.110029	0.621606	0.09961	0.14501	0.0943825	0.0840783	0.485083	0.645532	0.13852	0.528942	0.353399	0
CG14701	0.113758	0.155415	0.212968	0.0791826	0.202871	0.031609	0.110564	0.0701957	0.278869	0.297848	0.107264	0.179466	0.0352078	0.255686	0.140653	0.787092
CG14708	0	0	0	0.00927278	0	0	0.00350004	0	0	0.0331076	0.00521548	0	0	0	0.0178656	0
CG14710	0.106388	0.12843	0.11508	0.0495502	0.0971588	0.294431	0.184788	0.162767	0.109396	0.408575	0.0691862	0.193832	0.163256	0.12241	0.319343	0
CG14711	0.271973	0.24782	0.26866	0.285306	0.362378	0.28905	0.231299	0.184261	0.237423	0.249353	0.206722	0.237302	0.0959999	0.287714	0.461529	0
CG14712	0.172494	0.322927	0.469151	0.271114	0.183532	0.199404	0.209557	0.403094	0.169894	0.472687	0.254602	0.286229	0.306936	0.409828	0.228626	0
CG14715	2.53226	1.11379	1.16624	2.335	1.06721	3.4176	1.25113	1.63528	1.24172	2.54959	1.55534	2.88502	1.20467	0.652658	1.57986	4.00016
CG14721	0.00095812	0.0992421	0.114305	0.021545	0.03678	0.0253188	0.0515168	0.074915	0.0695561	0.171762	0.101128	0.0734566	0.0198149	0.347534	0.0713748	0
CG14722	0.143753	0.117872	0.290059	0.215537	0.225304	0.149212	0.0881184	0.24738	0.151939	0.671337	0.167536	0.264676	0.18709	0.230181	0.506225	0.187182
CG14736	0.0123681	0.0464267	0.0635695	0.0691301	0.0893262	0.00371294	0.0613236	0.0577099	0.0536187	0.0452389	0.0424064	0.0722987	0	0.0196967	0.0238042	0
CG14742	0.0202645	0.00957744	0.0120386	0.00498225	0.0227451	0.0223243	0.0140276	0.0479247	0	0	0.00590867	0	0.00448234	0	0	0
CG14744	0.0148189	0	0.0277556	0.0593431	0.015884	0.045545	0.0542716	0.0307095	0.0367723	0.0478824	0.00499998	0.0538821	0.0560746	0	0.184894	0
CG14749	0.215457	0.160391	0.203221	0.179303	0.144842	0.168302	0.153232	0.18561	0.165725	0.373633	0.188432	0.17269	0.078859	0.248393	0.205014	0
CG14760	0.0223399	0.00498567	0.00492217	0.0343222	0.0114971	0.0266545	0.0134774	0.0346299	0.0204623	0.0573194	0	0.0406845	0	0	0.0693712	0
CG14762	0.0562998	0.0552017	0.0317038	0.058577	0.026031	0.0574463	0.0562155	0	0.0342413	0.169806	0.967651	0	0.067235	0.0713839	0.109463	0
CG14764	0.263977	0.157863	0.346008	0.24433	0.230924	0.229587	0.0848935	0.246731	0.300807	0.256287	0.260725	0.245847	0.3173	0.157204	0.2482	0
CG14767	0.851964	0.757026	0.83498	0.8866	0.678775	0.943567	0.81189	1.10432	0.870343	1.34896	0.914819	1.87603	0.716706	0.783378	0.811221	0.626566
CG14770	0.0318862	0.0289717	0.031481	0.013594	0.0535331	0.0195632	0.0436077	0.0408177	0	0.0113298	0.0112551	0.0617319	0.0393069	0	0.00648625	0
CG14777	0.0670971	0.0575154	0.0363554	0.0268247	0.105219	0.0897399	0.0471706	0.0744656	0.013739	0.220235	0.196704	0.127879	0.190314	0.0894554	0.148092	0.813748
CG14778	0.00634365	0.0166658	0	0.0282144	0.00799872	0.0375725	0.00447193	0	0.0278551	0	0	0	0	0.0317209	0.0755816	0
CG14780	0.00399771	0.0264018	0.0136312	0.0110561	0.00953851	0.00371925	0	0	0	0.0416663	0.00884944	0	0.0202344	0	0.0601148	0
CG14786	0.278265	0.323636	0.1714	0.24512	0.174192	0.0814684	0.29652	0.347155	0.158518	0.43822	0.0538996	0.196429	0.107634	0.102238	0.419011	0.118103
CG14787	0.133538	0.150569	0.0745002	0.129191	0.0715826	0.117982	0.0654459	0.137615	0.0611585	0.0478865	0.0218946	0.0287978	0.0539403	0.126606	0.132961	0
CG14797	0.0907279	0.0646373	0.0805836	0.0331215	0.0317692	0.0339095	0.0308582	0.097716	0.0421031	0.0319107	0.0628914	0	0.0917246	0.0766395	0.00290289	0
CG14798	0.0329366	0.0245265	0.0614948	0.0870485	0.00221791	0.0171207	0.00874409	0	0.090511	0	0.0652492	0.0275845	0.0827422	0.117746	0.0896764	0
CG14803	0.0709261	0.0688966	0.0924341	0.12615	0.13193	0.0321355	0.180455	0.111461	0.0653075	0.077912	0.0356815	0.102861	0.0533735	0.0949289	0.306325	0
CG14805	0.578383	0.455371	0.491277	0.760277	0.408756	0.809508	0.50474	0.423574	0.703608	0.6329	0.85198	0.626851	0.351383	0.341849	2.41978	1.52138
CG14806	0.2573	0.308756	0.221913	0.279709	0.263777	0.174553	0.395744	0.34367	0.424567	0.594447	0.131709	0.374201	0.297664	0.478702	0.329535	0.118103
CG14812	0.613696	0.580386	0.655252	0.402114	0.479764	0.494151	0.456138	0.591232	0.85942	0.585443	0.524563	0.497948	0.591046	0.969874	0.895808	0
CG14814	0.354326	0.187828	0.250751	0.393623	0.177235	0.323067	0.0887452	0.173176	0.329137	0.268355	0.248105	0.144184	0.254636	0.113257	0.334826	0
CG14817	0.484098	0.71333	0.555303	0.417843	0.658297	0.300055	0.639151	0.794886	0.397459	1.01553	0.411321	0.864948	0.481293	0.602186	0.598342	0.354308
CG14818	0.969664	1.31872	1.45437	0.662905	1.43293	0.662054	1.06374	1.43739	1.27227	1.13399	0.86239	1.5246	0.684347	1.39179	1.02362	2.2027
CG14829	0.0239055	0.0983402	0.0336286	0.0390756	0.0894818	0.0149776	0.0197222	0.0891997	0.145879	0	0.0295946	0.0702249	0.0390133	0	0.0632894	0
CG14830	2.96415	2.45371	2.35765	2.73155	2.71889	1.70179	2.37249	2.86911	2.18908	0.757971	1.36629	0.343326	1.89122	2.6293	2.16064	0
CG14834	0.0544665	0.120358	0.0459079	0.0619839	0.0409175	0.0583495	0.0641758	0.0804161	0.0770521	0	0.16024	0.0150258	0.00748671	0	0.0339315	0
CG14840	0.0845468	0.100353	0.0977911	0.114759	0.0761554	0.124822	0.0491678	0.145832	0.0773132	0.180525	0.022518	0.141718	0.187869	0	0.354624	0
CG14855	0.0568008	0.080303	0.0815478	0.0119108	0.0466403	0.0901033	0.0308309	0.0563633	0.0855575	0	0.0116401	0.098306	0	0.146024	0.0209356	0
CG14856	0.0370516	0.0331639	0.0431808	0.0445559	0.104392	0.0229546	0.0441115	0.0329731	0.0611559	0	0.0138743	0	0.00402161	0.0651661	0.0248593	0
CG1486	0.460866	0.711839	0.690387	0.600963	0.47133	0.635956	0.616702	0.378151	0.662347	0.387206	0.727101	0.727959	0.7105	0.540862	0.851626	0.597479
CG14860	0.120782	0.0751384	0.0805925	0.0636258	0.0412908	0.064416	0.102275	0.0303516	0.112981	0.0700354	0.0936123	0.0538512	0.0760501	0.100448	0.128939	0
CG14864	0.108098	0.106428	0.0586793	0.0517347	0.0398422	0.0272687	0.0192927	0.0552208	0.078642	0.0399968	0.0112734	0.105221	0.0554305	0	0.0113636	0
CG14868	0.0476659	0.022002	0	0.0459726	0.0579165	0.221399	0.0761541	0	0.0448108	0	0.315949	0.0377578	0.0786876	0.0536383	0.0176057	0
CG14879	0.0326072	0.0556457	0.0162913	0.00179435	0.0204939	0.0181685	0.0316497	0	0.0740731	0	0	0.0444036	0	0.202343	0.00402763	0
CG14881	0.176491	0.139912	0.166437	0.203433	0.148465	0.148061	0.198604	0.211268	0.218074	0.319325	0.104112	0.141884	0.29428	0.273372	0.44155	0.69741
CG14882	0.0441093	0.0119564	0.0553728	0.0920856	0.0300917	0.0197216	0.0603632	0.131094	0.0804808	0.124473	0.0673651	0.0415375	0.180418	0.0627267	0.0828672	0
CG14883	0.247976	0.172394	0.12165	0.120373	0.15353	0.478493	0.119284	0.188351	0.0622099	0.248897	0.310787	0.383052	0.176847	0.241934	0.0294112	0
CG14891	0	0.00976772	0.00327011	0.00115066	0	0.0144751	0.0488172	0	0.0137536	0	0.0299081	0	0.0179177	0	0.0131762	0
CG14892	0.0777659	0.0151121	0.0141842	0.0248569	0.0543317	0.0815223	0	0.0255812	0.0274203	0.0219865	0.251447	0	0.134325	0	0.0429461	0
CG14893	0.0267006	0.0433856	0.0199397	0.030163	0.00769636	0	0.0166092	0	0.0247701	0	0.00427018	0	0	0	0	0
CG14894	0.414352	0.469886	0.499486	0.414363	0.433735	0.216742	0.366294	0.358771	0.566037	1.07872	0.266538	1.64421	0.74938	0.950972	0.358182	2.58971
CG14898	0.134659	0.207799	0.237229	0.0520168	0.242211	0.0353537	0.115156	0.403992	0.166944	0.321307	0.0677725	0.164131	0.148884	0.0502892	0.104782	0.787092
CG14903	0.512208	0.435688	0.429251	0.297858	0.49352	0.428894	0.67339	0.409243	0.553085	0.749819	0.447911	1.06265	0.592134	0.608828	0.348266	0.579307
CG14906	0.197716	0.154929	0.132089	0.0857726	0.142659	0.201192	0.197077	0.111784	0.237103	0.147082	0.224978	0.148664	0.137239	0.974478	0.192101	0
CG14907	0.180244	0.0429809	0.102934	0.190933	0.106284	0.123231	0.112325	0.0796556	0.123901	0.0457985	0.0581102	0.416751	0.0977245	0.582741	0.273522	0.532056
CG14913	0.00154606	0.02698	0.0551435	0.0163099	0.0194588	0.0125513	0.0513089	0.0316809	0.0784275	0.0336569	0.00250704	0.0766408	0.00785616	0	0.0663729	0
CG14921	0.0914409	0.0279455	0.167511	0.0880847	0.0671481	0.0853884	0.00750172	0.0547852	0.103963	0.064799	0.0254692	0.033647	0.0586882	0	0.134528	0
CG14937	0.114936	0.155133	0.212803	0.122071	0.178271	0.0837672	0.0832513	0.152843	0.149358	0.30985	0.173128	0.14395	0.159866	0.125403	0.203533	0
CG14945	0.0729068	0.0402297	0.14508	0.0226144	0.0444079	0.0244595	0.0443353	0.0927197	0.0183095	0.0795098	0.0124923	0	0.00317779	0.0108177	0.0645239	0.597479
CG14946	0.0802385	0.0767712	0.233553	0.449861	0.0801684	0.316205	0.149781	0.0731975	0.105859	0.0173393	0.25038	0.0354262	0.265382	0.0942447	0.324792	2.13834
CG14960	0.0784631	0.17617	0.0322488	0.198311	0.141595	0.0886195	0.158618	0.0645865	0.0728112	0.0401688	0.070024	0.0151456	0.101069	0.083726	0.0807465	0.118103
CG14961	0.165033	0.155433	0.158182	0.254658	0.176473	0.228625	0.126227	0.120511	0.147933	0.191563	0.0955178	0.117513	0.229433	0.360563	0.144279	0.210146
CG14963	0.030256	0.0173864	0.00104689	0.0331389	0	0.0467363	0.0383212	0.0421386	0.0409588	0.0436967	0.00914984	0	0	0	0.0258321	0
CG14965	0.289805	0.152946	0.206641	0.244239	0.0992967	0.222013	0.220578	0.300987	0.189575	0.180735	0.215535	0.168574	0.231408	0.372649	0.074189	0
CG14966	0.52889	0.749292	0.558523	0.551104	0.581629	0.283358	0.576642	0.613566	0.715653	0.520688	0.279423	0.449596	0.267849	0.352917	0.821051	0
CG14967	0.259052	0.116121	0.24539	0.141867	0.187433	0.229845	0.291594	0.208202	0.36143	0.410449	0.179706	0.381649	0.110656	0.3475	0.400974	0
CG14969	0.17926	0.172973	0.176881	0.16867	0.171052	0.19535	0.163938	0.319677	0.182317	0.170936	0.25733	0.536232	0.251737	0.141565	0.158093	0
CG14971	0.0629719	0.0801553	0.127045	0.070561	0.126908	0.0466738	0.115734	0.0964635	0.0653121	0.168249	0.102588	0.0633795	0.00757681	0	0.313336	0
CG14977	0.211747	0.301501	0.393844	0.306699	0.266415	0.169123	0.230889	0.416371	0.599673	0.746373	0.210107	0.866746	0.237129	0.350258	0.36824	0
CG14982	0.0222845	0.0994955	0.00314324	0.0457161	0.0790586	0.0701278	0	0.00162375	0.0901212	0.140879	0.254453	0	0.00995359	0.0634835	0.108858	0
CG14984	0.0151606	0.542833	0.243291	0.243255	1.0729	0.0648266	0.900258	0.344369	0.498755	0.261656	0.0207512	0.0571534	0.253378	0.633288	0.590741	1.04428
CG14985	0.283762	0.166046	0.217395	0.25359	0.274598	0.191321	0.24282	0.176559	0.350077	0.418953	0.196149	0.196376	0.412398	0.385206	0.450876	0.95048
CG14989	0.0716583	0.031002	0.0495666	0.00360966	0.030855	0.0696146	0.0143117	0.0696529	0.0826797	0.026231	1.06942	0.060103	0.0367873	0	0.0431554	0
CG14995	0.557146	0.220964	0.46085	0.518167	0.203186	0.351705	0.315902	0.169245	0.15874	0.395207	0.526523	0.128084	0.221707	0.272533	0.306557	0
CG14997	0.151657	0.519213	0.401195	0.256801	0.544018	0.131263	0.418204	0.436628	0.819523	0.751942	0.199141	0.494386	0.676793	0.575185	0.350525	0.210146
CG15005	0.0104246	0	0.0258554	0.0218057	0	0.022448	0.0175324	0.0376325	0.00215732	0.0432159	0.015998	0	0.0325127	0	0.0388437	0
CG15011	0.114315	0.234596	0.173182	0.103263	0.14088	0.0564626	0.147065	0.0452429	0.279332	0.0799458	0.322068	0.119918	0.199632	0.347275	0.293949	0
CG15012	1.97302	1.60473	1.733	2.2695	2.09259	2.26629	1.72797	1.93784	1.80907	1.78097	1.65622	2.58085	2.17941	1.13749	1.54793	2.92015
CG15014	0.0951816	0.30161	0.22289	0.0812776	0.191786	0.128193	0.303853	0.187531	0.267076	0.390909	0.167531	0.228135	0.207096	0.0874003	0.262612	0
CG15019	1.4548	2.23993	1.64879	1.27909	1.56543	0.969479	1.99955	1.87156	1.9056	3.03534	1.08495	1.06479	1.44941	1.06251	2.31581	3.37519
CG15020	0.0751002	0.0553256	0.0218627	0.0626552	0.0413828	0.0130611	0.0504715	0.0605793	0.00978956	0.0380061	0.0271407	0.0227109	0.0402628	0	0.0104941	0
CG15027	0.29028	0.276764	0.265009	0.211044	0.272757	0.179015	0.307429	0.329375	0.208486	0.475106	0.222984	0.525082	0.268054	0.215063	0.120422	0
CG1504	0.00713317	0.0651228	0.0432666	0.0412957	0.0665745	0.180946	0.0180404	0.0372024	0.0350204	0.151866	0.72509	0.0315675	0.125099	0	0.0142862	0
CG15040	0.112674	0.111911	0.0932752	0.141369	0.166875	0.17737	0.046449	0.12458	0.0268412	0.25481	0.0752537	0.0957883	0.0698496	0.0240276	0.0631902	0
CG15043	0.00807725	0.0706595	0.074305	0.100411	0.100172	0.0729441	0.105604	0.0441384	0.0204375	0.0350521	0	0.0560659	0.0888025	0	0.0465313	0
CG15046	0.145054	0.115755	0.123696	0.0148596	0.0987128	0.0832044	0.139284	0.0333868	0.0682935	0.0901161	0.130134	0.105322	0.0966858	0.0435461	0.181623	0
CG15067	0.0228604	0	0	0	0.00714171	0	0	0	0	0	0.0173011	0	0	0	0	0
CG15071	0	0.0445215	0.057364	0	0.0544027	0.0169048	0.00349619	0	0.0106495	0.0616331	0.0510554	0.0139151	0.0641512	0.0212125	0.0788689	0
CG15073	0.0967114	0.0754311	0.109045	0.136436	0.144042	0.187161	0.137291	0.163601	0.109246	0.244463	0.25879	0.140564	0.127397	0.225515	0.240414	0
CG15082	0.0147749	0.00527702	0	0.0400024	0.0107675	0.05193	0.00528349	0.0365754	0.00601327	0	0.0635999	0	0	0	0.00374543	0
CG15083	0.699643	1.24838	0.744734	0.445751	1.02513	0.502291	1.17181	1.26642	1.24915	0.894684	0.630385	0.137612	0.701543	1.24903	0.982213	2.62082
CG15084	0.224168	0.144669	0.235888	0.167293	0.187627	0.199927	0.16756	0.166869	0.20172	0.0499131	0.0972368	0.262066	0.120167	0	0.167671	0
CG15087	0.186307	0.0845855	0.172766	0.0502878	0.0674882	0.149325	0.108436	0.111262	0.127645	0.154236	0.209866	0.168306	0.138551	0.131496	0.00567591	0
CG15093	0.712777	0.896976	0.555808	0.508393	0.786391	0.375737	0.584951	0.375165	0.895909	0.419397	0.276907	0.620277	0.618248	0.597089	1.09496	0.187182
CG15097	0.146371	0.131341	0.124451	0.179683	0.0702108	0.71499	0.175724	0.209188	0.115642	0.00677231	1.35702	0.0719405	0.205327	0.154901	0.239979	0
CG15098	0.990026	1.34474	1.62536	1.45971	1.54647	0.8652	1.03964	1.40417	1.17438	2.16256	0.768223	3.91893	0.943568	1.3775	1.22341	10.5615
CG15099	0.315885	0.331379	0.208004	0.436577	0.305844	0.514471	0.269536	0.242142	0.443193	0.308843	0.332341	0.515166	0.326856	0.908961	0.432032	1.39161
CG15100	0.528789	0.578063	0.365488	0.369079	0.387027	0.465152	0.349958	0.307685	0.36411	0.533691	0.343751	0.669797	0.273607	0.437489	0.642116	0
CG15107	0.351799	0.213358	0.416152	0.324412	0.16515	0.240425	0.322418	0.172361	0.378468	0.562649	0.255728	0.403568	0.146631	0.486328	0.391084	0
CG15111	0.375045	0.144167	0.341794	0.460051	0.235067	0.404263	0.304196	0.174613	0.265327	0.619188	0.318389	0.831584	0.610702	0.100895	0.350285	0.210146
CG15117	0.0473761	0.0328345	0.0633271	0.0168639	0.0580435	0.0288095	0.0587965	0.0296602	0.0248202	0.0187418	0.0292396	2.34824	0.0492985	0.187428	0.0731475	0
CG15118	0.396902	0.309021	0.450841	0.31467	0.285687	0.571478	0.255719	0.250547	0.450938	0.84786	0.618375	0.822874	0.522019	0.558518	0.398434	0
CG15128	0.014395	0	0.0508956	0.0249029	0.0251082	0.00871528	0	0	0.0972726	0.021181	0.0165215	0.0297765	0	0	0.0350016	0
CG1513	0.84747	1.03263	0.47632	1.16078	0.950135	0.962136	0.644167	1.02648	0.958762	1.20471	1.34673	0.966104	0.915987	0.984692	1.29805	4.42885
CG15141	0.430337	0.495131	0.506164	0.432984	0.320539	0.436838	0.361912	0.448943	0.533829	1.06444	0.394043	0.468818	0.294354	0.312584	0.815389	0
CG15144	0.0250603	0.0350883	0.0514681	0.042271	0.0103783	0.0292067	0.0440091	0	0.0392026	0.0243319	0.0517946	0.0762274	0.0194255	0	0.0395795	0
CG15145	0.0419447	0.0397555	0.0517635	0.0454548	0.0129032	0.0743841	0.0421908	0.02057	0.0542103	0.10697	0	0	0.10423	0.0681185	0.073603	0
CG1516	0.141829	0.313792	0.180225	0.213358	0.351081	0.169959	0.344626	0.166706	0.282629	0.135805	0.247613	0.262691	0.140921	0.292113	0.209267	0.787092
CG15160	0.745538	0.651589	0.892925	0.831932	0.416699	0.661205	0.543367	0.623012	0.62677	0.828443	0.555105	0.62107	0.584397	0.836156	0.67855	1.04428
CG15168	0.8392	0.886008	0.998493	0.725305	1.0517	0.633352	0.677256	0.97156	0.88904	0.776415	0.406867	1.3991	0.802039	0.305672	0.544417	0
CG15170	0	0	0	0.00394661	0.0417582	0.0441831	0.0143759	0	0	0	0.0142807	0.0401747	0.0130973	0	0	0
CG1518	1.26381	1.52013	1.60565	1.34432	1.63254	1.17636	1.46572	1.81531	1.66725	1.35196	0.99248	1.42684	1.6795	1.25722	2.35743	0.236206
CG15186	0.0777683	0.111723	0.102408	0.142583	0.0933464	0.0375216	0.115017	0.117521	0.123393	0.0555418	0.0389396	0.0803959	0.0865106	0.0271297	0.283207	0
CG15196	0.15515	0.0920384	0.0783973	0.0659301	0.0331075	0.0602569	0.0201708	0.0286172	0.0220193	0.0425955	0.00830144	0	0.0159497	0.113716	0.0386783	0
CG15201	0.0547967	0.0050196	0.0475217	0	0.0622049	0.034777	0.0174549	0	0.013153	0.0940318	0.0395932	0.278275	0.0223574	0	0.149377	0
CG15202	0.0480505	0.0731979	0.0533275	0.0706454	0.0940811	0.0692515	0	0.0305653	0.185709	0.124656	0.0605943	0.144386	0.0940223	0.0847828	0.0952473	0
CG15203	0.02248	0.0250678	0.0231668	0	0.0299197	0.0191574	0.00349235	0.0233767	0.00693689	6.09622	0.00712422	0.0414652	0.0312474	0.0714929	0	0
CG15209	0.00154606	0	0.0117936	0.0102039	0.00447391	0	0	0.104593	0.00176184	0.448757	0.0107398	0.252788	0	0	0	0
CG15210	0.0113974	0.0158594	0.030963	0.0237062	0	0.052433	0.0249464	0	0	0	0	0.00525832	0	0	0.0826876	0
CG15211	0.216933	0.0254165	0.0235407	0.0266882	0.0858047	0.0964159	0	0.188449	0.0309468	0.059012	0.191135	0.0227806	0.0622453	0.0155871	0.175474	0.597479
CG15212	0.0522248	0.132868	0.0367349	0.0193602	0.0731557	0.0303474	0.0937671	0	0.113782	0.0689525	0.0338084	0	0.0517773	0.0615288	0.0413245	0
CG15213	0.00152163	0	0.0339817	0.0173169	0.0197123	0.0255095	0.0160511	0.0414676	0	0	0	0	0	0.0538063	0.0316052	0
CG1523	0.279959	0.182068	0.161293	0.150929	0.152174	0.274262	0.264803	0.144059	0.271544	0.284811	0.150202	0.220528	0.172762	0.0955649	0.206874	0.787092
CG15236	0.0880875	0.0657627	0.199287	0.0420297	0.0717059	0.105288	0.0258708	0.0281228	0.0915516	0.0835758	0.400823	0.0468451	0.0935016	0.0418736	0.0916392	0
CG15237	0.505455	0.508402	0.614549	0.324693	0.589827	0.516968	0.495391	0.500062	0.554929	0.859441	0.390284	0.642862	0.368945	0.783355	0.374102	0
CG15239	0.0423115	0.0609829	0.0875761	0.0793879	0.0188024	0.0838183	0.0616074	0.00676407	0.081326	0.0136291	0.0496897	0.0131854	0.00402161	0.273431	0.0123855	0
CG15249	0.0475565	0	0.0180217	0.0314593	0.0411348	0.00781573	0.0219522	0	0.0334672	0	0.00301665	0.0329357	0	0	0	0
CG15262	0	0	0.0192677	0	0.0247908	0.0198396	0	0	0	0.0168848	0.0290577	0	0.041971	0	0	0
CG15270	0.0474031	0.0528395	0.0693839	0.0316702	0.0831535	0.145866	0.0286837	0.114985	0.00180687	0.0626473	0.230593	0.181781	0.0155798	0	0.0292435	0
CG15279	0.113895	0.0566305	0.0517458	0.0269527	0.0418163	0.014136	0.012547	0.0706491	0.202781	0.0255942	0.196586	0.0595492	0.0259371	0.319607	0.311286	0
CG15282	0.840559	1.24757	1.56373	2.67012	11.3398	0.325645	1.11684	3.40204	1.91337	0.347641	0.223273	0.677932	1.42543	6.39088	1.63198	0
CG15283	0	0	0	0.0254842	0	0.00772517	0	0	0	0.0357846	0.00235327	0	0	0	0	0
CG1529	0.362077	0.275858	0.520646	0.423383	0.379712	0.408027	0.418126	0.308343	0.391796	0.347513	0.403578	0.451504	0.366282	0.459791	0.523537	1.48254
CG15308	0.00235288	0	0.00772578	0.0475256	0	0.0226329	0	0.0389845	0	0.0144087	0	0	0.0205039	0	0	0
CG15309	1.0393	0.407719	0.947642	1.496	0.661915	1.03862	0.701681	1.08885	0.593182	0.84288	1.19262	2.56194	0.781161	0.504477	0.833476	0
CG15312	0.233397	0.206182	0.111574	0.231068	0.0346894	0.431555	0.096939	0.159951	0.152794	0.126245	0.289759	0.0534471	0.231424	0.0273892	0.288613	0.787092
CG15317	0.105905	0.142993	0.102639	0.0275045	0.166481	0.0642561	0.131909	0.125254	0.0920601	0.050547	0.0333981	0.111308	0.0586882	0.229797	0.281031	0
CG1532	0.619971	0.657029	0.692262	0.603759	0.479385	0.391147	0.59176	0.579241	0.869816	0.503196	0.358452	0.174911	0.422642	0.405292	0.771351	0.305285
CG15330	0.0267104	0.0139382	0.00164072	0.0482834	0.0284478	0.00792014	0.0166908	0.042973	0.0472757	0.03328	0	0.0608646	0	0.106281	0.10318	0
CG15332	0.0354303	0	0.0142205	0	0.00641364	0.0233816	0.0208568	0	0.0112347	0.0178007	0	0.0772171	0	0	0.00835944	0
CG15343	0.0475742	0.00103978	0.00502111	0.00968821	0	0.104162	0	0	0.00176184	0.0403511	0.0157166	0.0478636	0	0	0	0
CG15345	0.152095	0.134432	0.181299	0.205205	0.0619432	0.159399	0.101258	0.220497	0.185697	0.242573	0.160915	0.0483889	0.0658186	0.14333	0.217563	0
CG15356	0.293233	0.364004	0.335275	0.344232	0.236671	0.311719	0.532259	0.32815	0.161103	0.376978	0.298202	0.228323	0.109937	0.153961	0.358694	0.210146
CG15362	0.042942	0.0369109	0.0137505	0.0129361	0.0521487	0.0549426	0.0226686	0.0695463	0.0787538	0.024604	0.0912424	0.0796101	0.0505644	0	0.124606	0.118103
CG15365	1.43068	0.991734	1.08528	0.931726	0.98945	0.924018	1.14726	1.11647	1.09345	0.719121	1.0463	0.560936	1.70849	0.911319	1.05532	0.532056
CG1537	0.0306491	0	0.00104689	0.0158981	0.0213492	0.0053269	0.0154913	0	0.0485847	0.131834	0.0375917	0.0488813	0	0	0	0
CG15382	0.150862	0.0557802	0.126838	0.0921371	0.155446	0.133164	0.0665219	0.133714	0.132908	0.121406	0.130772	0.235288	0.028113	0.0679127	0.37225	0
CG15385	0.0428024	0.0789047	0.0634634	0.0956878	0.0513735	0.0542251	0.0314127	0.119691	0.107289	0.0728174	0.193854	0.144737	0.0829773	0	0.0817244	0
CG15387	0.386326	0.463464	0.275939	0.347603	0.382416	0.349102	0.396397	0.629361	0.188531	0.311197	0.258621	0.86874	0.321959	0.258169	0.218018	0
CG15390	0.0813707	0.0280201	0.0668213	0.0697699	0.00690821	0.0386322	0.0126829	0.00676407	0.00180687	0.0439528	0.0699582	0.0179081	0.0081044	0.0322165	0.0541617	0
CG15412	0.00194009	0.0628832	0.00471074	0.0479182	0.0337569	0.0747693	0.0318816	0.0515143	0.0146608	0.0342081	0.0109881	0.0880882	0.0276671	0	0.0996542	0
CG15414	0.0807457	0.088432	0.142603	0.157457	0.110045	0.100831	0.0103101	0.17691	0.03521	0	0.0629815	0.0139835	0.046781	0.0490451	0.2305	0
CG1542	0.291961	0.437716	0.276809	0.111899	0.254479	0.145364	0.192741	0.425262	0.394283	0.512409	0.0853186	0.238311	0.234982	0.17882	0.398001	1.02461
CG15431	0.0502324	0.0874155	0.0488267	0.120229	0.0990954	0.0539038	0.100191	0.0732719	0.0448391	0.0347303	0.231687	0.0376595	0.0314472	0.0118253	0.171407	0
CG15432	0.74595	0.854718	0.928292	0.767789	0.684824	0.894723	0.798794	1.12281	0.688262	0.976805	0.618453	0.608717	0.837934	0.219609	0.517309	0.787092
CG15435	0.0713018	0.0382629	0.0627485	0.0518792	0.13774	0.0726393	0.0546345	0.0240681	0.0389917	0.0548478	0.0345949	0.113003	0.0966007	0	0.0721715	0
CG15436	0.286504	0.0258976	0.156846	0.115364	0.0786119	0.389957	0.0972056	0.0887829	0.0225319	0.0593298	0.187359	0.10602	0.0399723	0.0253798	0.0775671	0
CG15439	0.183494	0.181222	0.320604	0.186075	0.202692	0.0574447	0.203931	0.130085	0.26396	0.102117	0.215746	0.189847	0.247896	0.141257	0.117298	0.187182
CG1544	0.111588	0.113705	0.201961	0.137867	0.0209677	0.0533485	0.16392	0.0583857	0.202351	0.0969545	0.0671032	0.0686233	0.364555	0.147275	0.0147388	0
CG15440	0.481129	0.536242	0.56576	0.432571	0.510076	0.515825	0.432055	0.517543	0.383918	0.549652	0.357888	0.571648	0.580613	0.636111	0.68119	0
CG15443	0.203179	0.131755	0.165377	0.302115	0.130807	0.297748	0.278418	0.159691	0.234351	0.30946	0.179445	0.307484	0.156658	0.339324	0.303214	0
CG15445	0.2944	0.424212	0.287934	0.411448	0.362214	0.40828	0.372181	0.42471	0.41561	0.547089	0.385165	0.214262	0.396183	0.488296	0.350816	0
CG15449	0.115148	0.0579053	0.065165	0.0715706	0.0732046	0.0513224	0.0696887	0.0880779	0.0771819	0.182206	0.0113973	0.789258	0.00448234	0.0393902	0.0722128	0
CG15450	0	0	0.0157492	0	0.0357738	0	0.0171464	0	0	0	0	0	0	0	0.00384825	0
CG15456	0.116155	0.17737	0.157255	0.23927	0.179472	0.0684506	0.135181	0.221154	0.150486	0.213211	0.142387	0.13771	0.0980283	0.243562	0.0745502	0
CG15461	0	0	0	0	0	0	0.0154027	0	0.0385172	0.0177644	0.00656498	0	0	0	0	0
CG15472	0.0264604	0.00731973	0	0.00651912	0.0271143	0.0121468	0.0112094	0	0.0359186	0	0	0	0	0	0.0361555	0
CG15478	0.0219578	0.0202775	0	0.0164444	0.021868	0.0190177	0.00214873	0	0.0265613	0.127225	0.149434	0.0551341	0.0300443	0	0.0391453	0
CG1550	0.242741	0.212853	0.260345	0.17702	0.237349	0.176975	0.136809	0.173535	0.336993	0.46996	0.250463	0.222244	0.154257	0.263045	0.20063	2.31903
CG15510	0	0	0	0	0.0255667	0.0107795	0	0	0.00176184	0	0.00751834	0.0292039	0.0329586	0	0	0
CG15514	0.525993	0.3698	0.57766	0.372176	0.518895	0.415741	0.466127	0.58271	0.617604	0.525423	0.281532	0.270785	0.265416	0.457228	0.422211	0.118103
CG15522	0.000713266	0.0131631	0	0.00781724	0.019646	0.101648	0.0563141	0.110233	0.0315185	0.00890492	1.13022	0.0535977	0.026717	0	0.0207727	0
CG15523	0.130587	0.334475	0.228513	0.293789	0.176599	0.17514	0.25439	0.286667	0.162154	0.304391	0.386362	0.0586473	0.257135	0.251837	0.350671	0.952381
CG15525	0.39491	0.309319	0.448635	0.299304	0.334029	0.260863	0.240266	0.673618	0.392702	0.687907	0.27654	0.577414	0.401711	0.288428	0.489782	4.05076
CG15526	0	0.00614126	0.0101844	0	0	0.00511185	0	0	0	0.0235974	0	0	0	0	0	0
CG15528	0	0.0117795	0.0176676	0.00983353	0.0650062	0.0848598	0	0	0	0.0240544	0.0666182	0	0	0	0.00374917	0
CG15535	0.182699	0.349963	0.243199	0.272056	0.363036	0.389753	0.415238	0.393609	0.297838	0.470898	0.279306	0.740843	0.321996	0.118992	0.452738	0
CG15536	0.19453	0.184946	0.147576	0.08575	0.229755	0.183894	0.163162	0.485561	0.309007	0.277351	0.0780242	0.302093	0.121823	0.0881135	0.107678	0
CG15537	0.0446463	0	0.0294846	0.00212634	0.00715084	0.0440451	0.0571087	0	0.00448088	0.0743046	0	0.0220157	0	0	0	0
CG15544	0.580607	0.785881	0.494992	0.224698	0.761887	0.37093	0.758699	0.604549	0.530634	0.238241	0.350867	0.105006	0.925926	2.92822	1.15132	0
CG15546	0.0343802	0	0.0307634	0.0110561	0.00596601	0.018301	0.0781514	0.0647066	0.0259659	0.0768247	0.0125204	0	0	0	0.00831908	0
CG15547	0.0884487	0.0139543	0.136909	0.177071	0.107938	0.132054	0.0205977	0.172742	0.0114093	0	0.135893	0.119997	0.158186	0.085555	0.136968	0
CG15561	1.16886	2.33312	1.52537	1.29232	2.17387	1.3982	2.00659	1.63108	2.49343	2.41663	1.00477	1.19043	1.7948	1.35852	1.51931	1.0697
CG15563	0.0324235	0.0306191	0.0219932	0.000993633	0.00615963	0.0375934	0	0.0383887	0.0327397	0	0.0580488	0.0302913	0	0	0	0
CG15579	0.00498978	0.0124681	0.125477	0.0292877	0.0299158	0.040261	0.0288831	0	0	0	0.0636068	0	0	0.074489	0.0488427	0
CG15599	0.0855697	0.0557264	0.0762537	0.0918837	0.0361226	0.189353	0.0595619	0	0.0161037	0.0206303	0.0690303	0.0741176	0	0.0322165	0.125561	0.579307
CG15601	0.195987	0.199396	0.27257	0.171744	0.10076	0.146804	0.133436	0.162576	0.198258	0.0847575	0.102195	0.0604484	0.100659	0.197245	0.109266	0
CG15602	0.14113	0.181878	0.265489	0.203952	0.113538	0.341459	0.120704	0.171065	0.140752	0.397558	0.399602	0.1671	0.118959	0.294238	0.523182	0.210146
CG15611	0.00117307	0.0599448	0	0.00499201	0.0360071	0.00121668	0.0652551	0.0329641	0.193623	0.200593	0.0212249	0.0917967	0.171854	0.0518961	0.0804659	3.08388
CG15615	0.0150658	0.00661897	0.0241742	0	0.0100163	0.0396443	0.0504907	0	0.0266806	0.0219478	0.0194234	0.039342	0	0	0.0596887	0
CG15617	0.0527156	0.0133925	0.0741016	0.0285178	0.0266719	0.533776	0.0677659	0	0.0584337	0.0202696	0.375208	0	0.0117197	0.151586	0.0855764	0
CG15618	0.136979	0.274338	0.100789	0.311026	0.256282	0.177411	0.269458	0.313046	0.228158	0.367388	0.215236	0.169124	0.452976	0.124238	0.266339	0
CG15628	11.1916	2.14867	8.39427	10.2731	3.31614	6.04366	4.56366	2.96083	2.35008	4.9817	6.25654	0.905892	5.02992	4.36927	6.69368	0.420292
CG15629	0.0415382	0.0169487	0.0285589	0.0481857	0.121216	0.0027994	0.0272471	0.0357715	0.0507679	0.0276052	0.0212524	0	0	0	0.0256369	0
CG15630	0.207638	0.0803403	0.0757502	0.076704	0.111929	1.21504	0.0160512	0.0396977	0.0727072	0.438633	0.385858	1.23427	0.0430806	0.0418736	0.25699	0
CG15642	0.0445545	0.0116352	0.103764	0.175619	0.0418814	0.0909384	0.0157305	0.05496	0.100425	0.0181351	0.0240278	0.0334494	0.0461582	0.0524747	0.0126153	0
CG15643	0.162701	0.111679	0.0971584	0.109978	0.0729338	0.141885	0.0200287	0.0745165	0.0335235	0.0359398	0.237668	0.102403	0.0298764	0.140006	0.00464318	0
CG15646	0.217017	0.171861	0.329959	0.356272	0.460241	0.395003	0.260267	0.306066	0.259865	0.134824	0.0818627	0.0467337	0.202986	0.153379	0.390319	0.210146
CG15651	0.0321104	0.0101679	0.0184615	0.0675783	0.0240929	0.0679438	0.0316086	0.0780921	0.0569949	0.0584769	0.0162123	0.0595572	0.00402161	0.0212125	0.0685537	0
CG15653	0.0617252	0.030036	0.0489621	0.0213305	0.0531912	0.0799524	0.115809	0.0287045	0.0745864	0.140055	0.0926652	0.0842438	0.0595717	0.0144956	0.082517	0.626566
CG15657	0	0.0160609	0	0	0.0118625	0	0	0	0	0	0	0	0	0	0	0
CG15673	0.0705906	0.058703	0.00746471	0.0420332	0.0652618	0.0527672	0.126394	0.0626608	0.0639785	0.028071	0.0510605	0.0610711	0.0364965	0.382119	0.0372924	0
CG15701	0.0569872	0.0544632	0.0843551	0.07682	0.0386202	0.10158	0.100121	0.0918062	0.0784192	0.145178	0.170664	0.156389	0.0225393	0	0.134728	0
CG15704	0.0531384	0	0	0	0	0.0877011	0.0223597	0	0	0.0246685	0.0841731	0	0.16519	0	0	0
CG15706	1.16799	0.147897	0.393046	0.603871	0.349852	0.980387	0.126034	0.163001	0.295319	0.309105	0.61716	0.72254	0.229879	0.643889	0.635892	0.719321
CG15715	0.828496	0.950412	1.02498	0.698382	0.963929	0.556971	0.780569	1.39966	0.843242	1.39651	0.662209	1.16115	0.799653	0.797335	0.628467	0.118103
CG15717	0.369325	0.489256	0.281426	0.2107	0.665854	0.160823	0.473451	0.332698	0.552066	0.679918	0.0861108	0.537435	0.589583	0.254347	0.684059	2.10885
CG1572	0.23144	0.983367	0.0203986	0.168983	0.787863	0.306403	0.0821508	0.0650966	0.34854	0.201329	0.228295	0.969676	0.041648	2.164	0.337597	10.7003
CG15721	0.0373818	0.0380291	0.0670181	0.0370073	0.0471016	0.032793	0.0213535	0.0357715	0.0559372	0.102871	0.0146029	0.119203	0	0	0.0642456	0
CG15725	0.0283125	0.0978943	0.0403629	0.0508967	0.0490715	0.0623431	0.0236047	0	0.0441093	0.150004	0.0535295	0.0217565	0	0	0.231878	0
CG15731	0.0113021	0.0123606	0.0330355	0.00364711	0.026726	0.0281072	0.00214873	0.0129303	0	0	0.00422083	0.0291292	0	0.074489	0.0471123	0
CG15735	2.51056	2.30791	2.56072	3.01607	2.91905	2.29271	2.28818	2.28025	2.54265	2.42258	1.85087	1.68396	2.68639	2.80706	1.5691	0.715581
CG15739	0.127532	0.140918	0.180305	0.121954	0.109125	0.0816519	0.231918	0.145723	0.203206	0.197744	0.100033	0.155477	0.19337	0	0.217243	0
CG15743	0.138659	0.368824	0.263624	0.146116	0.251837	0.202553	0.297648	0.366507	0.202449	0.37262	0.235286	0.228316	0.210605	0.139857	0.391495	0
CG15744	0.257874	0.220568	0.276725	0.296193	0.175087	0.279476	0.268714	0.435903	0.392597	0.327607	0.377443	0.327392	0.211098	0.156872	0.633815	0
CG15747	0.69761	0.609186	0.492028	1.00067	0.563968	0.681925	0.391691	0.648223	0.504005	0.358619	0.536807	0.709747	0.575815	1.3023	0.501822	0.118103
CG1575	0.163503	0.187915	0.0497363	0.148852	0.142215	0.158988	0.0919673	0.161881	0.174171	0.123452	0.0315682	0.125439	0	0.238796	0.105732	0
CG15756	0.0224609	0.108231	0.025213	0.0389043	0.0111204	0.0220196	0.0977283	0.076609	0.124788	0.0223252	0.0132378	0	0	0.197799	0.0474319	0
CG15760	0.165571	0.0454553	0.00412705	0.116419	0.0829367	1.21351	0.0617567	0.148759	0.108935	0.113756	1.13207	0.0371738	0.00838149	0.160055	0.124084	0
CG15765	2.94815	0.119901	0.60209	2.0821	0.107073	2.76467	0.171903	0.191597	0.231739	0.198674	2.15933	0.236784	0.331291	0.326755	2.06397	0
CG15771	1.30756	0.940359	1.59126	1.27859	1.13839	0.994636	1.20078	1.00659	1.51935	1.089	0.785748	0.848676	1.14702	0.566527	0.872982	0.742202
CG15772	0	0.011525	0.0735288	0.0366003	0.0294433	0.0357676	0.0263005	0	0.0124085	0.040866	0.00759937	0.0931814	0.0459786	0	0.0171753	0
CG1578	1.16086	1.38451	1.08758	1.25701	1.02368	1.43555	1.09756	1.18567	1.35733	0.713098	1.82424	0.794325	1.44	2.27346	1.86545	1.69489
CG15784	0.421501	0.255576	0.415452	0.478352	0.720138	0.191741	0.523684	0.599475	0.627039	0.222827	0.337587	0.17813	0.382174	2.05337	0.772953	0.118103
CG15814	0.242951	0.455555	0.361848	0.318997	0.351947	0.268899	0.392393	0.489801	0.358146	0.432489	0.413627	0.568478	0.160753	0.350745	0.475306	0
CG15817	0.718563	0.550454	0.384581	0.642761	0.651305	0.60471	0.585482	0.720018	0.572221	0.375948	0.899467	0.744721	0.537095	0.934211	1.04658	0.210146
CG1582	0.360396	0.278519	0.519304	0.378064	0.323874	0.494173	0.221774	0.156047	0.361198	0.304041	0.319307	0.428571	0.264277	0.92281	0.22506	0
CG15822	1.5665	0.646444	0.731327	0.841674	0.79141	0.814882	0.584204	0.650413	0.331358	0.321931	0.561398	0.151268	1.13442	0.464343	1.02503	0
CG15861	0.124136	0.144543	0.132448	0.153488	0.088304	0.10814	0.0987754	0.0620196	0.212321	0.0732014	0.0203342	0.0644028	0.241843	0.0400075	0.29527	0
CG15863	0.17498	0.163042	0.228462	0.120481	0.121677	0.0903599	0.205869	0.0534998	0.245144	0.330889	0.256927	0.423579	0.107682	0.0957523	0.103387	0
CG15865	0.157208	0.0377126	0.0254587	0.026468	0.071577	0.0593791	0.0147392	0	0.0429921	0.0791866	0.0589325	0.01714	0.291684	0	0.388015	0
CG15877	0.200426	0.176907	0.244224	0.369266	0.419155	0.220842	0.183261	0.190074	0.284786	0.607622	0.322077	0.462427	0.230287	0.195251	0.375754	0
CG15879	0.0908011	0.0517024	0.061219	0.085714	0.0356891	0.136149	0.0726072	0.0667126	0.0452428	0.0875622	0.111243	0.0246794	0.10244	0	0.0650469	0
CG15881	0.419989	0.583865	0.398607	0.253362	0.724395	0.234796	0.52118	0.397361	0.705883	1.18198	0.415006	0.875817	0.61239	0.652105	0.410905	0.492466
CG15887	0.00752142	0.0226331	0.0140054	0.0080202	0.00409441	0.0129918	0.015707	0	0.00191679	0	0.161162	0.0169109	0.0298822	0	0.0524593	0
CG15891	0.285363	0.250608	0.239009	0.225104	0.288128	0.237338	0.339074	0.302116	0.142563	0.198203	0.160354	0.39683	0.183217	0.14142	0.311259	0.532056
CG15892	0	0	0.00822764	0.00457731	0.0022999	0.00151188	0.0068072	0	0.00464392	0.0258415	0.0448712	0.016447	0.0822654	0.0188676	0.0336566	0
CG15894	0.182667	0.104398	0.150134	0.149845	0.163192	0.630969	0.1524	0.276765	0.03386	0.147428	0.683719	0.122056	0.154956	0.162607	0.132966	0
CG15896	0.012399	0.0583746	0.0662926	0.018876	0.0487384	0.0361565	0.0307422	0.0489309	0.040176	0.10343	0.0447367	0.010755	0.00317779	0.0251937	0.0230451	0
CG15905	0.981633	4.56372	0.761544	0.571141	3.51883	0.47156	2.5677	2.62213	1.81544	0.385061	0.633178	0.115519	1.50993	1.54932	1.94309	0.210146
CG15908	0.131064	0.179119	0.0818229	0.0641291	0.0968989	0.0616984	0.251168	0.118082	0.234259	0.201631	0.0643447	0.51116	0.170622	0.113604	0.158241	0
CG15909	0	0.0220859	0.0133822	0.0105963	0	0.005913	0.0159952	0	0	0	0	0	0	0	0	0
CG15914	0.0337484	0.0870155	0.135745	0.0528617	0.0524145	0.0432491	0.102282	0.0297279	0.0546702	0.11947	0.0570756	0.116945	0.0259023	0	0.128018	0.210146
CG15919	0.0601544	0.0082861	0.0195072	0.00562565	0	0.0172526	0.0796895	0	0	0	0	0	0	0	0.00785786	0
CG15922	0.195948	0.277458	0.262357	0.05494	0.177364	0.0823713	0.239017	0.265545	0.223453	0.512566	0.0430818	0.415133	0.337926	0.152437	0.195301	0
CG1597	0.21733	0.2836	0.102507	0.276943	0.286379	0.199648	0.262022	0.0874777	0.338087	0.204942	0.195467	0.608138	0.19235	0.232798	0.261696	0.584509
CG1598	0.301211	0.373229	0.45724	0.376285	0.357218	0.285123	0.404508	0.442637	0.421217	0.437196	0.31666	0.643607	0.63123	0.339347	0.179472	0.210146
CG1602	0.137549	0.0938759	0.152675	0.166226	0.13943	0.0950116	0.157973	0.11467	0.0718162	0.214778	0.0929357	0.0257973	0.028382	0.00996836	0.205222	0
CG1603	0.11559	0.144172	0.215566	0.117482	0.108252	0.0581852	0.100875	0.198636	0.0597164	0.0713481	0.0349757	0	0.00672677	0.423316	0.0807737	1.67084
CG1607	0.220277	0.731556	0.616432	0.205186	0.748847	0.214014	0.588592	0.863043	0.501747	0.235837	0.215367	0.0579718	0.790656	0.357577	0.38846	0.210146
CG1620	0.745888	0.803253	1.69039	1.79836	0.984614	0.839868	0.958074	0.915671	0.628581	1.01417	0.794913	0.397636	0.823904	0.702213	0.975941	0
CG1622	1.13445	0.96908	1.28985	1.29789	0.73016	0.988443	0.900157	0.888003	0.722609	1.26871	0.993902	0.512614	1.22548	1.104	1.04673	1.69229
CG1628	0.200057	0.122924	0.0580814	0.149551	0.129021	0.136209	0.0681437	0.0599494	0.0185429	0.177685	0.11838	0.18189	0.190452	0.325734	0.102953	0.118103
CG1632	0.670194	0.605903	0.607628	0.59267	0.624483	0.549149	0.534597	0.588297	0.795555	0.115269	0.247528	0.077844	0.664812	0.362521	0.920327	0
CG1635	0.147831	0.109547	0.12189	0.0765151	0.0804344	0.163387	0.163976	0.17154	0.106305	0.159482	0.161753	0.326695	0.145146	0.218765	0.405756	1.27324
CG1636	0.199747	0.132302	0.140761	0.157292	0.254694	0.199086	0.229441	0.214476	0.277002	0.238011	0.270707	0.103058	0.137269	0.0344547	0.49587	0
CG1637	0.519645	0.542087	0.62641	0.634163	0.621764	0.705364	0.661935	0.472732	0.532739	0.352052	0.709159	0.533079	0.440081	0.229332	0.57072	0.715581
CG1640	0.47164	0.747377	0.576117	0.451342	0.484204	0.362646	0.746467	0.417349	0.540475	0.786741	0.551895	0.510668	0.360657	1.12036	0.757826	0
CG1646	2.17073	1.79074	2.2622	1.33731	1.71017	2.0568	1.41586	1.70618	1.89187	1.93348	1.75601	1.2836	2.23912	2.06059	1.90257	0.715581
CG1647	1.22366	1.04309	0.985336	0.988836	1.14618	0.8911	1.03343	1.32108	1.45699	1.21434	0.806953	1.12813	1.79905	0.511146	0.946645	0.703383
CG1648	0.552611	1.34363	0.87206	0.288506	1.41441	0.361629	1.27069	1.39217	1.67032	2.38106	0.412731	3.26226	0.697868	2.09803	1.36498	5.42894
CG1657	0.332041	0.165867	0.190668	0.328511	0.214208	0.334596	0.138045	0.196502	0.378249	0.458874	0.309462	0.137512	0.0908771	0.452324	0.348424	0
CG1662	0.17373	0.133286	0.10738	0.0903374	0.192623	0.0444453	0.0863147	0.145197	0.102279	0.152798	0.0433544	0.109303	0	0.0444422	0.0249402	1.63948
CG1663	0.131986	0.0591979	0.106331	0.0166241	0.0672786	0.0202121	0.200792	0.0848158	0.0667839	0.129434	0.0720773	0.0472201	0.100121	0.157864	0.100739	0
CG1665	0.162581	0.454256	0.218412	0.27988	0.427788	0.104152	0.229138	0.389999	0.380082	0.602913	0.194977	0.467747	0.217622	0.335636	0.2586	1.31672
CG1667	0.106014	0.278408	0.216866	0.152457	0.168832	0.207388	0.192849	0.404316	0.14514	0.299441	0.338107	0.444852	0.179611	0.1336	0.241787	0
CG16700	0.213512	0.170649	0.159124	0.237217	0.323998	0.137697	0.246326	0.21695	0.359131	0.294549	0.0345597	1.46976	0.116742	0.120369	0.330716	0
CG1671	0.213972	0.360288	0.218721	0.0700359	0.0522028	0.216936	0.202073	0.231434	0.372172	0.384553	0.115613	0.0682788	0.167204	0.151048	0.20803	0
CG16710	0.0413204	0.0569337	0.0344151	0.074506	0	0.0773013	0.0152727	0.0214158	0.0824936	0	0.0440759	0	0.0123775	0.067607	0.0141805	0
CG16711	0.557437	0.642077	0.706878	0.545204	0.567975	0.71211	0.873436	0.787179	0.770632	0.928476	1.66951	0.994119	0.205578	0.991016	0.798214	0.703383
CG16716	0.0214884	0.00954038	0.0482932	0.00200387	0.0511694	0.048683	0.0499742	0.0436941	0.0107573	0.0305027	0.0107405	0.0452427	0.0320983	0.0954563	0.00354797	0
CG16717	0.374092	0.51502	0.510743	0.330521	0.372298	0.702785	0.480001	0.725328	0.543579	0.384666	0.472414	0.906283	0.304538	0.888173	0.518719	0
CG16721	1.00683	0.905962	0.870279	1.01979	0.912482	1.1296	1.02029	1.21363	0.771888	0.616204	1.17218	0.228462	1.11458	0.888875	1.51453	1.34517
CG16727	0.0127665	0.0255768	0	0.0047523	0.0382191	0.0229317	0	0	0	0.00568529	0	0.0279389	0	0	0.00318655	0
CG1673	0.534019	0.398971	0.406614	0.431199	0.591097	0.397106	0.451013	0.402078	0.467299	1.01388	0.311584	0.19694	0.369601	0.566822	0.47459	0.187182
CG16732	0.0167691	0.0109514	0.0414198	0.0273464	0	0.0107364	0.018765	0.0684325	0	0	0	0	0	0	0	0
CG16734	0.092136	0.0738624	0.11047	0.100662	0.150836	0.0376774	0.198609	0.138702	0.0829192	0.164487	0.027408	0.21085	0.1129	0.204082	0.0955947	0.719321
CG16739	0.0332625	0.00560099	0.00277128	0.0166361	0.0196611	0.0247271	0.00617604	0	0.0157425	0	0.00792432	0	0.0416311	0	0.00854699	0
CG1674	0.129016	0.110129	0.077044	0.110711	0.0658097	0.136312	0.0262083	0.231285	0.0385923	0.866975	0.00762361	0.992972	0.0808436	0.101198	0.257198	0
CG16742	0.209008	0.50537	0.302245	0.323875	0.179645	0.372102	0.383048	0.0836702	0.303667	0.188866	0.237055	0.380385	0.0769497	0.622662	0.372138	0
CG16749	0.0852429	0.171081	0.0927505	0.115716	0.0373033	0.126345	0.124723	0.0886802	0.0586449	0.0180314	0.109463	0.0475554	0.0195627	0.0163018	0.103489	0
CG16753	0.298176	0.543084	0.503036	0.290681	0.558013	0.337954	0.271025	0.543682	0.465486	0.598449	0.203759	0.238911	0.539266	0.147802	0.722363	0
CG16756	0	0.0168243	0.0369401	0	0	0.0472916	0.0868898	0.036782	0.106643	0.0868732	0.0613701	0.0622378	0	0	0.0492979	0
CG16758	0.120215	0.0637112	0.123761	0.138168	0.0811367	0.121546	0.0506819	0.040946	0	0.0912108	0.202218	0.12661	0.094848	0.199837	0.0678255	0.210146
CG1677	4.42008	3.83372	3.48179	5.20564	3.88159	5.07064	4.21043	4.17898	3.33274	2.77338	4.4572	2.25187	3.56468	4.60463	4.62751	4.88798
CG16771	0.0944232	0.0239636	0.116707	0.0522561	0.0357027	0.131723	0.114678	0.0347222	0.063372	0.00349013	0.12015	0.0679582	0.0174448	0.0517941	0.0197927	0
CG16772	0.050986	0.0684925	0.0323121	0.10462	0.0254889	0.0623083	0.0239448	0.0556216	0.00572415	0.00318814	0.0373714	0.0673119	0.13995	0	0.111572	0
CG16779	0.165909	0.193506	0.203346	0.177655	0.297325	0.232414	0.267449	0.248609	0.0345168	0.20278	0.359349	0.505704	0.163864	0.223642	0.511862	0
CG16782	0.00143895	0.032827	0.0295343	0.044601	0.0153511	0.0336997	0.0135513	0	0.00176184	0.00480821	0.0141643	0	0.00714307	0.0507846	0.0277575	0
CG16786	0.174583	0.280598	0.190708	0.16421	0.190578	0.0547262	0.420736	0.301743	0.289127	0.0107023	0.0905974	0.0543653	0.348073	0.186555	0.15142	0
CG16787	0.199558	0.168958	0.24986	0.114887	0.143164	0.0934979	0.298861	0.150784	0.27722	0.124072	0.126343	0.386719	0.0484698	0.672665	0.260671	0.118103
CG16789	0.12366	0.0398007	0.097326	0.160215	0.0628665	0.0955456	0.107898	0.12693	0.060815	0.03509	0.212442	0.0738109	0.0252284	0	0.0404663	0
CG16790	0.0751686	0.128632	0.231281	0.199911	0.0702875	0.0677089	0.100427	0.0988483	0.0846436	0.215972	0.213451	0.318077	0.139674	0.273318	0.045931	0.187182
CG16791	4.09155	2.83835	3.35266	3.87036	3.35441	4.92651	2.72063	3.3112	3.5754	4.32902	5.95391	4.36037	3.65915	2.55205	4.55011	0.794655
CG16798	0.129715	0.0906929	0.103403	0.0404844	0.03332	0.0886651	0.0650181	0.0584658	0.0410161	0.0627346	0.156594	0.0304645	0.0158682	0.0645187	0.0586559	0
CG16799	0.0603522	0.0453007	0.0160811	0.057649	0	0.071251	0.0128957	0.0611732	0.0418851	0.0482466	0.018235	0.0518724	0.0441211	0	0.0883693	0.210146
CG16800	0.0693916	0.0341255	0.0171754	0.0801419	0.0987992	0.109202	0.00425934	0.037309	0	0.0236616	0.0284999	0.039342	0	0.0502892	0.0149525	0
CG16812	0.359656	0.416617	0.722856	0.357058	0.514863	0.564015	0.58532	0.323949	0.507693	0.659203	0.371117	0.553414	0.884009	0.258202	0.671254	0
CG16817	15.3008	15.1116	14.4973	13.1792	13.0899	16.1915	13.8124	13.6942	15.823	24.7369	13.4768	17.0414	13.647	12.6528	13.2445	19.0129
CG16824	0.0142647	0.0102663	0.00838881	0.0100629	0.0173616	0.00962626	0	0.0414676	0.00176184	0.0614797	0.00277061	0.0165907	0	0.0887315	0.0627142	0
CG16833	0.459088	0.240793	0.349939	0.420654	0.49195	0.554796	0.725639	0.617181	0.42717	0.523404	0.745227	0.450858	0.38011	0.377084	0.582145	1.88207
CG16848	0.020707	0.00986573	0.0021095	0.0116213	0.0303023	0.0047653	0.066098	0	0	0	0.0066547	0	0	0.0275649	0.0297131	0
CG16857	0.0752578	0.041243	0.0526242	0.0772401	0.0750893	0.121592	0.0394806	0.0616929	0.0314786	0.059581	0.0129428	2.48294	0.0783512	0.0361729	0.0641946	0
CG16863	0.069553	0.0580217	0.0671548	0.0521914	0.0263607	0.0487029	0.0914463	0.0128411	0.0981867	0.0935948	0.0955141	0.0789339	0.00974695	0.0181437	0.190713	0.95048
CG16865	0.327797	0.172984	0.166192	0.143003	0.158278	0.226856	0.303192	0.29972	0.27856	0.220094	0.254099	0.209746	0.357114	0.0909566	0.286614	0.118103
CG16868	0.778223	1.78909	0.779265	1.20842	1.79794	0.834114	0.639966	1.78111	1.41343	0.926896	0.998037	1.12869	0.327505	1.21578	3.71881	0
CG1688	0.0890085	0.0183215	0.0670261	0.0656819	0.0864113	0.0318977	0.146256	0.107732	0.0570464	0.138586	0.26524	0.0162475	0.0572853	0.0611464	0.108154	0
CG16885	0.0103587	0.0180235	0.0853068	0.0911932	0.0147451	0.0369281	0.0509863	0.0381843	0.0216418	0	0.0533154	0.0124748	0.0548531	0	0.0116353	0
CG16886	0.0321899	0.0321801	0.0338542	0.00167439	0.0405589	0.0230817	0.0371997	0.0382966	0.049865	0	0.0225732	0.0398932	0.0913248	0.0188057	0.00374917	0
CG16892	0.435986	0.354561	0.89201	0.553522	0.505173	0.193364	0.359489	0.544259	0.42975	0.570055	0.235937	0.360663	0.50526	0.208042	0.448954	2.29186
CG16896	0.192064	0.245063	0.157798	0.373336	0.158046	0.250874	0.210619	0.248722	0.25664	0.0552166	0.338666	0.0670703	0.195821	0.361126	0.345738	0
CG16898	0.014587	0	0.0132442	0.0275006	0.0229943	0	0	0	0	0.04585	0	0.0495197	0.0123941	0	0.00290763	0
CG16903	1.02233	1.09332	1.42207	1.20775	0.928974	0.981746	1.39252	1.40356	1.45102	1.39691	1.26481	0.665241	1.00587	0.637202	1.57128	0
CG16908	0.0484422	0.0420879	0.050623	0.0633537	0.100064	0.0875474	0.013384	0.0350022	0.089521	0.222202	0.0779427	0.104213	0.0931646	0.360991	0.211023	0
CG16935	0.0778598	0.144004	0.170168	0.0588044	0.0618273	0.100631	0.129959	0.0884439	0.147699	0.229795	0.0828643	0.224738	0.128713	0.0813744	0.179184	0
CG16940	0.275784	0.274279	0.678269	0.217872	0.313264	0.161052	0.56826	0.167052	0.287234	0.620957	0.236875	0.497047	0.503121	0.864792	0.385668	0
CG16941	0.538182	0.621216	0.935833	0.652751	0.36748	0.544176	0.530248	0.553974	0.700349	0.703792	0.523311	0.526392	0.75425	0.84993	0.563052	0.118103
CG16947	0.107657	0.184987	0.0414766	0.0983362	0.206522	0.0515634	0.200092	0.256846	0.265403	1.16774	0.143207	1.08963	0.0535655	0.158518	0.188604	0
CG1695	0.167325	0.0988776	0.0457291	0.0690919	0.0655613	0.218484	0.0767507	0	0.0475555	0.0810378	0.50822	0.0675637	0.163079	0.26554	0.0681731	0
CG16952	0.400424	0.327979	0.366234	0.541201	0.282659	0.459407	0.304523	0.479617	0.267744	0.707828	0.561773	0.479735	0.218576	0.242897	0.509253	0
CG16953	0.16922	0.281513	0.402078	0.332566	0.275786	0.295942	0.2127	0.214713	0.405389	0.755947	0.311779	0.279959	0.275737	0.132593	0.772709	2.80851
CG16957	0	0.0230992	0	0.093952	0	0.027348	0.0131978	0	0.0224001	0	0	0	0	0	0	0
CG16959	0.0883957	0.098739	0.0402815	0.0711682	0.00898012	0.0803768	0.0232033	0.108313	0.0903499	0.0836867	0.147543	0.101318	0.0806689	0.154951	0.149954	0
CG16972	0.48062	0.24606	0.422537	0.570221	0.341834	0.399206	0.296785	0.404837	0.275074	0.265286	0.403106	0.502414	0.363776	0.612852	0.425921	0.952381
CG16974	1.12257	0.998012	1.02072	1.20997	0.871459	1.15417	0.814439	1.01277	0.963408	0.833323	1.10383	0.946238	1.39557	1.21965	1.32028	1.06858
CG16979	0.136636	0.171032	0.182965	0.141725	0.105615	0.226148	0.223773	0.214736	0.145245	0.307007	0.172663	0.101336	0.291086	0.196576	0.231899	0
CG1698	0.064863	0.0837405	0.0768202	0.0882128	0.0941652	0.0483411	0.0697487	0.116659	0.128644	0.0400549	0.117637	0	0.0863249	0.100285	0.0903975	0
CG16985	0.321687	0.407693	0.53897	0.287437	0.226483	0.21497	0.397404	0.167705	0.26271	0.715345	0.0632701	0.599268	0.304402	0.227647	0.419928	0.95048
CG16986	0.0517701	0.178725	0.153432	0.0846167	0.176459	0.088376	0.0941869	0.256307	0.0913537	0.0685035	0.0780327	0.225215	0.0736676	0.0271855	0.199721	0.85955
CG16989	0.2499	0.206041	0.210505	0.184802	0.23741	0.177498	0.092893	0.0821331	0.212175	0.220334	0.101999	0.339396	0.0685333	0.0932834	0.425694	0
CG17002	0.304069	0.339307	0.38945	0.325809	0.263931	0.154596	0.386008	0.192527	0.250256	0.0877532	0.300324	0.281612	0.108706	0.348295	0.305568	0
CG17005	0.0281853	0	0.0112551	0.0668964	0.0112769	0.00556683	0.0322092	0	0	0.101769	0.00235327	0	0	0	0	0
CG17018	0.224016	0.215588	0.223368	0.378443	0.405837	0.264065	0.340301	0.105027	0.257501	0.404944	0.223528	0.159081	0.553684	0.0488539	0.461509	0
CG17019	0.415049	0.234636	0.340839	0.151653	0.333755	0.315864	0.511157	0.0176913	0.145376	0.0841292	0.339205	0.221039	0.120836	0.168059	0.442255	0
CG17026	0.027097	0.00418221	0.00947609	0.00867917	0.00431364	0	0.0109146	0.0250883	0.0431796	0	0.0045063	0.0195865	0	0	0.00927616	0
CG17027	0.0545096	0	0.015642	0.022641	0.0114752	0.0156782	0	0.0439893	0	0.0173393	0	0.0163291	0	0	0.0110043	0
CG17028	0.0286609	0.0620543	0.102445	0.00653903	0.0357295	0.0576781	0.0140737	0.0441031	0.0681491	0.0805531	0	0.0343399	0.079933	0	0	0
CG1703	2.05882	2.73396	2.32061	1.87211	2.17423	1.99277	2.57395	2.63728	2.42096	3.24987	1.76963	1.85815	2.35974	5.67355	2.24474	4.52414
CG17032	0.873242	1.37569	0.922933	0.682655	1.5126	0.595772	1.1877	1.17346	1.08352	0.243895	0.535525	0.119688	1.16629	0.550956	1.43878	0
CG17036	0.0466163	0.0813901	0.0606525	0.0924485	0.0480549	0.0173807	0.0715188	0.0803649	0.0566406	0.102078	0.0443748	0.0905777	0.118036	0	0.0369707	0
CG17059	1.25909	1.9429	1.94483	1.20537	2.01665	0.808471	2.16531	1.9904	1.78139	2.42538	1.08043	2.39279	2.09608	1.23508	1.21555	1.46987
CG17065	0.262437	0.215939	0.315142	0.318387	0.270784	0.281404	0.138273	0.384954	0.350118	0.465626	0.321768	0.357306	0.269322	0.532569	0.202013	0
CG17068	0.175014	0.154667	0.192508	0.115533	0.201946	0.217224	0.113099	0.175047	0.119625	0.234361	0.223871	0.25047	0.230395	0.0497072	0.252478	0
CG1707	2.01155	5.95708	3.96715	2.05021	4.73718	1.07624	5.10382	5.2087	5.20129	7.0025	1.16624	4.69558	4.67181	4.0352	2.74174	2.21008
CG17075	0.109074	0.0369431	0.105234	0.0278024	0.0293215	0.159089	0.061688	0.20936	0.15499	0.131418	0.878957	0.0448559	0.156537	0	0.20394	0
CG17078	0.311706	0.51505	0.474699	0.469716	0.340697	0.531659	0.439092	0.432573	0.40497	0.433118	0.637776	0.395133	0.270701	0.456896	0.497973	1.52138
CG17104	0.231675	0.707996	0.223482	0.270542	0.741708	0.215023	0.37865	0.421803	0.448533	0.191389	0.0803964	0.154793	0.0890667	0.603596	0.350768	0.118103
CG17111	0.0788402	0.0598347	0.0230243	0.0113417	0.0382984	0.0559224	0.0448311	0.0422754	0.00383359	0.0294983	0.196164	0.0435298	0.0170782	0.0474208	0.00954375	0
CG17118	0.0236582	0.0135729	0.0430442	0.0741737	0.0502837	0.0574107	0.0269436	0.0782257	0.0375567	0.0196069	0.0770968	0	0	0.15526	0.0364028	0
CG17119	0.0575512	0.0522697	0.00951708	0.0337205	0.0952757	0.0354206	0.026033	0.15511	0	0	0.0974779	0	0.0389057	0	0.0520206	0.118103
CG17121	0.392946	0.386803	0.350836	0.314764	0.394982	0.269333	0.336776	0.322898	0.228121	0.231233	0.310513	0.170036	0.264148	0.469159	0.549517	0
CG17122	0.00275997	0	0.0164495	0.0520854	0.0457763	0.145256	0.0264269	0.024992	0.0567994	0	0.109795	0	0.00707918	0	0.00679338	0
CG17124	0.684238	0.430196	0.468108	0.827676	0.517356	2.22376	0.553115	0.591138	0.349901	0.684067	4.81799	1.84853	0.740992	5.11429	0.353205	0
CG17129	0.0731345	0.0819641	0.0581716	0.0832144	0.153541	0.0915535	0.129534	0.218689	0.15425	0.124198	0.0232166	0.114657	0.00333825	0.421558	0.0861423	0
CG17140	0.0662212	0.0670603	0.0297264	0.0827597	0.111082	0.0624043	0.0881052	0.0361618	0.153967	0.122197	0.0254863	0.00671156	0.183841	0	0.0568828	0
CG17141	0.0521616	0.0825696	0.0820591	0.0405863	0.0684903	0.106864	0.0899153	0.133116	0.146374	0.0665692	0.0436489	0.219257	0.0180461	0.188626	0.0803395	0
CG17150	0.08252	0.146733	0.0470881	0.157371	0.163271	0.117559	0.0410801	0.0867584	0.110809	0.220459	0.0150688	0.144868	0.0909645	0	0.39514	0
CG17162	0.0229999	0.0654969	0.0504572	0.0695641	0.0695452	0.0448662	0.0576829	0.0662338	0.0377265	0.00318814	0.0376865	0.0553218	0.013913	0.142293	0.0138877	0
CG17163	0.120517	0.123872	0.204719	0.198197	0.289538	0.309635	0.0601611	0.113482	0.137098	0.110357	0.177642	0.166705	0.0417647	0.0324028	0.195981	0.626566
CG17167	0	0.139207	0.067039	0.0156672	0.140899	0.0284538	0.0625689	0.0579016	0.0564078	0.00831722	0.0195859	0.0357319	0.0318035	0	0.157972	0
CG17168	0.291995	0.368296	0.283075	0.182078	0.23683	0.221556	0.225697	0.316019	0.309521	0.61955	0.32502	0.131331	0.313805	0.741163	0.281412	1.04428
CG17173	0.00494021	0.048567	0.00208941	0	0.0322257	0.0185944	0.0240952	0	0.0127225	0.114164	0.0231534	0	0	0.0166386	0.0163126	0
CG17177	0.0656146	0.0773041	0.0508832	0.143048	0.0712487	0.0503163	0.0433466	0.116332	0.151109	0.128558	0.0937073	0.115251	0.187364	0.0435929	0.265273	0
CG1718	0.077508	0.0653923	0.0364984	0.0778065	0.0465393	0.151871	0.0694383	0.0829562	0.0520036	0.103848	0.106344	0.119203	0.169127	0	0.190155	0
CG17180	0.0492308	0.0570554	0.0292814	0.136341	0.0737537	0.128233	0.0754813	0.124874	0.102633	0.0389947	0.0563608	0.110021	0.0921941	0.291561	0.116152	0
CG17186	0.263415	0.314129	0.345366	0.344862	0.230117	0.311232	0.251497	0.285214	0.392372	0.280531	0.171542	0.28993	0.276041	0.471259	0.278427	0.118103
CG17187	0.150945	0.106826	0.209645	0.231114	0.1828	0.133691	0.279244	0.166995	0.203654	0.427829	0.314041	0.279249	0.106561	0.271842	0.092762	0.597479
CG17202	1.93527	1.8039	2.29666	2.33479	1.58369	2.51808	1.7184	1.91322	1.66042	3.21996	1.27136	2.57334	1.11363	1.6725	1.26538	1.87723
CG17209	0.216832	0.200428	0.186021	0.163229	0.201729	0.149834	0.154591	0.308317	0.250997	0.202928	0.197827	0.107115	0.128183	0.10729	0.135772	0.118103
CG17211	0.559167	1.16283	0.64548	0.680665	0.892475	0.379256	0.732204	0.871986	0.855169	0.318364	0.42565	0.18265	0.750159	0.89658	1.33844	0
CG17219	0.107668	0.155586	0.129729	0.0922348	0.0510771	0.0356119	0.0525588	0.139054	0.212471	0.316382	0.0113575	0.124764	0.011423	0.0339314	0.0453332	0
CG1722	0.246064	0.0288704	0.15286	0.146775	0.0707097	0.136284	0.0227887	0.00342023	0.146295	0.0496759	0.249692	0.126386	0.192352	0.078753	0.108827	0
CG17221	0.0627101	0.0429068	0.0664828	0.0900458	0.113898	0.0577811	0.0734009	0.0970486	0.0508814	0.251602	0.106396	0.110827	0.0434915	0.0703225	0.116353	0
CG17224	0.0570266	0.0516093	0.0519075	0.0203467	0.0324202	0.0976753	0.0236921	0.100225	0.0904988	0.205529	0.0816031	0.388523	0.0112377	0	0.182493	1.34138
CG17230	0.246764	0.137121	0.132226	0.0890776	0.109225	0.286002	0.122474	0.0887066	0.114091	0.124329	0.134762	0.118202	0.230953	0.283744	0.35802	0.626566
CG17233	2.34989	2.17873	2.03951	2.2371	1.77974	2.38147	1.74214	2.01986	1.77659	2.07939	1.95918	1.16661	2.02141	2.7957	2.38161	3.71573
CG17237	0.00939967	0.00405385	0.0367143	0	0.0222117	0.00762308	0.029908	0.0146301	0.00215732	0.0815868	0.00245763	0	0.0112377	0	0	0
CG17249	0.0819355	0.17219	0.251348	0.0842485	0.068528	0.0991958	0.118907	0.223912	0.105783	0.328498	0.102543	0.130811	0.168327	0.177067	0.0382386	0
CG17258	0.0836218	0.119405	0.0923185	0.0856819	0.0637345	0.01019	0.142487	0.0879729	0.00554454	0.098003	0.154393	0.0817347	0.0323153	0	0.0873489	0
CG17259	0.956826	1.45094	1.24755	0.956924	1.09004	0.636205	1.47802	1.25182	1.24291	1.44299	0.832775	1.17761	1.27998	1.58587	1.57306	7.20479
CG17260	0.0391292	0.0742472	0	0.0226902	0	0.0872686	0.0750917	0	0.052581	0	0.0797509	0.067071	0.0170782	0.137672	0.017093	1.07048
CG17261	0.0785093	0.00411607	0.0288156	0.00444169	0.0655858	0.0346923	0.00687307	0.026682	0	0	0.00793548	0	0	0.0185435	0.0124754	0
CG17264	0.186627	0.0440468	0.0473314	0.0579076	0.0339937	0.160846	0.0167176	0.0149837	0.0736087	0.094887	0.191972	0.0688126	0.0112377	0.0221419	0.115383	0
CG17265	3.02777	1.54755	2.70983	1.91922	1.57612	1.93224	1.68657	1.9355	2.2766	0.986398	3.15242	1.41411	2.49113	2.25463	2.54791	0.626566
CG17266	0.218813	0.514262	0.387828	0.209874	0.581972	0.208013	0.565383	0.45912	0.690933	0.856701	0.107324	0.489684	0.201599	0.910994	0.270237	0.187182
CG17267	0.0253884	0.0149527	0.00885119	0.0267551	0.0373274	0.0141597	0.0200673	0	0.0127091	0.0372405	0.017857	0.0716017	0.0318035	0	0.00318715	0
CG17270	0.0121971	0.0466213	0.0166434	0.0315384	0.00451541	0.100953	0.0629463	0	0.113808	0.1036	0.569988	0.0353712	0.0515844	0.0650838	0.10619	0
CG17271	1.22543	2.04633	1.32686	1.17677	2.08022	0.826212	2.25898	1.66586	2.15461	0.99631	0.925801	0.63978	1.76406	1.26406	1.73481	0.929467
CG17272	2.81686	3.67744	3.11092	2.51799	3.29829	1.67694	3.60805	3.09096	3.11445	2.0554	2.16592	1.57164	2.02053	2.03047	2.50964	0.210146
CG17278	0.305215	6.82161	0.145194	0.284175	0.378145	0.125576	0.117678	0.201066	0.101727	0.401838	0.350454	0.0911748	0.299536	0.64092	1.17041	0.579307
CG17290	0.0158933	0.0652785	0.0109419	0.0716462	0.0646133	0.0557043	0.0400007	0.0381843	0.055774	0.0761807	0.0236393	0.0679592	0.0112651	0	0.0711068	0
CG17292	0.861784	0.690839	0.732608	0.941883	0.762439	0.724103	0.807265	0.712914	0.7419	0.537829	0.580031	0.444429	1.04015	0.787759	0.872323	0
CG17294	0.234411	0.283477	0.274198	0.149085	0.204661	0.169321	0.207556	0.136505	0.211863	0.158126	0.271112	0.129395	0.167974	0.615308	0.21333	0
CG17321	0.201122	0.066877	0.0924799	0.225488	0.125875	0.359349	0.0999242	0.155757	0.145025	0.0546896	1.00624	0.112924	0.143129	0.123126	0.158171	0
CG17322	0.0159078	0.0392533	0.0234905	0.0498681	0.0284218	0.0626356	0.0404325	0	0.0449881	0	0.0274015	0	0.0149734	0	0.123146	0
CG17323	0.333447	0.403111	0.214011	0.253391	0.442276	0.199571	0.27049	0.216489	0.308513	0.333892	0.23887	0.534082	0.412898	0.223102	0.442575	0.579307
CG17327	0.56193	1.07824	0.611142	0.429515	0.985982	0.344432	0.819446	0.656443	0.588457	1.18188	0.301178	1.07517	0.56724	2.08415	0.828583	0.118103
CG17328	0.144441	0.0692463	0.133395	0.0893852	0.0438548	0.117034	0.0888582	0.0264651	0.155264	0.131275	0.11436	0.0303049	0.0735919	0	0.262288	0
CG17333	0.208732	0.120175	0.119607	0.123873	0.248767	0.101801	0.221324	0.246275	0.22813	0.475994	0.174578	0.426927	0.322207	0.180891	0.180465	0.187182
CG17337	0.546474	0.635437	0.60217	0.580714	0.765587	0.598002	0.522487	0.665418	0.400619	0.972503	0.485783	0.71212	0.358705	0.449536	0.665177	10.998
CG17341	0.147661	0.160452	0.0414176	0.0290869	0.0848384	0.916849	0.0787091	0.0641253	0.174193	0.108313	2.79886	0.0983263	0.0522854	0.253021	0.359976	0
CG17343	0.305276	0.298408	0.279953	0.246077	0.226711	0.157761	0.247251	0.36139	0.380654	0.168276	0.171142	0.205577	0.316979	0.370463	0.266155	0
CG17350	0.0153822	0.0289201	0	0	0	0	0.00688828	0.0384095	0.0294369	0.028746	0.00262751	0	0.00917854	0	0	0
CG17352	0.423198	0.3262	0.394972	0.407362	0.273174	0.43517	0.370361	0.26668	0.276046	0.0335246	0.45457	0.107244	0.515635	0.574893	0.217155	0
CG17359	0.0968376	0.0796066	0.0733344	0.0353423	0.017299	0.0924572	0.15198	0.0787558	0.151262	0.0192808	0.0519814	0.105972	0.0947601	0.0467121	0.0239078	0
CG17360	0.354386	0.138806	0.202291	0.247767	0.239507	0.381702	0.103378	0.340822	0.315908	0.209157	0.372096	0.311726	0.219974	0.0196967	0.287641	0
CG17361	0.438838	0.294945	0.638045	0.455169	0.39811	0.419317	0.219763	0.524084	0.354579	0.647353	0.230649	0.199633	0.623864	0.306923	0.537037	0.952381
CG1737	0.888596	0.755766	0.622771	1.10563	0.61735	0.908659	0.461948	0.634601	0.72989	0.994021	0.667203	0.507155	0.650295	1.07499	0.650016	0.597479
CG17374	0.0410765	0.0567776	0.0488955	0.0408068	0.0816411	0.058402	0.0569196	0	0.00922244	0.102465	0.0900458	0.0781178	0.0514287	0.0322165	0.0659293	0
CG17378	0	0.0101719	0.0306573	0.00715013	0.0401324	0.0397134	0.00312136	0.0510468	0.0940416	0.0539816	0.289045	0.027226	0.0477601	0	0.0443545	0
CG1738	0.198789	0.262715	0.262609	0.304361	0.177492	0.256344	0.173131	0.319535	0.209842	0.254712	0.169669	0.129244	0.0903744	0.1362	0.260263	0
CG17385	0.576783	0.719263	0.637586	0.604785	0.77345	0.617365	0.716581	0.673161	1.03798	0.733008	0.46649	0.841665	0.643563	0.339241	0.660532	0
CG17386	0.292298	0.0510895	0.136387	1.01076	0.191029	0.215194	0.0872509	0.10029	0.0949248	0.216345	0.142288	0.0716965	0.137947	0.160465	0.185858	0
CG17440	0.0277222	0.0272841	0.0737279	0.0291169	0	0.0902126	0.0330516	0.0280018	0.0153013	0.0181538	0.0387858	0.0209559	0.00974695	0	0.0925277	0
CG17454	2.97217	2.11662	2.69729	2.62518	2.5	3.0889	2.35101	2.26306	2.15242	2.68404	1.84502	2.21363	2.05686	1.3279	2.17931	2.4385
CG1746	18.1847	32.2393	24.3071	21.3167	27.5157	15.5374	29.293	27.8769	33.0809	39.6709	15.1255	29.2697	29.1258	19.2596	25.6846	43.7647
CG17486	0.605206	0.514431	0.393791	0.5692	0.336428	0.394883	0.621025	0.290239	0.406399	0.334192	0.738135	0.397306	0.670064	0.362093	0.887395	0.997238
CG1749	0.719515	1.08234	1.01488	0.467558	0.963258	0.292748	1.04157	0.863324	0.925107	0.778084	0.291417	0.592736	0.556706	1.32748	0.690712	0.118103
CG17490	0.277394	0.291922	0.474618	0.271762	0.304167	0.259488	0.30497	0.248015	0.386246	0.483181	0.209898	0.179114	0.306915	0.710637	0.320656	0.952381
CG17493	1.7129	1.51343	2.06639	2.24678	2.02995	1.92266	1.72621	1.83734	1.78092	2.04579	1.77302	1.48882	2.07106	1.10027	1.95548	0
CG17508	0.367136	0.283099	0.401129	0.391528	0.279044	0.40902	0.336944	0.472915	0.404963	0.713553	0.474164	1.09634	0.119466	0.173366	0.461491	0
CG17514	3.48517	2.81878	3.09089	3.01063	2.91955	2.98716	3.18632	3.23516	3.41756	3.80967	3.83643	3.01458	3.23853	2.42441	2.58664	1.19496
CG17528	0.701932	0.618596	0.782951	0.728402	0.546111	0.502042	0.562941	0.458507	0.862771	0.785956	0.691467	0.399111	0.857768	1.29538	0.897665	1.16063
CG17544	0.977538	0.550745	0.673005	0.557307	0.650769	0.722307	0.529321	0.493424	0.727654	0.477447	0.674441	1.01118	0.543212	0.710015	0.68609	0.187182
CG17549	0.469698	1.76549	0.334436	0.368585	1.22817	0.232312	0.507333	0.863535	2.04219	0.264433	0.321666	0.0916319	1.45735	1.12389	0.846512	0
CG17556	0.261707	0.509015	0.391454	0.25193	0.44239	0.473091	0.671964	0.487924	0.600318	0.630441	0.625797	0.718074	0.499823	0.0532685	0.709207	0.328249
CG17565	0.244868	0.361569	0.283463	0.305707	0.281405	0.17448	0.307042	0.42434	0.310432	0.584081	0.333476	0.434661	0.307139	0.0859096	0.092875	0.837424
CG17568	0.0652039	0.0742821	0.0760923	0.0852958	0.0589018	0.0443188	0.123386	0.103782	0.142255	0.145698	0.164499	0.133037	0.147726	0.14162	0.180039	0
CG17570	0	0	0	0	0.0261076	0.0136316	0	0.0613198	0	0	0	0	0	0	0	0
CG17574	0.320553	0.549888	0.581055	0.407287	0.539899	0.348657	0.353361	0.322564	0.283941	0.317706	0.323888	0.955482	0.3026	1.19895	0.55365	0.374364
CG17593	0.218792	0.397035	0.266719	0.240528	0.186633	0.251942	0.40529	0.374178	0.512656	0.625898	0.217312	0.43078	0.131746	0.18104	0.353001	0.118103
CG17597	0.156303	0.147165	0.0672575	0.108414	0.130895	0.0930275	0.0579489	0.076462	0.139005	0.208377	0.0444192	0.218084	0.294404	0.336662	0.0876862	0
CG17598	0.320489	0.369004	0.468885	0.248437	0.403243	0.414886	0.370304	0.332118	0.406999	0.493394	0.446534	0.229441	0.416882	0.367187	0.350254	0
CG17600	0.535483	0.33729	0.308407	0.452987	0.240036	0.297574	0.298749	0.247147	0.363702	0.388912	0.280022	0.176968	0.148644	0.308087	0.385114	0
CG17612	0.100433	0.105936	0.0735141	0.131182	0.0822258	0.149982	0.105713	0	0.190876	0.072486	0.0461811	0.143674	0.117026	0.0903312	0.0640318	0
CG17637	0.0145325	0	0.0437829	0.0194908	0.00919393	0.00392612	0.00502276	0	0.0119336	0.05227	0	0	0	0	0	0
CG1764	0.210891	0.223787	0.196219	0.215506	0.21296	0.242305	0.171164	0.193216	0.0945857	0.267253	0.106023	0.198874	0.128273	0.110384	0.423975	2.92196
CG17646	0.840056	0.127946	0.514476	1.45077	0.259118	0.797721	0.380538	0.254491	0.424935	1.75844	0.564266	2.46895	0.560999	0.202947	0.368018	0
CG17652	0.0346348	0.0618241	0.0868418	0.0371179	0.0625212	0.105677	0.052429	0.0774545	0.0907929	0.0926548	0.0244664	0.141118	0.0278694	0	0.0995901	0
CG17660	0.310821	0.348327	0.229444	0.119762	0.236717	0.19306	0.295685	0.298141	0.304631	0.353276	0.45524	0.361972	0.156244	0.215466	0.259074	0.719238
CG17672	1.73729	1.06242	1.58718	2.19992	1.27597	1.0471	1.28202	1.41761	1.50357	0.276042	0.834339	0.139913	0.979313	1.17314	1.41065	0
CG17680	0.199339	0.233578	0.267009	0.150023	0.267843	0.179292	0.350015	0.529885	0.165342	0.473348	0.0483292	0.689149	0.371614	0.307691	0.235538	0
CG17681	0.00383114	0.0250949	0.0225384	0.0305125	0.025801	0	0.0259046	0	0.00176184	0.00910063	0	0	0	0	0.0368494	0
CG17683	0.608313	0.687992	0.775301	0.867354	0.817002	0.611028	0.636453	0.849854	0.675086	1.10077	0.469882	0.709555	0.6291	1.2114	1.1467	0
CG17684	0.0694549	0.111104	0.0527418	0.0341378	0.0377859	0.0807995	0.0738165	0.0666787	0.08203	0.0613826	0.225879	0.213372	0.0942289	0	0.0693908	0
CG17691	0.972802	1.1212	0.845946	0.826013	1.02808	0.631971	0.962048	1.17503	1.18434	1.39121	0.885614	1.38081	0.964087	0.910716	1.12154	1.49284
CG17698	0.718248	0.724164	0.608575	0.802853	0.419119	1.02788	0.514243	0.644303	0.517726	0.479637	1.18149	0.665963	1.04171	0.247936	0.94777	0.397328
CG17707	0.0190641	0.0578999	0.0242041	0.0264069	0.0115542	0.0358911	0	0.0339084	0.0526136	0.0418934	0.0135614	0.00866123	0	0	0.0267629	0
CG17712	0.163341	0.328201	0.162457	0.223701	0.1768	0.285741	0.257474	0.217532	0.29743	0.45515	0.258689	0.237008	0.196106	0.456139	0.294257	0.626566
CG17715	0.0396702	0.061248	0.175508	0.108659	0.0478672	0.1099	0.121486	0.0578517	0.0490614	0.0196199	0.0390518	0.024977	0.265103	0.244048	0.0729758	0.118103
CG17721	0.238164	0.327531	0.566168	0.421239	0.437832	0.258209	0.49547	0.356691	0.552433	0.629355	0.245416	0.782154	0.662829	0.311036	0.269391	0
CG17724	0.436759	0.15123	0.160179	0.518127	0.126947	1.04235	0.24047	0.156451	0.262794	0.13258	1.13254	0.0262504	0.209433	0.0271855	0.455361	0.597479
CG17732	0.0101854	0.00851738	0.16452	0.0224649	0.0301532	0.0302958	0.0189076	0	0.0282672	0	0.0195665	0.0353712	0	0	0.0626828	0
CG17734	0.643245	0.5741	0.649612	0.60526	0.791479	0.628045	0.720437	0.691456	0.510528	0.317799	0.613345	0.297615	1.18448	1.187	0.497076	0
CG17737	5.91075	8.51308	6.64967	5.30447	7.81978	4.47354	9.33006	8.90382	8.61836	10.7403	4.42064	7.95551	6.64981	4.5634	5.24103	12.9513
CG17738	0.0941236	0.131038	0	0.0138313	0.0381626	0.131709	0.0157358	0	0.0908512	0.00605969	0.179097	0.752919	0.0196321	0	0.290992	0
CG17739	0.0359332	0.0317429	0.0277281	0.0116354	0	0.155237	0.017426	0	0.0657471	0.0592529	0.664741	0	0.013913	0	0.0884101	0
CG1774	0.0112592	0.0260855	0.0126034	0.00810883	0.025712	0.0349036	0.0378166	0.0228837	0.0844844	0.0230419	0.00952715	0.00793972	0.0295633	0.0322165	0.112222	0
CG17746	1.04343	0.924091	1.17652	1.06916	0.864399	1.25621	1.15585	0.671738	1.07373	1.23568	1.104	0.562437	1.0377	1.46804	1.01119	0.626566
CG17752	0	0	0	0.0583735	0.00221791	0.00208818	0	0	0.00371766	0	0	0	0	0	0.00318655	0
CG17754	2.12766	2.18275	2.32182	1.98597	2.58319	1.74724	2.14453	2.04173	2.15284	2.72894	2.05625	2.47207	3.27117	1.17467	2.32809	0.532056
CG17760	0.0689765	0.0334797	0.019373	0.109891	0.0543333	0.077271	0.0429547	0.161001	0.0786228	0.0752867	0.159843	0.0924615	0.128131	0	0.104037	1.69465
CG17765	1.16945	0.958534	1.44382	1.23561	0.897024	0.978415	1.03246	1.29221	1.52333	1.54368	0.653794	1.6616	1.56344	0.793216	0.766594	0.210146
CG17768	1.41739	1.6658	1.31586	1.2445	1.42087	1.00272	1.12152	1.79611	1.24395	1.9668	1.08435	1.69204	1.53006	1.19616	1.02379	0.69741
CG17776	0.680345	1.14123	0.842383	0.509899	0.800188	0.346442	0.799737	0.988495	0.721508	0.778759	0.389767	0.803312	0.803899	0.820797	0.594745	1.99909
CG17778	0.128236	0.0343523	0.0697796	0.223816	0.0555065	0.274063	0.00639106	0	0	0.0241067	0.119228	0.0251948	0	0	0.141985	0
CG17786	1.12269	0.464646	0.811381	0.867529	0.737666	1.00348	0.541615	1.02579	0.470399	0.393178	0.81459	0.42138	0.634963	0.86644	1.02643	0
CG17802	0.381205	0.11357	0.246973	0.221503	0.184438	0.208865	0.102834	0.124508	0.0684039	0.177569	0.345351	0.0962571	0.257118	0.65949	0.372743	0
CG17803	0.0977758	0.0736427	0.0435096	0.116392	0.0941	0.202365	0.0540893	0.0486708	0.0118398	0.096223	0.223335	0.0772171	0	0.0296651	0.0885567	0
CG17806	0.123812	0.186957	0.222627	0.155241	0.179231	0.30663	0.113592	0.141537	0.115671	0.084443	0.19771	0.0867422	0.155408	0.0442119	0.353111	0
CG17807	0.0969744	0.0897656	0.117511	0.110463	0.217401	0.110977	0.104886	0.311407	0.277758	0.153326	0.0868222	0.132197	0.059745	0.225767	0.175792	0
CG17816	2.09956	1.37086	1.62939	1.70197	1.39554	6.70927	1.42233	1.67692	1.33786	0.890283	15.9831	0.671247	0.912354	2.00613	2.28903	0.187182
CG17821	0	0.0156907	0	0.00177838	0.0280657	0.00111762	0	0.0255812	0.0156065	0	0	0.0287978	0	0	0.0297676	0
CG17829	0.095971	0.198754	0.0944473	0.150461	0.174977	0.0633129	0.124827	0.0644012	0.0852069	0.252025	0.0963798	0.0605826	0.086962	0.0564929	0.252597	0
CG17834	0.934748	1.24236	0.846919	1.20076	1.1156	0.701348	1.07174	1.26584	1.09693	0.656699	1.0913	0.306509	0.992762	1.42706	1.19548	0
CG17839	0.169015	0.0713891	0.139769	0.243655	0.116577	1.53136	0.00862644	0.0813982	0.0937927	0.0571451	2.69954	0.189413	0.00527635	0.182732	0.20311	0
CG17840	0.112973	0.0418822	0.0888338	0.135806	0.0419304	0.338063	0.0658969	0.00129226	0.0449896	0.0870861	0.16535	0.196389	0	0.0587089	0.104456	1.52138
CG17841	0.911272	1.08187	1.04755	0.780852	0.788492	0.854842	0.900957	1.01406	0.776451	0.861595	0.719282	0.957592	0.931488	1.09714	0.827997	0
CG17843	0.198621	0.401087	0.435146	0.245796	0.303743	0.184602	0.224294	0.298149	0.42793	0.0986746	0.19156	0.0289914	0.125372	0.464429	0.23512	0
CG1785	0.662533	0.912541	0.786103	0.54689	0.765974	0.39514	0.77134	0.558473	0.582138	0.954352	0.37008	0.52827	0.647101	1.09567	0.929992	2.22695
CG17855	0.0258724	0.0116789	0.0315375	0.0865365	0.0192446	0.024786	0.0593243	0	0	0.0756175	0.018363	0.0432941	0.022521	0	0.0434914	0.955527
CG17883	0.666662	0.61298	0.765637	0.665706	0.868397	0.507106	0.813797	0.611545	0.635183	0.592075	0.640142	1.1066	0.745636	0.739093	0.769763	1.43864
CG1789	1.0418	1.32348	1.16847	0.923301	1.21136	0.542029	1.00621	1.35974	1.39606	1.51968	0.613739	0.936756	1.36493	1.06857	1.07018	0
CG17896	0.572606	0.786065	0.872086	0.64396	0.882377	0.388639	0.880501	0.74551	1.00972	1.4522	0.429158	1.09091	1.19058	0.788308	0.928539	1.62358
CG17904	0.859906	0.84289	0.594923	0.825356	0.586712	0.542887	0.63246	0.55964	0.632469	0.873532	0.539505	0.792475	1.15551	1.33822	0.712041	1.99666
CG1791	0	0	0.0474235	0.0416513	0.019706	0	0.0107546	0	0.0244088	0	0.00563669	0	0.0394356	0	0	0
CG17912	2.85741	2.5279	2.84213	2.34937	2.64225	2.79492	2.93624	2.93842	2.70931	2.81246	2.88112	2.51232	2.10126	1.84782	2.29408	3.57346
CG17917	0	0.00331444	0	0.00818112	0.00551364	0	0.004937	0	0.00434388	0	0	0	0	0	0.024988	0
CG17919	1.45711	3.9394	1.12792	0.954319	2.88869	0.64768	3.20687	2.07558	2.54319	0.49774	1.18282	0.217663	2.52996	1.337	1.25426	2.68276
CG17928	0.0675202	0	0.0382287	0.0770813	0.00702082	0.053221	0.00904882	0	0	0	0.0572538	0.0710637	0.00333825	0.0594828	0.00761537	0
CG17931	0.589529	0.426938	0.645456	0.622695	0.5707	0.57889	0.618582	0.649218	0.642181	0.511595	0.453747	0.640699	0.581834	0.804935	0.400094	0
CG17977	0.282997	0.456123	0.326442	0.290544	0.226948	0.510696	0.514216	0.52249	0.37547	0.34643	0.394316	0.127577	0.688621	0.323302	0.302829	0
CG17982	0.559216	0.406992	0.347862	0.436582	0.39901	0.581156	0.616468	0.45645	0.316317	0.50557	0.369531	0.609877	0.501131	0.61185	0.443514	0.579307
CG17985	0.229764	0.155331	0.1891	0.210231	0.296355	0.112737	0.348732	0.100993	0.236232	0.252519	0.138922	0.418561	0.145256	0.214885	0.331516	0.787092
CG17996	0.0971204	0.190453	0.127548	0.104986	0.15685	0.122618	0.378194	0.1394	0.209348	0.629083	0.127888	0.395825	0.0998391	0.378676	0.154582	0.236206
CG18003	0.0150984	0.02832	0.0377111	0.0215967	0.00870933	0	0.0225862	0	0	0	0.0149088	0.0251424	0.0257682	0	0.0486728	0
CG18004	0.488125	0.537775	0.585031	0.325398	0.425723	0.261238	0.427081	0.625003	0.555688	0.622886	0.498905	0.71014	0.700501	0.556013	0.608519	0
CG1801	0.0516027	0.135008	0.0458101	0.0407304	0.0405977	0.0918474	0.0480456	0.0536578	0.0255829	0.094294	0.132701	0.0945626	0.052587	0.162988	0.116206	0
CG18011	0.13752	0.140127	0.164588	0.269331	0.201324	0.188395	0.253855	0.249309	0.217811	0.180861	0.193498	0.0639454	0.0256313	0.295197	0.0873135	0
CG18012	0.310615	0.31526	0.455668	0.437745	0.435674	0.402165	0.37968	0.531506	0.531456	0.276216	0.32334	0.262708	0.5236	0.755491	0.773669	0
CG18048	0.127139	0.0888709	0.0979689	0.0987013	0.107434	0.114555	0.051282	0.018262	0.133419	0.268985	0.113152	0.110366	0.206815	0.145654	0.324715	0
CG1806	1.26381	1.2108	1.22615	1.4585	0.866668	0.85909	1.06371	1.15759	0.80143	0.306496	0.793506	0.0305899	0.506415	1.38922	1.07146	0.210146
CG18081	1.43966	1.74502	1.92179	1.51719	1.72197	1.17424	2.16924	2.15006	1.99368	2.28504	0.694423	1.37947	1.7503	1.33309	1.39615	3.46012
CG18088	0.0856641	0.086049	0.0430518	0.0459488	0.0757193	0.0162141	0.0973772	0.069817	0.0488023	0.0116918	0.0165885	0.100902	0.0711615	0	0.061814	0
CG18095	0.0173375	0	0.00158157	0.013892	0.0229349	0.00455803	0.0322139	0.0269561	0.00434388	0	0	0.0223763	0.00527635	0	0	0
CG1812	0.201315	0.194315	0.17779	0.233665	0.215276	0.163313	0.300825	0.343915	0.241034	0.0850881	0.279151	0.131236	0.271118	0.304347	0.32155	0
CG18130	0.197425	0.127877	0.065873	0.377953	0.0353123	0.382331	0.1332	0.29136	0.140492	0.0664479	0.415433	0.074899	0.190053	0.0264048	0.49571	0
CG18135	0.0927757	0.130506	0.100848	0.135973	0.22145	0.0825979	0.114791	0.0870641	0.108341	0.142035	0.0842954	0.101401	0.0774885	0.0536383	0.0671114	0
CG1814	0.0519488	0.0116722	0.135958	0.127931	0.123868	0.102678	0.0673276	0.163781	0.232477	0.111484	0.114301	0.192916	0.19491	0.14371	0.175318	1.56642
CG1815	0.938911	0.529137	0.623976	0.675248	0.4953	0.934005	0.652916	0.378685	0.763701	0.637531	0.959271	0.38597	0.693498	0.7506	0.833569	0.597479
CG18155	0.0805253	0.0297712	0.01237	0.0364496	0.0608334	0.0724984	0.132784	0.0316809	0.0432486	0.10519	0.01959	0.0616209	0.0783768	0	0.153063	0
CG18171	0.622184	0.418991	0.556706	0.644982	0.317749	0.683439	0.348761	0.393185	0.498065	0.362616	0.520682	0.174182	0.63849	0.147615	0.558206	0.210146
CG18173	0.0266352	0.0557559	0	0.015668	0	0.00233358	0.00990968	0	0.027636	0	0.01138	0	0	0	0.00927616	0
CG18178	0.415822	0.700599	0.372416	0.32552	0.571526	0.218679	0.643379	0.470305	0.684291	0.880995	0.362203	0.388583	0.500617	0.765262	0.639443	1.00867
CG18190	0.603735	0.51109	0.950526	0.963128	0.601133	0.547293	0.603065	0.84792	0.534249	0.389902	0.245785	0.211047	0.947579	1.05631	0.493179	0
CG18208	0.0791548	0.149279	0.14157	0.0293401	0.153775	0.0833619	0.172261	0.0383033	0.0718653	0.203731	0.0994417	0.0897926	0.0896659	0.0650838	0.383509	0
CG18213	0.344493	0.255232	0.330152	0.288952	0.191399	0.124647	0.349942	0.429323	0.251862	0.242996	0.263306	0.15898	0.295899	1.70367	0.39137	0
CG18233	0.00810339	0.0152292	0.00314324	0.0194558	0.00672565	0.00450536	0.0193943	0.0418676	0.0290454	0.111933	0.00204868	0	0	0	0.0369626	0
CG1824	0.289024	0.355575	0.432996	0.464909	0.378499	0.375975	0.316016	0.402	0.310173	0.393978	0.382694	0.210337	0.350685	0.260878	0.458803	0
CG18249	0	0.024514	0.0353679	0.0350947	0.00331406	0.0183609	0	0.0324709	0.0404845	0.0431546	0.0158686	0.0365598	0	0	0.0255382	1.06411
CG18259	0.119912	0.100944	0.189304	0.168982	0.154214	0.19843	0.0788243	0.0592744	0.128985	0.158174	0.0992591	0.12767	0.0800546	0.201784	0.245092	0
CG18262	0.238996	0.356406	0.251514	0.287213	0.190859	0.305343	0.161401	0.117689	0.263288	0.207079	0.0814156	0.170346	0.219339	0.185161	0.133397	0
CG18265	0.0687352	0.0871418	0.170519	0.153847	0.146825	0.195486	0.138695	0.170924	0.124387	0.0826968	0.457713	0.0114525	0.0456995	0.29417	0.425403	0.597479
CG18266	0.0510582	0.0217446	0.0103843	0.037273	0.0464202	0.0345879	0.0286374	0.0819078	0.00215732	0.0544075	0.0164672	0.0251981	0	0	0.0513108	0.95048
CG18269	0.00427997	0.022086	0	0.0225728	0.00431364	0.0300546	0.00792195	0.0552711	0.022647	0.0209047	0	0.0139663	0.0147199	0	0.0282411	0
CG1827	0.184905	0.333915	0.292203	0.220251	0.412984	0.169033	0.267545	0.365788	0.409992	0.647433	0.0930109	0.722166	0.327156	0.34645	0.36086	0.236206
CG18273	0.396141	0.21758	0.316897	0.190144	0.244951	0.299131	0.200454	0.375023	0.347784	0.420507	0.178924	0.307759	0.0985562	0.54956	0.287669	0
CG18278	0	0	0.00426604	0	0	0.0109347	0	0.00129226	0.0431526	0	0	0	0	0	0.0353903	0
CG18281	0.0219652	0.0171234	0.0902187	0.0577476	0.0625292	0.0345619	0.0251934	0.0278223	0.177472	0.0139801	0.0325444	0	0.0167782	0	0.0770651	0
CG18292	0.372611	0.352982	0.68297	0.487811	0.520216	0.66879	0.618932	0.28842	0.271609	0.661021	0.536356	0.666296	0.336313	0.779868	0.575733	0.118103
CG18304	0.135801	0.102905	0.0908226	0.0937173	0.0857141	0.127385	0.0757249	0.0841896	0.0659943	0.121687	0.0167244	0.0974941	0.0668723	0.128235	0.140462	0
CG18324	0.253202	0.0941858	0.0851987	0.312323	0.202685	0.316401	0.0677239	0.183406	0.268769	0.171812	0.251891	0.372721	0.0810221	0.15373	0.0948457	0
CG18335	0.00754918	0.0239742	0.0230475	0.0127696	0	0.0120051	0.00874409	0.0368862	0.023665	0.0673325	0.0291309	0	0	0	0	0
CG18336	0.0667614	0.0754116	0.183686	0.075205	0.140048	0.164619	0.0922455	0.222011	0.079601	0.0607514	0.0543104	0.0826826	0.0549846	0.0319568	0.0192957	0
CG18343	0.741347	1.0206	0.94126	1.02668	1.36403	0.437561	1.19815	1.50456	1.02209	0.876672	0.433017	0.878986	1.0607	0.679736	0.60948	1.79317
CG1835	0.139231	0.0981929	0.0983756	0.0820667	0.059909	0.0258177	0.0337441	0.0377467	0.0491381	0.0517191	0.0838072	0.061565	0.0333745	0	0.1896	0
CG18368	0.0443801	0.0249545	0.011241	0.0278074	0.0271219	0.0358879	0.0971175	0.0599339	0.0572988	0.00906269	0.162939	0.0317202	0.0535759	0.00772578	0.0178912	0
CG1840	0.326448	0.452544	0.446409	0.200489	0.490033	0.245242	0.399888	0.493985	0.439323	0.247173	0.256882	0.389331	0.447493	0.357013	0.652986	0.118103
CG18428	0.595983	0.571922	0.568524	0.775458	0.562435	0.681168	0.486602	0.601553	0.623746	0.766192	1.04772	0.951428	0.422654	0.274626	1.0693	2.1826
CG18446	0.00944955	0.0206283	0.0146941	0.0214098	0.0290802	0.0150457	0.0484879	0.0286802	0.014333	0.032967	0.0109249	0	0.0337404	0	0.0434058	0
CG1847	0.0324198	0.106856	0.0599198	0.0444975	0.0258644	0.0756554	0.103732	0.0692893	0.00655363	0.0421672	0.0414161	0.2199	0	0.0231669	0.13185	0
CG18473	0.192518	0.202631	0.138279	0.306474	0.191593	0.377793	0.147127	0.247733	0.293183	0.229495	0.16747	0.198337	0.0459397	0.199887	0.320578	0
CG18476	0.213544	0.207951	0.290852	0.367438	0.208237	0.368592	0.138247	0.125002	0.184516	0.308896	0.228224	0.292263	0.268864	0.157698	0.594234	0
CG18480	0.0834657	0.0988339	0.032894	0.0505153	0.0909016	0.0255705	0.0406131	0.0611835	0.0640836	0.0914586	0.0551368	0.00525832	0.063534	0	0.14239	0
CG1850	0.104603	0.0330462	0.0530348	0.112435	0.0954072	0.0830185	0.07597	0.0921492	0.0145978	0.0289475	0.0463666	0.120991	0	0.0567067	0.0990142	0
CG18507	2.89027	2.26789	2.8846	3.02248	2.44099	1.96869	2.26489	2.59729	1.94765	0.498245	1.3605	0.246717	2.24784	5.68047	2.56304	0.579307
CG18508	0.0451177	0.0506552	0.0544802	0.0822754	0.0514831	0.0330549	0.0815674	0.0567722	0.0165268	0.0748953	0.104222	0.305639	0.114501	0.0144956	0.12814	1.67084
CG18528	0.105065	0.181898	0.17201	0.158411	0.165873	0.104741	0.107838	0.0803946	0.138773	0.140982	0.062774	0.108078	0.149128	0.0719942	0.172381	0
CG18547	0.424544	0.74519	0.412919	0.42974	0.505949	0.233543	0.744566	0.549275	0.617442	0.484385	0.224585	0.796561	0.534873	1.27959	0.76578	0.187182
CG18549	0.327349	0.343009	0.192217	0.246462	0.407127	0.204888	0.446954	0.239689	0.389725	0.132631	0.177181	0.24943	0.404701	0.220577	0.344374	0.703383
CG18563	0.11381	0.046545	0.0474477	0.0608027	0.0870851	0.125105	0.0145551	0.0212334	0.0144593	0	0.143512	0.124754	0.0469312	0	0.0901665	0.118103
CG18585	0.0364554	0.00146564	0.0355861	0.0110411	0.0504652	0.0207424	0.0355534	0.025531	0.0556545	0.00480821	0.00796891	0	0	0	0.00294489	0
CG18596	0.242791	0.199185	0.209977	0.201201	0.110043	0.1726	0.130551	0.17299	0.223406	0.181228	0.116427	0.184897	0.231676	0.874244	0.328194	0
CG18599	0.0488428	0.0332542	0.0267032	0.0633898	0.0615802	0.0277656	0.00300985	0.029796	0.124513	0.0167708	0.0642776	0.0347242	0	0.0776301	0.121595	0
CG18600	0.18071	0.390967	0.241497	0.264585	0.318444	0.16545	0.252123	0.236701	0.455196	0.856289	0.108292	0.282116	0.318032	0.417907	0.380374	0
CG18619	2.02941	1.78834	1.69279	1.88531	2.01843	2.23702	1.50798	2.43668	1.34292	1.40686	2.01979	0.799485	1.70049	1.15895	1.90889	1.36397
CG18622	0.00849772	0.034533	0	0.0290609	0.0135531	0	0.00934801	0.0275282	0.0833482	0.15126	0.0235327	0.866291	0.00788075	0	0.023625	0.118103
CG18624	2.01577	2.48328	1.77715	1.59688	2.43553	1.02669	2.34355	2.85395	2.59764	3.5861	1.02136	2.28092	2.30375	2.35697	1.75606	1.77308
CG18641	0.139553	0.0400167	0.0021095	0.0461006	0.0986658	0.041899	0.0928563	0.0172233	0.0857377	0.107191	0.132344	0.0234979	0.0691938	0.169143	0.00723944	0
CG18643	0.00864476	0.080938	0.0716582	0.00159376	0.00539673	0.0808875	0.00465349	0.0909324	0	0.403135	0.104137	0.256443	0.0374336	0.0538063	0.00361672	0
CG18659	0.985338	0.568769	0.616989	0.884475	0.902948	1.15191	0.628622	0.680161	0.782588	0.554638	0.879405	0.310423	0.682849	1.08918	0.963844	0
CG18661	0.100106	0.129722	0.0660178	0.153062	0.226227	0.146868	0.167021	0.200785	0.138072	0.324856	0.0633498	0.180219	0.170103	0	0.26159	0.597479
CG18666	0.00727405	0	0	0	0.0103783	0.00731909	0	0	0.0138804	0	0.0107571	0	0.0536838	0	0	0
CG1868	0.0291367	0.11153	0.106792	0.169468	0.063833	0.159517	0.0478043	0.0752948	0.137144	0.0640958	0.163568	0.0524678	0.136542	0.0952746	0.124154	0
CG18731	0.38176	0.429256	0.434762	0.227986	0.306543	0.255345	0.491428	0.426856	0.463262	0.479778	0.285747	0.560724	0.604108	0.441451	0.35142	0.715581
CG18745	0.00365816	0.00187689	0.0015973	0.00487913	0.00195534	0.00555625	0	0	0	0.105683	0.0224971	0	0	0	0.0244633	0
CG18749	0.30059	0.27714	0.200744	0.210739	0.198857	0.171941	0.303785	0.320976	0.41022	0.67694	0.549213	0.305841	0.540592	0.778418	0.354429	0.95048
CG18754	0.130217	0.0469702	0.050223	0.0628374	0.0640865	0.0664068	0.0429102	0.0178612	0.112891	0.0855577	0.0482347	0	0.152825	0	0.0878606	1.56642
CG18764	0.171063	0.132727	0.143886	0.223386	0.0343929	0.241093	0.0289889	0.0550552	0.236694	0.136865	0.182687	0.028053	0.117617	0.0334562	0.301299	0
CG18766	0.722364	0.638338	1.17855	0.863416	0.66156	0.470637	0.890145	0.810153	0.703194	0.799475	0.662585	0.697009	0.964488	1.20708	0.852329	0
CG18769	0.456249	0.759292	0.425758	0.582009	0.661051	0.451673	0.732649	0.609983	0.628785	0.592738	0.329708	0.223403	0.822972	1.01024	0.643038	0
CG18787	0.0639166	0.0303709	0.0883974	0.0341741	0.0765879	0.00337447	0.0618361	0.0548276	0.0391163	0.12474	0.0120162	0.168385	0.00470303	0.0108177	0.00299794	0
CG18789	0.00398602	0	0.0266084	0	0.0238768	0.0254748	0.0259798	0.0435479	0	0.0242557	0	0.0442613	0.00470303	0.0188676	0	0
CG18808	0.0237887	0.0285199	0	0.00366865	0.0110712	0	0.00943816	0.0281251	0.0496017	0	0.00156764	0	0.0337404	0	0.00361672	0
CG18809	0.233623	0.167788	0.109749	0.311968	0.099809	0.283931	0.173766	0.157065	0.245028	0.360748	0.461929	0.154331	0.229623	0.177651	0.316434	0
CG18812	2.06018	1.28279	1.55767	1.9361	1.42586	2.42385	1.2061	1.3715	0.926466	1.8194	3.18011	0.813251	0.927703	1.64487	1.65496	0
CG18815	0.697727	0.660533	1.04621	0.448799	0.666491	0.733679	0.881704	0.578801	0.989727	0.792712	0.723378	1.13285	1.00603	0.604224	0.784678	0.420292
CG1882	0.256889	0.205168	0.237765	0.479906	0.195226	0.226576	0.307856	0.117331	0.161478	0.165141	0.125749	0.21304	0.0174052	0.604627	0.071812	1.16146
CG1885	0.0419301	0.116169	0.0175577	0.16953	0.127156	0.0468	0.0896613	0.0428317	0.0955787	0.0596515	0.0159364	0.0801163	0.0877149	0.0650838	0.0872686	0
CG18869	0.0363783	0.00704583	0	0.00637902	0.0269681	0.0405902	0	0.0324709	0	0.0405352	0	0	0	0	0	0
CG18870	0.0307735	0.0719177	0.0946068	0.0785553	0.0296863	0.0843652	0.0764609	0.0802041	0.0308438	0.166473	0.190787	0.145827	0	0	0.193149	0
CG1888	0.375677	0.260973	0.59118	0.381573	0.504455	0.496482	0.39885	0.319467	0.371219	0.619849	0.204765	0.388331	0.379805	0.168287	0.327739	0.210146
CG1890	0.884796	1.73208	1.50062	1.15461	1.49531	1.32324	1.17287	1.45276	1.48144	2.52619	1.20576	6.50693	1.14876	2.9597	0.918869	3.71127
CG1896	0.307088	0.255749	0.318263	0.321384	0.375006	0.447757	0.396105	0.410375	0.555093	0.83822	0.534662	0.871051	0.588631	0.120384	0.340673	0
CG1902	0.374947	0.501317	0.591664	0.473641	0.494304	0.318432	0.59812	0.668072	0.711652	0.861912	0.309114	0.356691	0.284407	0.882423	0.575528	0
CG1907	0.235009	0.214892	0.281064	0.323783	0.234396	0.156343	0.335687	0.228159	0.208656	0.371366	0.190793	0.162313	0.098813	0.250613	0.175044	0
CG1909	0.219267	0.0430705	0.192478	0.110936	0.0757369	0.134364	0.04239	0.0792268	0.208669	0	0.211751	0	0.11236	0.0437556	0.127893	0
CG1910	7.27914	5.63654	7.36589	6.57036	4.90671	6.72039	5.55646	6.39019	8.151	10.4356	6.34409	6.23928	5.72565	6.49753	16.1627	7.31559
CG1927	1.25789	1.86951	1.44617	1.29976	1.46711	0.945659	2.02777	1.70877	1.56029	0.419319	0.973731	0.425744	1.37832	0.912953	1.50836	0.836712
CG1942	0	0.0176519	0.00726398	0.0424847	0	0	0	0	0.0388151	0.0438068	0.00245763	0	0	0	0.0193492	0
CG1943	3.10316	3.20426	3.97093	2.76844	3.08209	2.24792	2.35792	3.38312	3.33342	4.17703	2.71383	2.19342	3.82908	2.95599	2.51754	3.29587
CG1951	0.118302	0.128532	0.171924	0.074744	0.246636	0.174219	0.158105	0.162097	0.0889364	0.0977465	0.212109	0.126888	0.177093	0.0471446	0.214837	0
CG1965	1.15725	1.03526	1.16574	1.17469	1.04696	1.18468	1.11153	1.23895	1.08917	1.084	1.35994	0.89446	1.54354	1.5092	1.70912	0.210146
CG1968	0.0704634	0.148216	0.103835	0.155108	0.150189	0.124546	0.341575	0.133203	0.198049	0.228616	0.19863	0.330659	0.155127	0.103016	0.385783	0
CG1969	1.16608	2.18285	1.4013	0.819512	1.91254	0.607677	2.12248	1.6402	2.20821	0.452344	0.61583	0.331088	1.28236	0.792664	1.50796	0
CG1970	0.855657	0.8977	0.790667	0.696475	0.809343	0.680597	0.88626	0.799927	0.906893	0.964801	1.09295	1.2846	1.34607	1.17445	1.06197	0
CG1979	0.0694985	0.0325254	0.0469325	0.013149	0.0452763	0.0710419	0.0461961	0.0542313	0.00641407	0.0709946	0.00248389	0.123573	0.0984882	0	0.129703	0
CG1983	0.0999099	0.120091	0.0970582	0.177746	0.108412	0.0682895	0.1334	0.193656	0.196457	0.190253	0.135981	0.221277	0.109865	0.237874	0.138358	0
CG1998	0.358723	0.554229	0.560884	0.505906	0.438913	0.347209	0.783736	0.539777	0.460088	0.586468	0.337494	0.356957	0.534905	0.17044	0.842692	0
CG2003	0.0357808	0.0118989	0.0917111	0.0448792	0.0568965	0.0381452	0.128613	0.0342654	0.0622	0.133009	0.00503196	0.132449	0.0408544	0.230108	0.0321179	4.57028
CG2004	0.489974	0.615813	0.49344	0.310379	0.466707	0.267361	0.288837	0.43629	0.726732	0.405538	0.392512	0.511182	0.24551	0.347833	0.470412	1.92069
CG2016	0.200268	0.0352524	0.00208941	0.013725	0.0304056	0.0375028	0.175531	0.0158985	0.193099	0.0436338	0.308868	0.0240793	0.0430489	0	0.121913	0
CG2017	0.262881	0.245367	0.289403	0.349654	0.427165	0.513182	0.210407	0.259628	0.316864	0.392222	0.537165	0.358928	0.307893	2.68271	0.350644	0
CG2021	0.259051	0.579484	0.377331	0.420617	0.295762	0.275148	0.48272	0.553603	0.3134	0.853118	0.0966275	0.528243	0.553535	0.100945	0.51346	0.715581
CG2023	0.0504333	0.0419452	0.0496086	0.122823	0.0312897	0.0481079	0.121605	0.0145647	0.19394	0.10409	0.00452537	0.212466	0	0.0221419	0.0616735	0
CG2025	0.144333	0.194926	0.214546	0.175786	0.192596	0.196805	0.185009	0.385876	0.328389	0.341526	0.21014	0.515857	0.132233	0.307033	0.233221	0
CG2034	0.218475	0.129995	0.278106	0.237836	0.0909422	0.138943	0.162878	0.219214	0.320416	0.735773	0.1251	0.219275	0.365161	0.493152	0.183725	0.118103
CG2046	0.276938	0.296581	0.259347	0.306704	0.228502	0.0950871	0.251408	0.0958339	0.198252	0.280918	0.185426	0.243003	0.190952	0.333802	0.177584	0.118103
CG2051	0.611866	0.473651	0.949951	0.706272	0.557894	0.490834	0.635485	0.523701	0.777794	0.592835	0.315475	0.230035	0.589047	0.852593	0.348747	0.118103
CG2059	0.0482282	0.132674	0.128065	0.144576	0.0992086	0.105952	0.0103236	0.111303	0.0609524	0.0905359	0.103775	0.0980789	0.0214615	0.26088	0.0777846	0
CG2061	0.121629	0.0812526	0.110676	0.0697501	0.0880247	0.180319	0.0829722	0.0395768	0.082647	0.0922115	0.307407	0.112968	0.0986075	0.187573	0.0555235	0
CG2063	0.464106	0.602769	0.649789	0.427208	0.42338	0.37563	0.608197	0.668224	0.6832	0.725101	0.592613	0.627017	0.64602	0.924358	0.318014	0
CG2064	0.177503	0.113434	0.21578	0.286528	0.133271	0.482419	0.116664	0.10021	0.197663	0.245887	0.319398	0.379437	0.347817	1.0804	0.223123	0.626566
CG2065	0.00490812	0.0301922	0.0312987	0.0329118	0.0531056	0.150321	0.0193282	0.0232515	0.0551122	0.0651852	0.110461	0	0	0.85027	0.102959	0.579307
CG2076	0.568169	0.696325	0.706417	0.718575	0.42921	0.690602	0.576137	0.509624	0.749278	0.748264	0.523388	0.641592	0.331275	1.51131	0.679147	0
CG2091	0.421565	0.432199	0.383408	0.230382	0.203035	0.232863	0.19147	0.222123	0.433752	0.647498	0.2534	0.278264	0.39036	0.304586	0.622989	1.04428
CG2100	0.1345	0.264683	0.288157	0.12852	0.159803	0.179045	0.121882	0.0819867	0.305882	0.217519	0.192162	0.129803	0.0811328	0.275298	0.226823	0
CG2107	0.190409	0.220608	0.0488718	0.0923372	0.0638425	0.101173	0.188414	0.092534	0.092242	0.0808443	0.0730437	0.270305	0.211066	0.0490604	0.032772	0
CG2116	0.479991	0.488906	0.46783	0.383799	0.375269	0.277686	0.228838	0.466285	0.351074	0.506224	0.214818	0.545659	0.412623	0.505797	0.550322	0
CG2118	0.257841	0.411459	0.374223	0.30308	0.423326	0.17426	0.443875	0.163423	0.31117	0.303656	0.124531	0.166077	0.0880946	0.231331	0.306328	0.85955
CG2120	0.0892535	0.0556804	0.0166766	0.0387586	0.0126106	0.0219944	0.0599138	0.0711347	0.0580502	0.075902	0.0379872	0.0971552	0.0364965	0	0.111191	0
CG2121	0.0274178	0.0271458	0.0282793	0	0.0229943	0	0	0.0468375	0.0617556	0.0823236	0.00175475	0	0.00808076	0	0.0946054	0
CG2124	0.0598076	0.0687504	0.0874497	0.0445821	0.0828173	0.0935667	0.112629	0.0621122	0.035561	0.0333738	0.0348781	0.0725307	0.194961	0.0997665	0.0386578	0.579307
CG2126	0.249326	0.137051	0.22964	0.174025	0.129791	0.238355	0.160502	0.0704672	0.177973	0.185655	0.105406	0.265824	0.103031	0.0108177	0.401655	0
CG2129	0.0800989	0.073976	0.0434829	0.0548738	0.0949721	0.0767515	0.0639911	0.0403201	0.129846	0.208921	0.0563746	0.0506078	0.123197	0.0691898	0.171034	0
CG2135	0.103436	0.27827	0.0700165	0.0330946	0.188913	0.10327	0.197874	0.248122	0.15217	0.274658	0.10648	0.224709	0.222276	0.179542	0.211885	0.118103
CG2144	0.175519	0.211436	0.13334	0.162279	0.314089	0.209675	0.149485	0.134536	0.1926	0.233008	0.177179	0.27559	0.182594	0.282954	0.0849888	0
CG2145	0.473901	0.504074	0.118555	0.285599	0.381499	0.191976	0.590787	0.520665	1.01348	0.0167516	0.152127	0.185835	1.1057	0.153677	0.719786	0
CG2147	0.466734	0.894895	0.472272	0.452578	0.77879	0.424543	0.395922	0.423791	0.41268	0.785209	0.32545	0.711709	0.404139	0.725209	0.242712	0
CG2162	0.614293	0.462951	0.440517	0.623828	0.365492	0.680184	0.399211	0.296389	0.338156	0.554017	0.730766	0.482849	0.631482	0.494947	0.387139	0.715581
CG2182	3.06549	3.13651	2.60071	3.3993	2.45806	2.631	2.68099	3.16466	2.23447	3.65137	2.88994	2.40676	2.81097	3.43991	3.52902	3.24388
CG2186	0.921184	0.928383	1.03953	1.03812	0.807601	1.33329	0.741582	0.802503	0.883224	0.935924	1.669	0.759409	0.708495	0.907202	1.17997	0.210146
CG2187	0.0567074	0.065611	0.0481061	0	0.0846592	0.0328943	0.0183961	0	0.090268	0.0525417	0.0337909	0.0383491	0	0	0.0430744	0
CG2199	1.22178	1.24528	1.36651	1.00549	1.16904	0.880253	1.41076	1.44655	1.31063	1.84802	0.941488	1.16703	1.1545	1.91857	1.58537	0
CG2200	0.278784	0.396219	0.210191	0.196111	0.512087	0.179741	0.297731	0.187965	0.437651	0.478836	0.157674	0.409474	0.183238	0.140326	0.254247	0.597479
CG2201	0.253332	0.106966	0.115532	0.19659	0.123061	0.0962577	0.102163	0.0405086	0.0884403	0.0997118	0.120583	0.0213803	0.265328	0.0236451	0.116838	0.118103
CG2202	0.409782	0.325512	0.315228	0.349929	0.178916	0.265341	0.216363	0.353673	0.295789	0.2772	0.346405	0.0934286	0.339831	0.564067	0.261579	0
CG2211	0.369019	0.211419	0.325429	0.253731	0.211718	0.294811	0.264954	0.153328	0.134632	0.512411	0.194494	0.300695	0.306929	0.155415	0.100451	0
CG2218	0.528345	0.515227	0.675225	0.703115	0.498292	0.694898	0.558926	0.43255	0.552747	0.5108	0.490586	0.614119	0.826822	0.432382	0.798846	1.23544
CG2224	0.0631974	0.0887562	0.0816667	0.143838	0.034589	0.10034	0.134185	0.0682069	0.166983	0.160154	0.131264	0.193769	0.131862	0.284376	0.317391	0
CG2225	0.917453	0.890551	0.686889	0.893142	0.840816	1.41407	1.22048	1.16465	1.14901	0.719735	2.67237	0.750143	1.05171	0.616118	1.27525	0
CG2246	0.66557	0.629302	0.700094	0.542938	0.580792	0.404374	0.724008	0.636491	0.918016	0.658602	0.441592	0.478637	0.577786	0.36963	0.653504	0.187182
CG2247	0.815139	0.85072	1.38361	1.17354	1.05118	1.24204	0.857606	1.06673	1.10805	0.788541	1.184	0.938973	0.88065	0.791831	1.09043	0.118103
CG2256	0.0389915	0.00998689	0.0510604	0.0121954	0.0482465	0.072277	0.0199438	0.0374162	0.00319073	0.0563988	0.112366	0.0457411	0	0	0.0492882	0
CG2258	0.833953	0.709304	0.620772	0.863411	0.61354	0.854665	0.676899	0.674483	0.751164	1.48426	0.807046	0.937503	0.590456	0.773447	1.00541	0
CG2260	0.18291	0.200467	0.112435	0.125609	0.107177	0.0690449	0.14974	0.260469	0.324196	0.266397	0.0889344	0.146816	0.21733	0.221671	0.201835	0
CG2263	0.57856	0.660156	0.642535	0.375143	0.43779	0.621288	0.895567	0.54454	0.87993	1.23584	0.323851	0.655688	0.584719	0.358515	0.56628	0.833684
CG2269	0.121405	0.0661027	0.064916	0.184745	0.0732771	0.245071	0.0640494	0.27103	0.118091	0.0116019	6.81341	0.244461	0.220539	0.039947	0.119773	0
CG2277	0.212398	0.182146	0.247383	0.241346	0.206182	0.135699	0.175909	0.138595	0.225894	0.215909	0.1623	0.10847	0.151953	0	0.0380739	0
CG2278	0.440171	0.202962	0.258951	0.154986	0.154576	0.540283	0.171592	0.187997	0.296229	0.316906	0.594858	0.128541	0.190923	0.123611	0.301562	0.187182
CG2292	0.0402004	0.0399945	0.0352386	0.106139	0.0434687	0.136284	0.09068	0.0302108	0.0493022	0.240577	0.061813	0.0843657	0	0.0742893	0.062038	0
CG2310	1.47443	1.22663	1.5396	1.28443	1.24235	0.935598	1.03497	1.60482	1.37679	0.789544	0.577273	3.87956	1.0917	1.70763	1.50824	4.07904
CG2316	0.768081	0.768663	1.05853	0.873763	0.604984	0.839568	0.717908	0.682536	0.554806	1.03592	0.97191	1.10491	1.22181	1.18083	0.794905	0.719321
CG2321	0.156091	0.147186	0.108079	0.0715074	0.061578	0.0858215	0.0626417	0.117818	0.0797378	0.131831	0.100999	0.0885555	0.39644	0.07195	0.183582	0
CG2371	0.18	0.153039	0.132339	0.130878	0.0930949	0.199052	0.0979235	0.186337	0.0683232	0.124142	0.370081	0.145041	0.0592623	0.22992	0.355367	0.952381
CG2453	0.0557707	0.0646834	0.0692667	0.165277	0.112709	0.0759415	0.120821	0.0783088	0.0816624	0.23164	0.0936877	0.146223	0.0913184	0.312808	0.0181283	0
CG2469	1.32198	1.23041	1.01617	1.47953	1.05634	1.13982	1.11902	1.15152	0.905075	1.17093	0.930068	0.846579	0.695596	2.3529	0.722625	0.95048
CG2493	1.60038	1.84432	2.08421	1.40795	1.92707	1.18187	1.81973	1.89129	1.68209	1.52636	0.593908	1.13427	1.76969	1.57701	1.48733	2.176
CG2519	1.0048	0.99758	0.936791	0.674224	0.809855	1.53781	0.980067	1.06139	0.956181	1.60676	1.74572	1.75881	1.2459	0.88417	1.23666	0.952381
CG2540	0.0522248	0.0691734	0.0186289	0.0473453	0.0932422	0.105881	0.0628331	0.0471984	0.0329056	0.00491696	0.0747203	0.040815	0.0473681	0.0510842	0.0367137	1.56642
CG2556	1.22502	0.368134	2.11168	4.0785	0.529902	3.30826	0.469269	0.362322	0.861425	0.354476	0.948135	0.274045	0.656977	1.05527	1.05219	1.56642
CG2604	0.309302	0.560641	0.62798	0.324682	0.666268	0.161443	0.433986	0.490863	0.591816	0.676637	0.181406	0.769657	0.405718	0.574384	0.665589	2.31997
CG2608	0.0802657	0.141419	0.12558	0.071899	0.0908039	0.0769612	0.107849	0	0.144949	0.224548	0.139267	0.209773	0.32475	0	0.196488	0
CG2611	0.0124315	0.0127522	0.0606041	0.117781	0.0243168	0.0250814	0.0489499	0.0358345	0.0500413	0.211704	0.00955281	0.233845	0.0914219	0.0264503	0.0292584	0
CG2614	0.231697	0.352224	0.216423	0.265215	0.443463	0.180063	0.417838	0.337337	0.403749	0.342536	0.223359	0.284051	0.263341	0.626081	0.349043	0.118103
CG2617	0.178313	0.159464	0.163513	0.282917	0.0964981	0.139381	0.186886	0.229827	0.282493	0.321615	0.0352001	0.200948	0.185234	0.414716	0.0871469	0.787092
CG2641	0.137617	0.356033	0.151787	0.239832	0.246015	0.275028	0.179685	0.220217	0.162351	0.116634	0.102561	0.217553	0.0967605	0.267382	0.380219	1.73757
CG2656	0.497049	0.575224	0.494109	0.346181	0.449561	0.403687	0.227717	0.147565	0.498029	0.519876	0.310619	0.194606	0.405662	0.223874	0.368585	1.48338
CG2658	0.162721	0.252752	0.259741	0.225746	0.173438	0.212539	0.151694	0.121968	0.09543	0.119044	0.150013	0.223503	0.307601	0.654753	0.138612	0
CG2662	0.0134387	0.0797281	0.0916599	0.0493924	0.0126365	0.0206738	0.171859	0.0773679	0.0559318	0.0635372	0.162293	0.0156557	0	0.0558922	0.0424789	0
[truncated: 15,294 more rows]
