# Supplementary material for: Single cell RNA-sequencing identifies a metabolic aspect of apoptosis in Rbf mutant
Source: Nat Commun. 2018 Nov 27;9:5024. doi: 10.1038/s41467-018-07540-z (PMC6258665; doi:10.1038/s41467-018-07540-z)
Supplement: Supplementary file 11 — Supplementary Data 8 [file 41467_2018_7540_MOESM11_ESM.xlsx]

## Sheet: Sheet1
Supplementary Data 8. Cell barcodes used in the WT analysis
DMS1_ATGAGAACTACA
DMS1_TCTAATCTCATN
DMS1_TGCGCATTTCAC
DMS1_AACAATCGCTTC
DMS1_ATATTGCCTCAN
DMS1_TGGCCCGTAAAC
DMS1_ACACTAATACTT
DMS1_TCTATGAGCGCC
DMS1_TCTTTAGAGGTG
DMS1_ACGCTACTCCTA
DMS1_TGCGCCCACTAG
DMS1_TCCCCTTGTCCT
DMS1_CCTAATGTGATC
DMS1_AGTCTCGACTAT
DMS1_GTCATTGATGGC
DMS1_GTGGTCACTCCA
DMS1_CAATAGTTTCCG
DMS1_GTTATGTTTTGC
DMS1_GCGGTTCTTTTC
DMS1_TAAATCTCCTTT
DMS1_TTTGATGCGAGC
DMS1_AGCATTTGTCAT
DMS1_GTGGCCATTCGC
DMS1_TCGCACTAATTT
DMS1_TCAAACGTTCTA
DMS1_GCAAAGACTGGA
DMS1_ACAAATGACATA
DMS1_CCAGGCCTGGTT
DMS1_CTGTGGCTTCTC
DMS1_CTCACTCGGCTT
DMS1_GCCAATATCCTT
DMS1_CCATTGCGCTAG
DMS1_GCCGTCGATCCN
DMS1_CCGATCCATGAT
DMS1_CTGCGATCTCCA
DMS1_TTCAAGCCCAAC
DMS1_AAGACTGCCTTA
DMS1_AGAGGCTCCAAG
DMS1_TGTGCTCCATTG
DMS1_ATAACTTGACCT
DMS2_GCCGTCTGCACN
DMS2_TAGATGGAACCN
DMS2_GGATGAACTTCN
DMS2_GTCTTTCGCCAC
DMS2_GCATCGTGTCAN
DMS2_TTGCACACCAAG
DMS2_AATGATTGTCGN
DMS2_ATTTGCCGTCCT
DMS2_TACTGAATACCC
DMS2_GGCGGAACCTGC
DMS2_GGCCTACTTAGT
DMS2_CTCGTGGAATTG
DMS2_CCTCGTTGCACC
DMS2_GAGCGTTTTATA
DMS2_TTGCTCGTATAA
DMS2_CGTGCAGCCCGC
DMS2_AGTTTTAGGCAG
DMS2_CTAGCTTTCGCT
DMS2_AAGCCAGGAAAG
DMS2_GTGTCTCTAAAC
DMS2_CCTCATGACTTG
DMS2_ATGGGAGTTTAG
DMS2_GGGGTTGAGAGT
DMS2_TATAATAGGGTG
DMS2_ACTGTTAGCGGA
DMS2_CGAGCATCCACC
DMS2_GAGAACCGACCG
DMS2_TGGAGCATCCAT
DMS2_ACGAGGTCTCAT
DMS2_TTGAGATGTGAA
DMS2_ACCTACACCAAC
DMS2_GGAGTAAGAAAG
DMS2_ACAATATGAGCT
DMS2_GCCCCTCTGTTG
DMS2_CGAGTCGACACG
DMS2_GTTAACTACTAA
DMS2_TTGCGTTCGTGA
DMS2_TTCACGCGTTTC
DMS3_CGCGAGCGGCTT
DMS3_GGGATTGACAGG
DMS3_ACATGAGCCCGN
DMS3_AAAAGTCCATCC
DMS3_ACGCTAGTCGAA
DMS3_CCTAAGGTCTTN
DMS3_AGCCGGATTGCN
DMS3_CGTCCACAAGGN
DMS3_CAGGAGTATTTC
DMS3_CTCACTCACTTC
DMS3_GCTCATTAGTCA
DMS3_AGGTTACAAGGA
DMS3_GGTTTAACTATA
DMS3_TTAATGTTGTTG
DMS3_GGAACGCCGCTG
DMS3_GGCGAGACCACA
DMS3_CGGACAGGTCGG
DMS3_AAGCAGCGGTCT
DMS3_CTCAGGTGCGTG
DMS3_ATTGCCGCCGAG
DMS3_GTTGTGTTGCCA
DMS3_ACTGATCGCTCA
DMS3_GGCTCAGGTTAG
DMS3_GTAAGCCCCCCT
DMS3_GAGGCCTGAAGC
DMS3_AGAGACAATCTA
DMS3_AATCGAGCGTAG
DMS3_AGGAAGGTCTGA
DMS3_TTAGTCGAGGTT
DMS3_GATTCGGTGGCT
DMS3_GGTTGCGGGTAA
DMS3_TGGTTGTTAGAT
DMS3_GTGGAATGGTCG
DMS3_ACGACATTACGG
DMS3_CGCATTACCAAN
DMS3_ACGCAGCCGGGN
DMS3_TTAGTGTCGTTA
DMS3_CCAAAGCGGTGC
DMS3_CTTGACACGTTT
DMS3_GATCATCCGGTN
DMS3_CACCCATCCCGN
DMS3_GACAGGAGCAAG
DMS3_CTATGGATTACC
DMS3_GTTCAATATTGC
DMS3_TCTGAGAGGCCC
DMS3_GAAAATTTTTCT
DMS3_TCTTACGTACAC
DMS3_GGAACGAAGAAG
DMS3_GCCGGCGGGGGA
DMS3_GCCACGCCTGGC
DMS3_TACTGCGATCAA
DMS3_CGAAAGCTTTGG
DMS3_CTAGGTAGAAGT
DMS3_GTCAAATTAGGT
DMS3_CCGCGCCACACC
DMS3_GGACGCTCTTGG
DMS3_ATGCACCGGCGA
DMS3_TATTGAGAATCT
DMS3_ACGTACACTAAG
DMS3_TCGGTCCAACAT
DMS3_GCCATGATAACC
DMS3_CAGTCATTCCCG
DMS3_GCGTTTCAGGTT
DMS3_TTGCTATCGCCA
DMS3_TTATTCGCTCCG
DMS3_GTCGTAAACTCA
DMS3_AGTGTGCATTGT
DMS3_CGACCGACATAC
DMS3_GAATGAGATCTT
DMS3_AGTGCTAATGAG
DMS3_AGGCGCTGGTGA
DMS3_GTGTCGTCGCGG
DMS3_CCCGCTACGTGG
DMS3_GAAACGTTGCTA
DMS3_CTACCTCTCGGA
DMS3_TGATTCGCGGCC
DMS3_AATTCCGAGGAA
DMS3_GAAACCAACGGG
DMS3_AGCAATCGCCAT
DMS3_GAGACAAGGCCC
DMS3_TGCGAATCTCGG
DMS3_CAATCCGGCGGC
DMS3_ACTCAAAATACG
DMS3_GGCAAGACTCCC
DMS3_AGGCGGATGCGG
DMS3_TATCCGCTTTGA
DMS3_ATGAGGAGTTGT
DMS3_GCACGGCCGGCC
DMS3_CCCGCCGCGATA
DMS3_CGGATCGCCATA
DMS3_GGTGGTTGGTCG
DMS3_GATGACTCGTTG
DMS3_GCCTACTCGCCG
DMS3_TCTGTATCTGTT
DMS3_CGAAAGTTTGCA
DMS3_AATCCATTTGGA
DMS3_TAGCGAATCACA
DMS3_GCAGAACGCAAC
DMS3_GTGATAATCAAG
DMS3_CCAACCAAGTAC
DMS3_TGCATCGTGGCA
DMS3_CTACAAGAGCGC
DMS3_ACACTACCTGAC
DMS3_GGAACCTGACCG
DMS3_AGCGTTTCAATG
DMS3_GATATTGGGATT
DMS3_AGTGGAGCATTT
DMS3_ACGGTGTCGTCT
DMS3_AGGTAGCGGTTA
DMS3_TTCACGTAGTGG
DMS3_GCGCCGTATTGT
DMS3_GGTTTGGTCCTT
DMS3_TTCCCCCCTGAG
DMS3_TGAAGCCCAACG
DMS3_CGCATTACCAAT
DMS3_CGAGGACTATGT
DMS3_CGGAGCTCGCCC
DMS3_GCTTAGCCCCGT
DMS3_GATCATCCGGTT
DMS3_GGCATGTTGATG
DMS3_GTGTCTCATATG
DMS3_CAGGGTTGCGAC
DMS3_ATTCAGCTAGCC
DMS3_GATCATCCGGTA
DMS3_AGTCTATCAAAG
DMS3_ACCAGTACGCCT
DMS3_ATCTCCCCGTCA
DMS3_TCATCTCCTTGG
DMS3_AGCCTTTGAGGG
DMS3_GGAAACCCAACA
DMS4_CCGTTCATTGGC
DMS4_AGTTTGACAGGC
DMS4_CGTGTATCTTTC
DMS4_GTGCCGGGACCG
DMS4_CTAGTCTCGGAC
DMS4_CATTGGAGAATN
DMS4_GTACGGCTCTAG
DMS4_CAAACAGGACAG
DMS4_ATTCTTTCTGGC
DMS4_CGGTTGTCAGCA
DMS4_TGCCACGGACGN
DMS4_AAACACAACTTC
DMS4_CGTCGCGTCGAA
DMS4_GTCGGTCGCGAA
DMS4_AAATGCGTGCAG
DMS4_CCTCCTCGTCGG
DMS4_ACTCAAAACAGA
DMS4_ACAAGGCATTAN
DMS4_CTACGCGATGTT
DMS4_CCCAAGACACTN
DMS4_TTTGCATCCTAT
DMS4_CATGTCAGGTTT
DMS4_GGAGTTAAGGTT
DMS4_AGTTTACCGGGT
DMS4_ATATCTAGATGA
DMS4_AGCTCTAGTCCG
DMS4_ACACCTGATAAG
DMS4_GAGGGTTTCGCN
DMS4_AAGGTATTATGC
DMS4_TATAGTCCAGCT
DMS4_ACAGTCCGTACT
DMS4_CGTCCATTCCCN
DMS4_AGGTTAGGGGGA
DMS4_TCATGGCATTTA
DMS4_AGTTCAGATGAG
DMS4_GATTATCCGATN
DMS4_CGAAGCGTCCCN
DMS4_GGCCAGAACTTG
DMS4_GGCGTGCAACTC
DMS4_CTACGCTAAGAN
DMS4_AAGGTGCCCGAG
DMS4_AAGTTCATCACG
DMS4_ACGCAAAAAGCG
DMS4_GTGTTTGTGGTC
DMS4_TAGTGGAGTCGN
DMS4_CTATTCATCGCA
DMS4_ACCCCGTGTGAN
DMS4_TAGGAGTATGTC
DMS4_CCGGTATCCACA
DMS4_GGCAGCGTAGCA
DMS4_CAACCCAGATGN
DMS4_GATGCACAGAGA
DMS4_GAACCCTTCGCN
DMS4_AGCAATGCTCCN
DMS4_GATTACCTTAGG
DMS4_ACGTCCCCTGGC
DMS4_ACTTTCCCACAT
DMS4_CTCACTTTATAA
DMS4_CTAGTGTTGCTT
DMS4_AATCTGATTCCC
DMS4_GGGAGGGAATGG
DMS4_GTCTTCGTGGCG
DMS4_CGGTATGCACCN
DMS4_ATCAAGTCTTGT
DMS4_TGCGAGCACTGG
DMS4_CTATTCAATTAC
DMS4_CGAAAGTTGAGC
DMS4_TTCTGCTCCTTC
DMS4_TAGGGATGGAAN
DMS4_ATTTAGGCGTGN
DMS4_TCAGTACTATCC
DMS4_TGACTCTCTGTA
DMS4_AGTTGGTTTGAC
DMS4_TAGTCAGGTGTC
DMS4_CCGACGTAGTTN
DMS4_ATACGGCGATAC
DMS4_CGCACCAGTAAG
DMS4_GGCTACTAGCAN
DMS4_ACGTGCACAGCC
DMS4_ATTTTCCGCCAG
DMS4_GATGGGCCTGGC
DMS4_GAGGGTTTTCGC
DMS4_GTGGTACATATT
DMS4_GTGGTCAAGGCG
DMS4_GCGACGCCGACC
DMS4_GGAGCGTTTGGC
DMS4_GAAATAGAGGTC
DMS4_CGAATTGGATTA
DMS4_ACTGGACACTCA
DMS4_GCGCTAGTTTGC
DMS4_AATTCATGCACT
DMS4_TGGGCGCCACAC
DMS4_TACATGCGGTCG
DMS4_GACTGACCTTTA
DMS4_CGTTTTGAGTGN
DMS4_AAGAATGAGGTC
DMS4_GGAAGGGGTCAC
DMS4_CCATGGATCTTA
DMS4_TACGTTTGCTAG
DMS4_CGGTTATGCACC
DMS4_ATCGCAGGCGGA
DMS4_GTAGTTAGCCCC
DMS4_TAGGCCGGTTCT
DMS4_TGCCCAATTCTT
DMS4_GTACGGAGCTGC
DMS4_TTCGCGGGATAN
DMS4_TCGTGGATTTCT
DMS4_TCGCCATACTGG
DMS4_ACCAGCGCATCN
DMS4_GTGACACTTGGC
DMS4_GTAAGCGAGTTC
DMS4_CGGCCGCACGCG
DMS4_TGCACTGAGGGT
DMS4_CGACCTGGGAGA
DMS4_GGACGCTAAGAA
DMS4_ACCGTGGTGCGG
DMS4_TTTGAGGTTGCC
DMS4_GAATAGAAGAGG
DMS4_TGCTTCCGTTCC
DMS4_CGGATCTCCTAA
DMS4_TATACCCTACTA
DMS4_GTCAGGCTCCCT
DMS4_GCGCCGCCCCTN
DMS4_TGGCCGAGATTT
DMS4_ACTGCAACTCAC
DMS4_AAAGCACGGGCT
DMS4_AAGTTTTAAGGT
DMS4_CAAAGTGTTGCG
DMS4_GTCCGTCGGTGT
DMS4_ACACACTCTTAG
DMS4_ATTTTTCTGACT
DMS4_CTTCCCGCCGTC
DMS4_CTGGGCTGCGTN
DMS4_ACAACACAGTGC
DMS4_GTACCGGTTTTG
DMS4_GGAAGCCATAGG
DMS4_ACGTGCCGTGGA
DMS4_CAGAGCCCAGCA
DMS4_GGTGGATTCGCC
DMS4_CCAGGGCGTCCC
DMS4_CGACAACACGAC
DMS4_GGTTTGACAGGC
DMS4_GGGCGGACAATT
DMS5_ACCGAAACCCAN
DMS5_GGCGGCTACGAT
DMS5_GCGATCAATATG
DMS5_CCGAGAATTGGA
DMS5_AGAATTTGGTAA
DMS5_GTGTCTTATTTN
DMS5_GGTCTGATTTCT
DMS5_AGCGTGTCGGGN
DMS5_CTACGAGAATAN
DMS5_CGGTGTGGCGTG
DMS5_GAGATTTCAGAN
DMS5_ATAACATGATGN
DMS5_TTGGTATGCTGG
DMS5_TGAATCCGAGTT
DMS5_ACCCGCGGCGTC
DMS5_TCGTCATTGTCT
DMS5_CAGAACGTGGGN
DMS5_AGCTAGACCCCT
DMS5_CCTGCTAAGCCC
DMS5_GATGTCTGCTGG
DMS5_GGCGAATAGGTT
DMS5_AGTCACTCGTAT
DMS5_CGTCCACGGAAC
DMS5_AAGAAAGTCCGC
DMS5_CTTCTTGGCATG
DMS5_GACTCGTGGGGC
DMS5_TGCTAGTATGAC
DMS5_GCCTGTCCTCTA
DMS5_ACACTTTGGGGT
DMS5_TGCAGGGAATTN
DMS5_TTGAAGACATAC
DMS5_AGGAGTTTCTTG
DMS5_GTTATAGACGGG
DMS5_ACCGGAGGAGCN
DMS5_TGGCTGGGTGAG
DMS5_AATGAGACAGAT
DMS5_CGTCGGCATTGA
DMS5_AGGGTAGGCTTC
DMS5_GGAGTACAACCT
DMS5_CGCCCATTTTCN
DMS5_AGTGTCGGCATC
DMS5_GGGGATCACGTT
DMS5_GCAGTAAGTGGC
DMS5_TATTCTACTACG
DMS5_ACAAGTTTTGAG
DMS5_GCGAACCAGGTG
DMS5_AGGGTCCTGGTT
DMS5_GTTAAATCCCGC
DMS5_TAGGTCACAGTC
DMS5_TCGATCCCAGAG
DMS5_ATGGGCGTTTGA
DMS5_CCCTAGGGCGAA
DMS5_GCACATTTGCCC
DMS5_CGTTCATAAGGA
DMS5_ATCGTGTGAGTA
DMS5_GTGCCGTTCATT
DMS5_CATCGGCGTGTT
DMS5_GATTTTTTGGGC
DMS5_TTAAGTTCAGAC
DMS5_GGGCCGTACAGC
DMS5_CTTAAGAATTTC
DMS5_AAGGTTACACAT
DMS5_GTTAAAGCCGGC
DMS5_AGGATTTTTTAA
DMS5_AGTAGGGAACGT
DMS5_CGCAGTAAGGGC
DMS5_ACGTGGACTTGC
DMS5_GAGGTATAATAN
DMS5_TATGGTCCAGAG
DMS5_TGGATTGTCTGT
DMS5_CAACCTTGGGTG
DMS5_CAGTCAGATAAG
DMS5_GATCTCTCTTCG
DMS5_TAATCCTCGACT
DMS5_ACTTCTCTCCGN
DMS5_AATATCAGCTAG
DMS5_CTGACCGCGTTA
DMS5_CGTGTGAGAACG
DMS5_CTAATACCTATT
DMS5_CATTTAAATTCT
DMS5_TAGCCTCAGACA
DMS5_AGACGAGGAATT
DMS5_AGATTCAAGTAC
DMS5_GAGGTGACCTGT
DMS5_CGGCGAAATGCT
DMS5_GTCCAGTAAGAA
DMS5_GTAGAGATTGCG
DMS5_GCTTGGGGGATC
DMS5_CCGTGCTCATCC
DMS5_GGGTAAGGATAG
DMS5_TTGGAAATGTTT
DMS6_ACTTTGAATTGC
DMS6_GGGAGTAGTCGT
DMS6_CAGTTAAAGTCC
DMS6_GTCTTATGGGGA
DMS6_TGGGGTCCTTGN
DMS6_GCTGTGCTTCGT
DMS6_CAAGAGGCCATN
DMS6_GCATTGTGCCAT
DMS6_TACGTCCGCAGA
DMS6_TCGGCCATACCG
DMS6_TTACTGTGCAGC
DMS6_GTCAGATACAAA
DMS6_TAACACACCGTG
DMS6_AATTTTGCTACA
DMS6_CGACCAACTGCG
DMS6_CTAGTCCCTGGG
DMS6_ATCGTTAGGTTG
DMS6_AGGCACCAAGCG
DMS6_TGCTTCGGGCTT
DMS6_ATCTCGACGCCG
DMS6_GATAAGTACTGA
DMS6_GCACTGCTTGGA
DMS6_GTGCATAATGAA
DMS7_TTTGTGTCGAAT
DMS7_GCGGACTCCATC
DMS7_CCCCGAATGAGC
DMS7_TTTGTGTCGGAT
DMS7_CACATGTAACAG
DMS7_AGCCTGATCCTG
DMS7_GACCAGCCTCAC
DMS7_CATTTACCCAGT
DMS7_TGCGCACGTAAC
DMS7_GGATTTAGACGG
DMS7_CGCCCAGTCAAT
DMS7_AATGTACGGCTG
DMS7_CTCAGTTTTTCG
DMS7_ATACCTTGCTGC
DMS7_TTGTACTACCCA
DMS7_CCGCACAGGTCT
DMS7_CTGTCCAACAGA
DMS7_TTAGGGCGTACT
DMS7_GCGCCTATCCTG
DMS7_GCCCTCGAACAN
DMS7_TGCGCCCATTAC
DMS7_TGCGCGCCGTGT
DMS7_ATCTCCCTTTGT
DMS7_AGTTTGAAAACG
DMS7_CTTATACAGTAT
DMS7_TGTCGTCTAAGA
DMS7_GTAAGGCTTCCG
DMS7_AGATCCGCATGG
DMS7_TGCACATAACGC
DMS7_CGGCTGTAGCGC
DMS7_TGTCGCTTGCCT
DMS7_TGTACGCCCGAT
DMS7_CCAACTTTCCAT
DMS7_TCCAGGCGTTCT
DMS7_AATGCGCAGATG
DMS7_AGCATCCTGTCT
DMS7_ATTGCGGTTAGT
DMS7_TGAAGAAGCAGC
DMS7_CAGCACCAACTG
DMS7_AGGCCCAGCTAG
DMS7_TGAAGGCGGTAA
DMS7_TCAGGACCCACG
DMS7_GACACAGGCACG
DMS7_GGCAATCTACAN
DMS7_CGACAGCATGTN
DMS7_ACTCTATCGAGG
DMS7_GTTAGCACAACN
DMS7_GGTGTCCTTATC
DMS7_CTTACCTATTTC
DMS7_TGGTATGGTGCA
DMS7_CTGATCAGCCAG
DMS7_CCATTGCTTTTC
DMS7_TCACCGAACGTT
DMS7_TTCACACTGTCT
DMS7_AACTCTAGGTAT
DMS7_GCTCCACAAAGT
DMS7_GTGGACTCTATC
DMS7_TCCTGGACCATC
DMS7_CACGAAGCGATT
DMS7_GAGGCTATCTAG
DMS7_ACATACTGCCCN
DMS7_CCAGCTACAATT
DMS7_GTATGATTGACC
DMS7_GAGATCCGGTCC
DMS7_CCATCTGACCAC
DMS7_TGAGCGCTTACA
DMS7_CCACAAGCCATC
DMS7_TATCCACATCAT
DMS7_TCGGGACAGGAT
DMS7_ATGTAATCTCCG
DMS7_CGGAACACTGAC
DMS7_CATAAGTCTAAC
DMS7_CCCTCCTTGCAG
DMS7_GGCGCAAGGCCT
DMS7_AGATCAGCTACG
DMS7_GATCATGTCTGN
DMS7_CCAGAGTATAGC
DMS7_TCTCTCAAGCAN
DMS7_TCCCAGCCGTAT
DMS7_CTCACCGGACAN
DMS7_CGGATTTTCATT
DMS7_CGTACACGTTCA
DMS7_CGCTAACAGAGT
DMS7_GGACCTATCTCC
DMS7_GCGGTATTGTTG
DMS7_TTACTCGGACCT
DMS7_AACCATCATAAN
DMS7_CAGCCCGCGAAA
DMS7_GTGTTAGGTCAC
DMS7_GAAGGCCGCACA
DMS7_CACTCGGAGCTG
DMS7_TTGTCCATCACA
DMS7_AATTCCGACATT
DMS7_CGATTCGTTGAC
DMS7_GTGAAACACACG
DMS7_CACATCTTTAAC
DMS7_GACGACGGTTAC
DMS7_CACCATGGCCGC
DMS7_ACTGCACGCGAA
DMS7_GTTCTAACTATA
DMS7_CTTACTCACACC
DMS7_ATCAGATCTCCN
DMS7_GCTAGTTCGTTT
DMS7_CTTTCAACTAGG
DMS7_TTGCTAGTGTTT
DMS7_GCTTGGCAGGAG
DMS7_ATGTGACCTTAC
DMS7_ATTTCGGCACCT
DMS7_GAACCGTCCTAT
DMS7_CGTCGATCACGT
DMS7_ACATATTCGACA
DMS7_ATTCTACCGCTN
DMS7_TGACTTCGGAGA
DMS7_TATGTCGTAAAA
DMS7_ATGGTGCTCGCG
DMS7_ACACTCGAAAGC
DMS7_CGTCGCTTACAG
DMS7_AGGGTGTGACCT
DMS7_TTGATGATTTAG
DMS7_AAAGAAGCTCCC
DMS7_ACCTTGAACTTG
DMS7_GTGAGGTGTTGC
DMS7_CTTACGACGTAC
DMS7_AAGAGTACATGC
DMS7_GACAGTTTAATA
DMS7_GTCGTGTAGCTA
DMS7_AGGTACGTGGCT
DMS7_AGACCGGGCAAG
DMS7_CGTTCAATGAGG
DMS7_CACCCACTGGTC
DMS7_CGGTAAGACACC
DMS7_GAGAGGAGAAAC
DMS7_GTTGTGGAATTC
DMS7_CCCACCCCCCTC
DMS7_GCAGGTCCACAG
DMS7_CTCCAGCAGGTN
DMS7_CCCAATGGCTGT
DMS7_CAAAAACCGGGG
DMS7_CTTACGGGGCGC
DMS7_CGCTCTGCCCTC
DMS7_TTCGCAGAGCCN
DMS7_TTTGTGTCGCAT
DMS7_CCATTCATGCTT
DMS7_GGTATATTCACT
DMS7_CGGCCTTGAACG
DMS7_ATCTATGAATGC
DMS7_CCTGGAGGCGCA
DMS7_TTCACGAAGAAG
DMS7_CGACAGCATATN
DMS7_AAGATAGCCTAT
DMS7_TTTTTCAGTAAN
DMS7_GCGGCGTTGAAT
DMS7_CTATTGAGCCTT
DMS7_AGTGCCGCAAAC
DMS7_CTCCAGCAGATN
DMS7_GGCATATTAGCT
DMS7_GACTTAAACGCT
DMS7_TACTGATCCGCA
DMS7_CCCCCGCGCGTC
DMS7_GGCCGGTCACAC
DMS7_CGGCCTACAAAG
DMS7_GCAAGAGACACC
DMS7_TCTTTCGAACCA
DMS7_CAGCTAGGCTTC
DMS7_ATGAGGCAGCGC
DMS7_TGCCCCCGTTTG
DMS7_TAAGACCGGCTC
DMS7_ATAACTAGGTAG
DMS7_GTTACATTCAAG
DMS7_GGAAAGGATAGA
DMS7_ATAGCACCCCGA
DMS7_AGACCTCTTTAC
DMS7_TTTCCTGCAGGT
DMS7_CATTGGGAGACT
DMS7_CGGTCCTTAGCT
DMS7_CGGCACACAATA
DMS7_GTTATCCGAGGC
DMS7_CCATCGCTCGAG
DMS7_CACAATTTGAGG
DMS7_ATGAAACACTAT
DMS7_TAGGCTTTCCCC
DMS7_CTTTGAGGTTCG
DMS7_GTTTCGGTATGN
DMS7_CGTTATCACAAT
DMS7_CTTTAGATGGAC
DMS7_GGCATATCGTCG
DMS7_GATCTCTACGTG
DMS7_CGAAATAGGGAA
DMS7_CCACCAGTTGGT
DMS7_GCTTGGCAGAAG
DMS7_CCTCCTCGCGCT
DMS7_AATTCATCAACC
DMS7_TTAGGAAGGTAN
DMS7_TGACCACTTCGT
DMS7_CCGCCTTACCTT
DMS7_TGACCCGGGTTG
DMS7_GGATTAATGTTA
DMS7_AAGCCTTCCCCC
DMS7_TCTCTAGACACT
DMS7_AACGGACACCTT
DMS7_TAGGGTCATCTC
DMS7_TTGTTTTAGACA
DMS7_TCAGTTTCTTGT
DMS7_CATAGCAGTAAC
DMS7_TCACCATATAGN
DMS7_TTCTCTCGATCG
DMS7_GTCCTAGCGACT
DMS7_CCAAAGCATCCA
DMS7_CCAGAGTTACTA
DMS7_AATCGTCTCCCT
DMS7_GCGGAGAGGATC
DMS7_CCCGGAAGCTTA
DMS7_CATACCCGTCGG
DMS7_ATATGTAAGACG
DMS7_CAGGAAGATTGC
DMS7_CTCAGGGCAAAT
DMS7_CCCCTAGCTGAT
DMS7_CATCGTGTCTGT
DMS7_CATGTTCCAGCG
DMS7_GACTGCCAGAAC
DMS7_GTGACGTAAGCC
DMS7_GGAAAGGCTAGC
DMS7_ATTCAAGTATGG
DMS7_GAATCTATACTA
DMS7_ACCATGGCAACG
DMS7_CGGGAGATTAAC
DMS7_GCATGACAATCA
DMS7_GAACTCGCTTTA
DMS7_GAAAAGCACATC
DMS7_GCTTCCTCTCTN
DMS7_GCCATGAGGTGA
DMS7_GTTCTATCATCA
DMS7_AAAGTTAACACG
DMS7_ACCAATGAACAT
DMS7_CCGACATGCTCC
DMS7_ATGCTAGACCTG
DMS7_GGGCATGTCTAC
DMS7_AAGCCCCCGTGC
DMS7_TGCTTCCCACGT
DMS7_GGTCGAAATTGG
DMS7_TAGACACCGTCT
DMS7_TGATCGCAGATN
DMS7_AGACCTTTGCTA
DMS7_AGGCATTGCGTC
DMS7_ACAAGCAGTCAG
DMS7_ACACGATGAAAG
DMS7_CCCATCCAGTCG
DMS7_CTGTCGAATCTC
DMS7_TCACCGAACATT
DMS7_GCTTATAAGGCA
DMS7_CTACCAACTCGT
DMS7_TACATCCCCTAA
DMS7_CCTACTGCAGCT
DMS7_ATTCCCATGTTT
DMS7_AGTTCGGGCCTT
DMS7_CGGAACACTAAC
DMS7_GCAAGTCTCTCA
DMS7_GTCGCGCCACCG
DMS7_TGGTATGGTACA
DMS7_TCACGCTCCACT
DMS7_TGGATGAGAAAG
DMS7_GTCGCTACTACA
DMS7_TCCCCATGTGAT
DMS7_TAATGTCATTAG
DMS7_ACCGCTCCCCTG
DMS7_TAGTAGCACAAA
DMS7_ACTTTAAATATT
DMS7_CGTTTGCTACGT
DMS7_GAGCTCGGACAG
DMS7_TAATTGCAATAT
DMS7_TCGGGACAGAAT
DMS7_TGGGCATAGTGN
DMS7_TGGAACATGTAT
DMS7_CGACTACCCAAC
DMS7_GTACGGGCGCGG
DMS7_CCATTCCTCATA
DMS7_CTGAGATTTATC
DMS7_GTCTACACTTAC
DMS7_GACCGGGTGGCG
DMS7_ATGATGTATAGC
DMS7_CGCTAGATAAAC
DMS7_CCGGCCGCGACA
DMS7_GGAATGGATACT
DMS7_CGCTTACCTTAG
DMS7_CGCAGTCCAAGT
DMS7_TACGAGACCCGA
DMS7_AAGATTAACGCA
DMS7_ATACATCGCTCT
DMS7_GGATGAGTAATC
DMS7_AATCGGGGCCAT
DMS7_CTTCCAGCCACC
DMS7_AACTCATCTATC
DMS7_CCACTTCATTAT
DMS7_GCCTACCGATCC
DMS7_TCAGGCTTGAAA
DMS7_GAGTCACGCCCG
DMS7_GTGACTTTTTTA
DMS7_TATGATCAACCG
DMS7_TAGAGCCCCCAA
DMS7_ATCGTTTACGCG
DMS7_GATGGATCAAGT
DMS7_CAACTTCGTAGA
DMS7_TTTGTGGCGTTA
DMS7_ACACAGAGAACC
DMS7_TTCATAGCCTGG
DMS7_ACCTCACCTATA
DMS7_GACGACACTGCT
DMS7_AGTACATCAATT
DMS7_AGTTTCCGGTGG
DMS7_TGGTGCAGCTTC
DMS7_TGATTTATAGCA
DMS7_AATATGTCGTCC
DMS7_ACACGTCTCACG
DMS7_ATACTGATAGAT
DMS7_GACACGTGGACA
DMS7_ACTAAGTCATAA
DMS7_GGACTAAGCTCG
DMS7_TTAGGACCCCCT
DMS7_ATATCGAACACG
DMS7_CAACACCCCCGA
DMS7_GCAGCGCCAGGT
DMS7_TGATGATCCTTC
DMS7_GCCGCATTTAAN
DMS7_CAGACACTATCA
DMS7_CGGGCTATGATA
DMS7_CTAGTAGACATG
DMS7_CCTGGAGGCACA
DMS7_GCGCCTGTGTCC
DMS7_TTTTTCGGCGAC
DMS7_ACACGACATACG
DMS7_AATCGGGTCATC
DMS7_GAGTAGCAGTGG
DMS7_GATATATCACCC
DMS7_TCATTGTCGAGG
DMS7_TCTCCGCCCTAT
DMS7_GAAAAAGCCTCC
DMS7_CATATTACAGTG
DMS7_ATTCGTGAACCT
DMS7_GCGAAAAACTCT
DMS7_TCTGGATTCAGC
DMS7_CACCACAATGCC
DMS7_AGCGGGAGTCCC
DMS7_CACGTATCTGCG
DMS7_TAAGTGCTATGG
DMS7_TGGTACCATGCT
DMS7_TAGCGCCATCTG
DMS7_TATGCAGTGAGG
DMS7_CTGTATAAGCAT
DMS7_ATCTGATGGTCC
DMS7_AGATTAATTTTG
DMS7_ATGAAGTTTCCG
DMS7_GCAAAGCGTCGN
DMS7_GTTCTATCCGCA
DMS7_GGCCCACAGCTC
DMS7_TGAGGTACAACA
DMS7_ATCTTGATGTGC
DMS7_TTGTCTTGTAAC
DMS7_TAGACGGTGTAG
DMS7_AACGTATCCCTA
DMS7_GCACCAATCCAG
DMS7_TAGAAGCTTTAA
DMS7_ACCTCCGCTCTG
DMS7_TGTCCATATTCA
DMS7_GCAGGGTTGTAG
DMS7_AGAGTGCCTCCC
DMS7_AACACGCATGTG
DMS7_TCAGGTTGGACT
DMS7_GTGGTGCTCTTC
DMS7_CATATTAAAACT
DMS7_ACAGCCTTGTAT
DMS7_TCATGGGTCCCC
DMS7_ACTGGGCACTGT
DMS7_GATACTAGGACC
DMS7_CGACCTCGATTG
DMS7_TAGGAGCAGCTT
DMS7_TGTACGCCCAAT
DMS7_CATTTTATTACA
DMS7_GGAGGCTAGTTC
DMS7_CTTGACTAATTA
DMS7_AACTCCATGGCC
DMS7_GGGCATTCCGCG
DMS7_ACCAAAATTAAN
DMS7_TGCACAATTTGG
DMS7_AATAGACATTAC
DMS7_CCTATCGGGAGA
DMS7_GGATTATTCTGG
DMS7_ATGACCGCTCAC
DMS7_ATTCGGTGGTGG
DMS7_ATGGTACCATCA
DMS7_GGTTCCCGAGAA
DMS7_AAGACCCGAACT
DMS7_GGGAGTGTGCGG
DMS7_CCCTGTGGGCTA
DMS7_TAGGGAACAAAT
DMS7_CATGGCGTATCC
DMS7_TATCCACCGCAA
DMS7_TGGCTTTCTCCA
DMS7_GCACACGATTAT
DMS7_CAATCGACTCAA
DMS7_TACTATTCTCTG
DMS7_ACCTCGCTCGAC
DMS7_AAGAGATGTTCA
DMS7_CAGCCCGCGACG
DMS7_CCACATCCCAAA
DMS7_ACCCGGAGCCTG
DMS7_CGCGCAGAGCAA
DMS7_CAGCGCTACCAC
DMS7_CCGTGCTCAGCC
DMS7_TCGACCCGCTGA
DMS7_GTCTTTACGACC
DMS7_TCCGGCCATGAG
DMS7_GTTGGACGGAGG
DMS7_ACAGACCGGATA
DMS7_TACGCTCAGCGA
DMS7_GTGGACCATCTG
DMS7_GGACCTATAGTG
DMS7_CCGTCAATACGT
DMS7_ATTGGTGCAGCC
DMS7_TCCACACTGTCA
DMS7_GACCTCGCTCAA
DMS7_CCATAAATTAAC
DMS7_GTTATTATCTTT
DMS7_GGGTTCTCGGAA
DMS7_GACCGGTGGTGG
DMS7_TGCCGTCAGTAA
DMS8_ACGCGAGGTCGG
DMS8_CGAATTGACCAT
DMS8_TTGTCAATACAC
DMS8_CGTAAGCGCAAG
DMS8_CGGGTACACAGG
DMS8_TTGGGAGGTAGT
DMS8_AGCGAGTCTTAT
DMS8_AATTATACACTN
DMS8_ATCGAAGGCGCG
DMS8_GCGCGAGGTCGG
DMS8_CGCCGGCGTCAT
DMS8_AAAAATACATCA
DMS8_TGCCGAAGCAAG
DMS8_ACGGTCAGTCTC
DMS8_CCCTTGACCCGA
DMS8_GCGTGCGGCGGA
DMS8_CGAATAAGCTAG
DMS8_CCGGTGCGTAAT
DMS8_ATCCCACGGATA
DMS8_GATATAATATCG
DMS8_ACCTTTGACCCN
DMS8_CCATTTGCATCT
DMS8_CGTCAAGATGAC
DMS8_TGGTTCGAAGCG
DMS8_CTAGCGAGTTCN
DMS8_CAGCCCGGGTAC
DMS8_CTCGAACCTCAC
DMS8_TTCCATACCGTC
DMS8_TGTCAGTTGTGT
DMS8_GGAACCCCTTCC
DMS8_GCGGCGCCCACC
DMS8_ATTCAATGTCCN
DMS8_GACCATTTATAG
DMS8_TTACAGCCTATC
DMS8_GCGTTTCAGCTC
DMS8_GATTACCGTGCT
DMS8_TTCTCGCCCTTG
DMS8_CCGGCAGGAATA
DMS8_AGTGCCGGGATC
DMS8_CTTTGTCTAACT
DMS8_ACGCGACAGATG
DMS8_GTGAGTATTTTG
DMS8_TATGAGTCCAGC
DMS8_AGGGCTTTAGCN
DMS8_TGAGCGGAGGCC
DMS8_CCGGCTTAGTGC
DMS8_GAGCAAGATTCA
DMS8_GCCCAGACTCGA
DMS8_TAGCACGATCTC
DMS8_ATTTCCAAGCTT
DMS8_AAGTAGGTCAAN
DMS8_CCGATATCTATG
DMS8_TAATCTATTAGG
DMS8_CAGTTCCAGCTC
DMS8_GTCTAAGAAGTG
DMS8_AATCTGACTCTT
DMS8_TGTGTAAACTAG
DMS8_AGGAAATGCAAC
DMS8_TCTGCCAATGCG
DMS8_TCGGCCGGCGAN
DMS8_ATCGGCCTATAN
DMS8_GGACAGCAAATG
DMS8_TCGATCCTTTCA
DMS8_CCCTAATTCTCG
DMS8_GTCCAGCATCCT
DMS8_TGTAGAAAGCCA
DMS8_AAAAGACACACT
DMS8_GTTTCATCGCCN
DMS8_GCAGCTAATACG
DMS8_TGTTACGCACTT
DMS8_CGGATGTGTAGC
DMS8_TGGTTCGAAACG
DMS8_ACGCTCATATCC
DMS8_ATGTGTGGCCGT
DMS8_TTAAACGTGGTC
DMS8_TGAACCCCCGTT
DMS8_TGCATATGACAA
DMS8_TGCCTGTACTTN
DMS8_GGTTATAGCTAC
DMS8_CAGATACTAATC
DMS8_TGGTGGCAGGAT
DMS8_TCCGCGGCGACT
DMS8_CCGAGCGTACGT
DMS8_GTCTCACCAACC
DMS8_TAACTCCCTCAT
DMS8_TGGCCGCCTTAA
DMS8_GGAGCGGGTCAA
DMS8_CTGCCCCGGACA
DMS8_AGAGGAGCTTCG
DMS8_CTTCTGGAGGGG
DMS8_TGGATGAGACGA
DMS8_ACCGCTGTGGTA
DMS8_CATCAGGGCCTG
DMS8_CTTCTGGAGAGG
DMS8_TTACGTGGGTCG
DMS8_TCACTACCGAGN
DMS8_ATCACCCTGCGT
DMS8_GGTAAATAGAAT
DMS8_GTGATACTGGGT
DMS8_ATGTAGAGACGA
DMS8_GCTCCAGACAAT
DMS8_GATCCTGCGTCT
DMS8_TGGCATAGGGAG
DMS8_AAGTACACACTC
DMS8_TGCGTGTCGAAT
DMS8_CCGCGAGGTCGG
DMS8_ACCCTCCAGTCG
DMS8_GCCCACTCAAAC
DMS8_GCGGCATAACTT
DMS8_GGCGAGTCTTAT
DMS8_GCGGTCAGTCTC
DMS8_GCACTGCCCCAT
DMS8_GAATCGAATGGG
DMS8_GGGGGCCTCAGC
DMS9_CGGCTAAGGTGA
DMS9_AAAATCTCACCG
DMS9_TTCCTCAGTCCT
DMS9_GAGGCTCTTCGG
DMS9_ATTCGCACAATT
DMS9_AGTCATACGAGG
DMS9_TTGCTGCGGCCG
DMS9_GCACCCCTTATT
DMS9_GCCAGGGCATAC
DMS9_GCCCGACATCGC
DMS9_GCACGGCGTCCN
DMS9_AAGCTCCAACGG
DMS9_CCTTGTCCAGAG
DMS9_GACTTCCGCTCN
DMS9_TTCTCCGGCGTG
DMS9_AATATTCATCTG
DMS9_TAAGTGATGATC
DMS9_GCTTTAACCGAG
DMS9_ACTGGTAAATTC
DMS9_GACATCCTGTTT
DMS9_AAACTCTAATCC
DMS9_GGCCATCCCTAN
DMS9_AGCGCAGGCTAG
DMS9_GCAGCAAGAACG
DMS9_CCGAGACGCCAT
DMS9_TATATAAGAATC
DMS9_GCGCCTTTCTGA
DMS9_GCGACCATAAGG
DMS9_GTTACGTCGCAN
DMS9_GTCCCGGTCTCC
DMS9_TTCTCCCATGTA
DMS9_TCAGAACGCAGN
DMS9_TCCATGCCGGAA
DMS9_ACTTATGTCCGA
DMS9_GACACCCCATAA
DMS9_GACGATGTTACC
DMS9_CGCGAGACCCCC
DMS9_TAGACTACAATC
DMS9_TAGTCAGACGGN
DMS9_TGCGTTCTATTA
DMS9_TGCATCCTTTGG
DMS9_CGCTTCTCCCCT
DMS9_CACCGGAGGTAC
DMS9_ATGATTCTATAC
DMS9_AAGAGGGAAACT
DMS9_TAGCCGCGCCGC
DMS9_CGCGAGTCACAG
DMS9_TAACTGGTGTGC
DMS9_CCTTACTTATGT
DMS9_AAGTCTATAATA
DMS9_TATTGTTGCCTA
DMS9_AGGATTCGAGGA
DMS9_TTTTTCGTGACT
DMS9_GGCTAAATGAGG
DMS9_GCGAACGTTTAC
DMS9_TGGCAGCGATTT
DMS9_TAAGAGGCGTCG
DMS9_GATACATCGAGT
DMS9_GCGGAGCATTCT
DMS9_CAGCGTTTGCTT
DMS9_AAAGTATCCGTG
DMS9_GGATTCAGGATC
DMS9_AAGTGTAGTAGC
DMS9_TCCCGACAACAT
DMS9_ACCCGAGATGTG
DMS9_GGGAATAAGGGN
DMS9_ATACGTTGGTGC
DMS9_GCGTGTAAGGAT
DMS9_GCGCCGCCGACG
DMS9_CCTTGTCCAAAG
DMS9_CCGGACAGATCT
DMS9_CCTCATCTAGGG
DMS9_TATCTAGCAATC
DMS9_TAGATTCATGTA
DMS9_GATGGAATAAAT
DMS9_CCAAAGATATAT
DMS9_AAAAGCTTAGCN
DMS9_GGCGCACAAAAC
DMS9_CCTAATACCGCA
DMS9_GACGAAAACACC
DMS9_CCGCGGGTAAGG
DMS9_TTCAATATTACT
DMS9_TCCGCTGCACTA
DMS9_TCATGAAGCGTN
DMS9_CAGTGTCGAAAT
DMS9_CGGTGCAATCAC
DMS9_GGTAGGCTCGAA
DMS9_CCCGCTGGCTAT
DMS9_TAATCAGGCATA
DMS9_TGGTAGGTCTAC
DMS9_GTTTCTCACTGG
DMS9_CTTCCTTCATTC
DMS9_TGAGCCGGCGAG
DMS9_ATAAGACGCTCT
DMS9_CTTGATACCTGA
DMS9_TTAAAGGTGACG
DMS9_CGTAAGCCGAGT
DMS9_TCAATAGGCTCT
DMS9_TATATAAGAGTC
DMS9_GGCCGCCGGCTC
DMS9_GTACGGGAAAAT
DMS9_GACTTAACGTGG
DMS9_TTACTTTATACC
DMS9_GTACTTTATACA
DMS10_TATTAACGGTTA
DMS10_CGATCTCACAGC
DMS10_TTAAGATCTTTN
DMS10_CCCAGACGGTTG
DMS10_GGGTGAAGGAAA
DMS10_CAGTTATTCAAC
DMS10_AGTGAACCCACT
DMS10_CATCGCATAGTG
DMS10_CACGGTTGAAGA
DMS10_GAGCTAAGAAGA
DMS10_CGCGGAGTTTTC
DMS10_GTGCCTCCCGTG
DMS10_AGAGATTATCGT
DMS10_CGATATTCCCTG
DMS10_CTATCAATGCCC
DMS10_CATACGCTTCCT
DMS10_CCATCCAAAAAC
DMS10_CTGGCGAAGTGA
DMS10_TGCTGATAGTGC
DMS10_CTCGTCGGACAC
DMS10_AACTTACTTAAA
DMS10_TGTACGGCCATC
DMS10_CCTGTGAATTCC
DMS10_AGAAATTTATAT
DMS10_GCTTAGGACCTC
DMS10_TGGTAGAAAGGC
DMS10_CAGGCGACTTGC
DMS10_CCTGCGCAATTT
DMS10_GGCAGCCCGGGC
DMS10_ACCGCCTGACCA
DMS10_GCTAGAAATCTT
DMS10_AGGTTCATCCGC
DMS10_CACGGCAGGAGA
DMS10_GATTAAACTACG
DMS10_CTATGGAAACAG
DMS10_GTAGAAACTGGC
DMS10_GCCGCAGCTTAT
DMS10_GGAATACCAGAG
DMS10_TGCCTCCAGCGT
DMS10_CAGTATCGCACG
DMS10_GAAATCTCAACT
DMS10_GAACCAAGCAGT
DMS10_ATACTGACACGA
DMS10_CTATGTGGCTGA
DMS10_TTATTCGTCGCC
DMS10_CCTGTTAAAATT
DMS10_CAGCATTAGATG
DMS10_TCGGATGTGACA
DMS10_TTGGAACCATGA
DMS10_GTGTATCTCTAG
DMS10_GTGCCTCCCATG
DMS10_CATCGCATAATG
DMS10_GCTTGCCTCACT
DMS10_TGATGCATACCT
DMS10_GTACCGTTCAGT
DMS10_CTCTCGCAAGTC
DMS10_GTTCCAAGTGAA
DMS10_TCCTCCGGCCAA
DMS10_TACGTTGCCTGC
DMS10_TACAGAAACACC
DMS10_GTGTCGAGCCTT
DMS10_TGAACCCGTTCN
DMS10_AACCGAGACCTA
DMS10_CGGGAGTCCCAT
DMS10_TCCGAACCAGGN
DMS10_AGTTTCGACAGC
DMS10_CTGAACGCACCT
DMS10_CCCGTGATGCTG
DMS10_ACATTCTACGTC
DMS10_TTGCCACTCCGC
DMS10_ATCATAAGGATT
DMS10_CTACGGCATTCG
DMS10_CCTTCATTTTAA
DMS10_TGTTTAGCGCTT
DMS10_CGTACCCCGGGC
DMS10_ACGCCCGCGGCN
DMS10_TTGACTACCACT
DMS10_CCCTTTCTTCGC
DMS10_ACGGCAGCCATT
DMS10_GATTCTTAAATT
DMS10_TCAAACTAGCCA
DMS10_TAGGATTCGCCC
DMS10_CGCCTAACACAA
DMS10_CACCGTTAACAC
DMS10_GCTGCGTCACTG
DMS10_ACTACCGCCGGT
DMS10_ACACGCGTTATC
DMS10_TTGTAGGTAATA
DMS10_CCTTCGGTCTGG
DMS10_AGCTAGTATCTG
DMS10_CCCCCTGGTTAC
DMS10_TGAGCTTAACAC
DMS10_GTACAGCTATAG
DMS10_TTTTACGCCGAC
DMS10_GCAATGGGCCCT
DMS10_CTATTTAGTCCA
DMS10_GCCACTCTGATA
DMS10_CAAACTTCCATC
DMS10_TCTGTTGGTCGT
DMS10_GCTTATCACAAC
DMS10_TCAGAGGTCGCG
DMS10_GAACAGTACAAN
DMS10_AGCCTAGTACTT
DMS10_CCACCGCTGACA
DMS10_GGGGCCGGCGCC
DMS10_AGGAGGCCATGT
DMS10_CCAATCATTCAG
DMS10_TTGAGAGCTAAG
DMS10_TAGTAACACTAC
DMS10_CCCATACACTTT
DMS10_CTGGTCCTCTTT
DMS10_CTCAGGCCAAAN
DMS10_CCTGGTTGTGAG
DMS10_ATCCAATGAGCC
DMS10_TCTCTCCGACCT
DMS10_CACGGCCGGACG
DMS10_CCCCAACCATCG
DMS10_TACAATATTTAT
DMS10_TATTCCGTAAAA
DMS10_TGAACTTTAGTA
DMS10_GAGCTTTGATCA
DMS10_GCTTATCACGAC
DMS10_AACGAGAGGCCT
DMS10_TACCCATTTGGC
DMS10_TAACCGCCTATC
DMS10_GTTCTCTAAACT
DMS10_TATACTGTGCAN
DMS10_TGTTCTACCCAN
DMS10_CAGGACCAAATG
DMS10_CCGGCTCCACGC
DMS10_CGTATGCCGTGA
DMS10_AGGTGCCCCACA
DMS10_GTTATTGGCCAA
DMS10_GAGCGAGCATAC
DMS10_TTGCGGGTTACG
DMS10_TCCCAAGCTTAG
DMS10_CCATATTAACCN
DMS10_GACTTAAGTCAT
DMS10_ACCCGACTCCGC
DMS10_GGGGCCGGCACC
DMS10_AATTGCCACAAT
DMS10_TTAGAATGAAGC
DMS10_CTCTGATATATN
DMS10_CTTAAGCCTCGT
DMS10_CTTCACTTAATT
DMS10_CTGATAGCTTTN
DMS10_TACTTACTAGCA
DMS10_TGCTCGCAAGTG
DMS10_CGATCAGACATG
DMS10_TTCGAGTATAAN
DMS10_GGAATACCAAAG
DMS10_AATCCAAAACAN
DMS10_GCCTCCATTAGC
DMS10_CCGAGACCAGCT
DMS10_TGAATCGGCCGC
DMS10_GTAGAAACTAGC
DMS10_GTTCCAAGTAAA
DMS10_GAAAAAGCGTTG
DMS10_ACCAATATCCAA
DMS10_CCCCAATCGAAA
DMS10_GCCGAGTCTATG
DMS10_AATCACACGTCG
DMS10_CGTCGAACGAAG
DMS10_CCAGCAATTTCA
DMS10_GAGAGTCGACAG
DMS10_GAGAGGACTATA
DMS10_CATCTAGCGAAA
DMS10_ACATCCCCCTTC
DMS10_GATCCAAACATC
DMS10_GGCAGCCCGAGC
DMS10_ATACGACACGAA
DMS10_CCTATGTTCGAA
DMS10_TATTACAATATG
DMS10_AGACTTTCGACA
DMS10_GGAGCTCCCAAA
DMS10_TCCCGCGACATN
DMS10_AATTCTATTAAG
DMS10_AAATTTCTAAAG
DMS10_CTGTGAGCCCCT
DMS10_AAGCCAAAGAGC
DMS10_AGCCCGTTAAAT
DMS10_AAGAGGGAACTA
DMS10_ACACGAACCTGA
DMS10_GCCGCACATACT
DMS10_TAAGGGATGCCN
DMS10_CCATCTAGAGCG
DMS10_TACTCAACCACC
DMS10_AGTCCGCCGCTC
DMS10_ACCTTGCCCGGA
DMS10_CACTCAAGCATT
DMS10_TATCTAGACTAG
DMS10_ACTCTGGACCCT
DMS10_CAAGGCCCCGGC
DMS10_GGCTATACATTG
DMS10_CGCCTTAAATGT
DMS10_CTTCTAATGCAG
DMS10_GTTGCACAACTT
DMS10_TGTAAAGTAAAC
DMS10_ACTATGTGTACN
DMS10_GGTAGGAAAATT
DMS10_ACAGTTGTACCA
DMS10_TGCGTTCCCTAT
DMS10_CATCACGCACTA
DMS10_AAATCAAAAAGT
DMS10_CGGAAAGCCGTT
DMS10_AGAAGATCCTCG
DMS10_ACTTTAGGCTTG
DMS10_TCCGAACCAAGN
DMS10_GTCGATACGTGA
DMS10_CATGAGCCCCGN
DMS10_GTCCAGGTACCG
DMS10_GTGGTATCCCCC
DMS10_CGGTCGGGGTGC
DMS10_CAGACGTGGCGC
DMS10_GGTTTGAAGGAC
DMS10_GGAGCACCACTG
DMS10_CAATGGCTTACG
DMS10_TAGATGCTGGAN
DMS10_CGCCAAATTATA
DMS10_CATGCTCTGTCG
DMS10_TTTGGAAGATAA
DMS10_ATTAAAGGCCAA
DMS10_CTCGGTCCACGT
DMS10_GCTAGACTATTG
DMS10_TATTCGGAGGAG
DMS10_CATGACGTCTCA
DMS10_TTTGACATAGCC
DMS10_CCTGGTTGTAAG
DMS10_CTTATACTAATC
DMS10_AAGCAAATGCAG
DMS10_GAAGCTTTACAC
DMS10_GGTGCACGAGTT
DMS10_GTGCGTACCTAC
DMS10_AGGTGTAACTGC
DMS10_CACCAACACCTT
DMS10_AACATGCAGGGG
DMS10_TAGCTCATGCTN
DMS10_ATACGCGGGATA
DMS10_AGTTTTCAGTGN
DMS10_GTGCATATCTGG
DMS10_GTATTAATGATG
DMS10_TTCTCAGTATAG
DMS10_GAAAGTGAATCC
DMS10_TGACTCGTTCGG
DMS10_ACGCCCGCGACN
DMS10_CCAACTATCACC
DMS10_TATGAACCGTTG
DMS10_TTGGTTTGCGCG
DMS10_GGATCATAGCAG
DMS10_CCGGTGCCACGA
DMS10_TCAACCACTACA
DMS10_CGATTTGCTAGT
DMS10_AATGATCTGAAA
DMS10_GCGCGTGCTAGT
DMS10_TCTCCTAGAGAG
DMS10_AATTAAGTCAAA
DMS10_TTCCCCTCGCGC
DMS10_GTTCATCCCTTT
DMS10_CGATTTGCTGGT
DMS10_TTGCACGGGCAG
DMS10_GGACTCCCTGCN
DMS10_GATAACACGTCG
DMS10_TCGACTGGTAAT
DMS10_TTGAAGATTGAN
DMS10_CATGTCCCACCA
DMS10_AATAGTAAACCG
DMS10_ATACGCGGGGTA
DMS10_CAAAGCTAGACC
DMS10_CCGGCAAGGACG
DMS10_CTCTGCGCCTGT
DMS10_TTTGACCCTCGA
DMS10_ACGGATCTGAGA
DMS10_TACAACACCCTC
DMS10_CGTCAATCGGAT
DMS10_GGGGCTAATATC
DMS10_CCGCAGCGCACT
DMS10_ACTATCTACGTC
DMS10_ATCACGTGCATC
DMS10_ATAGGTAGCTCA
DMS10_ATTGGTCCATTC
DMS10_AGGGGGACGCTG
DMS10_GATCCTTCACAT
DMS10_TTCTCGCGGGTT
DMS10_TATAACGTGCAG
DMS10_GGACCTATGATA
DMS10_AAGAAACGGTCA
DMS10_GTCTAGTCCTCC
DMS10_AGATTAATAACG
DMS10_GCCGCCTGACCA
DMS10_GCGTCGCTGCGC
DMS10_TATAAGGACCCA
DMS10_TTTAAGGACCCC
DMS10_GCCGCGCGAATC
DMS10_GCATGGCTGCGT
DMS10_GGGCCACTAGAC
DMS10_GCCTAACCCCCG
DMS10_GCAGAGCGCCTG
DMS10_GCGGTATTTTTG
DMS10_CCCGCAACGCCC
DMS11_GTGCCTTACTGT
DMS11_ATCTGTTCCTAA
DMS11_GCTTTGTCATCC
DMS11_GTTGAGCTATCT
DMS11_TTCGTTACTCTC
DMS11_TCGACAATGCAG
DMS11_TGCGCCTCCGTT
DMS11_GGCCGCGCATAT
DMS11_TTCCAATACGAT
DMS11_TTCAAGCGTCAT
DMS11_AAGTCTTCCGCG
DMS11_GGTTTACTGACG
DMS11_GTCCAGTGGGAC
DMS11_ATTAGTTGACAT
DMS11_GGGAATATGAGA
DMS11_CGACGTATGCTT
DMS11_CTTCACCATGTT
DMS11_ACCGAAGTTCAT
DMS11_ATCGAGGCCGGA
DMS11_TATGTTCATCTA
DMS11_TAGAGTTCCACN
DMS11_TATCATAGTTCT
DMS11_TGGCCGTGTCGC
DMS11_CGATAGAGGCGC
DMS11_CACTCTGTACGT
DMS11_AAAGGAATGCTA
DMS11_GCGGCTTTCTAA
DMS11_GTACTCGCCTAA
DMS11_CAGATGTGACGG
DMS11_TTAGGTGCCTGA
DMS11_CCCCAAGTGAAG
DMS11_GACTTCGGACGA
DMS11_TCAGTTCGCCCA
DMS11_GTTGGCTGTACC
DMS11_AGGATCCTAACA
DMS11_TGTCTGAACTGA
DMS11_CCCTAGCATTGC
DMS11_AAGGGGGCGTCA
DMS11_CGCCGCGCATAT
DMS11_AGCGTACGCTAT
DMS11_GACGGAATCCTT
DMS11_TGACCCTAGTAT
DMS11_TACGCTGGGTGG
DMS11_ATCACGGACATC
DMS11_CCTCGATTAAGG
DMS11_TACCATAAAGAT
DMS11_GCACGTTCCGGG
DMS11_CCCAGTGTTGAC
DMS11_CTAACCTCGCAC
DMS11_CAGCTTCCAGGG
DMS11_TAGCTTCCAGGG
DMS11_TCCAGTGTTGAC
DMS1_GCCCTATTCGCT
DMS1_CTCAGTTTTGCG
DMS1_CTCAGAGCCGGT
DMS1_ACATAAACCTAT
DMS1_ACACCTTCCTGN
DMS1_CAGCATTAGACT
DMS1_TTCTTGAACCGG
DMS1_CCGCCGTTTGCG
DMS1_GTTGACCTCGCA
DMS1_CTAGGCCACTTG
DMS1_CCAGGCGAGCCN
DMS1_CCGTACTAGGCN
DMS1_CTCGTCTCAGGG
DMS1_TTGAGGGAATGT
DMS1_TTACAGACGTAT
DMS1_TTTGGTGTCGTN
DMS1_ACTTCCATCTCN
DMS1_GTCATGGCGAGT
DMS1_GCACTTCCTTTC
DMS1_GTGCGACCATTN
DMS1_GCTCGGCTTTCG
DMS1_TACCATCGGCCT
DMS1_GTTACCCTCGTT
DMS1_CCACGAAGTTTA
DMS1_GTCACGTTCATT
DMS1_GGTCCGTGGCCT
DMS1_TATTTATATATC
DMS1_AGCGTTTCTTAC
DMS1_GTGCGACGATTA
DMS1_GCCGATCGCACT
DMS1_AACCATGTAGCC
DMS1_TTCTATCCTCCT
DMS1_TCCCTGACGCAC
DMS1_ATTCAACACAGG
DMS1_TTCACACTACCA
DMS1_CCGAGTCCAGAA
DMS1_ACCTCTATGTCN
DMS1_CCACCTCGCGAC
DMS1_TGCGACTTTTTG
DMS1_GTAAACCGTAGT
DMS1_ATAGCCCAGCAT
DMS1_ACGCCGATCTAG
DMS1_ACACTCATAAAG
DMS1_ACCAGCCATATA
DMS1_TTATGTATGGCT
DMS1_CCAAAATAACGC
DMS1_ATGGCTTCAGTT
DMS1_CTAAGGCTGGCT
DMS1_ATTAAGATAAGA
DMS1_TTATCTAGGTAG
DMS1_TCAGGTTCGTTC
DMS1_CCAAGAGTTCCC
DMS1_CCCCTTTGGACC
DMS1_TTGCTAGATTCA
DMS1_CCCGCTCGACAC
DMS1_ATTCTTTTCCGT
DMS1_GCAATTATTAAT
DMS1_CAGCCGCCCACA
DMS1_TAGCCTCGTTTC
DMS1_TTTATCCAAGAC
DMS1_GTAGGAACTGAG
DMS1_GAGTGTGATGTT
DMS1_GTTAAACTTCAG
DMS1_CCAGTTCCGACC
DMS1_GCGACCCCTGCG
DMS1_TCGAAAGGATAT
DMS1_AACCGGAAACAC
DMS1_GGCCATTCTATG
DMS1_TCGCCTCTTCTA
DMS1_GCAGACATCGGG
DMS1_CTAGTGCGCTAA
DMS1_CCCGGGATTTCT
DMS1_AACCCTTTTCAN
DMS1_GACAGATCAGTA
DMS1_CCCTCCCCTGGC
DMS2_TCACCACGTAGA
DMS2_CAGGACAGATTT
DMS2_CCGGTGTGACGA
DMS2_ACGAACGCTACA
DMS2_ATGCTTTGAAGC
DMS2_AAGCATTTCTTC
DMS2_TCATCGACCGCN
DMS2_ATCCCCAGACGA
DMS2_TAAAGGATAACC
DMS2_TATGAGTCCAAC
DMS2_TCACTAACTTAA
DMS2_GGGCCAACAACC
DMS2_GTAGAGAAGGCT
DMS2_TAGCGTAATGTT
DMS2_CGCTTACGTCCG
DMS2_TTCACACACTCC
DMS2_TACCACCTGTGG
DMS2_CGTAATGGCACC
DMS2_AAACTTAGTCTT
DMS2_CCAGGATGTATA
DMS2_CTTGGTTTTTTT
DMS2_ATATTCTAACAC
DMS2_AGTGGCTACCGC
DMS2_AGGATTTTTCCA
DMS2_GGCCGATTCGTC
DMS2_GTCCACACTGTG
DMS2_GTAGCTTTTGTA
DMS2_ATACTCTATAGC
DMS2_CGGATTAAATCA
DMS2_CCCTTGCAGGGT
DMS2_AGGAACTTTTAA
DMS2_CAGCGCATCCCA
DMS2_CAATTGAAGCTG
DMS2_AATCTCTCGGGG
DMS2_GAGCAATCTTTG
DMS2_TCGAGTACCTGC
DMS2_ACAGTGTATTGT
DMS2_GCCCCTTTTACT
DMS2_ATGCGCCGTCCT
DMS2_GGCTTGTATCCN
DMS2_CCACACTTACGA
DMS2_CGCATAACCGTA
DMS2_CCTCGGAACGCA
DMS2_TTGATTTCCAAC
DMS2_GGAGACTAGCTA
DMS2_CGTGCCCAGACT
DMS2_CAGCCCCGCCAT
DMS2_GCCGTCCACACA
DMS2_CCTTTTTCCCGA
DMS2_AGCGCGTTCCAC
DMS2_GCGGCCGATATT
DMS2_CGTGGGTAAGAT
DMS2_CACTGACCGACT
DMS2_CTTTTGTCTGAG
DMS2_GTGGTTACCCCA
DMS2_CTTCTCAGATCT
DMS2_CCATAAGCTTCA
DMS2_ATGAGCCACTCC
DMS2_CAGCCACACCAT
DMS2_TCAGTATATCTT
DMS2_CTCCAGTTCCAG
DMS2_GGTCTTGTTTCT
DMS2_ATGCCCCTAATC
DMS2_TCGGATAGTAAG
DMS2_TTATCCAGCTAC
DMS2_ATTTGCGAGACC
DMS2_ATCGGGTCCCCA
DMS2_TAAACGCGCTCT
DMS2_CCCGTACAACGA
DMS2_CACATTTATTGT
DMS2_CCACATCGGAAA
DMS2_CAATAATGTAAT
DMS2_ACCGGATCCACT
DMS2_AGGGCAACTCAG
DMS2_TACGAGCTACAG
DMS2_CCGAGCATTCAT
DMS2_GTCGGAATCATC
DMS2_GAAGGGATGTAG
DMS2_TATATAGGAAAG
DMS3_CCCAAGCTCTAG
DMS3_TGAGTTTAATGC
DMS3_CTTTCTCGGGCN
DMS3_AGCCGATAATCN
DMS3_CACAAGATGTTC
DMS3_ACCACAACTGTT
DMS3_TGTCAGGCAAGA
DMS3_AAGTTGGTCCGT
DMS3_GTTTAGCAGTCT
DMS3_CTCAACGGGTCT
DMS3_CCGTAGGTTCTT
DMS3_GTTCACTCTGAA
DMS3_CCCCCACTTCTT
DMS3_AGAGCCGGGGCG
DMS3_TCGGCGGGTAAA
DMS3_AGTAAGAAGACT
DMS3_CCGTTTACGATG
DMS3_AGCTACTGCTTA
DMS3_ACGTGCCGTGCC
DMS3_TCGAGTTTTTCT
DMS3_GCCCGACTCGCG
DMS3_GAAAGTCAGCTA
DMS3_ACGGTGTCGTCN
DMS3_CAAGTAGAGGAA
DMS3_TCCATGTCAACA
DMS3_ATCGCACCCCCT
DMS3_CTGTACGGGCCG
DMS3_GGATCTGCGCGG
DMS3_GAACCCCAACAG
DMS3_GCCACGTGCGAA
DMS3_AGCAAGGAGCCA
DMS3_CAAGAACTCTAC
DMS3_AGGAGTCTCAAC
DMS3_TCGATTCTATAT
DMS3_TGCCGGTTAGGT
DMS3_AATCGCTTGTTT
DMS3_ATAGTTCACTCG
DMS3_AAGTGCCCCAAC
DMS3_CCTGACGTACTA
DMS3_CGCATTACCAAA
DMS3_AGGCAGCAACCN
DMS3_ATCGCAGCGGCG
DMS3_GGTTCGTCAGCA
DMS3_CAGTTCAGAGTT
DMS3_CCACCGCGTCCA
DMS3_ACGCCGGGGGTC
DMS3_TCGTTAAGGTCC
DMS3_CCTAAACCCTAG
DMS3_AGTTCTTATGGA
DMS3_TTGCATTATTTG
DMS3_CCGTAATTGTCG
DMS3_GAGTAAACATTC
DMS3_ACCAGGAATTCT
DMS3_GATGAATGCCTT
DMS3_ACCCCGTCTTGA
DMS3_GTCAGAAATGCA
DMS3_ACTTAGGTACTG
DMS3_AACAGCCGATGA
DMS3_CGTAGCTCAGGC
DMS3_TGTTGTAAGGCC
DMS3_CACACGCCTTCG
DMS3_TGTTGATGCTTG
DMS3_GTGGTGGAGGAC
DMS3_ACCGCTAGTCCC
DMS3_AAGAATTGCGTC
DMS3_ACAAGGCACTTC
DMS3_ACGGTGTCGTCA
DMS3_TACGCGGCGTCA
DMS3_TGGCGCAGGCCA
DMS3_CTCAGTAGAGTA
DMS3_ATGCAAGTCGCC
DMS3_TGCAGGTTGTGA
DMS3_TGGCGCAGGCCT
DMS3_GAATCTGGGAAT
DMS3_ACTTAACCAGGA
DMS3_CGGTTATTTCCA
DMS3_ACAAGGCACTTT
DMS3_TAACTGCTTGAC
DMS3_TGGAGATCGGGC
DMS3_CGTGTTAAGCTG
DMS4_GCGCACCTCGGA
DMS4_GTCATGTCCATC
DMS4_AGCAATTCTGAN
DMS4_CTCACTCTACAC
DMS4_GTTGACAGTTTN
DMS4_GTCAGCTTGCTC
DMS4_CGCAACTAACTC
DMS4_TTAAGTCAGACN
DMS4_ACACGTAAGCGN
DMS4_TGGTCGCTTCAG
DMS4_ACGTCGCGGGAN
DMS4_AACATAGTCTGG
DMS4_CGATTGCATACN
DMS4_GTAAGCGAGTCN
DMS4_GAGCTTAACCCC
DMS4_CATCTTGCACTN
DMS4_TATTTTAGACAN
DMS4_AACCCGATGGGC
DMS4_GGTAAGCTAAAG
DMS4_GGCTCCCCACTG
DMS4_CTGAAGCTAGAN
DMS4_CTATATCTCCCT
DMS4_TGGACGACCGAG
DMS4_TGAATCAGGCTN
DMS4_CGCCTTAACAGN
DMS4_TAGTTAGTTATN
DMS4_TCCCAGTCCTAN
DMS4_CAAACATGACTT
DMS4_ATTTTCACGACT
DMS4_CGCAATGAGGAN
DMS4_AAGCCGGCGACT
DMS4_CGAATAACGGAN
DMS4_GTGCGGCTATTT
DMS4_TATAAATATCGG
DMS4_GGGAGCTTTGCN
DMS4_GTTCCCCTTGCT
DMS4_GCCTTCCCCTGA
DMS4_CGGGTGTAGAAT
DMS4_AGCCGTTAGAAG
DMS4_TATGCAGACGGG
DMS4_TCCTTGTCTTCA
DMS4_TGAGTCGCGGTA
DMS4_CGTCTATTCCAT
DMS4_GTTCCTCAGACT
DMS4_CACGCGGGCTCG
DMS4_GCGGCAGAACAC
DMS4_TGCGAGGGGGGG
DMS4_GTCTTGTCGTTC
DMS4_ACAATGAAGCGG
DMS4_GCGGATGACGGG
DMS4_GTATTCCCGTCC
DMS4_TATTTTTAGACA
DMS4_CGTTTGGCGGTT
DMS4_TACGTTCAATAA
DMS4_CTTTCAATATGG
DMS4_CGTGTCACTCCG
DMS4_CTTTTCCCCCGG
DMS4_TTGGTTCTGTAG
DMS4_CTACTCTCGAAC
DMS4_GATCTGCACTCG
DMS4_TTGCTTTGGCCT
DMS4_AGAAGCAATTGT
DMS4_CGTAACGGGTTC
DMS4_GTTCCTCAGACN
DMS4_GGGGCCAAACAG
DMS4_CTGTAAGTTCCC
DMS5_AAGCTCCATCCN
DMS5_CTCTTTGTGCAA
DMS5_CCTCAGCGCGAG
DMS5_ACTCTTACGATA
DMS5_CCACATGTCTCA
DMS5_ACTACTAGACCA
DMS5_GTTTTAACCTTA
DMS5_ACCGAAGCCTCC
DMS5_GCTGTCATCGCA
DMS5_TGGATTGATAAG
DMS5_ACTTCCACTAAN
DMS5_GGAGCAAGGTTG
DMS5_AGACAGGAATCC
DMS5_GTCAAACATCAN
DMS5_CGAGTTCCAACA
DMS5_CGTTGGATTTGN
DMS5_CCCTAGGACCAA
DMS5_GAGTGCTACCCG
DMS5_TGGATGATAAGN
DMS5_AATCTGACCGTA
DMS5_ATACTTACTTCN
DMS5_GAGCTGTCTACN
DMS5_GCTACCCGCTGT
DMS5_GCTTCATTAACG
DMS5_AATACGTTCGTG
DMS5_CTATTTTCGGAN
DMS5_TTTCAAGACCTG
DMS5_TAGACTCATGAG
DMS5_CCTTCCGGGGAG
DMS5_CGTGCACTGTCG
DMS5_ATGGTTGGGCCN
DMS5_CCCTTAAATGCC
DMS5_CTACATCCAAGN
DMS5_CTGTTCTTGTTA
DMS5_GAACGTCGTGTT
DMS5_TTTTCGTTACGG
DMS5_TGACACGCCAGG
DMS5_AAGCAGGCGCCG
DMS5_TTGAGCGCGTGT
DMS5_CTGCTCAACTCT
DMS5_TTGACGATGGTA
DMS5_CTGGACACTCAA
DMS5_AAAACCCGCAGC
DMS5_CAGACCTTGTTT
DMS5_TGTTAGAAGACA
DMS5_TGCTTGGTCTGA
DMS5_AGGTGTTTGCCN
DMS5_GGAGCGCCGGCN
DMS5_CGTATCACGGAC
DMS5_TACCCGGGCTGG
DMS5_GGGGTGTTTGGA
DMS5_GTCGTGATCCGG
DMS5_TGTTCGTGCCAG
DMS5_GAGGAAGTGTGG
DMS5_AGGCTCAATGGA
DMS5_GGAGATGGATAG
DMS5_GGTGGATTAAGA
DMS5_AGACCGCTCTAC
DMS5_CCAGTCTAGAGA
DMS5_TACGATTGATGT
DMS5_ACACCCTTCTCN
DMS5_AGTTATAGAATG
DMS5_GCTCGAGCTCCC
DMS5_GGTCAGTTGGAC
DMS5_CATCAGGTGTCT
DMS5_TTATGCAATGCG
DMS5_TGTCGGGGGCAC
DMS5_TCTAACGATGCN
DMS5_GGCTCGTGGCGN
DMS5_GTGGTCTCAACG
DMS5_TTCGTTATGTGA
DMS5_TCGGCTGACTTT
DMS5_CTAAAGCTCATN
DMS5_GGCGGCGCTCAN
DMS5_AGGGTAAATGAG
DMS5_GTGCGTTGCTAG
DMS5_CTGCGTGTGCTG
DMS5_TGACTACCGACC
DMS5_AGCTTTGAATCC
DMS5_AGTCGGCTTATG
DMS5_TTGGCCTTGACG
DMS5_TGTGCGACATAC
DMS5_GGGCGCTGTTTA
DMS5_AGACTCTGCGCG
DMS5_CCATTGGCTTGC
DMS6_AATTTCTGCCGA
DMS6_CCTCCCTATAAN
DMS6_GCGTCTATTAGG
DMS6_GAAACCGGTCTT
DMS6_GATAATAAATAN
DMS6_CGCAAGCGGCTT
DMS6_CTTGACATTCGA
DMS6_TGCAATGGGGAG
DMS6_TGCTGAACCTAA
DMS6_TCGCGCGTTTTA
DMS6_ACCGGATCGGGG
DMS6_CGGTTAGGATAC
DMS6_GTTCACCCTGCN
DMS6_GGCGCGACCCTG
DMS6_TTAGAACCCGCG
DMS6_GGCCCTCCAGCA
DMS6_GCCATCACGTAA
DMS6_GGCATAAGAAGA
DMS6_GTGTCATGTGAT
DMS7_AAGTCCATGTAG
DMS7_AAATCAGAAATT
DMS7_TACACTCAGTAN
DMS7_ACATTCACACCA
DMS7_GGGTCGACAGCG
DMS7_TAAATTGGAATC
DMS7_CGAACGACGTGT
DMS7_CAGGACGATCAT
DMS7_CCCTCTGTCCCT
DMS7_ATAGCCAGACTC
DMS7_GAAACGCGGAGT
DMS7_TTAGACAGAACG
DMS7_CCCCCTGTTCTA
DMS7_CGAATCACAACC
DMS7_TGACAAGCATTT
DMS7_CACGCCGGCTAA
DMS7_CTTGTCTAACCC
DMS7_TGCGCGTGAAAC
DMS7_GGGTCGACAACG
DMS7_CTAACAGAATAT
DMS7_GTCAGATGGTAA
DMS7_CCGAATCAACGT
DMS7_TCGTGCACGTAA
DMS7_AGCTCTCAGCTT
DMS7_TATGTGCTAAGC
DMS7_CGCGTAGCTTTT
DMS7_ATGTAATCCATT
DMS7_GTAGAAGCAGAC
DMS7_GAGTCCGCCTTC
DMS7_GAGACTGAGCAT
DMS7_TGACCAGTTAAG
DMS7_CGGGAAGACTTC
DMS7_GTTACTGAAAGA
DMS7_AAGTTGCGCTCA
DMS7_CACAATAATTAA
DMS7_CGCGCCCCACAA
DMS7_GGCCTTTTCCTT
DMS7_CAATCGATGTGT
DMS7_AAAATAAGCCTT
DMS7_CTGTCCAACGGA
DMS7_CGGTGTTCTCTT
DMS7_CGCTTGGTACTC
DMS7_TGTCAAGGCGTC
DMS7_AATCCCGTTTAG
DMS7_AAAGCCCGACGC
DMS7_CCATTCTCATGG
DMS7_CCCGACTTCGAT
DMS7_TTCGCAACTATA
DMS7_CCCTATGCGCGG
DMS7_GGACCAATATTA
DMS7_CGGAAGGAAATA
DMS7_AGCGAATAATAT
DMS7_CCCTCACTGACA
DMS7_CGGGTGACTCCG
DMS7_CTGGAGGCGTCG
DMS7_CCCCTCTCACTC
DMS7_AACCACCGTCCA
DMS7_ATTAAGGCAAGG
DMS7_AGCGCACTATGC
DMS7_GGGATGACCGCC
DMS7_GGCAGGTCATAG
DMS7_TATATCAAGAAN
DMS7_AGCCAAAGATTG
DMS7_CTTGTTCGATTN
DMS7_TTTGTAATATAA
DMS7_CCCGGACATTTC
DMS7_CCCGGAATGCAT
DMS7_TGATAATTTATA
DMS7_CAGAGGAGTAAG
DMS7_GCAACACACCGG
DMS7_TGGATGAAGGTA
DMS7_GGCCCGCATCCC
DMS7_CGATCATACTGT
DMS7_TAGATGGTTGTG
DMS7_AACATTTCGCCT
DMS7_CGAGTCCCCCGT
DMS7_GGCTGAGCATAA
DMS7_CCGTATCTATTA
DMS7_CGATGAGTTTCG
DMS7_AGCTTTGTCGGT
DMS7_GCACCCCCTAAT
DMS7_GGTCATTTGAGT
DMS7_CAAATAAGCGTT
DMS7_TATTGCGCATCC
DMS7_TGTCAAGGCATC
DMS7_AAGAATAACTGT
DMS7_CCTACGGCGAGG
DMS7_ATACGGGTATAG
DMS7_ATACAGTGTTAT
DMS7_CCATTTAAGGAC
DMS7_TATCTAACCGGC
DMS7_ATAAGTACTATC
DMS7_CCTCATTAGAAG
DMS7_ACCCCGTCGTGT
DMS7_GATCAAGGTTGG
DMS7_TACTCACTGTTG
DMS7_CGTAAATACTAT
DMS7_TGGGGCTCGACC
DMS7_GCACGGATCGTG
DMS7_ATCCTCTCTTCG
DMS7_GAAGTGTGGTTC
DMS7_AGTGCCGCAGAC
DMS7_CACCGCTGTCAG
DMS7_TATTTGAGATTC
DMS7_TAGCCGAAAGCC
DMS7_GCACGGATCATG
DMS7_GTAGAAGCAAAC
DMS7_GTGATCGAATGG
DMS7_CATTCGCTGTAT
DMS7_ATTCGCCTGCCT
DMS7_TCTAAAGCCTTC
DMS7_GCAGCCACGAGC
DMS7_AATCAGCCCCAC
DMS7_TCTCCTTACCGC
DMS7_CTTGAGTATGTG
DMS7_TAGGAACCCACA
DMS7_TGGCGCACCGTA
DMS7_AGGCTCGTCATG
DMS7_CAGTAACCACTC
DMS7_TGTCCGCCTGAA
DMS7_AAATATCCAGCC
DMS7_AAGCCACTAGGT
DMS7_AAGTCTAGCGGA
DMS7_GAGTCGCCTATT
DMS7_AAGGGCCCTCTT
DMS7_AACATACGATGA
DMS7_CTCCCGACAAAA
DMS7_AATATGACGACT
DMS7_TTAGTCCCCTTA
DMS7_CCTGCTCACCCC
DMS7_CACCTATATCTC
DMS7_GTTAGTCAACTG
DMS7_CCATTCACTGTC
DMS7_CGCCATATCCGG
DMS7_ACAGCCAGAGCC
DMS7_AAGATAAGCCAT
[truncated: 9,417 more rows]
