# Supplementary material for: Single cell RNA-sequencing identifies a metabolic aspect of apoptosis in Rbf mutant
Source: Nat Commun. 2018 Nov 27;9:5024. doi: 10.1038/s41467-018-07540-z (PMC6258665; doi:10.1038/s41467-018-07540-z)
Supplement: Supplementary file 12 — Supplementary Data 9 [file 41467_2018_7540_MOESM12_ESM.xlsx]

## Sheet: Sheet1
Supplementary Data 9. Cell barcodes used in the WT and Rbf120a analysis
DMS1_ATCTCCTCCGGC
DMS1_AAAGTCTTATAG
DMS1_AACAATCGCTTC
DMS1_AACCATGTAGCC
DMS1_AACCCTTTTCAN
DMS1_AACCGGAAACAC
DMS1_AACGACATCTTT
DMS1_AACGCAGAATGA
DMS1_AACGGACCCATT
DMS1_AAGACTGCCTTA
DMS1_AAGATTGCCATA
DMS1_AAGCTAGGTTTC
DMS1_AAGGTAACTGCC
DMS1_AAGTTTTATAAG
DMS1_AATGTAGAAGAT
DMS1_ACAAATGACATA
DMS1_ACACAAGTCAGC
DMS1_ACACCTTCCTGN
DMS1_ACACTAATACTT
DMS1_ACACTCATAAAG
DMS1_ACATAAACCTAT
DMS1_ACATGTGACACC
DMS1_ACCAGCATACTC
DMS1_ACCAGCCATATA
DMS1_ACCGAGTTTCTC
DMS1_ACCGCCCCGTGC
DMS1_ACCGTACGAACA
DMS1_ACCTCTATGTCN
DMS1_ACGAAATTGGGT
DMS1_ACGCCGATCTAG
DMS1_ACGCGGCTATCG
DMS1_ACGCTACTCCTA
DMS1_ACTAGCTATGAN
DMS1_ACTCCATACTTC
DMS1_ACTGTTCTGAAN
DMS1_ACTTCCATCTCN
DMS1_ACTTGGCTAGAC
DMS1_AGACGACGAACT
DMS1_AGAGGCTCCAAG
DMS1_AGCACTTATATC
DMS1_AGCATTTGTCAT
DMS1_AGCCATGTAGAA
DMS1_AGCCTATGCCCG
DMS1_AGCGTTTCTTAC
DMS1_AGGGTATAGCGC
DMS1_AGTCATCTATTC
DMS1_AGTCTCGACTAT
DMS1_AGTTCCTCTCCT
DMS1_ATAACTTGACCT
DMS1_ATAGCAAGCATT
DMS1_ATAGCCCAGCAT
DMS1_ATATTGCCTCAN
DMS1_ATCAAGCATGTT
DMS1_ATCCACCGATCC
DMS1_ATCCATCTAGCC
DMS1_ATCCATGTCAGC
DMS1_ATCCTTTTCGCT
DMS1_ATCGTTATCGGT
DMS1_ATCTGAAATCAN
DMS1_ATCTGGGCGCCA
DMS1_ATCTGGTCGGTC
DMS1_ATCTGTTATCTT
DMS1_ATGAGAACTACA
DMS1_ATGCTAGGCCAG
DMS1_ATGCTTAAATTC
DMS1_ATGGCTTCAGTT
DMS1_ATTAAGATAAGA
DMS1_ATTCAACACAGG
DMS1_ATTCTTTTCCGT
DMS1_ATTGCTACTCCC
DMS1_ATTTTTTCAACC
DMS1_CAAACTGAATAC
DMS1_CAAACTGACTTC
DMS1_CAAATCACAATC
DMS1_CAACCAGTGGTN
DMS1_CAACCCTAGTTG
DMS1_CAACTTATGGAN
DMS1_CAATAGTTTCCG
DMS1_CAATCTGAGGTC
DMS1_CACATTTACGTC
DMS1_CAGCATTAGACT
DMS1_CAGCCGCCCACA
DMS1_CAGGCTACTATG
DMS1_CAGGTCTTGGCN
DMS1_CAGTGATTATAC
DMS1_CATGGCCTCTAG
DMS1_CCAAAATAACGC
DMS1_CCAAGAGTTCCC
DMS1_CCACCAGTGCCC
DMS1_CCACCTCGCGAC
DMS1_CCACGAAGTTTA
DMS1_CCACTCACTGGG
DMS1_CCAGGCCTGGTT
DMS1_CCAGGCGAGCCN
DMS1_CCAGTTCCGACC
DMS1_CCATTGCGCTAG
DMS1_CCCAAAGCCGGN
DMS1_CCCAGTGGTAAG
DMS1_CCCCAATGGTCN
DMS1_CCCCTTTGGACC
DMS1_CCCGCCTCCCTA
DMS1_CCCGCTCGACAC
DMS1_CCCGGGATTTCT
DMS1_CCCGTCAGCTGG
DMS1_CCCTCCCCTGGC
DMS1_CCCTTCTAGAAC
DMS1_CCGAATCTCGAC
DMS1_CCGAGTCCAGAA
DMS1_CCGATCCATGAT
DMS1_CCGATTCGCATA
DMS1_CCGCCGTTTGCG
DMS1_CCGTACTAGGCN
DMS1_CCGTCTGGCACG
DMS1_CCGTTTAGCGCA
DMS1_CCGTTTGTAGTT
DMS1_CCTAATGTGATC
DMS1_CCTATACATACA
DMS1_CCTCCCTCGGAT
DMS1_CCTGGATCAAGT
DMS1_CCTTCGTCTTTC
DMS1_CGACCCTTGCCG
DMS1_CGACTTACCCTG
DMS1_CGAGACTATTCT
DMS1_CGAGCAGCCCTG
DMS1_CGATCCGACAAT
DMS1_CGCCCAACGTCG
DMS1_CGCCCCAGTTTC
DMS1_CGCCCGTATATG
DMS1_CGTCCGGAATCG
DMS1_CGTTATACATCA
DMS1_CTAACACTTATG
DMS1_CTAACTTCCGAG
DMS1_CTAAGGCTGGCT
DMS1_CTACACCACGGT
DMS1_CTACCCCCAGCG
DMS1_CTACCTCGGGCN
DMS1_CTACGCGTTTCA
DMS1_CTAGAATACTAG
DMS1_CTAGATAAGGCT
DMS1_CTAGCCACGTTG
DMS1_CTAGCTTTTTCG
DMS1_CTAGGCCACTTG
DMS1_CTAGTGCGCTAA
DMS1_CTATTTCACCTT
DMS1_CTCAACCCCCTA
DMS1_CTCACTCGGCTT
DMS1_CTCAGAGCCGGT
DMS1_CTCAGTTTTGCG
DMS1_CTCATTATATAC
DMS1_CTCCAGGATCGT
DMS1_CTCGTCTCAGGG
DMS1_CTCTTAGGATTG
DMS1_CTGAACCACCCG
DMS1_CTGCCGGTGCGA
DMS1_CTGCGATCTCCA
DMS1_CTGGGATTCAAA
DMS1_CTTACGGTCATC
DMS1_CTTGCCACTTTC
DMS1_CTTGTGGATCTT
DMS1_CTTGTTGCACTT
DMS1_CTTTCTAGCCTT
DMS1_GACCATGAACTT
DMS1_GAGAAATATACG
DMS1_GAGAATTGTCTA
DMS1_GAGGTTACTAGG
DMS1_GAGTGTGATGTT
DMS1_GATGTTCCTGTG
DMS1_GCAAAGACTGGA
DMS1_GCAAATTCATGA
DMS1_GCAATTATTAAT
DMS1_GCACCCTGGCCA
DMS1_GCACTCCTCCGT
DMS1_GCACTTCCTTTC
DMS1_GCACTTTGGATG
DMS1_GCAGACATCGGG
DMS1_GCAGCAAACGGC
DMS1_GCAGCCATCATC
DMS1_GCAGTACTTGGC
DMS1_GCAGTCTAAGTT
DMS1_GCCAACGCACTT
DMS1_GCCAATATCCTT
DMS1_GCCAATCCTCTA
DMS1_GCCCTATTCGCT
DMS1_GCCGATATTTTG
DMS1_GCCGATCGCACT
DMS1_GCCGTCGATCCN
DMS1_GCCTCACGCTTT
DMS1_GCGAACTCGAGT
DMS1_GCGACCCCTGCG
DMS1_GCGATGAACCCT
DMS1_GCGCGCCTTGTN
DMS1_GCGGTTCTTTTC
DMS1_GCGTTTCCCTCC
DMS1_GCTACTTACTAG
DMS1_GCTCGGCTTTCG
DMS1_GGAACCTTCCAG
DMS1_GGAAGAATTCGA
DMS1_GGACACCCCTAT
DMS1_GGACATTAGTCN
DMS1_GGACCAACGTCN
DMS1_GGCACCAGGTGG
DMS1_GGCATACATAGT
DMS1_GGCCATTCTATG
DMS1_GGCCCGTCCTCG
DMS1_GGGATTTCACCN
DMS1_GGTCCGTGGCCT
DMS1_GTAAACCGTAGT
DMS1_GTACCCTATCCT
DMS1_GTAGGAACTGAG
DMS1_GTCACGTTCATT
DMS1_GTCATGGCGAGT
DMS1_GTCATTGATGGC
DMS1_GTCGCGCGCTCC
DMS1_GTGCAGCCGAGN
DMS1_GTGCGACCATTN
DMS1_GTGCGACGATTA
DMS1_GTGGCCATTCGC
DMS1_GTGGTCACTCCA
DMS1_GTTAAACTTCAG
DMS1_GTTACCCTCGTT
DMS1_GTTATGTTTTGC
DMS1_GTTGACCTCGCA
DMS1_GTTGTGGAGGTT
DMS1_TAAATCTCCTTT
DMS1_TAATCAAAGTGT
DMS1_TACATTTTGCAT
DMS1_TACCAAAAGGAT
DMS1_TACCATCGGCCT
DMS1_TAGCCTCGTTTC
DMS1_TAGGGCCTCGTT
DMS1_TATTTATATATC
DMS1_TCAAACGTTCTA
DMS1_TCAAATTTGAGT
DMS1_TCACATCTCACA
DMS1_TCACCATGCCCA
DMS1_TCAGGTTCGTTC
DMS1_TCCCCTTGTCCT
DMS1_TCCCTGACGCAC
DMS1_TCCTCATATTTA
DMS1_TCCTGTTTCGTT
DMS1_TCGAAAGGATAT
DMS1_TCGCACTAATTT
DMS1_TCGCAGAATACG
DMS1_TCGCCTCTTCTA
DMS1_TCGGTACAACTN
DMS1_TCGGTACAACTT
DMS1_TCTAATCTCATN
DMS1_TCTATGAGCGCC
DMS1_TCTTTAGAGGTG
DMS1_TGCGACTTTTTG
DMS1_TGCGCATTTCAC
DMS1_TGCGCCCACTAG
DMS1_TGGCAGAGTCAA
DMS1_TGGCCCGTAAAC
DMS1_TGTGCTCCATTG
DMS1_TGTTTCGCGACG
DMS1_TTAACACATTAG
DMS1_TTAACTGGTCAG
DMS1_TTACAGACGTAT
DMS1_TTACCAGATCAT
DMS1_TTAGATCGGAAA
DMS1_TTATCTAGGTAG
DMS1_TTATGTATGGCT
DMS1_TTCAAGCCCAAC
DMS1_TTCACACTACCA
DMS1_TTCACTCAATGC
DMS1_TTCCCTCGACCA
DMS1_TTCCGTCTAATC
DMS1_TTCCGTTACGCC
DMS1_TTCCTCACGCTG
DMS1_TTCGGCCGCATT
DMS1_TTCTATCCTCCT
DMS1_TTCTTGAACCGG
DMS1_TTGAGGGAATGT
DMS1_TTGCCGACCACA
DMS1_TTGCTAGATTCA
DMS1_TTGGCGACCACN
DMS1_TTGTCGACCGCG
DMS1_TTTATCCAAGAC
DMS1_TTTCCATCGCCC
DMS1_TTTCTCCGCAGG
DMS1_TTTGATGCGAGC
DMS1_TTTGGTGTCGTN
DMS2_AAACTTAGTCTT
DMS2_AAATCCAGAGAC
DMS2_AACATTGTACGG
DMS2_AACATTGTTAGA
DMS2_AACGATCCGTGN
DMS2_AACGGATTCTGN
DMS2_AACTTCAATCCT
DMS2_AAGACGACTTCG
DMS2_AAGACGTTAGTC
DMS2_AAGCATTTCTTC
DMS2_AAGCCAGGAAAG
DMS2_AAGGACTCAACG
DMS2_AAGTAATCCCCN
DMS2_AATAATGTGGCC
DMS2_AATCCCGATAAC
DMS2_AATCCTACATAA
DMS2_AATCGGATATAT
DMS2_AATCTCTCGGGG
DMS2_AATGATTGTCGN
DMS2_ACAAATCAGATG
DMS2_ACAAGAATATGG
DMS2_ACAATATGAGCT
DMS2_ACAGCAAAGTTG
DMS2_ACAGGTGCTTTA
DMS2_ACAGTGTATTGT
DMS2_ACCACGACGTAT
DMS2_ACCAGGCTTGCC
DMS2_ACCCAACAACAA
DMS2_ACCCACACCCTG
DMS2_ACCCTTAAGATA
DMS2_ACCGAGGGAGAN
DMS2_ACCGCCGAGCCG
DMS2_ACCGGATCCACT
DMS2_ACCGGATTGGAC
DMS2_ACCTACACCAAC
DMS2_ACGAAATGTTGC
DMS2_ACGAACGCTACA
DMS2_ACGAGGTCTCAT
DMS2_ACGATCTGCCAC
DMS2_ACGCTTGTGGTC
DMS2_ACGGAAGTCGTT
DMS2_ACGGAGGCCGTT
DMS2_ACGGAGGTCTCG
DMS2_ACGGTAGCCCGT
DMS2_ACTAATCCACTC
DMS2_ACTAGGCAAGGG
DMS2_ACTATATCTTTG
DMS2_ACTATCAGCTTG
DMS2_ACTCCGCCTGCG
DMS2_ACTCTTACCACN
DMS2_ACTGACTGCTAC
DMS2_ACTGCATACCCT
DMS2_ACTGGACGTATG
DMS2_ACTGGTCTCAGT
DMS2_ACTGTTAGCGGA
DMS2_ACTTCCGTACAG
DMS2_AGAAGCGATAAT
DMS2_AGACGGTGCGTG
DMS2_AGAGCCGGCAGT
DMS2_AGATCTCGACTG
DMS2_AGCAGATCACGN
DMS2_AGCGCGTTCCAC
DMS2_AGCTTGTGAGTG
DMS2_AGGAACTTTTAA
DMS2_AGGAGTGAACCT
DMS2_AGGATTTTTCCA
DMS2_AGGCAGATTCTC
DMS2_AGGCTGGTAGGA
DMS2_AGGGCAACTCAG
DMS2_AGGGTATACCAC
DMS2_AGTAATGCGCGA
DMS2_AGTACGCCGCCC
DMS2_AGTCGGTGCACC
DMS2_AGTGATCAAAAA
DMS2_AGTGGCTACCGC
DMS2_AGTGTTGAGAGG
DMS2_AGTTTTAGGCAG
DMS2_ATACACTTCGTA
DMS2_ATACGAGCGATC
DMS2_ATACTCTATAGC
DMS2_ATAGTATCGACT
DMS2_ATAGTTCGCGCC
DMS2_ATATATATTAGG
DMS2_ATATGGGAGTCA
DMS2_ATATTCGTTCTG
DMS2_ATATTCTAACAC
DMS2_ATCAAGCCTCGC
DMS2_ATCACTCGACCC
DMS2_ATCAGCTCATTN
DMS2_ATCATTATCAGT
DMS2_ATCATTCTACCG
DMS2_ATCCAAAAACCT
DMS2_ATCCCCAGACGA
DMS2_ATCCGCGGCCTT
DMS2_ATCGAGTATGCT
DMS2_ATCGGGTCCCCA
DMS2_ATGACAGGCCCT
DMS2_ATGAGCCACTCC
DMS2_ATGCCCCTAATC
DMS2_ATGCCGTCATAA
DMS2_ATGCGCCGTCCT
DMS2_ATGCTTTGAAGC
DMS2_ATGGGAGTTTAG
DMS2_ATGTCAACCTCC
DMS2_ATGTCGCAGTCA
DMS2_ATTCCAACGCTA
DMS2_ATTGAGTTAACC
DMS2_ATTTGCCGTCCT
DMS2_ATTTGCGAGACC
DMS2_CAAAATATAACA
DMS2_CAACAATGTTCT
DMS2_CAACACGATACG
DMS2_CAAGATTGATAC
DMS2_CAAGCTTGTTTN
DMS2_CAAGGCAATCGN
DMS2_CAATAATGTAAT
DMS2_CAATTGAAGCTG
DMS2_CACATTTATTGT
DMS2_CACCCGGGAGTG
DMS2_CACCTAAGACCC
DMS2_CACGCTTCAGGT
DMS2_CACTGACCGACT
DMS2_CACTTCTCCCCG
DMS2_CACTTTGGAATN
DMS2_CAGAACATTCTG
DMS2_CAGATTAACTTC
DMS2_CAGCATGTTACN
DMS2_CAGCCACACCAT
DMS2_CAGCCCCGCCAT
DMS2_CAGCGCATCCCA
DMS2_CAGGACAGATTT
DMS2_CAGGCACGTGCA
DMS2_CAGGCGGATTCG
DMS2_CATAATTAGGTA
DMS2_CATTCAAGGAAN
DMS2_CATTGCCCGATG
DMS2_CCAAAAGAAGTG
DMS2_CCAAACATCATC
DMS2_CCACACGATATN
DMS2_CCACACTACCCN
DMS2_CCACACTTACGA
DMS2_CCACATCGGAAA
DMS2_CCACCAGAGGTA
DMS2_CCACCTATGCGN
DMS2_CCACCTCTGATG
DMS2_CCACCTGTGGGA
DMS2_CCACGATTCCTC
DMS2_CCAGATCGTATG
DMS2_CCAGGATGTATA
DMS2_CCAGGCACGTCG
DMS2_CCATAAGCTTCA
DMS2_CCATCCAACAAA
DMS2_CCCAAAAGTCTT
DMS2_CCCAACATCGGT
DMS2_CCCAGGTTCCCC
DMS2_CCCCATAATTGT
DMS2_CCCCCCCTTCTT
DMS2_CCCCGAACGCCA
DMS2_CCCCTATAGGGA
DMS2_CCCCTGTTATTG
DMS2_CCCGTACAACGA
DMS2_CCCGTATAATCC
DMS2_CCCTTGCAGGGT
DMS2_CCGACTCGACTG
DMS2_CCGAGAAATGTA
DMS2_CCGAGCATTCAT
DMS2_CCGAGGTGTTAT
DMS2_CCGAGTGATGCT
DMS2_CCGATTAAAGGN
DMS2_CCGATTTTCATT
DMS2_CCGCAGTAACAG
DMS2_CCGCATTCTTGA
DMS2_CCGCTCACCGGG
DMS2_CCGGTGTGACGA
DMS2_CCGGTTATCAAN
DMS2_CCGGTTTGTTGN
DMS2_CCGTAACGGCGG
DMS2_CCGTCCTGGAGN
DMS2_CCTACCTTGGTA
DMS2_CCTACTTCGCGN
DMS2_CCTCATGACTTG
DMS2_CCTCCGTGAATC
DMS2_CCTCCTTGACGC
DMS2_CCTCGGAACGCA
DMS2_CCTCGTTGCACC
DMS2_CCTCTTTTGCCT
DMS2_CCTGGCGATCAA
DMS2_CCTGGTCTTATC
DMS2_CCTTGATCGTTC
DMS2_CCTTTTTCCCGA
DMS2_CGAAAAAGTCAT
DMS2_CGAAAATAGTGG
DMS2_CGAATTAGGGCN
DMS2_CGACCCGTTCGC
DMS2_CGACTAAATGTA
DMS2_CGACTTAACCAC
DMS2_CGAGCATCCACC
DMS2_CGAGCCAATGTT
DMS2_CGAGTCGACACG
DMS2_CGCAAGTATATC
DMS2_CGCAATCTTTTA
DMS2_CGCATAACCGTA
DMS2_CGCCACTAGTCG
DMS2_CGCGTCGTTTTT
DMS2_CGCTAGCTCACT
DMS2_CGCTCCCGGTCC
DMS2_CGCTGTTAAAAT
DMS2_CGCTTACGTCCG
DMS2_CGCTTGTAGATG
DMS2_CGCTTGTCCTAC
DMS2_CGGATGCGTCGG
DMS2_CGGATTAAATCA
DMS2_CGGCCTATCAGT
DMS2_CGGCTCCGTTGT
DMS2_CGGGAAACCGAC
DMS2_CGGGCTCAATCC
DMS2_CGGTGTTTACGA
DMS2_CGTAATGGCACC
DMS2_CGTATATTTACC
DMS2_CGTCCTTTCTAT
DMS2_CGTGCAGCCCGC
DMS2_CGTGCCCAGACT
DMS2_CGTGGGTAAGAT
DMS2_CTAACCTCACAA
DMS2_CTAATACATCAG
DMS2_CTACAAGTCCAT
DMS2_CTACCACTAAAG
DMS2_CTACGACTCGTA
DMS2_CTACTATCCATC
DMS2_CTACTTTTGCTN
DMS2_CTAGAGATGCGA
DMS2_CTAGCTTTCGCT
DMS2_CTATAGAGTGGA
DMS2_CTCAAAAATCCT
DMS2_CTCACGCATATC
DMS2_CTCAGCTTCGAC
DMS2_CTCATCGACTAT
DMS2_CTCCAGTTCCAG
DMS2_CTCGAGTTTTTA
DMS2_CTCGTAAGCCCT
DMS2_CTCGTGGAATTG
DMS2_CTGAAGCTTGCN
DMS2_CTGACAGACGCC
DMS2_CTGACGGCTGGA
DMS2_CTGGACTATACG
DMS2_CTGGTATTGACG
DMS2_CTGTAGATTGCT
DMS2_CTGTGGGGCTAC
DMS2_CTTCCGTCTCTC
DMS2_CTTCTCAGATCT
DMS2_CTTCTTAACTAT
DMS2_CTTGATTAATTT
DMS2_CTTGCGTCTCGC
DMS2_CTTGCTACTCTC
DMS2_CTTGGTTTTTTT
DMS2_CTTGTAACGAAG
DMS2_CTTTGAGATATT
DMS2_CTTTTGTCTGAG
DMS2_GAAACTAACCCA
DMS2_GAAATCACCTGC
DMS2_GAAATCGTGTAT
DMS2_GAAGGGATGTAG
DMS2_GAATAAAACATN
DMS2_GACAACTTCTAC
DMS2_GACCACCACGCA
DMS2_GACCCTAAGTCC
DMS2_GACCTAAGGGCT
DMS2_GACCTACCTGTG
DMS2_GACGATAACTGA
DMS2_GACGCTACTAAG
DMS2_GACGCTGGCGCT
DMS2_GAGAACCGACCG
DMS2_GAGACGACTGTG
DMS2_GAGCAATCTTTG
DMS2_GAGCGTTTTATA
DMS2_GAGGGAGTACAN
DMS2_GAGGTGCGTCAC
DMS2_GATACACATTCC
DMS2_GATAGCGTCATA
DMS2_GATCCTTAATCT
DMS2_GATGGCCGATTC
DMS2_GATGTATACCGG
DMS2_GATTTCGCCAAT
DMS2_GCAACAAATCTT
DMS2_GCAGAACACCCC
DMS2_GCATCGTGTCAN
DMS2_GCCATTCCCAGA
DMS2_GCCCCTCTGTTG
DMS2_GCCCCTTTTACT
DMS2_GCCCGCTATACC
DMS2_GCCCGGCGCTTA
DMS2_GCCCGTGAGCCG
DMS2_GCCGCTGGTAAC
DMS2_GCCGGTCAGGCT
DMS2_GCCGTCCACACA
DMS2_GCCGTCCCAAAG
DMS2_GCCGTCTGCACN
DMS2_GCCTGGGAAACC
DMS2_GCGAGCCCTAGA
DMS2_GCGATCTATAAT
DMS2_GCGCACCTGGCN
DMS2_GCGCCGCACCCN
DMS2_GCGCGAACCGCA
DMS2_GCGGAACGGCAN
DMS2_GCGGACATGGGC
DMS2_GCGGCCGATATT
DMS2_GCTAAATCATAA
DMS2_GCTACTAGGCAA
DMS2_GCTACTTTAGAA
DMS2_GCTCTTTCTGAC
DMS2_GCTGATGAGCGT
DMS2_GCTGATTTTTCA
DMS2_GCTGCAAAGCCA
DMS2_GCTGCCTCGTAA
DMS2_GCTGCTGCCTAA
DMS2_GCTTAGCGCCCT
DMS2_GGAGACTAGCTA
DMS2_GGAGTAAGAAAG
DMS2_GGATCGGAAACA
DMS2_GGATGAACTTCN
DMS2_GGCACTCGTGGA
DMS2_GGCATATCGTTT
DMS2_GGCCCGCTGACT
DMS2_GGCCGATTCGTC
DMS2_GGCCTACTTAGT
DMS2_GGCCTGAATAAA
DMS2_GGCGGAACCTGC
DMS2_GGCGGGCAGGAT
DMS2_GGCGTAGTGAGC
DMS2_GGCGTCACGACA
DMS2_GGCTCGACATCG
DMS2_GGCTTCATCATA
DMS2_GGCTTGTATCCN
DMS2_GGGACTGGCTTT
DMS2_GGGCCAACAACC
DMS2_GGGGTTGAGAGT
DMS2_GGGTCTGCTAAG
DMS2_GGGTGATTCTAC
DMS2_GGTACCCAGCGA
DMS2_GGTACCCGGGTC
DMS2_GGTCAACACAGC
DMS2_GGTCATTAATAG
DMS2_GGTCCACGAATC
DMS2_GGTCTAACCTAC
DMS2_GGTCTACCTCGT
DMS2_GGTCTTGTTTCT
DMS2_GGTGAGCTTGGA
DMS2_GTAAAGCAGCAN
DMS2_GTAAGTAACCCA
DMS2_GTAATCTCCGAT
DMS2_GTACGTCTAGGC
DMS2_GTACTGCAGACG
DMS2_GTAGAGAAGGCT
DMS2_GTAGCACAGTGT
DMS2_GTAGCTTTTGTA
DMS2_GTAGGGGCACGT
DMS2_GTAGGTGTTGAC
DMS2_GTATTTCTGTTN
DMS2_GTATTTGAATGT
DMS2_GTCCACACTGTG
DMS2_GTCCCACAAGTT
DMS2_GTCCCACCGCAC
DMS2_GTCGCCATTTCC
DMS2_GTCGGAATCATC
DMS2_GTCGGACAACCA
DMS2_GTCGTACGGGCA
DMS2_GTCTAATGTGCT
DMS2_GTCTGATACGTG
DMS2_GTCTTCGCTAAA
DMS2_GTGAAGGCGGTT
DMS2_GTGAGGCCCCCT
DMS2_GTGCCCCTTGTA
DMS2_GTGCGGCAACTG
DMS2_GTGCTCAAGGAG
DMS2_GTGGAGTAAGGN
DMS2_GTGGAGTGTTTT
DMS2_GTGGTTACCCCA
DMS2_GTGTCTCTAAAC
DMS2_GTGTGACATACA
DMS2_GTGTTATAGCCN
DMS2_GTTAACTACTAA
DMS2_GTTACTATGCGT
DMS2_GTTATCTTAATA
DMS2_GTTCGTTTTGCC
DMS2_GTTGCATGCGAN
DMS2_GTTGCCACGGCC
DMS2_TAAACGCGCTCT
DMS2_TAAAGGATAACC
DMS2_TAACGTGGACGC
DMS2_TAACTTTGGAGT
DMS2_TACAAACGAGCG
DMS2_TACAGTGGTGCA
DMS2_TACCACCTGTGG
DMS2_TACCGTTAGATA
DMS2_TACGAGCTACAG
DMS2_TACGCACGTTAA
DMS2_TACGTATGATCG
DMS2_TACTGAATACCC
DMS2_TAGATGGAACCN
DMS2_TAGCGTAATGTT
DMS2_TAGTAGCGACAA
DMS2_TAGTCCTATAGT
DMS2_TATAATAGGGTG
DMS2_TATATAGGAAAG
DMS2_TATCTCTCCGTG
DMS2_TATGAGTCCAAC
DMS2_TCACACTCTCTC
DMS2_TCACCACGTAGA
DMS2_TCACTAACTTAA
DMS2_TCACTAATTATG
DMS2_TCAGTATATCTT
DMS2_TCAGTATCACGN
DMS2_TCATAACTACCC
DMS2_TCATCGACCGCN
DMS2_TCCAACGCGCGA
DMS2_TCCACCGGATAA
DMS2_TCCACTAATCAG
DMS2_TCCAGTCTAGCG
DMS2_TCCATCTTGTGA
DMS2_TCCCAAAGAGAA
DMS2_TCCCCTTATTGG
DMS2_TCCGGAAAGAAC
DMS2_TCCGGGCCACCG
DMS2_TCCTAATTCTTC
DMS2_TCGAACCGTTTA
DMS2_TCGAATTTTCCC
DMS2_TCGACAGGACGG
DMS2_TCGACGTTACTC
DMS2_TCGAGTACCTGC
DMS2_TCGATATGTTGT
DMS2_TCGGAAAGGTTT
DMS2_TCGGACTACGCT
DMS2_TCGGATAGTAAG
DMS2_TCGGCTGCAAGC
DMS2_TCGGTTCCTGAC
DMS2_TCTAATAACTGC
DMS2_TCTCCTGTAATA
DMS2_TCTTAATCTTGG
DMS2_TGACAATAAATG
DMS2_TGACATGAGAGC
DMS2_TGCACATATACA
DMS2_TGCACTACTTCA
DMS2_TGCATTCCAGGT
DMS2_TGCTAACCTGCT
DMS2_TGCTAATTGAAT
DMS2_TGCTATACGCTC
DMS2_TGGAGCATCCAT
DMS2_TGGCATCAACCT
DMS2_TGGTTACATCAA
DMS2_TGGTTCATAACN
DMS2_TGTGAAGACGTT
DMS2_TGTGGTGATGGN
DMS2_TTAAATACTTGT
DMS2_TTAACCACTGCA
DMS2_TTACCACCCACT
DMS2_TTAGGTTCGCTA
DMS2_TTATCCAGCTAC
DMS2_TTCACACACTCC
DMS2_TTCACGCGTTTC
DMS2_TTCCACTATGTG
DMS2_TTCCATGCACTT
DMS2_TTCCCTATGGCC
DMS2_TTCGGGTGGGCT
DMS2_TTCTAAACACCN
DMS2_TTCTCAAACAAA
DMS2_TTCTGTCTGACN
DMS2_TTGACCTATAGN
DMS2_TTGAGATGTGAA
DMS2_TTGATTTCCAAC
DMS2_TTGCACACCAAG
DMS2_TTGCGTTCGTGA
DMS2_TTGCTAAGCTTC
DMS2_TTGCTCGTATAA
DMS2_TTGGAGGTACGG
DMS2_TTGGTTGGAGAT
DMS2_TTGTCTCCCTTC
DMS2_TTTCCCCCAGTN
DMS2_TTTCGATATTAN
DMS2_TTTGATCGGAAG
DMS2_TTTGTGGATCCN
DMS2_TTTTCCCTACAT
DMS3_AAAACCTTCGAG
DMS3_AAAACTAAGGTG
DMS3_AAAAGGTCATAC
DMS3_AAAAGTCCATCC
DMS3_AAAATAACGATC
DMS3_AAATAATGGGAN
DMS3_AACAAGACAACC
DMS3_AACACAGATTTC
DMS3_AACAGCCGATGA
DMS3_AACGAGCTTATG
DMS3_AACGCGTTCAAC
DMS3_AACGGCGACTCG
DMS3_AAGAATTGCGTC
DMS3_AAGACCGACTGC
DMS3_AAGATCAATCTA
DMS3_AAGATCAATCTN
DMS3_AAGATCAATCTT
DMS3_AAGCAATATTTT
DMS3_AAGCAGCGGTCT
DMS3_AAGCCCTCCCTA
DMS3_AAGCGAGAGCAN
DMS3_AAGGGCTAGTTA
DMS3_AAGGTACCCGCG
DMS3_AAGTGCCCCAAC
DMS3_AAGTTGACCTCA
DMS3_AAGTTGGTCCGT
DMS3_AATCCATTTGGA
DMS3_AATCGAGCGTAG
DMS3_AATCGCTTGTTT
DMS3_AATCTGATCAAG
DMS3_AATTACCCGCGA
DMS3_AATTCCGAGGAA
DMS3_ACAAACAACGCC
DMS3_ACAAACACCGGN
DMS3_ACAACGCTTCCA
DMS3_ACAACGCTTCCN
DMS3_ACAAGGCACTTC
DMS3_ACAAGGCACTTT
DMS3_ACACGCGCGAGG
DMS3_ACACTACCTGAC
DMS3_ACATGAGCCCGN
DMS3_ACATGTATAGCC
DMS3_ACATTCAGCCAT
DMS3_ACCAAGCTTTAG
DMS3_ACCACAACTGTT
DMS3_ACCAGGAATTCT
DMS3_ACCAGTACGCCT
DMS3_ACCATAGCCCGG
DMS3_ACCCACTGAGAC
DMS3_ACCCAGATAAAG
DMS3_ACCCCGCTGAAG
DMS3_ACCCCGTCTTGA
DMS3_ACCGCAAAATCT
DMS3_ACCGCGCACCGA
DMS3_ACCGCGCCATTT
DMS3_ACCGCTAGTCCC
DMS3_ACCTAGCTCGTT
DMS3_ACCTCACGAAGA
DMS3_ACCTCACGAAGN
DMS3_ACGAAGGGCTAA
DMS3_ACGACATTACGG
DMS3_ACGATCTAGCAA
DMS3_ACGATCTAGCAC
DMS3_ACGATCTAGCAG
DMS3_ACGCAAAAGGAN
DMS3_ACGCAGCCGGGN
DMS3_ACGCATCTAGAC
DMS3_ACGCCGCCGTGC
DMS3_ACGCCGGGGGTC
DMS3_ACGCGCTGAAGA
DMS3_ACGCTAGTCGAA
DMS3_ACGGAAACATGA
DMS3_ACGGAGGCGTGN
DMS3_ACGGAGGCGTGT
DMS3_ACGGTGTCGTCA
DMS3_ACGGTGTCGTCN
DMS3_ACGGTGTCGTCT
DMS3_ACGTACACTAAG
DMS3_ACGTGCCGTGCC
DMS3_ACTCAAAATACG
DMS3_ACTCATAATTCT
DMS3_ACTCCTGACGAA
DMS3_ACTGAATGACTN
DMS3_ACTGATCGCTCA
DMS3_ACTGATCGTGGA
DMS3_ACTGGGGAAAGT
DMS3_ACTTAACCAGGA
DMS3_ACTTAGGTACTG
DMS3_ACTTGATCATAT
DMS3_AGAAGTGGCTGN
DMS3_AGACTATACAGG
DMS3_AGAGACAATCTA
DMS3_AGAGCCGGGGCG
DMS3_AGAGCGAGTTTC
DMS3_AGAGGGAGTCAA
DMS3_AGAGGGAGTCAC
DMS3_AGAGGGAGTCAN
DMS3_AGAGGGAGTCAT
DMS3_AGAGTGGATTTG
DMS3_AGATTGCGTCTT
DMS3_AGCAAGCAATTT
DMS3_AGCAAGGAGCCA
DMS3_AGCAATCGCCAT
DMS3_AGCACCTGTGGG
DMS3_AGCCGATAATCN
DMS3_AGCCGCTAATCA
DMS3_AGCCGCTACGAG
DMS3_AGCCGGATTGCN
DMS3_AGCCTTTGAGGG
DMS3_AGCGTTTCAATG
DMS3_AGCTACTGCTTA
DMS3_AGGAAGGTCTGA
DMS3_AGGAGTCTCAAC
DMS3_AGGATAACCCCA
DMS3_AGGATCGGTCCT
DMS3_AGGATTAGGGCA
DMS3_AGGCAGAGTGCC
DMS3_AGGCAGCAACCN
DMS3_AGGCCGCAGCGA
DMS3_AGGCCTAACGCN
DMS3_AGGCGCGTCGAT
DMS3_AGGCGCTGGTGA
DMS3_AGGCGGATGCGG
DMS3_AGGGCCTAACGC
DMS3_AGGGGGGATGTA
DMS3_AGGGGGGATGTN
DMS3_AGGGGTAGTATT
DMS3_AGGTAGAAGCGA
DMS3_AGGTAGCGGTTA
DMS3_AGGTCGCCGTTG
DMS3_AGGTCGGCAGCA
DMS3_AGGTTACAAGGA
DMS3_AGGTTCTTGGTC
DMS3_AGGTTTCCGAAG
DMS3_AGGTTTGGCATA
DMS3_AGTAAGAAGACT
DMS3_AGTACGCGTTCT
DMS3_AGTACGGAGGCC
DMS3_AGTCAAAGTGTC
DMS3_AGTCAACAGTCC
DMS3_AGTCCAGACGGG
DMS3_AGTCCAGCGAAC
DMS3_AGTCCCAAGGTG
DMS3_AGTCCGTGTTTN
DMS3_AGTCGTACGTCG
DMS3_AGTCTATCAAAG
DMS3_AGTGCCTGGCGA
DMS3_AGTGCTAATGAG
DMS3_AGTGCTGGTGCA
DMS3_AGTGGAGCATTT
DMS3_AGTGTGCATTGT
DMS3_AGTTAGGGCCGG
DMS3_AGTTCAGAGATC
DMS3_AGTTCTTATGGA
DMS3_AGTTGCCCGGGC
DMS3_AGTTTATCACTC
DMS3_ATAATCGTTAGG
DMS3_ATAGGTACGGGT
DMS3_ATAGTCGTGCGG
DMS3_ATAGTTCACTCG
DMS3_ATAGTTCCTCCG
DMS3_ATAGTTGACAGT
DMS3_ATATCCGCGCTA
DMS3_ATATGTTATGCG
DMS3_ATCAAGCTGCCT
DMS3_ATCAGAGTTGCA
DMS3_ATCCGCGGTCGC
DMS3_ATCGCACCCCCT
DMS3_ATCGCAGCGGCG
DMS3_ATCTCCCCGTCA
DMS3_ATCTGGCGCTCT
DMS3_ATGACGTCTATG
DMS3_ATGAGGAGTTGT
DMS3_ATGATGACAAGG
DMS3_ATGCAAGTCGCC
DMS3_ATGCACCGGCGA
DMS3_ATGCCAGTGATT
DMS3_ATGGATGTTGTA
DMS3_ATGGTGAGGGCC
DMS3_ATTCAGCTAGCC
DMS3_ATTGCCGCCGAG
DMS3_ATTGCCTGCTGT
DMS3_ATTGTCGAGTAC
DMS3_ATTTAACATCGC
DMS3_ATTTGCATCGAT
DMS3_CAAAAGTTATCC
DMS3_CAAACAGTCATC
DMS3_CAAACCGAGAAC
DMS3_CAAATTGGCACC
DMS3_CAACCATCTCAN
DMS3_CAACCATCTCAT
DMS3_CAACGGCTGTCC
DMS3_CAAGAACTCTAC
DMS3_CAAGAAGACGTG
DMS3_CAAGAGGCGCCT
DMS3_CAAGTAGAGGAA
DMS3_CAATCCGGCGGC
DMS3_CAATTGCGAAAN
DMS3_CACAAGATGTTC
DMS3_CACACGCCTTCG
DMS3_CACCACAGGAAT
DMS3_CACCCATCCCGN
DMS3_CACGCCTCGGCC
DMS3_CACTAACGCTTN
DMS3_CAGAAGGTGGGT
DMS3_CAGACTACATGN
DMS3_CAGAGCTCAGGA
DMS3_CAGATTGGAGGG
DMS3_CAGCAACAATTA
DMS3_CAGCAAGAGGAG
DMS3_CAGCGAGACCGA
DMS3_CAGGAGCGTCGA
DMS3_CAGGAGTATTTC
DMS3_CAGGCGCCTGCA
DMS3_CAGGGTTGCGAC
DMS3_CAGGTTTCTGCC
DMS3_CAGTGCCGATGG
DMS3_CAGTTATACATC
DMS3_CAGTTCAGAGTT
DMS3_CATAGAATTTTC
DMS3_CATAGCCTACGC
DMS3_CATATGGTAGCT
DMS3_CATCAGCCTAAG
DMS3_CATCCATCTTTT
DMS3_CATCGGCGTTTT
DMS3_CATTGCATCCGT
DMS3_CCAAAGCGGTGC
DMS3_CCAACCAAGTAC
DMS3_CCAATATAAGGC
DMS3_CCACAGACCTTC
DMS3_CCACAGTGTCGG
DMS3_CCACCGCGTCCA
DMS3_CCACCGCTCCGG
DMS3_CCACCGTCCACA
DMS3_CCACGATTGTCT
DMS3_CCAGCCGCGCCT
DMS3_CCCAAACTTGTC
DMS3_CCCAAGCTCTAG
DMS3_CCCATTTGACAA
DMS3_CCCCCACTTCTT
DMS3_CCCGCCGCGATA
DMS3_CCCGCGGTACGT
DMS3_CCCGCTACGTGG
DMS3_CCCGCTGAATTG
DMS3_CCGACGGCGCAC
DMS3_CCGATGTACCAA
DMS3_CCGCCAGGTATG
DMS3_CCGCCGTCTAGT
DMS3_CCGCCTCTGGCT
DMS3_CCGCCTGGGTAG
DMS3_CCGCGACTGCTA
DMS3_CCGCGCCACACC
DMS3_CCGGCCGATTTC
DMS3_CCGTAATTGTCG
DMS3_CCGTAGGTTCTT
DMS3_CCGTTCACTGGN
DMS3_CCGTTCGTCTGG
DMS3_CCGTTTACGATG
DMS3_CCTAAACCCTAG
DMS3_CCTAAGGTCTTN
DMS3_CCTCCCATTCGA
DMS3_CCTCCCGGCATT
DMS3_CCTGACGTACTA
DMS3_CCTGAGGATGTA
DMS3_CCTGAGGCCGGT
DMS3_CCTTAAGGAGGA
DMS3_CCTTCACTTAGG
DMS3_CCTTGTGCGAGC
DMS3_CGAAAGCTTTGG
DMS3_CGAAAGTGTATG
DMS3_CGAAAGTTTGCA
DMS3_CGACCGACATAC
DMS3_CGACCGCGGTGN
DMS3_CGACGCCGACCT
DMS3_CGACGTCGAACC
DMS3_CGAGGACTATGT
DMS3_CGAGTGAGTGCN
DMS3_CGATTGGGATAC
DMS3_CGCAGACCGACT
DMS3_CGCAGTGACGAT
DMS3_CGCATTACCAAA
DMS3_CGCATTACCAAN
DMS3_CGCATTACCAAT
DMS3_CGCCTGAACTGC
DMS3_CGCGAGCGGCTT
DMS3_CGCGCTCTTTGA
DMS3_CGCGGACAACGG
DMS3_CGCGGCTGTTTA
DMS3_CGCTCGACTTAA
DMS3_CGCTCGCGCTTT
DMS3_CGGAAATCAGTC
DMS3_CGGACAGGTCGG
DMS3_CGGAGCTCGCCC
DMS3_CGGATCGCCATA
DMS3_CGGCCGCCTACC
DMS3_CGGCGACTCTCT
DMS3_CGGGAAAAGAAC
DMS3_CGGGTCTACTTG
DMS3_CGGGTTAGTCCN
DMS3_CGGTCCTAGGAG
DMS3_CGGTCTTTGTGC
DMS3_CGGTTATTTCCA
DMS3_CGTAAAACAGAC
DMS3_CGTAGCTCAGGC
DMS3_CGTCCACAAGGN
DMS3_CGTCCCGCGTCC
DMS3_CGTGAATGGGAG
DMS3_CGTGAGGCCTTC
DMS3_CGTGGCTGTGAT
DMS3_CGTGGGGCAATN
DMS3_CGTGTATACTCA
DMS3_CGTGTTAAGCTG
DMS3_CGTTAGGCTTCT
DMS3_CGTTCTTGCGGC
DMS3_CGTTTTTTTGGN
DMS3_CTAAAGGGGTGA
DMS3_CTAACTACGGCA
DMS3_CTAAGTTCTAGC
DMS3_CTAATTACCTTA
DMS3_CTACAAGAGCGC
DMS3_CTACCTCTCGGA
DMS3_CTAGGTAGAAGT
DMS3_CTATAAAGTGCC
DMS3_CTATGGATTACC
DMS3_CTCAACGGGTCT
DMS3_CTCACCGGTGGT
DMS3_CTCACTCACTTC
DMS3_CTCAGGTGCGTG
DMS3_CTCAGTAGAGTA
DMS3_CTCCCGTGTCTN
DMS3_CTCCCTGGTTCC
DMS3_CTCCGATAGCAG
DMS3_CTCGAGCTGGTC
DMS3_CTCGCCTTTTTT
DMS3_CTCTCCGTTAGT
DMS3_CTGGAATGATTC
DMS3_CTGGGCGCCCCG
DMS3_CTGTACGGGCCG
DMS3_CTGTTACAACGC
DMS3_CTGTTTGGGAAG
DMS3_CTGTTTTAGAAG
DMS3_CTTACGATGCCA
DMS3_CTTAGAGACAAA
DMS3_CTTGACACGTTT
DMS3_CTTGCCAGTCTT
DMS3_CTTGCTCTTGCC
DMS3_CTTGGCTGTGAC
DMS3_CTTGTCACGCTN
DMS3_CTTTCTCGGGCN
DMS3_GAAAATTTTTCT
DMS3_GAAACAGGTTTT
DMS3_GAAACCAACGGG
DMS3_GAAACGAGTCCA
DMS3_GAAACGCCGTCG
DMS3_GAAACGTTGCTA
DMS3_GAAAGTCAGCTA
DMS3_GAACCCCAACAG
DMS3_GAACGGCAATTA
DMS3_GAAGCATTGCGA
DMS3_GAATCGGATGTG
DMS3_GAATCTGGGAAT
DMS3_GAATGAGATCTT
DMS3_GAATTCTTCGGN
DMS3_GACAGGAGCAAG
DMS3_GACATATTTTGT
DMS3_GACGTGGGTTGA
DMS3_GACTCGATGCCC
DMS3_GAGACAAGGCCC
DMS3_GAGACTTAAGAG
DMS3_GAGCGATTTATC
DMS3_GAGGACAGGGCG
DMS3_GAGGCCTGAAGC
DMS3_GAGGTTCACTAT
DMS3_GAGGTTTAATGT
DMS3_GAGTAAACATTC
DMS3_GAGTCCTTATGA
DMS3_GAGTGTAGAAGT
DMS3_GAGTTCCAGAGG
DMS3_GATATGCCTTCG
DMS3_GATATTGGGATT
DMS3_GATCAACGAACT
DMS3_GATCATCCGGTA
DMS3_GATCATCCGGTN
DMS3_GATCATCCGGTT
DMS3_GATCCAGGCAGN
DMS3_GATCTGAAAATT
DMS3_GATCTTTGGTTT
DMS3_GATGAATGCCTT
DMS3_GATGACTCGTTG
DMS3_GATGCCCCTTGC
DMS3_GATGGAAGTTGG
DMS3_GATGTGTTTGAN
DMS3_GATTCGGTGGCT
DMS3_GATTCTGGAGAT
DMS3_GATTTCCCGGCC
DMS3_GCAAATCCGTTT
DMS3_GCAACCGGCTTG
DMS3_GCACAAAACAGA
DMS3_GCACCGCTGAGA
DMS3_GCACCTACAGCG
DMS3_GCACGGCCGGCC
DMS3_GCAGAACGCAAC
DMS3_GCAGGCAGGATG
DMS3_GCAGTAAACTCC
DMS3_GCAGTGATAGTC
DMS3_GCATCCTCAGTG
DMS3_GCATTGACTGTT
DMS3_GCCAATAGTGGG
DMS3_GCCACGCCTGGC
DMS3_GCCACGTGCGAA
DMS3_GCCACTGGGGTT
DMS3_GCCAGCTTGTGG
DMS3_GCCATGATAACC
DMS3_GCCCGACTCGCG
DMS3_GCCCGCTACAAC
DMS3_GCCCTCCCAGAG
DMS3_GCCGCGCCATTT
DMS3_GCCGCGCTATAT
DMS3_GCCGGCGGGGGA
DMS3_GCCGGTCAACCT
DMS3_GCCTACTCGCCG
DMS3_GCCTAGCTCGTT
DMS3_GCGAAACCCTGN
DMS3_GCGAAAGTCAGA
DMS3_GCGAGGCCTTGC
DMS3_GCGATACACTAT
DMS3_GCGATTTCCCGC
DMS3_GCGCATGATGAN
DMS3_GCGCCAGATCCA
DMS3_GCGCCGTAGGTC
DMS3_GCGCCGTATTGT
DMS3_GCGCGTTTTACC
DMS3_GCGCTTGAGTGT
DMS3_GCGGAAACATGA
DMS3_GCGGCTAGAAGN
DMS3_GCGGGGATTACA
DMS3_GCGTCCACATTC
DMS3_GCGTTCACTTCC
DMS3_GCGTTGGCTGGT
DMS3_GCGTTTCAGGTT
DMS3_GCTAGATCAGGA
DMS3_GCTCAAGTGAGA
DMS3_GCTCATTAGTCA
DMS3_GCTCCAGAGAGC
DMS3_GCTCCATAACGT
DMS3_GCTCTGTAACCG
DMS3_GCTGAGTGGAGC
DMS3_GCTGCAGGCGAG
DMS3_GCTGTCCTACCC
DMS3_GCTTAGCCCCGT
DMS3_GCTTAGGCCGGT
DMS3_GCTTCCGGAAGA
DMS3_GCTTTATTTCGG
DMS3_GCTTTCCAATCN
DMS3_GGAAAACAATCG
DMS3_GGAAACCCAACA
DMS3_GGAAAGCTGGAG
DMS3_GGAACCTGACCG
DMS3_GGAACGAAGAAG
DMS3_GGAACGCCGCTG
DMS3_GGAAGCTATAGG
DMS3_GGAATGGATGCT
DMS3_GGACATGGTAGC
DMS3_GGACCACAGGAG
DMS3_GGACGCTCTTGG
DMS3_GGACTGTGTAGG
DMS3_GGAGAAGGTTGG
DMS3_GGAGGCCATACA
DMS3_GGAGTCGCGTCG
DMS3_GGAGTTCCAGGG
DMS3_GGATCTGCGCGG
DMS3_GGATTGTAATTA
DMS3_GGCAAGACTCCC
DMS3_GGCACACCTTGG
DMS3_GGCATGTTGATG
DMS3_GGCATTACCCGC
DMS3_GGCCCTAAATAC
DMS3_GGCGAGACCACA
DMS3_GGCGCCCATCGT
DMS3_GGCGGATGGTCC
DMS3_GGCGGGGGTGGN
DMS3_GGCTCAGGTTAG
DMS3_GGCTGTGGAAGG
DMS3_GGCTTGACATCC
DMS3_GGGACTTAAGGT
DMS3_GGGATCATCGAC
DMS3_GGGATGCAGAGT
DMS3_GGGATTGACAGG
DMS3_GGGGCCCGCCTT
DMS3_GGGGGGGGGGGG
DMS3_GGTACCATTCCC
DMS3_GGTATCCCAGCC
DMS3_GGTCAGTAGGGA
DMS3_GGTCAGTAGGGN
DMS3_GGTCGCGTCGTC
DMS3_GGTCTCGCAGTG
DMS3_GGTCTGGTGATA
DMS3_GGTCTGGTGATN
DMS3_GGTCTTTAGAGG
DMS3_GGTGAGGCTACG
DMS3_GGTGCGGAGTAG
DMS3_GGTGGTTGGTCG
DMS3_GGTGTACGTGCC
DMS3_GGTGTTCCCGTC
DMS3_GGTTACCTCAGC
DMS3_GGTTCGTCAGCA
DMS3_GGTTCGTCCGAA
DMS3_GGTTGATCGCTA
DMS3_GGTTGCGGGTAA
DMS3_GGTTTAACTATA
DMS3_GGTTTCATTGCC
DMS3_GGTTTCGAAGCG
DMS3_GGTTTGCATATC
DMS3_GGTTTGGTCCTT
DMS3_GTAAACACAGTG
DMS3_GTAAAGCGACGT
DMS3_GTAAGCCCCCCT
DMS3_GTAATTGTGCCA
DMS3_GTACAACATGTN
DMS3_GTAGTCGATTTA
DMS3_GTAGTTCGCTCT
DMS3_GTATGTCTGTGA
DMS3_GTATTGTAGGTG
DMS3_GTCAAATTAGGT
DMS3_GTCAAGAATGGN
DMS3_GTCAGAAATGCA
DMS3_GTCCCAATAGTG
DMS3_GTCCCCCGAGAG
DMS3_GTCCTGACACAA
DMS3_GTCGCGGTGCTG
DMS3_GTCGCGTTGACT
DMS3_GTCGTAAACTCA
DMS3_GTCTCCTGAGTA
DMS3_GTCTCTGGTGAG
DMS3_GTCTGAACAGGT
DMS3_GTGACAGAGGCT
DMS3_GTGAGACACGTG
DMS3_GTGATAATCAAG
DMS3_GTGCCGATCCTA
DMS3_GTGCCGGATTTA
DMS3_GTGCTCTTAGCC
DMS3_GTGGAATGGTCG
DMS3_GTGGTGGAGGAC
DMS3_GTGGTTTCTCTT
DMS3_GTGTAGTTTCGG
DMS3_GTGTCGCATAGC
DMS3_GTGTCGTCGCGG
DMS3_GTGTCTCATATG
DMS3_GTGTGCCATGAC
DMS3_GTGTGGGAGCAG
DMS3_GTGTTCCGTAAT
DMS3_GTGTTGTATCCG
DMS3_GTTAAGGTCGCN
DMS3_GTTACGCCGCTT
DMS3_GTTCAATATTGC
DMS3_GTTCACTCTGAA
DMS3_GTTCCATATCCA
DMS3_GTTCGCTCCCCG
DMS3_GTTGCCTTTCAG
DMS3_GTTGTCTCCATT
DMS3_GTTGTGTTGCCA
DMS3_GTTTAGCAGTCT
DMS3_GTTTCGGCTGGG
DMS3_GTTTGTATAACG
DMS3_GTTTTCAAGGGC
DMS3_TAACTGCTTGAC
DMS3_TAACTGCTTGAG
DMS3_TAATACCACGTN
DMS3_TACAAAGGTGAC
DMS3_TACACAGAAAAG
DMS3_TACATCCACAGC
DMS3_TACCCGCGGGCT
DMS3_TACGCGGCGTCA
DMS3_TACGTCGACTTC
DMS3_TACTGCGATCAA
DMS3_TAGCGAATCACA
DMS3_TAGGCACTTCTC
DMS3_TAGTTGGATCGT
DMS3_TATACCAACGCT
DMS3_TATAGGAATGTA
DMS3_TATCCGCTTTGA
DMS3_TATCCGGTCTGA
DMS3_TATCGGAATGGC
DMS3_TATGTCGATTAA
DMS3_TATTGAGAATCT
DMS3_TCAAACTGCGTA
DMS3_TCAATGAGGCGA
DMS3_TCACCGCCTTAA
DMS3_TCAGCAAGAAGG
DMS3_TCAGGCCAGTAA
DMS3_TCATCTCCTTGG
DMS3_TCCATGTCAACA
DMS3_TCCCGAGTCACC
DMS3_TCCCGCATGAGT
DMS3_TCCGCCGCCTCC
DMS3_TCCGGCCGCTAC
DMS3_TCCGGGAAGATT
DMS3_TCCTATGTGTGA
DMS3_TCGACAGGCCAC
DMS3_TCGACAGTAAGA
DMS3_TCGAGTTTTTCT
DMS3_TCGATGACTTGA
DMS3_TCGATTCTATAT
DMS3_TCGCAACTGTGA
DMS3_TCGGAGCGCGCT
DMS3_TCGGCGGGTAAA
DMS3_TCGGTCCAACAT
DMS3_TCGTCTGACTTC
DMS3_TCGTTAAGGTCC
DMS3_TCTAAAATGGTC
DMS3_TCTCCCCCGGAC
DMS3_TCTCTCCCTGGG
DMS3_TCTGACTGGAGT
DMS3_TCTGAGAGGCCC
DMS3_TCTGCTACGTGT
DMS3_TCTGTAAACGTG
DMS3_TCTGTATCTGTT
DMS3_TCTTACGTACAC
DMS3_TGAAGCCCAACG
DMS3_TGACCCCGTACA
DMS3_TGACCTACCTCG
DMS3_TGACCTCGTGCT
DMS3_TGACGATCTAGT
DMS3_TGAGAATGGAAG
DMS3_TGAGATGGCTAC
DMS3_TGAGGAGAGCGN
DMS3_TGAGTCGCTGTG
DMS3_TGAGTTTAATGC
DMS3_TGATTCGCGGCC
DMS3_TGCAGGTTGTGA
DMS3_TGCATCGTGGCA
DMS3_TGCCGGTTAGGT
DMS3_TGCCTCAGGCCN
DMS3_TGCCTCGTTAAA
DMS3_TGCGAATCTCGG
DMS3_TGCTTTACTAAC
DMS3_TGGAGATCGGGC
DMS3_TGGCGCAGGCCA
DMS3_TGGCGCAGGCCN
DMS3_TGGCGCAGGCCT
DMS3_TGGCGCTTGTGA
DMS3_TGGCTCTCTAAC
DMS3_TGGCTTGACGGC
DMS3_TGGGGCCAAACC
DMS3_TGGGTATCCGCC
DMS3_TGGTGAGATATT
DMS3_TGGTTCTGCCAC
DMS3_TGGTTGTTAGAT
DMS3_TGTCAAAGGTCC
DMS3_TGTCAGACAAAA
DMS3_TGTCAGGCAAGA
DMS3_TGTCCATAGCGT
DMS3_TGTCCTAACACT
DMS3_TGTCCTCCGTAT
DMS3_TGTGGAGTGGCA
DMS3_TGTGGCCGCGAA
DMS3_TGTGGCTGCATG
DMS3_TGTTATTGAATC
DMS3_TGTTGATGCTTG
DMS3_TGTTGTAAGGCC
DMS3_TGTTGTTAATAC
DMS3_TGTTTATCCAAG
DMS3_TTAATGTTGTTG
DMS3_TTAGGCCATCGT
DMS3_TTAGTCGAGGTT
DMS3_TTAGTGTCGTTA
DMS3_TTATTCGCTCCG
DMS3_TTATTTACTCAN
DMS3_TTCACATCTTTG
DMS3_TTCACGTAGTGG
DMS3_TTCAGCCCTGTA
DMS3_TTCATAGTCATN
DMS3_TTCCCCCCTGAG
DMS3_TTCCCGGTCCGC
DMS3_TTCGCTACTGTT
DMS3_TTGATGCAAGAG
DMS3_TTGCATTATTTG
DMS3_TTGCTATCGCCA
DMS3_TTGGCAGAATGC
DMS3_TTGGCGCGCTTC
DMS3_TTGTGGGCTGCG
DMS3_TTTAAGGCATGT
DMS3_TTTACTGGATGG
DMS3_TTTATGCGAAGG
DMS3_TTTCGAAACGTC
DMS3_TTTGAAACAGTA
DMS4_AAAACCGTCGAA
DMS4_AAAAGACGGCTC
DMS4_AAAAGCCTTCTN
DMS4_AAAATGGCTGTA
DMS4_AAACACAACTTC
DMS4_AAACGTTAACGA
DMS4_AAACTTTCCTAN
DMS4_AAAGCACGGGCT
DMS4_AAAGCGACAGAG
DMS4_AAAGGAGTTTGN
DMS4_AAATGCGTGCAG
DMS4_AACACTAGGGAN
DMS4_AACATAGTCTGG
DMS4_AACATGTGTCTG
DMS4_AACCCATCGAAN
DMS4_AACCCGATGGGC
DMS4_AACCGCATTTGN
DMS4_AAGAATGAGGTC
DMS4_AAGAGGGGCGTT
DMS4_AAGATGTATCCC
DMS4_AAGATTAGGCGA
DMS4_AAGCCGGCGACT
DMS4_AAGCTGCTGTGN
DMS4_AAGCTGTGAAAC
DMS4_AAGGGACGGGTC
DMS4_AAGGGGCTCACA
DMS4_AAGGGTCACGCG
DMS4_AAGGTATTATGC
DMS4_AAGGTGCCCGAG
DMS4_AAGGTTTTTACA
DMS4_AAGTCATAACCC
DMS4_AAGTCATGAAAA
DMS4_AAGTGGATCTTC
DMS4_AAGTTCATCACG
DMS4_AAGTTTTAAGGT
DMS4_AATCGGCTGGTT
DMS4_AATCTGATTCCC
DMS4_AATTCATGCACT
DMS4_AATTTTGAGCTG
DMS4_ACAAACAGAGGN
DMS4_ACAACACAGTGC
DMS4_ACAAGGCATTAN
DMS4_ACAATGAAGCGG
DMS4_ACACACTCTTAG
DMS4_ACACATTACCAN
DMS4_ACACCCTCGGCT
DMS4_ACACCTGATAAG
DMS4_ACACGTAAGCGN
DMS4_ACAGTCCGTACT
DMS4_ACAGTTGTGTAA
DMS4_ACATCTACCGTG
DMS4_ACATGATCTTAN
DMS4_ACCAGCGCATCN
DMS4_ACCAGCGCATTC
DMS4_ACCAGCGTACCN
DMS4_ACCAGGATGAGA
DMS4_ACCCCGCGCTCG
DMS4_ACCCCGTGTGAN
DMS4_ACCCGCCCGGCA
DMS4_ACCGGGCGAACG
DMS4_ACCGTGGTGCGG
DMS4_ACCGTTATAATT
DMS4_ACCTCCAAGGCA
DMS4_ACCTGAAGAAGC
DMS4_ACCTTTGGGACN
DMS4_ACGACGTCCCTA
DMS4_ACGCAAAAAGCG
DMS4_ACGCAATAGGGC
DMS4_ACGCAGTGGATN
DMS4_ACGCCACACTCN
DMS4_ACGGCAGAACAC
DMS4_ACGGCTCGGGAG
DMS4_ACGGTCCCATGG
DMS4_ACGGTGGGAGGN
DMS4_ACGTAGGGGCCN
DMS4_ACGTCCCCTGGC
DMS4_ACGTCGCGGGAN
DMS4_ACGTGCACAGCC
DMS4_ACGTGCCGTGGA
DMS4_ACGTTTGCGCGN
DMS4_ACTATCTAATAN
DMS4_ACTCAAAACAGA
DMS4_ACTCCCACGTTN
DMS4_ACTGCAACTCAC
DMS4_ACTGGACACTCA
DMS4_ACTGGATGTGCT
DMS4_ACTGGCCTGTAT
DMS4_ACTTGTATTGAG
DMS4_ACTTTCCCACAT
DMS4_AGAACCAAAAGC
DMS4_AGAAGCAATTGT
DMS4_AGAAGCATTCGN
DMS4_AGAATGCTTACG
DMS4_AGACGGGCGGGN
DMS4_AGACTAAAGCAA
DMS4_AGACTATGCAAT
DMS4_AGACTGCATTGA
DMS4_AGAGAAGGGGCA
DMS4_AGAGACTCGCTT
DMS4_AGAGATTTCGGC
DMS4_AGAGGAAATGGC
DMS4_AGAGGAATGGCN
DMS4_AGATTGCAGTGN
DMS4_AGCAATGCTCCN
DMS4_AGCAATTCTGAN
DMS4_AGCACCTGGGTN
DMS4_AGCAGAGAACCA
DMS4_AGCCGGTCCTAT
DMS4_AGCCGTGGTGAT
DMS4_AGCCGTTAGAAG
DMS4_AGCGGACTGGCC
DMS4_AGCGTAGACCAG
DMS4_AGCTCTAGTCCG
DMS4_AGGAAGGTTTAN
DMS4_AGGAATTTAGCG
DMS4_AGGCGCTAGAGN
DMS4_AGGCGGACAATT
DMS4_AGGCGGGACTTA
DMS4_AGGCTTAGGTCN
DMS4_AGGCTTATGGTC
DMS4_AGGGAAGGGCGA
DMS4_AGGGAGCGGCGA
DMS4_AGGGATAGCGCC
DMS4_AGGGGGGTAAGG
DMS4_AGGGTGGCAACC
DMS4_AGGTCCGTTAGT
DMS4_AGGTGGGGTTTN
DMS4_AGGTTAGGGGGA
DMS4_AGTACAGAGCCG
DMS4_AGTAGTGTTGAC
DMS4_AGTCAAAACTTT
DMS4_AGTCAAAGTATC
DMS4_AGTCGCGTGAGC
DMS4_AGTGCTCAGGGN
DMS4_AGTGGGAGAAAG
DMS4_AGTTCAGATGAG
DMS4_AGTTGGTTTGAC
DMS4_AGTTTACCGGGT
DMS4_AGTTTAGGTAAG
DMS4_AGTTTGACAGGC
DMS4_AGTTTGGTGAAN
DMS4_ATAACAGGGGGT
DMS4_ATAAGAGAACAG
DMS4_ATAATGGAATAC
DMS4_ATACGGCGATAC
DMS4_ATACTTATCCGC
DMS4_ATAGCATCTGCT
DMS4_ATATCTAGATGA
DMS4_ATATTCAGAGCG
DMS4_ATCAACGATTGA
DMS4_ATCAAGTCTTGT
DMS4_ATCACTATGCAG
DMS4_ATCATGTGGTAG
DMS4_ATCATTGGTTCG
DMS4_ATCATTGTCTTC
DMS4_ATCGCAGGCGGA
DMS4_ATCGGTTATAGC
DMS4_ATCTGCGCTCAG
DMS4_ATGAATCGTGCN
DMS4_ATGCACTCACAA
DMS4_ATGCCAATTAAG
DMS4_ATGCGAGTTGCN
DMS4_ATGCTGCATTTG
DMS4_ATGGAGGGGAGT
DMS4_ATGGCCACGGCG
DMS4_ATGGCCCGTCGN
DMS4_ATGGCGAGAACG
DMS4_ATGGTCAAGGCG
DMS4_ATGGTCCGCAGG
DMS4_ATGGTTACAGTN
DMS4_ATGTCGACGCGA
DMS4_ATGTCGCACTCG
DMS4_ATGTGCAACGGN
DMS4_ATTAGACCCGTA
DMS4_ATTCTTGGGGGC
DMS4_ATTCTTTCTGGC
DMS4_ATTGTGCAACGG
DMS4_ATTTAAGTCCGA
DMS4_ATTTACCGGGAN
DMS4_ATTTAGGCGTGN
DMS4_ATTTCTCCCTTA
DMS4_ATTTTCACGACT
DMS4_ATTTTCCGCCAG
DMS4_ATTTTCCTTTCC
DMS4_ATTTTTCTGACT
DMS4_CAAAAATCGCTA
DMS4_CAAACAGGACAG
DMS4_CAAACATGACTT
DMS4_CAAAGTGTTGCG
DMS4_CAACCCAGATGN
DMS4_CAACTGCAGTGA
DMS4_CAAGAGAGATCG
DMS4_CAAGGTCACGTC
DMS4_CAAGGTCTGTTA
DMS4_CAATCAGATGTG
DMS4_CAATCTCTAACG
DMS4_CACAGTATATTG
DMS4_CACATATGGCAG
DMS4_CACCTCTGGCGG
DMS4_CACGCGGGCTCG
DMS4_CACGTTAAGAGG
DMS4_CAGAAAGGATCN
DMS4_CAGAACTCGCGN
DMS4_CAGAGCCCAGCA
DMS4_CAGCCTTAGTGG
DMS4_CAGCGCGCAGCC
DMS4_CAGCTCAGTCGN
DMS4_CAGGCAACTCGA
DMS4_CAGGCAGTAGTT
DMS4_CAGGCAGTCCGA
DMS4_CAGGGGGCACGC
DMS4_CAGGTTGCAAGT
DMS4_CAGTTCGCAGCC
DMS4_CAGTTCTACCCT
DMS4_CATAGCAGCCGA
DMS4_CATCCCTCCTAC
DMS4_CATCCCTGTTGA
DMS4_CATCTTGCACTN
DMS4_CATGAGGACGCG
DMS4_CATGCTGCGTCC
DMS4_CATGTAGGATAN
DMS4_CATGTCAGGTTT
DMS4_CATTGCCATATC
DMS4_CATTGGAGAATN
DMS4_CATTTCAGTTAN
DMS4_CATTTCTAAAGG
DMS4_CCAAATGCCTGG
DMS4_CCAACAACCCCT
DMS4_CCAAGGGGTTAT
DMS4_CCACAGGGGGCA
DMS4_CCACGCGCTGCC
DMS4_CCAGGGATTCCC
DMS4_CCAGGGCGTCCC
DMS4_CCATCGCTGCCN
DMS4_CCATGGATCTTA
DMS4_CCATTCGCTGCC
DMS4_CCCAAAGAATCN
DMS4_CCCAAGACACTN
DMS4_CCCAAGCAGCGG
DMS4_CCCACTAAGCCG
DMS4_CCCACTCTGCTG
DMS4_CCCCACTCGCCN
DMS4_CCCGATTCACTG
DMS4_CCCTATGGTGTA
DMS4_CCCTTGACACTG
DMS4_CCGACGTAGTTN
DMS4_CCGATATTCGAG
DMS4_CCGCAATCGCCT
DMS4_CCGCAGAGGTAN
DMS4_CCGCCGTTGCCC
DMS4_CCGCGCATAGGN
DMS4_CCGCGCATTAGG
DMS4_CCGCGCGGGGCN
DMS4_CCGCGCTCTATA
DMS4_CCGGCGTGCCGG
DMS4_CCGGGCGGGGTN
DMS4_CCGGTATCCACA
DMS4_CCGGTGCCCGCT
DMS4_CCGGTGGGGCAG
DMS4_CCGGTTCACAAN
DMS4_CCGGTTCACAAT
DMS4_CCGGTTGCATTC
DMS4_CCGTCGCCCGGN
DMS4_CCGTTCATTGGC
DMS4_CCGTTCTATGCA
DMS4_CCTAAGTTCCTC
DMS4_CCTACATTTTTT
DMS4_CCTACCATGGCT
DMS4_CCTCCGCTGAGA
DMS4_CCTCCTCGTCGG
DMS4_CCTCGGCACGTT
DMS4_CCTCTTACCCTA
DMS4_CCTCTTTTCCCT
DMS4_CCTGGCTAACAN
DMS4_CCTGGTCCGCGN
DMS4_CCTTAAACCTGG
DMS4_CCTTAGACATAN
DMS4_CCTTTGGCCCCG
DMS4_CGAAAGTTGAGC
DMS4_CGAAATATTTTN
DMS4_CGAAATTATTTT
DMS4_CGAACTACGGAN
DMS4_CGAACTATAGGG
DMS4_CGAAGAGATATT
DMS4_CGAAGCGTCCCN
DMS4_CGAAGGTCCGAT
DMS4_CGAATAACGGAN
DMS4_CGAATGTCGTGG
DMS4_CGAATTGGATTA
DMS4_CGACAACACGAC
DMS4_CGACAGCCAGCN
DMS4_CGACCCAATACG
DMS4_CGACCTGGGAGA
DMS4_CGACGTTGCGAC
DMS4_CGAGCAAGTCTA
DMS4_CGAGTATGGTGG
DMS4_CGAGTCCGGACN
DMS4_CGAGTCGCAGTA
DMS4_CGAGTCTAATGA
DMS4_CGATCGCTACGA
DMS4_CGATTGCATACN
DMS4_CGATTTTCATCG
DMS4_CGCAACTAACTC
DMS4_CGCAAGTGTTTC
DMS4_CGCAATGAGGAN
DMS4_CGCAATGTAGGA
DMS4_CGCACCAGTAAG
DMS4_CGCACTTGTACG
DMS4_CGCAGATACAGC
DMS4_CGCAGTCCGGAG
DMS4_CGCCCGGTGTGC
DMS4_CGCCGGACATCT
DMS4_CGCCGGTTCGTN
DMS4_CGCCTGGGCTCC
DMS4_CGCCTTAACAGN
DMS4_CGCCTTGCAAAG
DMS4_CGCGGACTCTTT
DMS4_CGCGGGCTTTCT
DMS4_CGCGGTGGATCG
DMS4_CGCTTCATGATN
DMS4_CGCTTGCAGGGG
DMS4_CGGAAATAACTT
DMS4_CGGATCTCCTAA
DMS4_CGGCAAGTCTCC
DMS4_CGGCACCAATTG
DMS4_CGGCCGCACGCG
DMS4_CGGCTCAGGCCA
DMS4_CGGGAAAGTTTG
DMS4_CGGGTAGGATCA
DMS4_CGGGTGTAGAAT
DMS4_CGGTATGCACCN
DMS4_CGGTCGGCCCGA
DMS4_CGGTTATGCACC
DMS4_CGGTTGTCAGCA
DMS4_CGTAACGGGTTC
DMS4_CGTCAGTTCGCG
DMS4_CGTCCATTCCCN
DMS4_CGTCCCTCCGTN
DMS4_CGTCGCGTCGAA
DMS4_CGTCTATTCCAT
DMS4_CGTCTCAAGGGC
DMS4_CGTGGATTCGCC
DMS4_CGTGTAAGCACN
DMS4_CGTGTATCTTTC
DMS4_CGTGTCACTCCG
DMS4_CGTTCTAAGACN
DMS4_CGTTCTAGTCAN
DMS4_CGTTTCGTAGGA
DMS4_CGTTTGGCGGTT
DMS4_CGTTTTGAGTGN
DMS4_CGTTTTTCGTTG
DMS4_CTAACCTAGAAC
DMS4_CTAAGCTTATAN
DMS4_CTAAGGAATTAG
DMS4_CTACATTAAAGN
DMS4_CTACCAAGATAC
DMS4_CTACGCGATGTT
DMS4_CTACGCTAAGAN
DMS4_CTACTCTCGAAC
DMS4_CTACTGTGTTGT
DMS4_CTACTTCAAAAC
DMS4_CTAGAAGCCTAG
DMS4_CTAGTCTCGGAC
DMS4_CTAGTGTGCTTN
DMS4_CTAGTGTTGCTT
DMS4_CTATATCTCCCT
DMS4_CTATTCAATTAC
DMS4_CTATTCATCGCA
DMS4_CTCACTCTACAC
DMS4_CTCACTTTATAA
DMS4_CTCCCCTGGAAG
DMS4_CTCCTCCTGGCT
DMS4_CTCGAACCTGAT
DMS4_CTCGTGGTTGGN
DMS4_CTCTAGCTTGAG
DMS4_CTCTCGGGTCCA
DMS4_CTCTTAGTTAGT
DMS4_CTCTTTCTGCTG
DMS4_CTCTTTTGCCTG
DMS4_CTGAAGCTAGAN
DMS4_CTGACACGGTGN
DMS4_CTGACAGGCGCN
DMS4_CTGACCGAGTTT
DMS4_CTGAGTACCCAG
DMS4_CTGAGTATTGTG
DMS4_CTGCGACGCGGC
DMS4_CTGCGTAATCCG
DMS4_CTGCTATAGCGA
DMS4_CTGGAACATTTC
DMS4_CTGGCAATCACN
DMS4_CTGGCTTTTAAN
DMS4_CTGGGCTGCGTN
DMS4_CTGGGTACTAAA
DMS4_CTGGTTAACAGT
DMS4_CTGTAAGTTCCC
DMS4_CTTCAGTCCGCT
DMS4_CTTCCCGCCGTC
DMS4_CTTCCGGCGTTT
DMS4_CTTGCATCCTGG
DMS4_CTTGTCCGGAGN
DMS4_CTTGTTCCGGAG
DMS4_CTTTCAATATGG
DMS4_CTTTTCCCCCGG
DMS4_CTTTTCGGCCAG
DMS4_CTTTTGATTCCT
DMS4_CTTTTGTCTTCA
DMS4_GAAAGGTGGTCG
DMS4_GAAATAGAGGTC
DMS4_GAACCCTTCGCN
DMS4_GAACCGGAAGGG
DMS4_GAACTAGGAGAA
DMS4_GAAGCATGGACT
DMS4_GAAGGCGCGTGG
DMS4_GAAGGTCCGAAG
DMS4_GAAGTTTTATGA
DMS4_GAATAGAAGAGG
DMS4_GAATAGACTTTT
DMS4_GAATCTCGTGTN
DMS4_GAATTCTGATTN
DMS4_GAATTTTCTTAN
DMS4_GACAACTTGATG
DMS4_GACATTGTTAGG
DMS4_GACCGTGATTAT
DMS4_GACCTGGTTTTN
DMS4_GACCTGGTTTTT
DMS4_GACGCACCGCTN
DMS4_GACTAAGACTCN
DMS4_GACTAATGGGAC
DMS4_GACTGACCTTTA
DMS4_GACTTGGACGAN
DMS4_GAGACTCCCCAG
DMS4_GAGAGATGCCAG
DMS4_GAGCTTAACCCC
DMS4_GAGGGTGTCCAT
DMS4_GAGGGTTTCGCN
DMS4_GAGGGTTTTCGC
DMS4_GAGGTGGAGACN
DMS4_GAGTAGTGGGGG
DMS4_GAGTCCCCACCN
DMS4_GAGTCGGCCTGC
DMS4_GATACAAGGGCA
DMS4_GATATTGAAATG
DMS4_GATCCCGAAGTN
DMS4_GATCGGTTGCAG
DMS4_GATCTGCACTCG
DMS4_GATGAGCGGATT
DMS4_GATGCACAGAGA
DMS4_GATGGAGAACTN
DMS4_GATGGGCCTGGC
DMS4_GATTACCTTAGG
DMS4_GATTATCCGATN
DMS4_GATTATTCCGAT
DMS4_GATTGCTCAGGG
DMS4_GCAACCGGCCAA
DMS4_GCACAATGACGT
DMS4_GCACCAGTAAGN
DMS4_GCACGAAAAGAG
DMS4_GCACTGCGGCTG
DMS4_GCAGATTATATT
DMS4_GCAGGCCCGCCN
DMS4_GCAGGCTGCTCT
DMS4_GCAGGTTGCGGC
DMS4_GCATGGCTCATT
DMS4_GCATGGGTTGGN
DMS4_GCCAGGATGAGA
DMS4_GCCAGGGATTTC
DMS4_GCCAGTGTGAAT
DMS4_GCCGATGCGAGG
DMS4_GCCGGGTGCGTG
DMS4_GCCGTCGGACGC
DMS4_GCCGTTAAACAA
DMS4_GCCTAAGCGATA
DMS4_GCCTAATAGGTT
DMS4_GCCTTCCCCTGA
DMS4_GCGAACAATCAC
DMS4_GCGAAGTTATCN
DMS4_GCGACGCCGACC
DMS4_GCGATCGCGTGG
DMS4_GCGCAATGTGTG
DMS4_GCGCACCTCGGA
DMS4_GCGCCGCCCCTN
DMS4_GCGCCGCGTCGG
DMS4_GCGCCTACAGAN
DMS4_GCGCCTACGATC
DMS4_GCGCGATGAGAA
DMS4_GCGCGCGATTGN
DMS4_GCGCTAAGCGGG
DMS4_GCGCTAGTTTGC
DMS4_GCGCTCTGCTAC
DMS4_GCGGAGGGGGCG
DMS4_GCGGATGACGGG
DMS4_GCGGCAGAACAC
DMS4_GCGGCGCACGCC
DMS4_GCGGCTACTAGG
DMS4_GCGGGCTAAAGG
DMS4_GCGGTCCCATGG
DMS4_GCGGTGGAGTCC
DMS4_GCGTTTTTCCCT
DMS4_GCTACGTTGGTC
DMS4_GCTCACCCCGTN
DMS4_GCTCCGTCCGCT
DMS4_GCTGGTTAAGCG
DMS4_GCTGGTTTGAGT
DMS4_GCTGTATGTCCA
DMS4_GCTTCGTATTGT
DMS4_GCTTTTGCGTCT
DMS4_GGAAACGCGATA
DMS4_GGAAAGAACAAG
DMS4_GGAAATCGAGCC
DMS4_GGAACCTCCTAT
DMS4_GGAAGAGCGGGA
DMS4_GGAAGCCATAGG
DMS4_GGAAGCGTTGAN
DMS4_GGAAGGGGTCAC
DMS4_GGAATAGGGGGC
DMS4_GGACAGCATTTN
DMS4_GGACATAAGTAN
DMS4_GGACGCAGCTAN
DMS4_GGACGCTAAGAA
DMS4_GGAGCGTTTGGC
DMS4_GGAGTGGGAGTA
DMS4_GGAGTTAAGGTT
DMS4_GGCAAATGGCCA
DMS4_GGCACTGAGATC
DMS4_GGCAGCCTTGGT
DMS4_GGCAGCGTAGCA
DMS4_GGCAGTCGCGAC
DMS4_GGCCACGACGCT
DMS4_GGCCAGAACTTG
DMS4_GGCCAGTGGCTG
DMS4_GGCCCGTGGACT
DMS4_GGCCGGCCCGCG
DMS4_GGCGCACGCGTN
DMS4_GGCGTGCAACTC
DMS4_GGCGTGGGGAAT
DMS4_GGCTACTAGCAN
DMS4_GGCTAGCACGTN
DMS4_GGCTCCCCACTG
DMS4_GGCTGAGTCTTC
DMS4_GGCTGTTTGACG
DMS4_GGGAGCTTTGCN
DMS4_GGGAGGGAATGG
DMS4_GGGATGACTCGN
DMS4_GGGCGCCGTAAG
DMS4_GGGCGGACAATT
DMS4_GGGGCCAAACAG
DMS4_GGGTGCTGCTTN
DMS4_GGGTGCTGCTTT
DMS4_GGGTGTAGCCAG
[truncated: 8,796 more rows]
